# Supplementary material for: Genome-wide CRISPR-Cas9 knockout screens identify DNMT1 as a druggable dependency in sonic hedgehog medulloblastoma
Source: Acta Neuropathol Commun. 2024 Aug 7;12:125. doi: 10.1186/s40478-024-01831-x (PMC11304869; doi:10.1186/s40478-024-01831-x)
Supplement: Supplementary file 2 — Additional file 2. [file 40478_2024_1831_MOESM2_ESM.xlsx]

## Sheet: GO_BP_SMB21vsDAOY (Fig. 1d)
Table S1. Significantly enriched ontologies of CRISPR-Cas9 genetic dependencies in SMB21 and DAOY cells.
	Cluster	group	ID	Description	GeneRatio	BgRatio	pvalue	p.adjust	qvalue	geneID	Count
1	SMB21	SMB21	GOBP_SMOOTHENED_SIGNALING_PATHWAY	GOBP_SMOOTHENED_SIGNALING_PATHWAY	37/280	148/17959	2.83038e-34	6.94009e-31	5.89017e-31	ARL13B/ARMC9/B9D1/BBS7/CC2D2A/CDK20/CENPJ/DYNC2H1/DZIP1L/EVC/EVC2/EXT1/FGFR2/FUZ/GLI2/IFT122/IFT140/IFT172/IFT20/IFT27/IFT52/IFT57/IFT80/RAB34/SMO/SUFU/TCTN1/TCTN3/TMEM17/TMEM231/TTBK2/TTC21B/TTC23/TTC26/TXNDC15/WDPCP/WDR19	37
2	SMB21	SMB21	GOBP_CILIUM_ORGANIZATION	GOBP_CILIUM_ORGANIZATION	45/280	432/17959	2.37514e-24	2.91192e-21	2.47139e-21	ARL13B/ARMC9/B9D1/B9D2/BBS10/BBS2/BBS4/BBS7/CC2D2A/CENPJ/CEP120/CEP350/CEP83/DYNC2H1/DZIP1L/FUZ/IFT122/IFT140/IFT172/IFT20/IFT27/IFT46/IFT52/IFT57/IFT80/IFT88/KIAA0753/KIF3B/ODF2/PIBF1/RRP7A/SCLT1/TCTN1/TCTN3/TMEM107/TMEM17/TMEM216/TMEM231/TTBK2/TTC21B/TTC26/TXNDC15/WDPCP/WDR19/WDR35	45
3	SMB21	SMB21	GOBP_NON_MOTILE_CILIUM_ASSEMBLY	GOBP_NON_MOTILE_CILIUM_ASSEMBLY	21/280	65/17959	1.73601e-22	1.4189e-19	1.20424e-19	ARL13B/BBS10/BBS2/BBS4/BBS7/CC2D2A/CENPJ/CEP350/DYNC2H1/FUZ/IFT122/IFT140/IFT172/IFT52/IFT57/IFT80/IFT88/PIBF1/TMEM107/TMEM17/TMEM216	21
4	SMB21	SMB21	GOBP_INTRACILIARY_TRANSPORT	GOBP_INTRACILIARY_TRANSPORT	18/280	49/17959	1.28291e-20	7.86422e-18	6.6745e-18	DYNC2H1/FUZ/IFT122/IFT140/IFT172/IFT20/IFT27/IFT46/IFT52/IFT57/IFT80/IFT88/KIF3B/TTC21B/TTC26/WDPCP/WDR19/WDR35	18
5	SMB21	SMB21	GOBP_PROTEIN_LOCALIZATION_TO_CILIUM	GOBP_PROTEIN_LOCALIZATION_TO_CILIUM	17/280	72/17959	7.34766e-16	3.60329e-13	3.05818e-13	ARL13B/BBS4/CC2D2A/CDK20/DYNC2H1/DZIP1L/IFT122/IFT140/IFT20/IFT80/INPP5E/TCTN1/TMEM107/TTC21B/TTC26/WDR19/WDR35	17
6	SMB21	SMB21	GOBP_INTRACILIARY_ANTEROGRADE_TRANSPORT	GOBP_INTRACILIARY_ANTEROGRADE_TRANSPORT	10/280	19/17959	5.90214e-14	2.41201e-11	2.04711e-11	IFT122/IFT172/IFT20/IFT27/IFT46/IFT52/IFT57/IFT80/IFT88/TTC26	10
7	SMB21	SMB21	GOBP_REGULATION_OF_SMOOTHENED_SIGNALING_PATHWAY	GOBP_REGULATION_OF_SMOOTHENED_SIGNALING_PATHWAY	16/280	86/17959	2.8879e-13	1.01159e-10	8.58553e-11	ARMC9/CDK20/DYNC2H1/EVC/FGFR2/FUZ/IFT122/IFT140/IFT172/RAB34/SMO/SUFU/TCTN1/TTC21B/TTC23/TXNDC15	16
8	SMB21	SMB21	GOBP_TRANSPORT_ALONG_MICROTUBULE	GOBP_TRANSPORT_ALONG_MICROTUBULE	20/280	174/17959	3.6407e-12	1.11588e-09	9.47062e-10	CDR2L/DYNC2H1/FUZ/HSPB1/IFT122/IFT140/IFT172/IFT20/IFT27/IFT46/IFT52/IFT57/IFT80/IFT88/KIF3B/TTC21B/TTC26/WDPCP/WDR19/WDR35	20
9	SMB21	SMB21	GOBP_NEURAL_TUBE_DEVELOPMENT	GOBP_NEURAL_TUBE_DEVELOPMENT	18/280	162/17959	7.94778e-11	2.16533e-08	1.83775e-08	ARL13B/BBS4/CC2D2A/CDK20/DZIP1L/FUZ/GLI2/IFT122/IFT140/IFT172/IFT52/IFT57/SMO/SUFU/TCTN1/TMEM107/WDPCP/WDR19	18
10	SMB21	SMB21	GOBP_PROTEIN_CONTAINING_COMPLEX_LOCALIZATION	GOBP_PROTEIN_CONTAINING_COMPLEX_LOCALIZATION	19/280	188/17959	1.23018e-10	3.01641e-08	2.56008e-08	ATR/DYNC2H1/FUZ/IFT122/IFT140/IFT172/IFT20/IFT27/IFT46/IFT52/IFT57/IFT80/IFT88/KIF3B/TTC21B/TTC26/WDPCP/WDR19/WDR35	19
11	SMB21	SMB21	GOBP_CYTOSKELETON_DEPENDENT_INTRACELLULAR_TRANSPORT	GOBP_CYTOSKELETON_DEPENDENT_INTRACELLULAR_TRANSPORT	20/280	214/17959	1.62715e-10	3.61505e-08	3.06815e-08	CDR2L/DYNC2H1/FUZ/HSPB1/IFT122/IFT140/IFT172/IFT20/IFT27/IFT46/IFT52/IFT57/IFT80/IFT88/KIF3B/TTC21B/TTC26/WDPCP/WDR19/WDR35	20
12	SMB21	SMB21	GOBP_MICROTUBULE_BASED_TRANSPORT	GOBP_MICROTUBULE_BASED_TRANSPORT	20/280	215/17959	1.76919e-10	3.61505e-08	3.06815e-08	CDR2L/DYNC2H1/FUZ/HSPB1/IFT122/IFT140/IFT172/IFT20/IFT27/IFT46/IFT52/IFT57/IFT80/IFT88/KIF3B/TTC21B/TTC26/WDPCP/WDR19/WDR35	20
13	SMB21	SMB21	GOBP_DORSAL_VENTRAL_PATTERN_FORMATION	GOBP_DORSAL_VENTRAL_PATTERN_FORMATION	13/280	97/17959	3.53122e-09	6.66043e-07	5.65281e-07	ARL13B/CDK20/DYNC2H1/GLI2/IFT122/IFT172/IFT52/SMO/SOX1/SUFU/TCTN1/TTC21B/WDR19	13
14	SMB21	SMB21	GOBP_APPENDAGE_DEVELOPMENT	GOBP_APPENDAGE_DEVELOPMENT	17/280	182/17959	4.00762e-09	7.01906e-07	5.95719e-07	B9D1/BBS7/DYNC2H1/EXT1/FGFR2/FLVCR1/IFT122/IFT140/IFT172/IFT52/IFT80/IQCE/SOX9/TMEM107/TMEM231/WDPCP/WDR19	17
15	SMB21	SMB21	GOBP_NEURAL_TUBE_PATTERNING	GOBP_NEURAL_TUBE_PATTERNING	9/280	40/17959	8.5757e-09	1.40184e-06	1.18977e-06	ARL13B/CDK20/DZIP1L/IFT140/SMO/SUFU/TCTN1/TMEM107/WDR19	9
16	SMB21	SMB21	GOBP_MICROTUBULE_BASED_MOVEMENT	GOBP_MICROTUBULE_BASED_MOVEMENT	25/280	422/17959	1.22818e-08	1.88218e-06	1.59744e-06	BBS2/BBS4/CDR2L/DYNC2H1/FUZ/HSPB1/IFT122/IFT140/IFT172/IFT20/IFT27/IFT46/IFT52/IFT57/IFT80/IFT88/KIF18B/KIF20A/KIF3B/QRICH2/TTC21B/TTC26/WDPCP/WDR19/WDR35	25
17	SMB21	SMB21	GOBP_INTRACILIARY_RETROGRADE_TRANSPORT	GOBP_INTRACILIARY_RETROGRADE_TRANSPORT	6/280	14/17959	3.68163e-08	5.31021e-06	4.50686e-06	DYNC2H1/IFT122/IFT140/TTC21B/WDR19/WDR35	6
18	SMB21	SMB21	GOBP_APPENDAGE_MORPHOGENESIS	GOBP_APPENDAGE_MORPHOGENESIS	14/280	146/17959	6.95431e-08	9.47332e-06	8.04016e-06	B9D1/DYNC2H1/EXT1/FGFR2/FLVCR1/IFT122/IFT140/IFT52/IQCE/SOX9/TMEM107/TMEM231/WDPCP/WDR19	14
19	SMB21	SMB21	GOBP_POSITIVE_REGULATION_OF_SMOOTHENED_SIGNALING_PATHWAY	GOBP_POSITIVE_REGULATION_OF_SMOOTHENED_SIGNALING_PATHWAY	8/280	37/17959	8.24239e-08	1.0637e-05	9.02781e-06	ARMC9/DYNC2H1/EVC/IFT172/RAB34/SMO/TTC23/TXNDC15	8
20	SMB21	SMB21	GOBP_PATTERN_SPECIFICATION_PROCESS	GOBP_PATTERN_SPECIFICATION_PROCESS	25/280	475/17959	1.22738e-07	1.50477e-05	1.27713e-05	ARL13B/BBS7/CC2D2A/CDK20/DYNC2H1/DZIP1L/EXT1/FGFR2/FUZ/GATA4/GLI2/IFT122/IFT140/IFT172/IFT52/IFT57/KIF3B/SMO/SOX1/SUFU/TCTN1/TMEM107/TRA2B/TTC21B/WDR19	25
21	SMB21	SMB21	GOBP_SPECIFICATION_OF_SYMMETRY	GOBP_SPECIFICATION_OF_SYMMETRY	13/280	143/17959	3.83116e-07	4.47333e-05	3.79659e-05	ARL13B/BBS7/CC2D2A/DYNC2H1/GATA4/IFT140/IFT172/IFT52/IFT57/KIF3B/SMO/SUFU/TMEM107	13
22	SMB21	SMB21	GOBP_TUBE_FORMATION	GOBP_TUBE_FORMATION	13/280	151/17959	7.17515e-07	7.99703e-05	6.78721e-05	BBS4/CC2D2A/CDK20/FGFR2/FUZ/IFT122/IFT172/IFT52/IFT57/NFIB/SOX9/SUFU/TCTN1	13
23	SMB21	SMB21	GOBP_PROTEIN_LOCALIZATION_TO_MICROTUBULE_ORGANIZING_CENTER	GOBP_PROTEIN_LOCALIZATION_TO_MICROTUBULE_ORGANIZING_CENTER	7/280	35/17959	9.61511e-07	0.000102505	8.6998e-05	BBS4/CEP350/CEP83/KIAA0753/NSFL1C/NUMA1/PIBF1	7
24	SMB21	SMB21	GOBP_EPITHELIAL_TUBE_FORMATION	GOBP_EPITHELIAL_TUBE_FORMATION	12/280	137/17959	1.60544e-06	0.000164023	0.000139209	BBS4/CC2D2A/CDK20/FGFR2/FUZ/IFT122/IFT172/IFT52/IFT57/SOX9/SUFU/TCTN1	12
25	SMB21	SMB21	GOBP_RNA_SPLICING	GOBP_RNA_SPLICING	23/280	475/17959	1.68315e-06	0.000165083	0.000140109	BUD13/CD2BP2/CLASRP/DDX39B/HNRNPA3/HNRNPL/KHDRBS1/NRDE2/PDCD7/PNN/PPIH/QKI/RBM14/RNPC3/SART1/SCAF1/SF3B6/TADA2B/TAF12/TAF5L/TRA2B/TSEN54/ZMAT5	23
26	SMB21	SMB21	GOBP_MITOTIC_NUCLEAR_DIVISION	GOBP_MITOTIC_NUCLEAR_DIVISION	17/280	277/17959	1.76092e-06	0.000166068	0.000140945	BCCIP/CHMP7/FBXO5/INCENP/KIF18B/KIF3B/MAD1L1/MAD2L1/MIS12/NFIB/NSFL1C/NUMA1/PIBF1/SIRT7/SMARCA5/SPHK1/USP16	17
27	SMB21	SMB21	GOBP_EMBRYONIC_ORGAN_DEVELOPMENT	GOBP_EMBRYONIC_ORGAN_DEVELOPMENT	22/280	455/17959	2.91804e-06	0.000265001	0.000224911	ARL13B/BBS7/CC2D2A/CDK20/FGFR2/FLVCR1/FUZ/GATA4/GLI2/ID2/IFT122/IFT140/IFT172/IFT52/IFT57/PRKRA/SMO/SOX9/SUFU/TRA2B/WDPCP/WDR19	22
28	SMB21	SMB21	GOBP_PROTEIN_LOCALIZATION_TO_CYTOSKELETON	GOBP_PROTEIN_LOCALIZATION_TO_CYTOSKELETON	8/280	59/17959	3.51833e-06	0.000308105	0.000261494	BBS4/CEP350/CEP83/KIAA0753/NSFL1C/NUMA1/PIBF1/TTBK2	8
29	SMB21	SMB21	GOBP_POSITIVE_REGULATION_OF_CILIUM_ASSEMBLY	GOBP_POSITIVE_REGULATION_OF_CILIUM_ASSEMBLY	6/280	28/17959	3.84357e-06	0.000324981	0.000275816	BBS4/CENPJ/CEP120/FUZ/IFT20/IFT88	6
30	SMB21	SMB21	GOBP_EMBRYONIC_ORGAN_MORPHOGENESIS	GOBP_EMBRYONIC_ORGAN_MORPHOGENESIS	17/280	295/17959	4.1224e-06	0.000336938	0.000285965	ARL13B/BBS7/FGFR2/FLVCR1/FUZ/GATA4/ID2/IFT140/IFT172/IFT52/IFT57/PRKRA/SMO/SOX9/SUFU/WDPCP/WDR19	17
31	SMB21	SMB21	GOBP_MORPHOGENESIS_OF_EMBRYONIC_EPITHELIUM	GOBP_MORPHOGENESIS_OF_EMBRYONIC_EPITHELIUM	12/280	152/17959	4.77514e-06	0.000377698	0.000320558	BBS4/CC2D2A/CDK20/FGFR2/FUZ/IFT122/IFT172/IFT52/IFT57/SOX9/SUFU/TCTN1	12
32	SMB21	SMB21	GOBP_NEURAL_TUBE_FORMATION	GOBP_NEURAL_TUBE_FORMATION	10/280	104/17959	5.19631e-06	0.000394267	0.00033462	BBS4/CC2D2A/CDK20/FUZ/IFT122/IFT172/IFT52/IFT57/SUFU/TCTN1	10
33	SMB21	SMB21	GOBP_EPITHELIAL_TUBE_MORPHOGENESIS	GOBP_EPITHELIAL_TUBE_MORPHOGENESIS	18/280	334/17959	5.46497e-06	0.000394267	0.00033462	ARL13B/BBS4/BBS7/CC2D2A/CDK20/EXT1/FGFR2/FUZ/GATA4/GLI2/IFT122/IFT172/IFT52/IFT57/SMO/SOX9/SUFU/TCTN1	18
34	SMB21	SMB21	GOBP_CENTRAL_NERVOUS_SYSTEM_NEURON_DIFFERENTIATION	GOBP_CENTRAL_NERVOUS_SYSTEM_NEURON_DIFFERENTIATION	13/280	181/17959	5.46699e-06	0.000394267	0.00033462	DYNC2H1/FGFR2/GLI2/IFT172/MTPN/NFIB/OGDH/SMO/SOX1/SUFU/TCTN1/TTC21B/ZNF335	13
35	SMB21	SMB21	GOBP_EMBRYONIC_HEART_TUBE_DEVELOPMENT	GOBP_EMBRYONIC_HEART_TUBE_DEVELOPMENT	9/280	85/17959	6.99922e-06	0.000490345	0.000416164	ARL13B/BBS7/GATA4/IFT122/IFT172/IFT52/IFT57/SMO/SUFU	9
36	SMB21	SMB21	GOBP_EMBRYONIC_HEART_TUBE_MORPHOGENESIS	GOBP_EMBRYONIC_HEART_TUBE_MORPHOGENESIS	8/280	71/17959	1.43631e-05	0.000976886	0.000829099	ARL13B/BBS7/GATA4/IFT172/IFT52/IFT57/SMO/SUFU	8
37	SMB21	SMB21	GOBP_SPINAL_CORD_PATTERNING	GOBP_SPINAL_CORD_PATTERNING	5/280	21/17959	1.47409e-05	0.000976886	0.000829099	GLI2/IFT122/SMO/SOX1/SUFU	5
38	SMB21	SMB21	GOBP_REGULATION_OF_CILIUM_ASSEMBLY	GOBP_REGULATION_OF_CILIUM_ASSEMBLY	9/280	95/17959	1.744e-05	0.00112534	0.000955093	BBS4/CENPJ/CEP120/FUZ/IFT140/IFT20/IFT88/ODF2/WDPCP	9
39	SMB21	SMB21	GOBP_DIGESTIVE_SYSTEM_DEVELOPMENT	GOBP_DIGESTIVE_SYSTEM_DEVELOPMENT	11/280	146/17959	1.85175e-05	0.0011384	0.000966182	BBS7/EXT1/FGFR2/GATA4/GLI2/ID2/IFT172/SMO/SOX9/WDPCP/WDR19	11
40	SMB21	SMB21	GOBP_EMBRYONIC_APPENDAGE_MORPHOGENESIS	GOBP_EMBRYONIC_APPENDAGE_MORPHOGENESIS	10/280	120/17959	1.8571e-05	0.0011384	0.000966182	B9D1/DYNC2H1/FLVCR1/IFT122/IFT140/IFT52/TMEM107/TMEM231/WDPCP/WDR19	10
41	SMB21	SMB21	GOBP_CHROMOSOME_SEGREGATION	GOBP_CHROMOSOME_SEGREGATION	20/280	441/17959	2.10878e-05	0.00126116	0.00107036	BCCIP/CENPH/CENPJ/CHMP7/ESCO2/FBXO5/INCENP/KIF18B/KIF3B/MAD1L1/MAD2L1/MAU2/MIS12/NUMA1/OIP5/PIBF1/SIRT7/SMARCA4/SMARCA5/TOP3A	20
42	SMB21	SMB21	GOBP_COLUMNAR_CUBOIDAL_EPITHELIAL_CELL_DIFFERENTIATION	GOBP_COLUMNAR_CUBOIDAL_EPITHELIAL_CELL_DIFFERENTIATION	10/280	123/17959	2.30402e-05	0.00134511	0.00114162	B9D1/BCCIP/EXT1/FGFR2/GATA4/IPO7/NFIB/SMO/SOX9/TMEM231	10
43	SMB21	SMB21	GOBP_FOREBRAIN_DEVELOPMENT	GOBP_FOREBRAIN_DEVELOPMENT	19/280	408/17959	2.36663e-05	0.00134953	0.00114537	ARL13B/BBS2/BBS4/CEP120/DYNC2H1/EXT1/FGFR2/GLI2/HTR5A/ID2/NFIB/OGDH/SMO/SOX1/SSTR2/TCTN1/TRA2B/TTC21B/ZNF335	19
44	SMB21	SMB21	GOBP_REGULATION_OF_ORGANELLE_ASSEMBLY	GOBP_REGULATION_OF_ORGANELLE_ASSEMBLY	14/280	242/17959	2.81327e-05	0.00153717	0.00130462	BBS4/CENPJ/CEP120/CHMP7/FUZ/IFT140/IFT20/IFT88/NUMA1/ODF2/RBM14/SCFD1/TSG101/WDPCP	14
45	SMB21	SMB21	GOBP_EMBRYONIC_DIGIT_MORPHOGENESIS	GOBP_EMBRYONIC_DIGIT_MORPHOGENESIS	7/280	57/17959	2.82107e-05	0.00153717	0.00130462	B9D1/FLVCR1/IFT140/IFT52/TMEM107/TMEM231/WDPCP	7
46	SMB21	SMB21	GOBP_DORSAL_VENTRAL_NEURAL_TUBE_PATTERNING	GOBP_DORSAL_VENTRAL_NEURAL_TUBE_PATTERNING	5/280	24/17959	2.96326e-05	0.00154594	0.00131206	CDK20/SMO/SUFU/TCTN1/WDR19	5
47	SMB21	SMB21	GOBP_NEGATIVE_REGULATION_OF_KERATINOCYTE_PROLIFERATION	GOBP_NEGATIVE_REGULATION_OF_KERATINOCYTE_PROLIFERATION	5/280	24/17959	2.96326e-05	0.00154594	0.00131206	FGFR2/IFT172/IFT52/IFT57/IFT80	5
48	SMB21	SMB21	GOBP_PROTEIN_LOCALIZATION_TO_NON_MOTILE_CILIUM	GOBP_PROTEIN_LOCALIZATION_TO_NON_MOTILE_CILIUM	4/280	13/17959	3.70116e-05	0.00189068	0.00160465	ARL13B/BBS4/IFT80/TTC21B	4
49	SMB21	SMB21	GOBP_MITOTIC_SISTER_CHROMATID_SEGREGATION	GOBP_MITOTIC_SISTER_CHROMATID_SEGREGATION	12/280	187/17959	3.85928e-05	0.00193122	0.00163906	BCCIP/CHMP7/FBXO5/INCENP/KIF18B/KIF3B/MAD1L1/MAD2L1/MIS12/NUMA1/PIBF1/SMARCA5	12
50	SMB21	SMB21	GOBP_NUCLEOSIDE_MONOPHOSPHATE_BIOSYNTHETIC_PROCESS	GOBP_NUCLEOSIDE_MONOPHOSPHATE_BIOSYNTHETIC_PROCESS	6/280	43/17959	5.11193e-05	0.00250689	0.00212764	CMPK1/GMPS/IMPDH2/PAICS/RFK/TK1	6
51	SMB21	SMB21	GOBP_SENSORY_SYSTEM_DEVELOPMENT	GOBP_SENSORY_SYSTEM_DEVELOPMENT	18/280	401/17959	6.24481e-05	0.00297013	0.0025208	B9D1/BBS4/BBS7/CC2D2A/CDK20/DSCAM/FSCN2/IFT122/IFT140/IFT172/NFIB/SMARCA4/SOX1/SOX9/TGIF2/TMEM231/WDPCP/WDR19	18
52	SMB21	SMB21	GOBP_SISTER_CHROMATID_SEGREGATION	GOBP_SISTER_CHROMATID_SEGREGATION	13/280	228/17959	6.29882e-05	0.00297013	0.0025208	BCCIP/CHMP7/FBXO5/INCENP/KIF18B/KIF3B/MAD1L1/MAD2L1/MIS12/NUMA1/PIBF1/SMARCA4/SMARCA5	13
53	SMB21	SMB21	GOBP_RRNA_METABOLIC_PROCESS	GOBP_RRNA_METABOLIC_PROCESS	14/280	264/17959	7.24589e-05	0.00335225	0.00284511	BRF1/BYSL/EXOSC3/EXOSC5/GAR1/IPPK/RPL7L1/RPP38/RRP7A/SART1/SIRT7/SMARCA4/WDR46/ZCCHC4	14
54	SMB21	SMB21	GOBP_VENTRAL_SPINAL_CORD_DEVELOPMENT	GOBP_VENTRAL_SPINAL_CORD_DEVELOPMENT	6/280	46/17959	7.5527e-05	0.00342948	0.00291066	DYNC2H1/GLI2/IFT172/SOX1/SUFU/TCTN1	6
55	SMB21	SMB21	GOBP_CELL_DIFFERENTIATION_IN_SPINAL_CORD	GOBP_CELL_DIFFERENTIATION_IN_SPINAL_CORD	6/280	50/17959	0.000121621	0.0054221	0.00460183	DYNC2H1/GLI2/IFT172/SOX1/SUFU/TCTN1	6
56	SMB21	SMB21	GOBP_BONE_GROWTH	GOBP_BONE_GROWTH	5/280	32/17959	0.00012678	0.00550591	0.00467296	EVC/EXT1/FGFR2/IFT80/SOX9	5
57	SMB21	SMB21	GOBP_MOLTING_CYCLE_PROCESS	GOBP_MOLTING_CYCLE_PROCESS	8/280	96/17959	0.000127992	0.00550591	0.00467296	EXT1/FGFR2/FUZ/GLI2/NUMA1/SMO/SOX21/SOX9	8
58	SMB21	SMB21	GOBP_CEREBELLAR_CORTEX_DEVELOPMENT	GOBP_CEREBELLAR_CORTEX_DEVELOPMENT	6/280	51/17959	0.000136054	0.00575179	0.00488164	GLI2/MTPN/OGDH/SMO/TTBK2/TTC21B	6
59	SMB21	SMB21	GOBP_HEPARAN_SULFATE_PROTEOGLYCAN_BIOSYNTHETIC_PROCESS	GOBP_HEPARAN_SULFATE_PROTEOGLYCAN_BIOSYNTHETIC_PROCESS	5/280	33/17959	0.00014753	0.0060869	0.00516605	B3GALT6/EXT1/EXT2/EXTL3/UGDH	5
60	SMB21	SMB21	GOBP_EMBRYONIC_BRAIN_DEVELOPMENT	GOBP_EMBRYONIC_BRAIN_DEVELOPMENT	4/280	18/17959	0.000148945	0.0060869	0.00516605	CC2D2A/CDK20/IFT140/TRA2B	4
61	SMB21	SMB21	GOBP_NEURON_FATE_SPECIFICATION	GOBP_NEURON_FATE_SPECIFICATION	5/280	34/17959	0.000170779	0.00686475	0.00582622	GLI2/NFIB/SOX1/SOX9/SUFU	5
62	SMB21	SMB21	GOBP_RIBOSOME_BIOGENESIS	GOBP_RIBOSOME_BIOGENESIS	15/280	325/17959	0.000188915	0.00742102	0.00629834	BYSL/EXOSC3/EXOSC5/GAR1/GLUL/GRWD1/HEATR3/RPL7L1/RPP38/RRP7A/SART1/SIRT7/USP16/WDR46/ZCCHC4	15
63	SMB21	SMB21	GOBP_SPINAL_CORD_DEVELOPMENT	GOBP_SPINAL_CORD_DEVELOPMENT	8/280	102/17959	0.000195336	0.00742102	0.00629834	DYNC2H1/GLI2/IFT122/IFT172/SMO/SOX1/SUFU/TCTN1	8
64	SMB21	SMB21	GOBP_POSITIVE_REGULATION_OF_TRANSCRIPTION_BY_RNA_POLYMERASE_I	GOBP_POSITIVE_REGULATION_OF_TRANSCRIPTION_BY_RNA_POLYMERASE_I	5/280	35/17959	0.000196724	0.00742102	0.00629834	ACTR6/IPPK/SIRT7/SMARCA4/SMARCA5	5
65	SMB21	SMB21	GOBP_RIBONUCLEOSIDE_MONOPHOSPHATE_BIOSYNTHETIC_PROCESS	GOBP_RIBONUCLEOSIDE_MONOPHOSPHATE_BIOSYNTHETIC_PROCESS	5/280	35/17959	0.000196724	0.00742102	0.00629834	CMPK1/GMPS/IMPDH2/PAICS/RFK	5
66	SMB21	SMB21	GOBP_POSITIVE_REGULATION_OF_CELL_CYCLE_PROCESS	GOBP_POSITIVE_REGULATION_OF_CELL_CYCLE_PROCESS	13/280	262/17959	0.000251421	0.00934068	0.00792759	CCND1/CENPJ/CEP120/DDX39B/FBXO5/INCENP/KIF3B/MAD1L1/MAD2L1/NSFL1C/NUMA1/PAF1/SPHK1	13
67	SMB21	SMB21	GOBP_SKELETAL_SYSTEM_MORPHOGENESIS	GOBP_SKELETAL_SYSTEM_MORPHOGENESIS	12/280	229/17959	0.000263605	0.00964715	0.00818769	EXT1/EXT2/FGFR2/FLVCR1/FUZ/IFT140/IFT80/PRKRA/SOX5/SOX9/TMEM107/WDR19	12
68	SMB21	SMB21	GOBP_MICROTUBULE_CYTOSKELETON_ORGANIZATION_INVOLVED_IN_MITOSIS	GOBP_MICROTUBULE_CYTOSKELETON_ORGANIZATION_INVOLVED_IN_MITOSIS	10/280	165/17959	0.000270572	0.00975653	0.00828052	BCCIP/CENPH/CENPJ/CHMP7/INCENP/KIF3B/MAD2L1/NSFL1C/NUMA1/PIBF1	10
69	SMB21	SMB21	GOBP_POSITIVE_REGULATION_OF_ORGANELLE_ASSEMBLY	GOBP_POSITIVE_REGULATION_OF_ORGANELLE_ASSEMBLY	7/280	84/17959	0.000338032	0.0120124	0.0101951	BBS4/CENPJ/CEP120/FUZ/IFT20/IFT88/NUMA1	7
70	SMB21	SMB21	GOBP_ASTRAL_MICROTUBULE_ORGANIZATION	GOBP_ASTRAL_MICROTUBULE_ORGANIZATION	3/280	10/17959	0.000414873	0.0141287	0.0119913	CENPJ/CEP120/NUMA1	3
71	SMB21	SMB21	GOBP_EPITHELIAL_CELL_PROLIFERATION_INVOLVED_IN_LUNG_MORPHOGENESIS	GOBP_EPITHELIAL_CELL_PROLIFERATION_INVOLVED_IN_LUNG_MORPHOGENESIS	3/280	10/17959	0.000414873	0.0141287	0.0119913	FGFR2/NFIB/SOX9	3
72	SMB21	SMB21	GOBP_LEUCINE_TRANSPORT	GOBP_LEUCINE_TRANSPORT	3/280	10/17959	0.000414873	0.0141287	0.0119913	SLC3A2/SLC7A5/SLC7A6	3
73	SMB21	SMB21	GOBP_NUCLEAR_CHROMOSOME_SEGREGATION	GOBP_NUCLEAR_CHROMOSOME_SEGREGATION	14/280	315/17959	0.000449706	0.0151052	0.01282	BCCIP/CHMP7/FBXO5/INCENP/KIF18B/KIF3B/MAD1L1/MAD2L1/MIS12/NUMA1/PIBF1/SIRT7/SMARCA4/SMARCA5	14
74	SMB21	SMB21	GOBP_MEMBRANE_FISSION	GOBP_MEMBRANE_FISSION	5/280	42/17959	0.000471641	0.0153011	0.0129863	CHMP7/EXOC7/EXOC8/HGS/TSG101	5
75	SMB21	SMB21	GOBP_ESTABLISHMENT_OF_ORGANELLE_LOCALIZATION	GOBP_ESTABLISHMENT_OF_ORGANELLE_LOCALIZATION	18/280	473/17959	0.000475417	0.0153011	0.0129863	BBS2/BBS7/CDR2L/CEP120/CEP83/CHMP7/EXOC7/EXOC8/HGS/INCENP/KIF3B/MAD1L1/MAD2L1/MIS12/NSFL1C/NUMA1/PIBF1/TSG101	18
76	SMB21	SMB21	GOBP_PHOTORECEPTOR_CELL_DIFFERENTIATION	GOBP_PHOTORECEPTOR_CELL_DIFFERENTIATION	6/280	64/17959	0.000478322	0.0153011	0.0129863	BBS4/DSCAM/FSCN2/IFT140/IFT20/SOX9	6
77	SMB21	SMB21	GOBP_POSITIVE_REGULATION_OF_VIRAL_LIFE_CYCLE	GOBP_POSITIVE_REGULATION_OF_VIRAL_LIFE_CYCLE	4/280	24/17959	0.000480498	0.0153011	0.0129863	FURIN/HMGB1/LGALS1/TSG101	4
78	SMB21	SMB21	GOBP_MOLTING_CYCLE	GOBP_MOLTING_CYCLE	8/280	117/17959	0.000497097	0.0156267	0.0132626	EXT1/FGFR2/FUZ/GLI2/NUMA1/SMO/SOX21/SOX9	8
79	SMB21	SMB21	GOBP_PROTEOGLYCAN_BIOSYNTHETIC_PROCESS	GOBP_PROTEOGLYCAN_BIOSYNTHETIC_PROCESS	6/280	65/17959	0.000520172	0.0161451	0.0137026	B3GALT6/EXT1/EXT2/EXTL3/SLC35B2/UGDH	6
80	SMB21	SMB21	GOBP_CELL_FATE_COMMITMENT_INVOLVED_IN_PATTERN_SPECIFICATION	GOBP_CELL_FATE_COMMITMENT_INVOLVED_IN_PATTERN_SPECIFICATION	3/280	11/17959	0.000563884	0.0170697	0.0144873	GLI2/SOX1/SUFU	3
81	SMB21	SMB21	GOBP_FLOOR_PLATE_DEVELOPMENT	GOBP_FLOOR_PLATE_DEVELOPMENT	3/280	11/17959	0.000563884	0.0170697	0.0144873	CDK20/DZIP1L/GLI2	3
82	SMB21	SMB21	GOBP_BLASTOCYST_FORMATION	GOBP_BLASTOCYST_FORMATION	5/280	45/17959	0.000652106	0.0194996	0.0165496	BYSL/FURIN/RPL7L1/RRP7A/SF3B6	5
83	SMB21	SMB21	GOBP_REGULATION_OF_CELL_CYCLE_CHECKPOINT	GOBP_REGULATION_OF_CELL_CYCLE_CHECKPOINT	5/280	46/17959	0.000722421	0.0211898	0.0179841	DDX39B/INCENP/MAD1L1/MAD2L1/RPA2	5
84	SMB21	SMB21	GOBP_ORGANELLE_FISSION	GOBP_ORGANELLE_FISSION	18/280	491/17959	0.000733885	0.0211898	0.0179841	BCCIP/CHMP7/FBXO5/INCENP/KIF18B/KIF3B/MAD1L1/MAD2L1/MASTL/MIS12/NFIB/NSFL1C/NUMA1/PIBF1/SIRT7/SMARCA5/SPHK1/USP16	18
85	SMB21	SMB21	GOBP_POSITIVE_REGULATION_OF_MITOTIC_CELL_CYCLE_SPINDLE_ASSEMBLY_CHECKPOINT	GOBP_POSITIVE_REGULATION_OF_MITOTIC_CELL_CYCLE_SPINDLE_ASSEMBLY_CHECKPOINT	3/280	12/17959	0.000743199	0.0211898	0.0179841	INCENP/MAD1L1/MAD2L1	3
86	SMB21	SMB21	GOBP_PROTEIN_LOCALIZATION_TO_CILIARY_MEMBRANE	GOBP_PROTEIN_LOCALIZATION_TO_CILIARY_MEMBRANE	3/280	12/17959	0.000743199	0.0211898	0.0179841	ARL13B/IFT80/WDR19	3
87	SMB21	SMB21	GOBP_CHONDROITIN_SULFATE_METABOLIC_PROCESS	GOBP_CHONDROITIN_SULFATE_METABOLIC_PROCESS	4/280	27/17959	0.000764969	0.0215598	0.0182982	B3GALT6/EXT1/SLC35B2/UGDH	4
88	SMB21	SMB21	GOBP_RNA_SPLICING_VIA_TRANSESTERIFICATION_REACTIONS	GOBP_RNA_SPLICING_VIA_TRANSESTERIFICATION_REACTIONS	14/280	333/17959	0.00077617	0.0216269	0.0183551	BUD13/CD2BP2/DDX39B/HNRNPA3/HNRNPL/KHDRBS1/PNN/PPIH/QKI/RBM14/RNPC3/SART1/SF3B6/TRA2B	14
89	SMB21	SMB21	GOBP_POSITIVE_REGULATION_OF_CELL_CYCLE	GOBP_POSITIVE_REGULATION_OF_CELL_CYCLE	14/280	334/17959	0.000799037	0.0220139	0.0186836	CCND1/CENPJ/CEP120/DDX39B/FBXO5/FGFR2/INCENP/KIF3B/MAD1L1/MAD2L1/NSFL1C/NUMA1/PAF1/SPHK1	14
90	SMB21	SMB21	GOBP_HINDBRAIN_DEVELOPMENT	GOBP_HINDBRAIN_DEVELOPMENT	9/280	157/17959	0.000812395	0.0221333	0.0187849	ARL13B/GLI2/MTPN/NFIB/OGDH/SMO/SSTR2/TTBK2/TTC21B	9
91	SMB21	SMB21	GOBP_REGULATION_OF_KERATINOCYTE_PROLIFERATION	GOBP_REGULATION_OF_KERATINOCYTE_PROLIFERATION	5/280	48/17959	0.00087986	0.0234502	0.0199026	FGFR2/IFT172/IFT52/IFT57/IFT80	5
92	SMB21	SMB21	GOBP_REGULATION_OF_TRANSCRIPTION_BY_RNA_POLYMERASE_I	GOBP_REGULATION_OF_TRANSCRIPTION_BY_RNA_POLYMERASE_I	5/280	48/17959	0.00087986	0.0234502	0.0199026	ACTR6/IPPK/SIRT7/SMARCA4/SMARCA5	5
93	SMB21	SMB21	GOBP_TRANSCRIPTION_BY_RNA_POLYMERASE_I	GOBP_TRANSCRIPTION_BY_RNA_POLYMERASE_I	6/280	72/17959	0.000898582	0.0234773	0.0199256	ACTR6/IPPK/POLR2H/SIRT7/SMARCA4/SMARCA5	6
94	SMB21	SMB21	GOBP_SKIN_EPIDERMIS_DEVELOPMENT	GOBP_SKIN_EPIDERMIS_DEVELOPMENT	8/280	128/17959	0.000900027	0.0234773	0.0199256	EXT1/FGFR2/FUZ/GLI2/NUMA1/SMO/SOX21/SOX9	8
95	SMB21	SMB21	GOBP_PHOTORECEPTOR_CELL_OUTER_SEGMENT_ORGANIZATION	GOBP_PHOTORECEPTOR_CELL_OUTER_SEGMENT_ORGANIZATION	3/280	13/17959	0.000955055	0.0237236	0.0201346	BBS4/IFT140/IFT20	3
96	SMB21	SMB21	GOBP_REGULATION_OF_METAPHASE_PLATE_CONGRESSION	GOBP_REGULATION_OF_METAPHASE_PLATE_CONGRESSION	3/280	13/17959	0.000955055	0.0237236	0.0201346	INCENP/MAD1L1/NUMA1	3
97	SMB21	SMB21	GOBP_SMOOTHENED_SIGNALING_PATHWAY_INVOLVED_IN_DORSAL_VENTRAL_NEURAL_TUBE_PATTERNING	GOBP_SMOOTHENED_SIGNALING_PATHWAY_INVOLVED_IN_DORSAL_VENTRAL_NEURAL_TUBE_PATTERNING	3/280	13/17959	0.000955055	0.0237236	0.0201346	CDK20/SUFU/WDR19	3
98	SMB21	SMB21	GOBP_VENTRAL_SPINAL_CORD_INTERNEURON_DIFFERENTIATION	GOBP_VENTRAL_SPINAL_CORD_INTERNEURON_DIFFERENTIATION	3/280	13/17959	0.000955055	0.0237236	0.0201346	GLI2/SOX1/SUFU	3
99	SMB21	SMB21	GOBP_NEURON_FATE_COMMITMENT	GOBP_NEURON_FATE_COMMITMENT	6/280	73/17959	0.000966459	0.0237236	0.0201346	GLI2/ID2/NFIB/SOX1/SOX9/SUFU	6
100	SMB21	SMB21	GOBP_DIGESTIVE_TRACT_MORPHOGENESIS	GOBP_DIGESTIVE_TRACT_MORPHOGENESIS	5/280	49/17959	0.000967522	0.0237236	0.0201346	BBS7/FGFR2/GATA4/GLI2/ID2	5
101	SMB21	SMB21	GOBP_SPINAL_CORD_MOTOR_NEURON_DIFFERENTIATION	GOBP_SPINAL_CORD_MOTOR_NEURON_DIFFERENTIATION	4/280	29/17959	0.00101024	0.0245259	0.0208155	DYNC2H1/IFT172/SUFU/TCTN1	4
102	SMB21	SMB21	GOBP_NON_MEMBRANE_BOUNDED_ORGANELLE_ASSEMBLY	GOBP_NON_MEMBRANE_BOUNDED_ORGANELLE_ASSEMBLY	16/280	425/17959	0.00108781	0.0259686	0.02204	BCCIP/CDS2/CENPH/CENPJ/CEP120/CHMP7/FBXO5/INCENP/KIAA0753/KIF3B/MIS12/NUMA1/PIBF1/PISD/RBM14/RRP7A	16
103	SMB21	SMB21	GOBP_MITOTIC_SPINDLE_ORGANIZATION	GOBP_MITOTIC_SPINDLE_ORGANIZATION	8/280	132/17959	0.00109909	0.0259686	0.02204	BCCIP/CENPH/CENPJ/CHMP7/INCENP/KIF3B/NUMA1/PIBF1	8
104	SMB21	SMB21	GOBP_EPIDERMIS_DEVELOPMENT	GOBP_EPIDERMIS_DEVELOPMENT	15/280	385/17959	0.00110144	0.0259686	0.02204	EXT1/EXTL3/FGFR2/FUZ/GLI2/IFT172/KRT75/MAFG/NUMA1/SMO/SOX21/SOX9/TSG101/WDPCP/ZNF750	15
105	SMB21	SMB21	GOBP_BRANCHED_CHAIN_AMINO_ACID_TRANSPORT	GOBP_BRANCHED_CHAIN_AMINO_ACID_TRANSPORT	3/280	14/17959	0.00120157	0.02728	0.023153	SLC3A2/SLC7A5/SLC7A6	3
106	SMB21	SMB21	GOBP_GMP_BIOSYNTHETIC_PROCESS	GOBP_GMP_BIOSYNTHETIC_PROCESS	3/280	14/17959	0.00120157	0.02728	0.023153	GMPS/IMPDH2/PAICS	3
107	SMB21	SMB21	GOBP_LEFT_RIGHT_AXIS_SPECIFICATION	GOBP_LEFT_RIGHT_AXIS_SPECIFICATION	3/280	14/17959	0.00120157	0.02728	0.023153	ARL13B/IFT172/SMO	3
108	SMB21	SMB21	GOBP_POSITIVE_REGULATION_BY_SYMBIONT_OF_ENTRY_INTO_HOST	GOBP_POSITIVE_REGULATION_BY_SYMBIONT_OF_ENTRY_INTO_HOST	3/280	14/17959	0.00120157	0.02728	0.023153	FURIN/HMGB1/LGALS1	3
109	SMB21	SMB21	GOBP_NUCLEOSIDE_MONOPHOSPHATE_METABOLIC_PROCESS	GOBP_NUCLEOSIDE_MONOPHOSPHATE_METABOLIC_PROCESS	6/280	78/17959	0.00136691	0.0307491	0.0260973	CMPK1/GMPS/IMPDH2/PAICS/RFK/TK1	6
110	SMB21	SMB21	GOBP_IN_UTERO_EMBRYONIC_DEVELOPMENT	GOBP_IN_UTERO_EMBRYONIC_DEVELOPMENT	15/280	394/17959	0.00138452	0.0308621	0.0261932	B9D1/BYSL/FGFR2/FLVCR1/FURIN/MAFG/RPL7L1/RRP7A/SF3B6/SMO/TCTN1/TMEM231/UNK/WDR19/ZNF335	15
111	SMB21	SMB21	GOBP_PROTEIN_DNA_COMPLEX_ASSEMBLY	GOBP_PROTEIN_DNA_COMPLEX_ASSEMBLY	11/280	240/17959	0.0014155	0.0312684	0.026538	BRF1/CENPH/DNAJC9/GRWD1/HMGB1/MIS12/OIP5/SMARCA4/SMARCA5/SOX9/TAF12	11
112	SMB21	SMB21	GOBP_TELENCEPHALON_DEVELOPMENT	GOBP_TELENCEPHALON_DEVELOPMENT	12/280	278/17959	0.00145482	0.0315686	0.0267928	ARL13B/BBS2/BBS4/CEP120/EXT1/HTR5A/ID2/NFIB/OGDH/SMO/TCTN1/TRA2B	12
113	SMB21	SMB21	GOBP_CHONDROITIN_SULFATE_PROTEOGLYCAN_METABOLIC_PROCESS	GOBP_CHONDROITIN_SULFATE_PROTEOGLYCAN_METABOLIC_PROCESS	4/280	32/17959	0.00147451	0.0315686	0.0267928	B3GALT6/EXT1/SLC35B2/UGDH	4
114	SMB21	SMB21	GOBP_REGULATION_OF_MESENCHYMAL_CELL_PROLIFERATION	GOBP_REGULATION_OF_MESENCHYMAL_CELL_PROLIFERATION	4/280	32/17959	0.00147451	0.0315686	0.0267928	FGFR2/NFIB/SMO/SOX9	4
115	SMB21	SMB21	GOBP_REGULATION_OF_TRANSCRIPTION_OF_NUCLEOLAR_LARGE_RRNA_BY_RNA_POLYMERASE_I	GOBP_REGULATION_OF_TRANSCRIPTION_OF_NUCLEOLAR_LARGE_RRNA_BY_RNA_POLYMERASE_I	3/280	15/17959	0.00148472	0.0315686	0.0267928	IPPK/SIRT7/SMARCA4	3
116	SMB21	SMB21	GOBP_DNA_REPLICATION	GOBP_DNA_REPLICATION	12/280	279/17959	0.00149958	0.0315686	0.0267928	ATR/ESCO2/FBXO5/GLI2/GRWD1/NFIB/NOC3L/RFC4/RPA2/SMARCA5/TK1/TONSL	12
117	SMB21	SMB21	GOBP_REGULATION_OF_MITOTIC_SISTER_CHROMATID_SEGREGATION	GOBP_REGULATION_OF_MITOTIC_SISTER_CHROMATID_SEGREGATION	5/280	54/17959	0.00150633	0.0315686	0.0267928	FBXO5/INCENP/MAD1L1/MAD2L1/NUMA1	5
118	SMB21	SMB21	GOBP_NCRNA_PROCESSING	GOBP_NCRNA_PROCESSING	16/280	440/17959	0.00155492	0.0323107	0.0274226	AGO2/BYSL/EXOSC3/EXOSC5/GAR1/PRKRA/RPL7L1/RPP38/RRP7A/SART1/SIRT7/TSEN54/WDR4/WDR46/YRDC/ZCCHC4	16
119	SMB21	SMB21	GOBP_CHROMOSOME_SEPARATION	GOBP_CHROMOSOME_SEPARATION	6/280	81/17959	0.00166147	0.0342346	0.0290554	FBXO5/INCENP/MAD1L1/MAD2L1/NUMA1/TOP3A	6
120	SMB21	SMB21	GOBP_POSITIVE_REGULATION_OF_PLASMA_MEMBRANE_BOUNDED_CELL_PROJECTION_ASSEMBLY	GOBP_POSITIVE_REGULATION_OF_PLASMA_MEMBRANE_BOUNDED_CELL_PROJECTION_ASSEMBLY	7/280	110/17959	0.00168651	0.034461	0.0292476	BBS4/CENPJ/CEP120/FUZ/IFT20/IFT88/PIK3CA	7
121	SMB21	SMB21	GOBP_REGULATION_OF_CHROMOSOME_ORGANIZATION	GOBP_REGULATION_OF_CHROMOSOME_ORGANIZATION	11/280	247/17959	0.00177757	0.0360215	0.0305721	ATR/FBXO5/INCENP/MAD1L1/MAD2L1/NUMA1/SMARCA4/SMARCA5/SMG5/TEN1/YLPM1	11
122	SMB21	SMB21	GOBP_CELL_FATE_COMMITMENT	GOBP_CELL_FATE_COMMITMENT	12/280	286/17959	0.00184575	0.0366966	0.031145	EXT1/FGFR2/GATA4/GLI2/ID2/NFIB/PAF1/SMO/SOX1/SOX5/SOX9/SUFU	12
123	SMB21	SMB21	GOBP_CONNECTIVE_TISSUE_DEVELOPMENT	GOBP_CONNECTIVE_TISSUE_DEVELOPMENT	12/280	286/17959	0.00184575	0.0366966	0.031145	BBS2/BBS4/EVC/EXT1/EXT2/IFT80/NAMPT/NFIB/PAXIP1/PIK3CA/SOX5/SOX9	12
124	SMB21	SMB21	GOBP_NEGATIVE_REGULATION_OF_SMOOTHENED_SIGNALING_PATHWAY	GOBP_NEGATIVE_REGULATION_OF_SMOOTHENED_SIGNALING_PATHWAY	4/280	34/17959	0.00185578	0.0366966	0.031145	CDK20/IFT122/IFT172/SUFU	4
125	SMB21	SMB21	GOBP_METENCEPHALON_DEVELOPMENT	GOBP_METENCEPHALON_DEVELOPMENT	7/280	114/17959	0.00206923	0.0397506	0.033737	GLI2/MTPN/OGDH/SMO/SSTR2/TTBK2/TTC21B	7
126	SMB21	SMB21	GOBP_TETRAPYRROLE_BIOSYNTHETIC_PROCESS	GOBP_TETRAPYRROLE_BIOSYNTHETIC_PROCESS	4/280	35/17959	0.00206985	0.0397506	0.033737	ALAS1/CPOX/FLVCR1/SLC25A38	4
127	SMB21	SMB21	GOBP_REGULATION_OF_DNA_REPAIR	GOBP_REGULATION_OF_DNA_REPAIR	10/280	215/17959	0.00207132	0.0397506	0.033737	ATR/HMGB1/RNF168/RPA2/SIRT7/SMARCA4/TADA2B/TAF12/TAF5L/YEATS4	10
128	SMB21	SMB21	GOBP_NEUTRAL_AMINO_ACID_TRANSPORT	GOBP_NEUTRAL_AMINO_ACID_TRANSPORT	5/280	58/17959	0.00207507	0.0397506	0.033737	SLC25A12/SLC25A38/SLC3A2/SLC7A5/SLC7A6	5
129	SMB21	SMB21	GOBP_PROTEIN_ACYLATION	GOBP_PROTEIN_ACYLATION	8/280	147/17959	0.00217846	0.0414077	0.0351434	ESCO2/GLUL/OGDH/SMARCA5/SPHK1/TADA2B/TAF5L/YEATS4	8
130	SMB21	SMB21	GOBP_CYTOPLASMIC_MICROTUBULE_ORGANIZATION	GOBP_CYTOPLASMIC_MICROTUBULE_ORGANIZATION	5/280	59/17959	0.00223881	0.041905	0.0355655	CENPJ/CEP120/IFT172/NUMA1/TBCB	5
131	SMB21	SMB21	GOBP_MITOTIC_METAPHASE_CHROMOSOME_ALIGNMENT	GOBP_MITOTIC_METAPHASE_CHROMOSOME_ALIGNMENT	5/280	59/17959	0.00223881	0.041905	0.0355655	CHMP7/INCENP/MAD1L1/MIS12/PIBF1	5
132	SMB21	SMB21	GOBP_ESTABLISHMENT_OF_PROTEIN_LOCALIZATION_TO_ORGANELLE	GOBP_ESTABLISHMENT_OF_PROTEIN_LOCALIZATION_TO_ORGANELLE	16/280	457/17959	0.00227798	0.0420937	0.0357256	DNAJC19/GET4/GGA3/HEATR3/HGS/IFT122/IPO7/NUP54/PAM16/SEC61B/SMO/SPCS2/SRP19/SUFU/TIMM50/TSG101	16
133	SMB21	SMB21	GOBP_SPINDLE_ORGANIZATION	GOBP_SPINDLE_ORGANIZATION	10/280	218/17959	0.00229156	0.0420937	0.0357256	BCCIP/CENPH/CENPJ/CEP120/CHMP7/FBXO5/INCENP/KIF3B/NUMA1/PIBF1	10
134	SMB21	SMB21	GOBP_CEREBELLAR_CORTEX_MORPHOGENESIS	GOBP_CEREBELLAR_CORTEX_MORPHOGENESIS	4/280	36/17959	0.00230039	0.0420937	0.0357256	GLI2/MTPN/SMO/TTC21B	4
135	SMB21	SMB21	GOBP_SPINDLE_ASSEMBLY	GOBP_SPINDLE_ASSEMBLY	8/280	149/17959	0.00236988	0.0428523	0.0363694	BCCIP/CENPJ/CHMP7/FBXO5/INCENP/KIF3B/NUMA1/PIBF1	8
136	SMB21	SMB21	GOBP_KERATINOCYTE_PROLIFERATION	GOBP_KERATINOCYTE_PROLIFERATION	5/280	60/17959	0.00241175	0.0428523	0.0363694	FGFR2/IFT172/IFT52/IFT57/IFT80	5
137	SMB21	SMB21	GOBP_MITOCHONDRIAL_TRANSMEMBRANE_TRANSPORT	GOBP_MITOCHONDRIAL_TRANSMEMBRANE_TRANSPORT	5/280	60/17959	0.00241175	0.0428523	0.0363694	DNAJC19/PAM16/SLC25A12/SLC25A38/TIMM50	5
138	SMB21	SMB21	GOBP_RIBONUCLEOSIDE_MONOPHOSPHATE_METABOLIC_PROCESS	GOBP_RIBONUCLEOSIDE_MONOPHOSPHATE_METABOLIC_PROCESS	5/280	60/17959	0.00241175	0.0428523	0.0363694	CMPK1/GMPS/IMPDH2/PAICS/RFK	5
139	SMB21	SMB21	GOBP_NUCLEOSIDE_PHOSPHATE_BIOSYNTHETIC_PROCESS	GOBP_NUCLEOSIDE_PHOSPHATE_BIOSYNTHETIC_PROCESS	12/280	297/17959	0.00252044	0.0431994	0.0366641	CMPK1/FLAD1/GMPS/IMPDH2/NAMPT/NDUFS7/PAICS/PAPSS1/PPCDC/PPCS/RFK/TK1	12
140	SMB21	SMB21	GOBP_MITOTIC_CYTOKINESIS	GOBP_MITOTIC_CYTOKINESIS	6/280	88/17959	0.00253482	0.0431994	0.0366641	BBS4/CHMP7/EXOC7/EXOC8/INCENP/KIF20A	6
141	SMB21	SMB21	GOBP_BRAIN_MORPHOGENESIS	GOBP_BRAIN_MORPHOGENESIS	4/280	37/17959	0.00254801	0.0431994	0.0366641	BBS2/BBS4/SMO/ZNF335	4
142	SMB21	SMB21	GOBP_EMBRYONIC_CAMERA_TYPE_EYE_DEVELOPMENT	GOBP_EMBRYONIC_CAMERA_TYPE_EYE_DEVELOPMENT	4/280	37/17959	0.00254801	0.0431994	0.0366641	CDK20/IFT140/IFT172/WDR19	4
143	SMB21	SMB21	GOBP_EPIDERMIS_MORPHOGENESIS	GOBP_EPIDERMIS_MORPHOGENESIS	4/280	37/17959	0.00254801	0.0431994	0.0366641	EXT1/FGFR2/GLI2/SMO	4
144	SMB21	SMB21	GOBP_RRNA_TRANSCRIPTION	GOBP_RRNA_TRANSCRIPTION	4/280	37/17959	0.00254801	0.0431994	0.0366641	BRF1/IPPK/SIRT7/SMARCA4	4
145	SMB21	SMB21	GOBP_POSITIVE_REGULATION_OF_CELL_CYCLE_CHECKPOINT	GOBP_POSITIVE_REGULATION_OF_CELL_CYCLE_CHECKPOINT	3/280	18/17959	0.00257223	0.0431994	0.0366641	INCENP/MAD1L1/MAD2L1	3
146	SMB21	SMB21	GOBP_PROTEIN_LOCALIZATION_TO_NUCLEOLUS	GOBP_PROTEIN_LOCALIZATION_TO_NUCLEOLUS	3/280	18/17959	0.00257223	0.0431994	0.0366641	BYSL/GLUL/RRP7A	3
147	SMB21	SMB21	GOBP_CENTRAL_NERVOUS_SYSTEM_NEURON_DEVELOPMENT	GOBP_CENTRAL_NERVOUS_SYSTEM_NEURON_DEVELOPMENT	6/280	89/17959	0.00268326	0.0447574	0.0379864	FGFR2/GLI2/NFIB/OGDH/SOX1/TCTN1	6
148	SMB21	SMB21	GOBP_NEUROEPITHELIAL_CELL_DIFFERENTIATION	GOBP_NEUROEPITHELIAL_CELL_DIFFERENTIATION	4/280	38/17959	0.00281333	0.0462972	0.0392932	B9D1/BCCIP/IPO7/TMEM231	4
149	SMB21	SMB21	GOBP_TRANSCRIPTION_INITIATION_COUPLED_CHROMATIN_REMODELING	GOBP_TRANSCRIPTION_INITIATION_COUPLED_CHROMATIN_REMODELING	4/280	38/17959	0.00281333	0.0462972	0.0392932	PIK3CA/RBM14/SIRT7/SMARCA4	4
150	SMB21	SMB21	GOBP_PROTEOGLYCAN_METABOLIC_PROCESS	GOBP_PROTEOGLYCAN_METABOLIC_PROCESS	6/280	90/17959	0.00283812	0.0463938	0.0393752	B3GALT6/EXT1/EXT2/EXTL3/SLC35B2/UGDH	6
151	SMB21	SMB21	GOBP_CHONDROITIN_SULFATE_BIOSYNTHETIC_PROCESS	GOBP_CHONDROITIN_SULFATE_BIOSYNTHETIC_PROCESS	3/280	19/17959	0.00301958	0.0481511	0.0408667	B3GALT6/SLC35B2/UGDH	3
152	SMB21	SMB21	GOBP_NUCLEOBASE_BIOSYNTHETIC_PROCESS	GOBP_NUCLEOBASE_BIOSYNTHETIC_PROCESS	3/280	19/17959	0.00301958	0.0481511	0.0408667	CMPK1/GMPS/PAICS	3
153	SMB21	SMB21	GOBP_NUCLEOTIDE_SUGAR_BIOSYNTHETIC_PROCESS	GOBP_NUCLEOTIDE_SUGAR_BIOSYNTHETIC_PROCESS	3/280	19/17959	0.00301958	0.0481511	0.0408667	PGM3/UGDH/UXS1	3
154	SMB21	SMB21	GOBP_MICROTUBULE_ORGANIZING_CENTER_ORGANIZATION	GOBP_MICROTUBULE_ORGANIZING_CENTER_ORGANIZATION	8/280	155/17959	0.00302417	0.0481511	0.0408667	BBS4/CENPJ/CEP120/KIAA0753/KIF3B/NSFL1C/ODF2/RBM14	8
155	SMB21	SMB21	GOBP_HEART_MORPHOGENESIS	GOBP_HEART_MORPHOGENESIS	11/280	265/17959	0.00306546	0.0484936	0.0411573	ARL13B/BBS7/EXT1/FGFR2/GATA4/IFT172/IFT52/IFT57/SMO/SOX9/SUFU	11
156	DAOY	DAOY	GOBP_UBIQUINONE_METABOLIC_PROCESS	GOBP_UBIQUINONE_METABOLIC_PROCESS	6/430	19/17959	3.78928e-06	0.00822435	0.00743717	COQ2/COQ3/COQ5/COQ6/COQ9/PDSS2	6
157	DAOY	DAOY	GOBP_REGULATION_OF_INNATE_IMMUNE_RESPONSE	GOBP_REGULATION_OF_INNATE_IMMUNE_RESPONSE	27/430	428/17959	5.05026e-06	0.00822435	0.00743717	ADAR/ANKRD17/CNOT7/EIF4E2/F2RL1/FOSL1/GBP5/GIGYF2/HEXIM1/KLRC4-KLRK1/MAP3K7/MATR3/NFE2L2/OTUD4/OTULIN/PAK2/PCBP2/PIK3AP1/PIK3R1/PRKDC/PUM1/RELA/TLR2/TNIP1/XIAP/XRCC6/YTHDF2	27
158	DAOY	DAOY	GOBP_ACTIVATION_OF_INNATE_IMMUNE_RESPONSE	GOBP_ACTIVATION_OF_INNATE_IMMUNE_RESPONSE	20/430	280/17959	1.46681e-05	0.0159246	0.0144004	ANKRD17/F2RL1/FOSL1/GBP5/HEXIM1/KLRC4-KLRK1/MAP3K7/MATR3/OTUD4/OTULIN/PAK2/PIK3AP1/PIK3R1/PRKDC/PUM1/RELA/TLR2/TNIP1/XIAP/XRCC6	20
159	DAOY	DAOY	GOBP_QUINONE_METABOLIC_PROCESS	GOBP_QUINONE_METABOLIC_PROCESS	7/430	39/17959	3.40647e-05	0.0201187	0.0181931	ADH4/COQ2/COQ3/COQ5/COQ6/COQ9/PDSS2	7
160	DAOY	DAOY	GOBP_DNA_TEMPLATED_DNA_REPLICATION	GOBP_DNA_TEMPLATED_DNA_REPLICATION	14/430	162/17959	3.63172e-05	0.0201187	0.0181931	ASF1A/BARD1/BLM/CDK2/CHTF18/CHTF8/DSCC1/ETAA1/GMNN/MCM10/POLE3/POLE4/RTEL1/TEFM	14
161	DAOY	DAOY	GOBP_PROTEIN_CONTAINING_COMPLEX_DISASSEMBLY	GOBP_PROTEIN_CONTAINING_COMPLEX_DISASSEMBLY	18/430	251/17959	3.70624e-05	0.0201187	0.0181931	ARID1A/CAPZA2/CFL2/CHMP1A/EIF5A2/F2RL1/KATNB1/KIF18A/KIF2A/LIMA1/MICAL2/SMARCC1/SMARCC2/TMEM39A/TMOD2/VPS16/VPS33A/VTA1	18
162	DAOY	DAOY	GOBP_DNA_REPLICATION	GOBP_DNA_REPLICATION	19/430	279/17959	4.60055e-05	0.0214057	0.0193569	ANKRD17/ASF1A/BARD1/BLM/CDK2/CHAF1A/CHTF18/CHTF8/DSCC1/EGF/ETAA1/GMNN/MCM10/PDS5A/POLE3/POLE4/RTEL1/TEFM/TOP1MT	19
163	DAOY	DAOY	GOBP_REGULATION_OF_MRNA_METABOLIC_PROCESS	GOBP_REGULATION_OF_MRNA_METABOLIC_PROCESS	22/430	363/17959	6.88616e-05	0.0249102	0.022526	BARD1/CNOT10/CNOT6L/CNOT7/DAZ2/EIF4ENIF1/ELAVL1/FASTKD2/FTO/GIGYF2/HNRNPA2B1/PDE12/PUM1/RBMX/RC3H1/SRPK1/SYNCRIP/THRAP3/TRA2A/TRAF2/YTHDF2/ZFP36L1	22
164	DAOY	DAOY	GOBP_DNA_CONFORMATION_CHANGE	GOBP_DNA_CONFORMATION_CHANGE	10/430	92/17959	6.98269e-05	0.0249102	0.022526	ASCC3/BLM/CHTF18/CHTF8/DSCC1/HFM1/HNRNPA2B1/RTEL1/TOP1MT/XRCC6	10
165	DAOY	DAOY	GOBP_POSITIVE_REGULATION_OF_VIRAL_GENOME_REPLICATION	GOBP_POSITIVE_REGULATION_OF_VIRAL_GENOME_REPLICATION	6/430	31/17959	8.0599e-05	0.0249102	0.022526	ADAR/CNOT7/PDE12/PKN2/SRPK1/TMEM39A	6
166	DAOY	DAOY	GOBP_RNA_CATABOLIC_PROCESS	GOBP_RNA_CATABOLIC_PROCESS	22/430	368/17959	8.41304e-05	0.0249102	0.022526	CNOT10/CNOT6L/CNOT7/DAZ2/DIS3L/EDC4/EIF4ENIF1/ELAVL1/FASTKD2/FTO/GIGYF2/GRSF1/PDE12/PNRC2/PUM1/RC3H1/SYNCRIP/THRAP3/TRAF2/YTHDF2/ZCCHC8/ZFP36L1	22
167	DAOY	DAOY	GOBP_POSITIVE_REGULATION_OF_MRNA_METABOLIC_PROCESS	GOBP_POSITIVE_REGULATION_OF_MRNA_METABOLIC_PROCESS	15/430	205/17959	0.000130309	0.03166	0.0286297	CNOT10/CNOT6L/CNOT7/EIF4ENIF1/FTO/GIGYF2/PDE12/PUM1/RBMX/RC3H1/SYNCRIP/THRAP3/TRA2A/YTHDF2/ZFP36L1	15
168	DAOY	DAOY	GOBP_REGULATION_OF_MRNA_CATABOLIC_PROCESS	GOBP_REGULATION_OF_MRNA_CATABOLIC_PROCESS	17/430	254/17959	0.00014118	0.03166	0.0286297	CNOT10/CNOT6L/CNOT7/DAZ2/EIF4ENIF1/ELAVL1/FASTKD2/FTO/GIGYF2/PDE12/PUM1/RC3H1/SYNCRIP/THRAP3/TRAF2/YTHDF2/ZFP36L1	17
169	DAOY	DAOY	GOBP_NEGATIVE_REGULATION_OF_TYPE_I_INTERFERON_MEDIATED_SIGNALING_PATHWAY	GOBP_NEGATIVE_REGULATION_OF_TYPE_I_INTERFERON_MEDIATED_SIGNALING_PATHWAY	5/430	22/17959	0.000144578	0.03166	0.0286297	ADAR/CNOT7/EIF4E2/GIGYF2/YTHDF2	5
170	DAOY	DAOY	GOBP_NEGATIVE_REGULATION_OF_GENE_EXPRESSION_EPIGENETIC	GOBP_NEGATIVE_REGULATION_OF_GENE_EXPRESSION_EPIGENETIC	11/430	120/17959	0.000145809	0.03166	0.0286297	ATF7IP/CDK2/EZH2/HDAC2/KDM1A/POLE3/RIF1/SETDB1/SUV39H2/SUZ12/TRIM37	11
171	DAOY	DAOY	GOBP_METHYLATION	GOBP_METHYLATION	18/430	282/17959	0.000164401	0.0334659	0.0302628	ARID4B/ARMT1/ATF7IP/COQ3/COQ5/DPH5/EZH2/FAM98B/GATAD2A/GTPBP3/LCMT1/SETD2/SETDB1/SUV39H2/TRMT10A/TRMT10B/TRMT1L/TYW3	18
172	DAOY	DAOY	GOBP_TRANSLATIONAL_INITIATION	GOBP_TRANSLATIONAL_INITIATION	11/430	123/17959	0.000181605	0.0343174	0.0310328	COPS5/DAZ2/EIF1AX/EIF2AK3/EIF4E2/EIF4G2/GIGYF2/MTFMT/PAIP2/TMED2/YTHDF2	11
173	DAOY	DAOY	GOBP_REGULATION_OF_VIRAL_GENOME_REPLICATION	GOBP_REGULATION_OF_VIRAL_GENOME_REPLICATION	9/430	85/17959	0.000196055	0.0343174	0.0310328	ADAR/CNOT7/ILF3/PDE12/PKN2/SETDB1/SRPK1/TMEM39A/TNIP1	9
174	DAOY	DAOY	GOBP_MRNA_CATABOLIC_PROCESS	GOBP_MRNA_CATABOLIC_PROCESS	19/430	312/17959	0.000200194	0.0343174	0.0310328	CNOT10/CNOT6L/CNOT7/DAZ2/EDC4/EIF4ENIF1/ELAVL1/FASTKD2/FTO/GIGYF2/PDE12/PNRC2/PUM1/RC3H1/SYNCRIP/THRAP3/TRAF2/YTHDF2/ZFP36L1	19
175	DAOY	DAOY	GOBP_NUCLEAR_TRANSCRIBED_MRNA_CATABOLIC_PROCESS_DEADENYLATION_DEPENDENT_DECAY	GOBP_NUCLEAR_TRANSCRIBED_MRNA_CATABOLIC_PROCESS_DEADENYLATION_DEPENDENT_DECAY	8/430	69/17959	0.000235815	0.0384025	0.0347269	CNOT10/CNOT6L/CNOT7/EIF4ENIF1/PDE12/RC3H1/SYNCRIP/ZFP36L1	8
176	DAOY	DAOY	GOBP_NUCLEAR_TRANSCRIBED_MRNA_CATABOLIC_PROCESS	GOBP_NUCLEAR_TRANSCRIBED_MRNA_CATABOLIC_PROCESS	11/430	130/17959	0.000295036	0.0457586	0.041379	CNOT10/CNOT6L/CNOT7/EDC4/EIF4ENIF1/PDE12/PNRC2/RC3H1/SYNCRIP/THRAP3/ZFP36L1	11
177	DAOY	DAOY	GOBP_POSITIVE_REGULATION_OF_PROTEIN_MODIFICATION_BY_SMALL_PROTEIN_CONJUGATION_OR_REMOVAL	GOBP_POSITIVE_REGULATION_OF_PROTEIN_MODIFICATION_BY_SMALL_PROTEIN_CONJUGATION_OR_REMOVAL	11/430	131/17959	0.000315298	0.0466785	0.0422107	DCUN1D1/DCUN1D4/FANCI/FBXW7/FZR1/KDM1A/MALT1/MYCBP2/STUB1/TNIP1/XIAP	11

## Sheet: GO_CC_SMB21vsDAOY (Fig. S2b)
Table S1. Significantly enriched ontologies of CRISPR-Cas9 genetic dependencies in SMB21 and DAOY cells.
	Cluster	group	ID	Description	GeneRatio	BgRatio	pvalue	p.adjust	qvalue	geneID	Count
1	SMB21	SMB21	GOCC_CILIARY_TIP	GOCC_CILIARY_TIP	20/254	48/14553	3.51102e-23	1.16917e-20	9.57215e-21	ARMC9/DYNC2H1/GLI2/IFT122/IFT140/IFT172/IFT20/IFT27/IFT46/IFT52/IFT57/IFT80/IFT88/KIF3B/SMO/SUFU/TTC21B/TTC26/WDR19/WDR35	20
2	SMB21	SMB21	GOCC_INTRACILIARY_TRANSPORT_PARTICLE	GOCC_INTRACILIARY_TRANSPORT_PARTICLE	14/254	25/14553	6.39052e-19	1.06402e-16	8.71128e-17	IFT122/IFT140/IFT172/IFT20/IFT27/IFT46/IFT52/IFT57/IFT80/IFT88/TTC21B/TTC26/WDR19/WDR35	14
3	SMB21	SMB21	GOCC_CILIARY_TRANSITION_ZONE	GOCC_CILIARY_TRANSITION_ZONE	16/254	73/14553	1.00379e-13	1.11421e-11	9.12216e-12	B9D1/B9D2/BBS4/CC2D2A/IFT122/IFT140/IFT20/IFT52/IFT57/TCTN1/TMEM107/TMEM17/TMEM216/TMEM231/TTBK2/WDR19	16
4	SMB21	SMB21	GOCC_CILIARY_BASAL_BODY	GOCC_CILIARY_BASAL_BODY	21/254	171/14553	2.17821e-12	1.81336e-10	1.48462e-10	ARMC9/B9D1/B9D2/BBS2/BBS4/BBS7/CENPJ/DZIP1L/EVC/IFT122/IFT140/IFT172/IFT20/IFT46/IFT52/IFT57/IFT80/IFT88/TTBK2/TTC26/WDR35	21
5	SMB21	SMB21	GOCC_INTRACILIARY_TRANSPORT_PARTICLE_B	GOCC_INTRACILIARY_TRANSPORT_PARTICLE_B	9/254	18/14553	5.53195e-12	3.68428e-10	3.01637e-10	IFT172/IFT20/IFT27/IFT46/IFT52/IFT57/IFT80/IFT88/TTC26	9
6	SMB21	SMB21	GOCC_MKS_COMPLEX	GOCC_MKS_COMPLEX	8/254	13/14553	9.20928e-12	5.11115e-10	4.18457e-10	B9D1/B9D2/CC2D2A/TCTN1/TMEM107/TMEM17/TMEM216/TMEM231	8
7	SMB21	SMB21	GOCC_CENTRIOLE	GOCC_CENTRIOLE	18/254	157/14553	2.71376e-10	1.29097e-08	1.05694e-08	ARMC9/BBS4/BCCIP/CENPJ/CEP104/CEP120/CEP350/CEP83/DZIP1L/IFT140/IFT20/IFT52/IFT88/KIAA0753/ODF2/SCLT1/SMO/TTBK2	18
8	SMB21	SMB21	GOCC_CILIARY_MEMBRANE	GOCC_CILIARY_MEMBRANE	12/254	76/14553	7.10841e-09	2.95888e-07	2.42247e-07	ARL13B/BBS2/BBS4/BBS7/EVC/EVC2/IQCE/SMO/TCTN3/TMEM17/TMEM231/TXNDC15	12
9	SMB21	SMB21	GOCC_PHOTORECEPTOR_CONNECTING_CILIUM	GOCC_PHOTORECEPTOR_CONNECTING_CILIUM	7/254	41/14553	6.15255e-06	0.000227645	0.000186376	BBS4/IFT122/IFT140/IFT20/IFT52/IFT57/WDR19	7
10	SMB21	SMB21	GOCC_CILIARY_BASE	GOCC_CILIARY_BASE	7/254	47/14553	1.57428e-05	0.000524234	0.000429197	GLI2/IFT20/IFT52/IFT57/IFT88/SUFU/TTC26	7
11	SMB21	SMB21	GOCC_NON_MOTILE_CILIUM	GOCC_NON_MOTILE_CILIUM	12/254	168/14553	3.91861e-05	0.00118627	0.000971214	ARL13B/BBS4/BBS7/IFT122/IFT140/IFT20/IFT52/IFT57/IFT80/IFT88/SMO/WDR19	12
12	SMB21	SMB21	GOCC_9PLUS0_NON_MOTILE_CILIUM	GOCC_9PLUS0_NON_MOTILE_CILIUM	10/254	132/14553	0.000106186	0.00294667	0.00241247	BBS4/BBS7/IFT122/IFT140/IFT20/IFT52/IFT57/IFT80/SMO/WDR19	10
13	SMB21	SMB21	GOCC_MOTILE_CILIUM	GOCC_MOTILE_CILIUM	14/254	272/14553	0.000309765	0.00793475	0.00649629	ARL13B/BBS2/BBS4/DYNC2H1/IFT172/IFT20/IFT27/IFT46/IFT52/IFT88/ODF2/PTCHD3/QRICH2/WDR19	14
14	SMB21	SMB21	GOCC_CILIARY_PLASM	GOCC_CILIARY_PLASM	10/254	167/14553	0.000706764	0.0168109	0.0137633	ARL13B/BBS7/DYNC2H1/DZIP1L/IFT140/IFT172/IFT57/INPP5E/WDPCP/WDR35	10
15	SMB21	SMB21	GOCC_SPLICEOSOMAL_COMPLEX	GOCC_SPLICEOSOMAL_COMPLEX	11/254	204/14553	0.000926234	0.0205624	0.0168347	BUD13/DDX39B/HNRNPA3/PDCD7/PNN/PPIH/RNPC3/SART1/SF3B6/TRA2B/ZMAT5	11
16	SMB21	SMB21	GOCC_NUCLEAR_SPECK	GOCC_NUCLEAR_SPECK	17/254	417/14553	0.00106827	0.0222333	0.0182027	CD2BP2/DDX39B/ESX1/NAMPT/NOC3L/NRDE2/OIP5/PABPN1/PNN/PPIH/RBM14/SAP130/SART1/SIRT7/TAF5L/TIMM50/YLPM1	17
17	SMB21	SMB21	GOCC_PEPTIDASE_COMPLEX	GOCC_PEPTIDASE_COMPLEX	8/254	120/14553	0.00120588	0.023621	0.0193389	HSPB1/PIGT/PSMB6/PSMC1/SPCS2/TADA2B/TAF12/TAF5L	8
18	SMB21	SMB21	GOCC_DENDRITE_TERMINUS	GOCC_DENDRITE_TERMINUS	3/254	13/14553	0.0013201	0.0244219	0.0199946	IFT20/IFT52/IFT57	3
19	SMB21	SMB21	GOCC_U12_TYPE_SPLICEOSOMAL_COMPLEX	GOCC_U12_TYPE_SPLICEOSOMAL_COMPLEX	4/254	29/14553	0.00152675	0.0267584	0.0219074	PDCD7/RNPC3/SF3B6/ZMAT5	4
20	SMB21	SMB21	GOCC_CHROMOCENTER	GOCC_CHROMOCENTER	3/254	14/14553	0.00165858	0.0276153	0.022609	ESCO2/INCENP/OIP5	3
21	SMB21	SMB21	GOCC_CYTOPLASMIC_REGION	GOCC_CYTOPLASMIC_REGION	13/254	292/14553	0.00190051	0.0301367	0.0246733	ARL13B/BBS7/DYNC2H1/DZIP1L/HSPB1/IFT140/IFT172/IFT57/INPP5E/KIF3B/NUMA1/WDPCP/WDR35	13
22	SMB21	SMB21	GOCC_TIM23_MITOCHONDRIAL_IMPORT_INNER_MEMBRANE_TRANSLOCASE_COMPLEX	GOCC_TIM23_MITOCHONDRIAL_IMPORT_INNER_MEMBRANE_TRANSLOCASE_COMPLEX	3/254	16/14553	0.00248668	0.0376393	0.0308158	DNAJC19/PAM16/TIMM50	3
23	DAOY	DAOY	GOCC_P_BODY	GOCC_P_BODY	11/375	99/14553	4.75593e-05	0.0140215	0.0124059	CNOT7/EDC4/EIF4E2/EIF4ENIF1/ELAVL1/PNRC2/PUM1/RC3H1/UBAP2/YTHDF2/ZFP36L1	11
24	DAOY	DAOY	GOCC_RIBONUCLEOPROTEIN_GRANULE	GOCC_RIBONUCLEOPROTEIN_GRANULE	19/375	270/14553	7.57916e-05	0.0140215	0.0124059	ACTB/BARD1/CDC42/CNOT7/EDC4/EIF4E2/EIF4ENIF1/ELAVL1/FASTKD2/GIGYF2/GRSF1/PNRC2/PUM1/RC3H1/RPUSD3/SNRPB2/UBAP2/YTHDF2/ZFP36L1	19
25	DAOY	DAOY	GOCC_NUCLEAR_PERIPHERY	GOCC_NUCLEAR_PERIPHERY	13/375	150/14553	0.000135878	0.0167583	0.0148274	ACTB/ARFGEF1/ATXN3/BLM/CFL2/CHMP1A/HNRNPA2B1/HNRNPM/KRT18/MATR3/SMARCC1/SMARCC2/SRPK1	13
26	DAOY	DAOY	GOCC_DNA_REPAIR_COMPLEX	GOCC_DNA_REPAIR_COMPLEX	5/375	22/14553	0.000202842	0.0187018	0.016547	ASCC3/FANCI/KDM1A/PRKDC/XRCC6	5
27	DAOY	DAOY	GOCC_CHROMOSOMAL_REGION	GOCC_CHROMOSOMAL_REGION	23/375	399/14553	0.000280862	0.0187018	0.016547	ACTB/BLM/CDK2/CHMP1A/DSCC1/EZH2/HDAC2/HNRNPA2B1/KDM1A/KIF18A/NEK2/NUP37/PDS5A/PDS5B/POLE3/PPP2R5C/PRKDC/RIF1/RTEL1/SMARCC1/SMARCC2/SUV39H2/XRCC6	23
28	DAOY	DAOY	GOCC_BRAHMA_COMPLEX	GOCC_BRAHMA_COMPLEX	4/375	14/14553	0.000353818	0.0187018	0.016547	ACTB/ARID1A/SMARCC1/SMARCC2	4
29	DAOY	DAOY	GOCC_NPBAF_COMPLEX	GOCC_NPBAF_COMPLEX	4/375	14/14553	0.000353818	0.0187018	0.016547	ACTB/ARID1A/SMARCC1/SMARCC2	4
30	DAOY	DAOY	GOCC_RSC_TYPE_COMPLEX	GOCC_RSC_TYPE_COMPLEX	4/375	15/14553	0.000472718	0.0218632	0.0193441	ACTB/SMARCC1/SMARCC2/SUZ12	4
31	DAOY	DAOY	GOCC_NBAF_COMPLEX	GOCC_NBAF_COMPLEX	4/375	16/14553	0.00061755	0.0253882	0.0224629	ACTB/ARID1A/SMARCC1/SMARCC2	4
32	DAOY	DAOY	GOCC_CELL_SUBSTRATE_JUNCTION	GOCC_CELL_SUBSTRATE_JUNCTION	23/375	434/14553	0.000900065	0.0333024	0.0294653	ACTB/ACTR3/ARMC5/CD44/CDC42/FERMT2/ILK/ITGA2/ITGAV/LAYN/LIMA1/MAPRE1/MPRIP/PCBP2/PFN1/PIP5K1A/PTK2/RAB21/RPL22/SDCBP/TLN1/USP33/XIRP2	23
33	DAOY	DAOY	GOCC_BBAF_COMPLEX	GOCC_BBAF_COMPLEX	3/375	10/14553	0.00177987	0.0495925	0.0438784	ACTB/ARID1A/SMARCC2	3
34	DAOY	DAOY	GOCC_EMC_COMPLEX	GOCC_EMC_COMPLEX	3/375	10/14553	0.00177987	0.0495925	0.0438784	EMC1/EMC3/EMC7	3
35	DAOY	DAOY	GOCC_ESC_E_Z_COMPLEX	GOCC_ESC_E_Z_COMPLEX	3/375	10/14553	0.00177987	0.0495925	0.0438784	EZH2/HDAC2/SUZ12	3
36	DAOY	DAOY	GOCC_MITOCHONDRIAL_MATRIX	GOCC_MITOCHONDRIAL_MATRIX	24/375	487/14553	0.00187647	0.0495925	0.0438784	ALDH1L2/ATXN3/BOLA3/COQ3/COQ5/FASTKD2/GCSH/GLRX2/GLS2/GRSF1/LIPT2/LYRM7/MCAT/MECR/NUDT13/PDE12/PDSS2/PITRM1/PUS1/RPUSD3/SUOX/TEFM/TOP1MT/VDAC1	24

## Sheet: GO_BP_shared (Fig. S2e)
Table S1. Significantly enriched ontologies of CRISPR-Cas9 genetic dependencies in SMB21 and DAOY cells.
Enrichment FDR	nGenes	Pathway Genes	Fold Enrichment	Pathway	URL	Genes
9.4871e-174	325	1126	6.24849	RNA processing	http://amigo.geneontology.org/amigo/term/GO:0006396	LAS1L POLR2J ELAC2 UTP18 AQR STRAP TFB1M GEMIN8 POLR2B THOC3 RRP12 NOP58 CCAR1 SNRNP40 RPL18 U2AF2 DDX20 WDR18 DHX8 GPKOW RPL31 HSD17B10 TRNT1 CLNS1A ZNF638 SART3 XAB2 THOC1 DIS3 PPIE WBP11 CHERP DIMT1 RBM22 SRRT NOP14 SF3B2 DDX18 XRN2 RPL6 ESF1 RPLP0 TRMT6 RBM27 HNRNPC POLR2E SF3A1 SNRPD3 PES1 POLR2F RTCB THOC5 RPL3 PHF5A TRMU PRMT5 SNW1 PRPF6 CRNKL1 NOP56 RPRD1B POLR2C RNF40 INTS9 POP1 ERCC2 SF…
2.35223e-149	219	535	8.86177	Ribonucleoprotein complex biogenesis	http://amigo.geneontology.org/amigo/term/GO:0022613	LAS1L UTP18 STRAP TFB1M LSG1 GEMIN8 NOP16 RRP12 NOP58 RPL18 DDX20 WDR18 DHX29 RPL31 NLE1 CLNS1A SART3 XAB2 XPO1 DIS3 RPS5 WBP11 EIF3I DIMT1 NOP14 DDX18 XRN2 RPL6 ESF1 RPLP0 SF3A1 SNRPD3 PES1 RPL3 EIF3D PRMT5 EIF5 PRPF6 MTG2 CRNKL1 NOP56 EIF3E ERCC2 SF3A2 POP4 RPS16 RPS19 RPL18A DDX49 EIF3B EIF3A GTPBP4 RPL28 RPL19 NUP88 C1QBP UTP6 RPL34 PRPF19 CPSF6 KRR1 DROSHA BRIX1 RPL24 RRP9 RPS15 NOL10 WDR77 …
5.03379e-141	280	1020	5.94276	MRNA metabolic process	http://amigo.geneontology.org/amigo/term/GO:0016071	POLR2J RPS20 AQR STRAP PSMA4 GEMIN8 POLR2B THOC3 CCAR1 SNRNP40 RPL18 U2AF2 DDX20 DHX8 GPKOW SMG6 RPL31 CLNS1A SART3 XAB2 THOC1 XPO1 TNPO1 DIS3 RPS5 PPIE WBP11 CHERP RBM22 SRRT SF3B2 XRN2 RPL6 RPLP0 TRMT6 RBM27 HNRNPC PSMD8 POLR2E SF3A1 SNRPD3 POLR2F THOC5 RPL3 PHF5A PRMT5 PSMC6 PSMA3 SNW1 PSMB5 PSMA6 PRPF6 PSMA7 CRNKL1 RPRD1B POLR2C PSMD7 RNF40 EIF3E ERCC2 SF3A2 RPS16 POLR2I RPS19 PPP2R1A RPL18A …
9.69008e-123	168	367	9.91	Ribosome biogenesis	http://amigo.geneontology.org/amigo/term/GO:0042254	LAS1L UTP18 TFB1M LSG1 NOP16 RRP12 NOP58 RPL18 WDR18 DHX29 RPL31 NLE1 XPO1 DIS3 RPS5 WBP11 DIMT1 NOP14 DDX18 XRN2 RPL6 ESF1 RPLP0 PES1 RPL3 MTG2 NOP56 ERCC2 POP4 RPS16 RPS19 RPL18A DDX49 GTPBP4 RPL28 RPL19 NUP88 C1QBP UTP6 RPL34 KRR1 DROSHA BRIX1 RPL24 RRP9 RPS15 NOL10 FCF1 RCL1 EXOSC8 UTP20 RPL21 GTF3A MTERF4 MRPS2 RPL5 DDX54 EXOSC9 RPS10 MRPS7 RPL23 SBDS GNL3L RPL36 EXOSC2 PPAN DKC1 RPL27 NIP7 …
1.34654e-103	216	808	5.78726	Translation	http://amigo.geneontology.org/amigo/term/GO:0006412	DHX33 RPS20 LARS2 TPR MRPS10 MRPL43 MRPS35 RPL18 PKM DHX29 IARS2 EIF2B3 RPL31 MRPS34 DIS3 RPS5 NOA1 EIF3I MTIF2 MRPL28 RPL6 RPLP0 DHPS MRPS18A RPL3 EIF3D EIF5 MTG2 MRPS31 EIF3E RPS16 RPS19 RPL18A EIF3B LSM5 MRPL32 EIF3A RPL28 RPL19 C1QBP MRPL27 RPL34 RPS13 GAPDH MRPL18 RPS12 HBS1L RPL24 EIF2B4 RPS15 MRPL19 DARS2 EIF2B2 MRPS14 EXOSC8 ETF1 TARDBP RPL21 MRPS2 RPL5 TSFM EXOSC9 AARS2 RPS10 CNOT1 MRPS7…
4.53011e-101	187	604	6.70247	NcRNA metabolic process	http://amigo.geneontology.org/amigo/term/GO:0034660	LAS1L ELAC2 UTP18 LARS2 TFB1M RRP12 NOP58 RPL18 WDR18 IARS2 RPL31 HSD17B10 TRNT1 DIS3 WBP11 DIMT1 SRRT NOP14 DDX18 XRN2 RPL6 ESF1 RPLP0 TRMT6 TDRD1 PES1 RTCB RPL3 TRMU NOP56 INTS9 POP1 ERCC2 POP4 RPS16 RPS19 RPL18A DDX49 GTPBP4 RPL28 RPL19 UTP6 RPL34 KRR1 DROSHA BRIX1 RPL24 RRP9 RPS15 NOL10 DARS2 FCF1 RCL1 EXOSC8 UTP20 RPL21 MTERF4 RPL5 DDX54 EXOSC9 MOCS3 XPO5 AARS2 RPL23 SBDS TRMT5 DGCR8 RPL36 Q…
3.60133e-100	216	839	5.57342	Peptide biosynthetic process	http://amigo.geneontology.org/amigo/term/GO:0043043	DHX33 RPS20 LARS2 TPR MRPS10 MRPL43 MRPS35 RPL18 PKM DHX29 IARS2 EIF2B3 RPL31 MRPS34 DIS3 RPS5 NOA1 EIF3I MTIF2 MRPL28 RPL6 RPLP0 DHPS MRPS18A RPL3 EIF3D EIF5 MTG2 MRPS31 EIF3E RPS16 RPS19 RPL18A EIF3B LSM5 MRPL32 EIF3A RPL28 RPL19 C1QBP MRPL27 RPL34 RPS13 GAPDH MRPL18 RPS12 HBS1L RPL24 EIF2B4 RPS15 MRPL19 DARS2 EIF2B2 MRPS14 EXOSC8 ETF1 TARDBP RPL21 MRPS2 RPL5 TSFM EXOSC9 AARS2 RPS10 CNOT1 MRPS7…
8.722e-98	135	295	9.907	RRNA processing	http://amigo.geneontology.org/amigo/term/GO:0006364	LAS1L UTP18 TFB1M RRP12 NOP58 RPL18 WDR18 RPL31 DIS3 WBP11 DIMT1 NOP14 DDX18 XRN2 RPL6 ESF1 RPLP0 PES1 RPL3 NOP56 ERCC2 POP4 RPS16 RPS19 RPL18A DDX49 GTPBP4 RPL28 RPL19 UTP6 RPL34 KRR1 BRIX1 RPL24 RRP9 RPS15 NOL10 FCF1 RCL1 EXOSC8 UTP20 RPL21 MTERF4 RPL5 DDX54 EXOSC9 RPL23 SBDS RPL36 EXOSC2 PPAN DKC1 RPL27 WDR74 NAT10 DDX56 IMP4 TEX10 RPL35 RPS6 RPLP1 RPS24 WDR12 RPS2 PELP1 EIF4A3 RPL11 RPS8 NVL …
1.67609e-97	137	307	9.66079	RRNA metabolic process	http://amigo.geneontology.org/amigo/term/GO:0016072	LAS1L UTP18 TFB1M RRP12 NOP58 RPL18 WDR18 RPL31 DIS3 WBP11 DIMT1 NOP14 DDX18 XRN2 RPL6 ESF1 RPLP0 PES1 RPL3 NOP56 ERCC2 POP4 RPS16 RPS19 RPL18A DDX49 GTPBP4 RPL28 RPL19 UTP6 RPL34 KRR1 DROSHA BRIX1 RPL24 RRP9 RPS15 NOL10 FCF1 RCL1 EXOSC8 UTP20 RPL21 MTERF4 RPL5 DDX54 EXOSC9 RPL23 SBDS RPL36 EXOSC2 PPAN DKC1 RPL27 WDR74 NAT10 DDX56 IMP4 TEX10 RPL35 RPS6 RPLP1 RPS24 WDR12 RPS2 PELP1 EIF4A3 RPL11 RP…
2.57028e-97	167	490	7.3782	NcRNA processing	http://amigo.geneontology.org/amigo/term/GO:0034470	LAS1L ELAC2 UTP18 TFB1M RRP12 NOP58 RPL18 WDR18 RPL31 HSD17B10 TRNT1 DIS3 WBP11 DIMT1 SRRT NOP14 DDX18 XRN2 RPL6 ESF1 RPLP0 TRMT6 PES1 RTCB RPL3 TRMU NOP56 INTS9 POP1 ERCC2 POP4 RPS16 RPS19 RPL18A DDX49 GTPBP4 RPL28 RPL19 UTP6 RPL34 KRR1 DROSHA BRIX1 RPL24 RRP9 RPS15 NOL10 FCF1 RCL1 EXOSC8 UTP20 RPL21 MTERF4 RPL5 DDX54 EXOSC9 MOCS3 AARS2 RPL23 SBDS TRMT5 DGCR8 RPL36 EXOSC2 PPAN DKC1 RPL27 TOE1 WD…
1.87548e-85	218	1006	4.69125	Amide biosynthetic process	http://amigo.geneontology.org/amigo/term/GO:0043604	DHX33 RPS20 LARS2 TPR MRPS10 MRPL43 MRPS35 RPL18 PKM DHX29 IARS2 EIF2B3 RPL31 MRPS34 DIS3 RPS5 NOA1 EIF3I MTIF2 MRPL28 RPL6 RPLP0 DHPS MRPS18A RPL3 EIF3D EIF5 MTG2 MRPS31 EIF3E RPS16 RPS19 RPL18A EIF3B LSM5 MRPL32 EIF3A RPL28 RPL19 C1QBP MRPL27 RPL34 RPS13 GAPDH MRPL18 RPS12 HBS1L RPL24 EIF2B4 RPS15 MRPL19 DARS2 EIF2B2 MRPS14 EXOSC8 ETF1 TARDBP RPL21 MRPS2 RPL5 TSFM EXOSC9 AARS2 RPS10 CNOT1 MRPS7…
1.97886e-84	218	1018	4.63595	Peptide metabolic process	http://amigo.geneontology.org/amigo/term/GO:0006518	DHX33 RPS20 LARS2 MIPEP TPR MRPS10 MRPL43 MRPS35 RPL18 PKM DHX29 IARS2 EIF2B3 RPL31 MRPS34 DIS3 RPS5 NOA1 EIF3I MTIF2 MRPL28 RPL6 RPLP0 DHPS MRPS18A RPL3 EIF3D EIF5 MTG2 MRPS31 EIF3E RPS16 RPS19 RPL18A EIF3B LSM5 MRPL32 EIF3A RPL28 RPL19 C1QBP MRPL27 RPL34 RPS13 GAPDH MRPL18 RPS12 HBS1L RPL24 EIF2B4 RPS15 MRPL19 DARS2 EIF2B2 MRPS14 EXOSC8 ETF1 TARDBP RPL21 MRPS2 RPL5 TSFM EXOSC9 AARS2 RPS10 CNOT1…
3.42526e-76	161	599	5.81875	MRNA processing	http://amigo.geneontology.org/amigo/term/GO:0006397	POLR2J AQR STRAP GEMIN8 POLR2B THOC3 CCAR1 SNRNP40 U2AF2 DDX20 DHX8 GPKOW CLNS1A SART3 XAB2 THOC1 PPIE WBP11 CHERP RBM22 SRRT SF3B2 XRN2 RBM27 HNRNPC POLR2E SF3A1 SNRPD3 POLR2F THOC5 PHF5A PRMT5 SNW1 PRPF6 CRNKL1 RPRD1B POLR2C RNF40 ERCC2 SF3A2 POLR2I LSM5 MTPAP C1QBP EFTUD2 SUPT6H DHX15 ZPR1 HSPA8 PRPF19 NUP98 CPSF6 SRSF3 PRPF4B SRSF7 WDR77 SFPQ BCAS2 SRSF11 PRPF3 PPP1R8 CPSF3 RBM25 SMNDC1 TARDB…
6.11632e-74	146	501	6.30878	RNA catabolic process	http://amigo.geneontology.org/amigo/term/GO:0006401	RPS20 PSMA4 RPL18 SMG6 RPL31 XPO1 TNPO1 DIS3 RPS5 XRN2 RPL6 RPLP0 HNRNPC PSMD8 RPL3 PSMC6 PSMA3 PSMB5 PSMA6 PSMA7 PSMD7 POP1 EIF3E RPS16 RPS19 PPP2R1A RPL18A DDX49 LSM5 MTPAP RPL28 RPL19 PSMD3 PSMD11 RPL34 ZPR1 HSPA8 RPS13 RPS12 HBS1L DROSHA PPP2CA RPL24 PSMD14 RPS15 PPP1R8 EXOSC8 ETF1 TARDBP RPL21 RPL5 EXOSC9 RPS10 CNOT1 RPL23 PSMB2 PCID2 NUP214 PSMA1 RPL36 LSM7 LSM4 EXOSC2 DKC1 RPL27 RPS15A PSM…
2.04069e-72	146	513	6.16121	RNA splicing	http://amigo.geneontology.org/amigo/term/GO:0008380	POLR2J AQR STRAP GEMIN8 POLR2B THOC3 CCAR1 SNRNP40 U2AF2 DDX20 DHX8 GPKOW CLNS1A ZNF638 SART3 XAB2 THOC1 PPIE WBP11 CHERP RBM22 SRRT SF3B2 HNRNPC POLR2E SF3A1 SNRPD3 POLR2F RTCB THOC5 PHF5A PRMT5 SNW1 PRPF6 CRNKL1 POLR2C SF3A2 CCDC130 POLR2I PPP2R1A LSM5 C1QBP EFTUD2 SUPT6H DHX15 ZPR1 HSPA8 PRPF19 RPS13 NUP98 SRSF3 PRPF4B PPP2CA SRSF7 WDR77 SFPQ BCAS2 SRSF11 PRPF3 PPP1R8 CPSF3 RBM25 SMNDC1 TARDBP…
6.80274e-71	99	217	9.87656	Viral transcription	http://amigo.geneontology.org/amigo/term/GO:0019083	POLR2J RPS20 NUP160 POLR2B TPR RPL18 NUP133 RPL31 RPS5 RPL6 RPLP0 POLR2E POLR2F RPL3 SNW1 RAE1 NELFCD NUP93 POLR2C RPS16 POLR2I RPS19 RPL18A RPL28 RPL19 NUP88 RPL34 RPS13 NUP98 RPS12 NUP155 RPL24 RPS15 NUP43 TARDBP RPL21 RPL5 RPS10 NUP85 RPL23 NUP214 RPL36 RPL27 RPS15A RPL35 RPS6 RPLP1 GTF2B RPS24 RPS2 RPS11 RPL11 RPS8 RPS27A POLR2D RPL32 RPS3A RPL37 RPL10 RPL7 POLR2K RPS3 FAU NUP205 RPL30 SEC13 …
2.25623e-70	229	1318	3.76141	Cellular protein-containing complex assembly	http://amigo.geneontology.org/amigo/term/GO:0034622	NDUFAF7 NDUFAB1 DHX33 ZNF207 ANLN COX15 STRAP PSMA4 AP2S1 GEMIN8 RAD51 DDX20 NDUFB4 DHX29 NLE1 CLNS1A SART3 MCM6 XAB2 CAPZB RPS5 EIF3I DNM1L TPX2 RPL6 RPLP0 NDUFB2 ORC6 SNAP23 CDC45 CDC6 PSMD8 NDUFB7 SF3A1 SNRPD3 CENPM MCM5 RPL3 SAMM50 EIF3D RBX1 PRMT5 PSMC6 PSMA3 EIF5 PSMB5 PSMA6 UQCC1 PRPF6 PSMA7 CRNKL1 CHMP4B NUP93 PSMD7 TAF1C EIF3E MCM4 ERCC2 SF3A2 RPS19 NAPA EIF3B RPA3 EIF3A TFAM UBTF PSMD3 …
7.39568e-70	136	458	6.42841	MRNA catabolic process	http://amigo.geneontology.org/amigo/term/GO:0006402	RPS20 PSMA4 RPL18 SMG6 RPL31 XPO1 TNPO1 DIS3 RPS5 XRN2 RPL6 RPLP0 HNRNPC PSMD8 RPL3 PSMC6 PSMA3 PSMB5 PSMA6 PSMA7 PSMD7 EIF3E RPS16 RPS19 PPP2R1A RPL18A LSM5 MTPAP RPL28 RPL19 PSMD3 PSMD11 RPL34 HSPA8 RPS13 RPS12 HBS1L PPP2CA RPL24 PSMD14 RPS15 EXOSC8 ETF1 TARDBP RPL21 RPL5 EXOSC9 RPS10 CNOT1 RPL23 PSMB2 PCID2 NUP214 PSMA1 RPL36 LSM7 LSM4 EXOSC2 RPL27 RPS15A PSMB7 NCBP1 RPL35 RPS6 RPLP1 PNPT1 RPS…
7.97351e-70	109	278	8.48813	Viral gene expression	http://amigo.geneontology.org/amigo/term/GO:0019080	POLR2J RPS20 NUP160 POLR2B TPR RPL18 NUP133 RPL31 RPS5 RPL6 RPLP0 POLR2E POLR2F RPL3 EIF3D SNW1 RAE1 NELFCD NUP93 POLR2C UBE2I RPS16 POLR2I RPS19 RPL18A EIF3B EIF3A RPL28 RPL19 NUP88 RPL34 RPS13 NUP98 RPS12 NUP155 RPL24 RPS15 SUMO1 RPN2 NUP43 TARDBP RPL21 RPL5 RPS10 NUP85 RPL23 NUP214 DAD1 RPL36 RPL27 RPS15A RPL35 RPS6 RPLP1 GTF2B RPS24 DENR RPS2 RPS11 RPL11 RPS8 RPS27A POLR2D RPL32 RPS3A RPL37 R…
6.16255e-68	99	230	9.31832	Translational initiation	http://amigo.geneontology.org/amigo/term/GO:0006413	DHX33 RPS20 TPR RPL18 DHX29 EIF2B3 RPL31 RPS5 EIF3I MTIF2 RPL6 RPLP0 RPL3 EIF3D EIF5 EIF3E RPS16 RPS19 RPL18A EIF3B EIF3A RPL28 RPL19 RPL34 RPS13 RPS12 RPL24 EIF2B4 RPS15 EIF2B2 RPL21 RPL5 RPS10 RPL23 EIF2S2 RPL36 RPL27 EIF2S1 RPS15A NCBP1 RPL35 RPS6 RPLP1 RPS24 DENR RPS2 RPS11 RPL11 RPS8 RPS27A POLR2D RPL32 EIF2B5 RPS3A RPL37 RPL10 RPL7 RPS3 LTO1 FAU EIF4E LARP1 RPL30 RPL8 EIF4A1 RPL26 RPL29 RPL…
1.42064e-66	86	169	11.0165	Cytoplasmic translation	http://amigo.geneontology.org/amigo/term/GO:0002181	RPS20 RPL18 PKM DHX29 EIF2B3 RPL31 RPS5 EIF3I RPL6 RPLP0 RPL3 EIF3D EIF5 EIF3E RPS16 RPS19 RPL18A EIF3B EIF3A RPL28 RPL19 RPL34 RPS13 RPS12 RPL24 RPS15 ETF1 RPL21 RPL5 RPS10 RPL23 EIF2S2 RPL36 RPL27 RPS15A RPL35 RPS6 RPLP1 RPS24 DENR RPS2 RPS11 RPL11 RPS8 RPS27A RPL32 RPS3A RPL37 RPL10 RPL7 RPS3 FAU DPH3 RPL30 RPL8 EIF4A1 RPL26 RPL29 RPL9 RPS14 RPL27A RPL13 EEF2 RPSA RPS21 RPS7 RPL38 RPL4 RPL15 R…
2.08957e-66	225	1337	3.64319	Cellular amide metabolic process	http://amigo.geneontology.org/amigo/term/GO:0043603	DHX33 RPS20 LARS2 MIPEP TPR MRPS10 MRPL43 MRPS35 RPL18 PKM DHX29 IARS2 EIF2B3 RPL31 MRPS34 DIS3 RPS5 NOA1 EIF3I MTIF2 MRPL28 RPL6 RPLP0 DHPS MRPS18A RPL3 EIF3D EIF5 MTG2 MRPS31 EIF3E RPS16 RPS19 PPP2R1A RPL18A EIF3B LSM5 MRPL32 EIF3A RPL28 RPL19 C1QBP MRPL27 RPL34 RPS13 GAPDH MRPL18 RPS12 HBS1L HMGCS1 PPP2CA RPL24 EIF2B4 RPS15 MRPL19 DARS2 DLST EIF2B2 MRPS14 EXOSC8 ETF1 TARDBP RPL21 MRPS2 RPL5 TS…
6.25002e-65	123	400	6.65695	RNA splicing, via transesterification reactions with bulged adenosine as nucleophile	http://amigo.geneontology.org/amigo/term/GO:0000377	POLR2J AQR STRAP GEMIN8 POLR2B CCAR1 SNRNP40 U2AF2 DDX20 DHX8 GPKOW CLNS1A SART3 XAB2 PPIE WBP11 CHERP RBM22 SRRT SF3B2 HNRNPC POLR2E SF3A1 SNRPD3 POLR2F PHF5A PRMT5 SNW1 PRPF6 CRNKL1 POLR2C SF3A2 POLR2I LSM5 C1QBP EFTUD2 DHX15 HSPA8 PRPF19 NUP98 SRSF3 PRPF4B SRSF7 WDR77 SFPQ BCAS2 SRSF11 PRPF3 CPSF3 RBM25 SMNDC1 SMU1 SNRNP27 SNRPD2 SYMPK SNRPB LSM8 LSM7 LSM4 RBM39 SNRPA1 CTNNBL1 SRRM1 RBM17 PRPF…
6.25002e-65	123	400	6.65695	MRNA splicing, via spliceosome	http://amigo.geneontology.org/amigo/term/GO:0000398	POLR2J AQR STRAP GEMIN8 POLR2B CCAR1 SNRNP40 U2AF2 DDX20 DHX8 GPKOW CLNS1A SART3 XAB2 PPIE WBP11 CHERP RBM22 SRRT SF3B2 HNRNPC POLR2E SF3A1 SNRPD3 POLR2F PHF5A PRMT5 SNW1 PRPF6 CRNKL1 POLR2C SF3A2 POLR2I LSM5 C1QBP EFTUD2 DHX15 HSPA8 PRPF19 NUP98 SRSF3 PRPF4B SRSF7 WDR77 SFPQ BCAS2 SRSF11 PRPF3 CPSF3 RBM25 SMNDC1 SMU1 SNRNP27 SNRPD2 SYMPK SNRPB LSM8 LSM7 LSM4 RBM39 SNRPA1 CTNNBL1 SRRM1 RBM17 PRPF…
1.58223e-64	123	403	6.6074	RNA splicing, via transesterification reactions	http://amigo.geneontology.org/amigo/term/GO:0000375	POLR2J AQR STRAP GEMIN8 POLR2B CCAR1 SNRNP40 U2AF2 DDX20 DHX8 GPKOW CLNS1A SART3 XAB2 PPIE WBP11 CHERP RBM22 SRRT SF3B2 HNRNPC POLR2E SF3A1 SNRPD3 POLR2F PHF5A PRMT5 SNW1 PRPF6 CRNKL1 POLR2C SF3A2 POLR2I LSM5 C1QBP EFTUD2 DHX15 HSPA8 PRPF19 NUP98 SRSF3 PRPF4B SRSF7 WDR77 SFPQ BCAS2 SRSF11 PRPF3 CPSF3 RBM25 SMNDC1 SMU1 SNRNP27 SNRPD2 SYMPK SNRPB LSM8 LSM7 LSM4 RBM39 SNRPA1 CTNNBL1 SRRM1 RBM17 PRPF…
3.45379e-64	71	112	13.7237	SRP-dependent cotranslational protein targeting to membrane	http://amigo.geneontology.org/amigo/term/GO:0006614	RPS20 SEC61A1 RPL18 RPL31 RPS5 RPL6 RPLP0 RPL3 RPS16 RPS19 RPL18A RPL28 RPL19 RPL34 RPS13 RPS12 RPL24 RPS15 RPL21 RPL5 RPS10 RPL23 RPL36 RPL27 RPS15A RPL35 RPS6 RPLP1 RPS24 RPS2 RPS11 RPL11 RPS8 RPS27A RPL32 RPS3A RPL37 RPL10 RPL7 RPS3 FAU RPL30 RPL8 RPL26 RPL29 RPL9 RPS14 RPL27A RPL13 RPSA RPS21 RPS7 RPL38 RPL4 RPL15 SRP72 RPLP2 RPL35A RPS23 RPL14 RPS26 RPL12 RPL10A RPL39 UBA52 RPS28 RPL17 RPS9 …
7.53862e-64	271	1935	3.03193	Protein-containing complex assembly	http://amigo.geneontology.org/amigo/term/GO:0065003	NDUFAF7 NDUFAB1 DHX33 ZNF207 ANLN COX15 STRAP CUL3 PSMA4 AP2S1 HSPA5 GEMIN8 RAD51 TRAPPC3 DDX20 NDUFB4 DHX29 HSD17B10 NLE1 CLNS1A SART3 MCM6 XAB2 CAPZB RPS5 EIF3I DNM1L TPX2 RPL6 RPLP0 NDUFB2 ORC6 SNAP23 CDC45 CDC6 PSMD8 NDUFB7 SF3A1 SNRPD3 CENPM HSCB MCM5 RPL3 SAMM50 EIF3D RBX1 PRMT5 PSMC6 PSMA3 EIF5 PSMB5 PSMA6 UQCC1 PRPF6 PSMA7 CRNKL1 CHMP4B NUP93 PSMD7 TAF1C EIF3E MCM4 ERCC2 SF3A2 RPS19 NAPA …
1.00648e-62	274	1997	2.97032	Cell cycle	http://amigo.geneontology.org/amigo/term/GO:0007049	CDC27 PAFAH1B1 ZNF207 ANLN BRCA1 POLA2 NCAPH2 NUP160 CUL3 SPDL1 PSMA4 TPR RFC2 RAD51 ANAPC4 CCAR1 POLD1 TAF2 NUP133 FBXW11 NLE1 TIPIN ACTB MCM6 DYNC1I2 POLD3 PIK3C3 THOC1 NDC80 XPO1 AURKA TPX2 ANAPC5 BIRC5 KIF4A HAUS4 CDC45 CDC6 CDC23 TDRD1 CDC7 PSMD8 PES1 CENPM THOC5 MCM5 RBX1 RANGAP1 PRMT5 PSMC6 PSMA3 ERH PSMB5 PSMA6 RAE1 PSMA7 RPRD1B CHMP4B POLA1 NUP93 CTCF PSMD7 NUBP1 UBE2I DCTN6 MCM4 ERCC2 C…
1.03402e-62	74	128	12.5156	Protein targeting to ER	http://amigo.geneontology.org/amigo/term/GO:0045047	RPS20 HSPA5 SEC61A1 RPL18 RPL31 RPS5 RPL6 RPLP0 RPL3 CHMP4B RPS16 RPS19 RPL18A RPL28 RPL19 RPL34 RPS13 RPS12 RPL24 RPS15 RPL21 RPL5 RPS10 RPL23 RPL36 RPL27 SEC61G RPS15A RPL35 RPS6 RPLP1 RPS24 RPS2 RPS11 RPL11 RPS8 RPS27A RPL32 RPS3A RPL37 RPL10 RPL7 RPS3 FAU RPL30 RPL8 RPL26 RPL29 RPL9 RPS14 RPL27A RPL13 RPSA RPS21 RPS7 RPL38 RPL4 RPL15 SRP72 RPLP2 RPL35A RPS23 RPL14 RPS26 RPL12 RPL10A RPL39 UBA…
3.17679e-62	78	147	11.487	Nuclear-transcribed mRNA catabolic process, nonsense-mediated decay	http://amigo.geneontology.org/amigo/term/GO:0000184	RPS20 RPL18 SMG6 RPL31 RPS5 RPL6 RPLP0 RPL3 EIF3E RPS16 RPS19 PPP2R1A RPL18A RPL28 RPL19 RPL34 RPS13 RPS12 PPP2CA RPL24 RPS15 ETF1 RPL21 RPL5 RPS10 RPL23 RPL36 RPL27 RPS15A NCBP1 RPL35 RPS6 RPLP1 RPS24 RPS2 EIF4A3 RPS11 RPL11 RPS8 RPS27A RPL32 RPS3A RPL37 RPL10 RPL7 RPS3 FAU RPL30 RPL8 RPL26 RPL29 MAGOH RPL9 RPS14 RPL27A RPL13 RPSA RPS21 RPS7 RPL38 RPL4 RPL15 RPLP2 RPL35A RPS23 RPL14 RPS26 RPL12 …
6.84273e-62	71	118	13.0259	Cotranslational protein targeting to membrane	http://amigo.geneontology.org/amigo/term/GO:0006613	RPS20 SEC61A1 RPL18 RPL31 RPS5 RPL6 RPLP0 RPL3 RPS16 RPS19 RPL18A RPL28 RPL19 RPL34 RPS13 RPS12 RPL24 RPS15 RPL21 RPL5 RPS10 RPL23 RPL36 RPL27 RPS15A RPL35 RPS6 RPLP1 RPS24 RPS2 RPS11 RPL11 RPS8 RPS27A RPL32 RPS3A RPL37 RPL10 RPL7 RPS3 FAU RPL30 RPL8 RPL26 RPL29 RPL9 RPS14 RPL27A RPL13 RPSA RPS21 RPS7 RPL38 RPL4 RPL15 SRP72 RPLP2 RPL35A RPS23 RPL14 RPS26 RPL12 RPL10A RPL39 UBA52 RPS28 RPL17 RPS9 …
7.38878e-62	150	644	5.04238	Nucleobase-containing compound catabolic process	http://amigo.geneontology.org/amigo/term/GO:0034655	RPS20 PSMA4 RPL18 SMG6 RPL31 XPO1 TNPO1 DIS3 RPS5 XRN2 RPL6 RPLP0 HNRNPC PSMD8 RPL3 PSMC6 PSMA3 PSMB5 PSMA6 PSMA7 PSMD7 POP1 EIF3E RPS16 RPS19 PPP2R1A RPL18A DDX49 LSM5 MTPAP RPL28 RPL19 PSMD3 KPNB1 PSMD11 RPL34 ZPR1 HSPA8 RPS13 RPS12 HBS1L DROSHA PPP2CA RPL24 PSMD14 RPS15 PPP1R8 EXOSC8 ETF1 TARDBP RPL21 RPL5 EXOSC9 RPS10 CNOT1 RPL23 PSMB2 PCID2 NUP214 DUT PSMA1 RPL36 LSM7 LSM4 EXOSC2 DKC1 RPL27 …
1.1898e-61	84	178	10.2162	Mitochondrial gene expression	http://amigo.geneontology.org/amigo/term/GO:0140053	ELAC2 LARS2 TFB1M MRPS10 MRPL43 MRPS35 IARS2 HSD17B10 TRNT1 MRPS34 NOA1 MTIF2 MRPL28 MRPS18A POLRMT MTG2 MRPS31 MRPL32 TFAM C1QBP MRPL27 MRPL18 MRPL19 DARS2 MRPS14 MTERF4 MRPS2 TSFM AARS2 MRPS7 MRPS26 TRMT5 MRPL34 QRSL1 MRPS25 PTCD3 DAP3 MTO1 MRPL44 MRPS9 MRPL47 MRPL50 UQCC2 MRPL15 PNPT1 LRPPRC YARS2 MRPL24 TARS2 RARS2 MTG1 MRPL49 MRPL39 SUPV3L1 MRPL17 MRPL10 RPUSD4 GFM1 MRPL36 MRPL13 CHCHD1 MRPL…
1.35097e-61	98	256	8.28736	Nuclear-transcribed mRNA catabolic process	http://amigo.geneontology.org/amigo/term/GO:0000956	RPS20 RPL18 SMG6 RPL31 DIS3 RPS5 XRN2 RPL6 RPLP0 RPL3 EIF3E RPS16 RPS19 PPP2R1A RPL18A LSM5 MTPAP RPL28 RPL19 RPL34 RPS13 RPS12 HBS1L PPP2CA RPL24 RPS15 EXOSC8 ETF1 RPL21 RPL5 EXOSC9 RPS10 CNOT1 RPL23 PCID2 RPL36 LSM7 LSM4 EXOSC2 RPL27 RPS15A NCBP1 RPL35 RPS6 RPLP1 RPS24 RPS2 EIF4A3 RPS11 RPL11 RPS8 RPS27A POLR2D RPL32 RPS3A RPL37 RPL10 RPL7 RPS3 FAU PELO RPL30 RPL8 RPL26 RPL29 MAGOH RPL9 LSM6 RP…
2.05007e-61	74	132	12.1363	Establishment of protein localization to endoplasmic reticulum	http://amigo.geneontology.org/amigo/term/GO:0072599	RPS20 HSPA5 SEC61A1 RPL18 RPL31 RPS5 RPL6 RPLP0 RPL3 CHMP4B RPS16 RPS19 RPL18A RPL28 RPL19 RPL34 RPS13 RPS12 RPL24 RPS15 RPL21 RPL5 RPS10 RPL23 RPL36 RPL27 SEC61G RPS15A RPL35 RPS6 RPLP1 RPS24 RPS2 RPS11 RPL11 RPS8 RPS27A RPL32 RPS3A RPL37 RPL10 RPL7 RPS3 FAU RPL30 RPL8 RPL26 RPL29 RPL9 RPS14 RPL27A RPL13 RPSA RPS21 RPS7 RPL38 RPL4 RPL15 SRP72 RPLP2 RPL35A RPS23 RPL14 RPS26 RPL12 RPL10A RPL39 UBA…
5.08346e-58	226	1496	3.27045	Cell cycle process	http://amigo.geneontology.org/amigo/term/GO:0022402	CDC27 PAFAH1B1 ZNF207 ANLN BRCA1 POLA2 NCAPH2 NUP160 CUL3 SPDL1 PSMA4 TPR RFC2 RAD51 ANAPC4 POLD1 TAF2 NUP133 FBXW11 TIPIN MCM6 DYNC1I2 POLD3 PIK3C3 THOC1 NDC80 XPO1 AURKA TPX2 ANAPC5 BIRC5 KIF4A HAUS4 CDC45 CDC6 CDC23 CDC7 PSMD8 CENPM THOC5 MCM5 RBX1 RANGAP1 PRMT5 PSMC6 PSMA3 PSMB5 PSMA6 RAE1 PSMA7 RPRD1B CHMP4B POLA1 NUP93 CTCF PSMD7 NUBP1 UBE2I DCTN6 MCM4 ERCC2 PPP2R1A RPA3 POLD2 SMC3 PSMD3 KP…
8.02364e-58	197	1166	3.65761	Mitotic cell cycle	http://amigo.geneontology.org/amigo/term/GO:0000278	CDC27 PAFAH1B1 ZNF207 ANLN BRCA1 NCAPH2 NUP160 CUL3 SPDL1 PSMA4 TPR RAD51 ANAPC4 TAF2 NUP133 FBXW11 NLE1 TIPIN MCM6 DYNC1I2 NDC80 XPO1 AURKA TPX2 ANAPC5 BIRC5 KIF4A HAUS4 CDC45 CDC6 CDC23 CDC7 PSMD8 CENPM RBX1 RANGAP1 PRMT5 PSMC6 PSMA3 PSMB5 PSMA6 RAE1 PSMA7 CHMP4B POLA1 NUP93 PSMD7 UBE2I DCTN6 MCM4 ERCC2 PPP2R1A RPA3 GBF1 SMC3 PSMD3 TUBD1 KPNB1 NUP88 PSMD11 NCAPG ZPR1 NUP98 MCM3 SKP1 NUP155 PPP2…
1.39379e-57	150	691	4.69941	Heterocycle catabolic process	http://amigo.geneontology.org/amigo/term/GO:0046700	RPS20 PSMA4 RPL18 SMG6 RPL31 XPO1 TNPO1 DIS3 RPS5 XRN2 RPL6 RPLP0 HNRNPC PSMD8 RPL3 PSMC6 PSMA3 PSMB5 PSMA6 PSMA7 PSMD7 POP1 EIF3E RPS16 RPS19 PPP2R1A RPL18A DDX49 LSM5 MTPAP RPL28 RPL19 PSMD3 KPNB1 PSMD11 RPL34 ZPR1 HSPA8 RPS13 RPS12 HBS1L DROSHA PPP2CA RPL24 PSMD14 RPS15 PPP1R8 EXOSC8 ETF1 TARDBP RPL21 RPL5 EXOSC9 RPS10 CNOT1 RPL23 PSMB2 PCID2 NUP214 DUT PSMA1 RPL36 LSM7 LSM4 EXOSC2 DKC1 RPL27 …
5.57526e-57	150	698	4.65228	Cellular nitrogen compound catabolic process	http://amigo.geneontology.org/amigo/term/GO:0044270	RPS20 PSMA4 RPL18 SMG6 RPL31 XPO1 TNPO1 DIS3 RPS5 XRN2 RPL6 RPLP0 HNRNPC PSMD8 RPL3 PSMC6 PSMA3 PSMB5 PSMA6 PSMA7 PSMD7 POP1 EIF3E RPS16 RPS19 PPP2R1A RPL18A DDX49 LSM5 MTPAP RPL28 RPL19 PSMD3 KPNB1 PSMD11 RPL34 ZPR1 HSPA8 RPS13 RPS12 HBS1L DROSHA PPP2CA RPL24 PSMD14 RPS15 PPP1R8 EXOSC8 ETF1 TARDBP RPL21 RPL5 EXOSC9 RPS10 CNOT1 RPL23 PSMB2 PCID2 NUP214 DUT PSMA1 RPL36 LSM7 LSM4 EXOSC2 DKC1 RPL27 …
5.85267e-56	150	710	4.57365	Aromatic compound catabolic process	http://amigo.geneontology.org/amigo/term/GO:0019439	RPS20 PSMA4 RPL18 SMG6 RPL31 XPO1 TNPO1 DIS3 RPS5 XRN2 RPL6 RPLP0 HNRNPC PSMD8 RPL3 PSMC6 PSMA3 PSMB5 PSMA6 PSMA7 PSMD7 POP1 EIF3E RPS16 RPS19 PPP2R1A RPL18A DDX49 LSM5 MTPAP RPL28 RPL19 PSMD3 KPNB1 PSMD11 RPL34 ZPR1 HSPA8 RPS13 RPS12 HBS1L DROSHA PPP2CA RPL24 PSMD14 RPS15 PPP1R8 EXOSC8 ETF1 TARDBP RPL21 RPL5 EXOSC9 RPS10 CNOT1 RPL23 PSMB2 PCID2 NUP214 DUT PSMA1 RPL36 LSM7 LSM4 EXOSC2 DKC1 RPL27 …
8.61207e-56	73	146	10.8243	Mitochondrial translation	http://amigo.geneontology.org/amigo/term/GO:0032543	LARS2 MRPS10 MRPL43 MRPS35 IARS2 MRPS34 NOA1 MTIF2 MRPL28 MRPS18A MTG2 MRPS31 MRPL32 C1QBP MRPL27 MRPL18 MRPL19 DARS2 MRPS14 MRPS2 TSFM AARS2 MRPS7 MRPS26 MRPL34 QRSL1 MRPS25 PTCD3 DAP3 MRPL44 MRPS9 MRPL47 MRPL50 UQCC2 MRPL15 LRPPRC YARS2 MRPL24 TARS2 RARS2 MTG1 MRPL49 MRPL39 MRPL17 MRPL10 RPUSD4 GFM1 MRPL36 MRPL13 CHCHD1 MRPL52 MRPL57 TRMT10C MRPL11 MRPS22 MRPL48 TUFM GADD45GIP1 MRPS23 MRPS11 MR…
3.31269e-54	132	566	5.0488	Establishment of protein localization to organelle	http://amigo.geneontology.org/amigo/term/GO:0072594	RPS20 MIPEP HSPA5 TPR VPS13D SEC61A1 RPL18 TNPO3 NUP133 RPL31 TNPO1 RPS5 IPO11 RBM22 HUWE1 RPL6 RPLP0 TOMM22 RPL3 SAMM50 TIMM9 CHMP4B NUTF2 NUP93 RPS16 RPS19 RPL18A PMPCB RPL28 RPL19 KPNB1 GOSR2 NUP88 RPL34 GRPEL1 ZPR1 HSPA8 RPS13 NUP98 RPS12 NUP155 RPL24 RPS15 CCT4 IPO13 TCP1 TARDBP RPL21 MTERF4 RPL5 CSE1L RPS10 NUP85 RPL23 NUP214 TOMM40 RPL36 DKC1 RPL27 VPS25 SEC61G RPS15A TIMM10 CCT7 RPL35 RPS…
3.33452e-54	75	162	10.0225	Protein localization to endoplasmic reticulum	http://amigo.geneontology.org/amigo/term/GO:0070972	RPS20 HSPA5 SEC61A1 RPL18 RPL31 RPS5 RPL6 RPLP0 RPL3 CHMP4B RPS16 RPS19 RPL18A GBF1 RPL28 RPL19 RPL34 RPS13 RPS12 RPL24 RPS15 RPL21 RPL5 RPS10 RPL23 RPL36 RPL27 SEC61G RPS15A RPL35 RPS6 RPLP1 RPS24 RPS2 RPS11 RPL11 RPS8 RPS27A RPL32 RPS3A RPL37 RPL10 RPL7 RPS3 FAU RPL30 RPL8 RPL26 RPL29 RPL9 RPS14 RPL27A RPL13 RPSA RPS21 RPS7 RPL38 RPL4 RPL15 SRP72 RPLP2 RPL35A RPS23 RPL14 RPS26 RPL12 RPL10A RPL3…
6.50367e-54	178	1021	3.7742	Mitotic cell cycle process	http://amigo.geneontology.org/amigo/term/GO:1903047	CDC27 PAFAH1B1 ZNF207 ANLN BRCA1 NCAPH2 NUP160 CUL3 SPDL1 PSMA4 TPR RAD51 ANAPC4 TAF2 NUP133 FBXW11 TIPIN MCM6 DYNC1I2 NDC80 XPO1 AURKA TPX2 ANAPC5 BIRC5 KIF4A HAUS4 CDC45 CDC6 CDC23 CDC7 PSMD8 CENPM RBX1 RANGAP1 PRMT5 PSMC6 PSMA3 PSMB5 PSMA6 RAE1 PSMA7 CHMP4B POLA1 NUP93 PSMD7 UBE2I DCTN6 MCM4 ERCC2 PPP2R1A SMC3 PSMD3 KPNB1 PSMD11 NCAPG ZPR1 NUP98 MCM3 SKP1 NUP155 PPP2CA SMC4 RPL24 PSMD14 CHMP3 …
1.3013e-53	150	739	4.39417	Organic cyclic compound catabolic process	http://amigo.geneontology.org/amigo/term/GO:1901361	RPS20 PSMA4 RPL18 SMG6 RPL31 XPO1 TNPO1 DIS3 RPS5 XRN2 RPL6 RPLP0 HNRNPC PSMD8 RPL3 PSMC6 PSMA3 PSMB5 PSMA6 PSMA7 PSMD7 POP1 EIF3E RPS16 RPS19 PPP2R1A RPL18A DDX49 LSM5 MTPAP RPL28 RPL19 PSMD3 KPNB1 PSMD11 RPL34 ZPR1 HSPA8 RPS13 RPS12 HBS1L DROSHA PPP2CA RPL24 PSMD14 RPS15 PPP1R8 EXOSC8 ETF1 TARDBP RPL21 RPL5 EXOSC9 RPS10 CNOT1 RPL23 PSMB2 PCID2 NUP214 DUT PSMA1 RPL36 LSM7 LSM4 EXOSC2 DKC1 RPL27 …
3.40816e-52	206	1368	3.25995	Cellular macromolecule catabolic process	http://amigo.geneontology.org/amigo/term/GO:0044265	CDC27 RPS20 UBA6 CUL3 PSMA4 AP2S1 HSPA5 ANAPC4 RPL18 SMG6 RPL31 FBXW11 XPO1 TNPO1 DIS3 RPS5 HUWE1 AURKA XRN2 RPL6 ANAPC5 RPLP0 HECTD1 HNRNPC CDC23 WAC PSMD8 RPL3 RBX1 PSMC6 PSMA3 PSMB5 PSMA6 PSMA7 CHMP4B PSMD7 UBE2I RNF40 POP1 EIF3E RPS16 RPS19 PPP2R1A RPL18A DDX49 LSM5 MTPAP RPL28 RPL19 PSMD3 KPNB1 PSMD11 RPL34 ZPR1 HSPA8 PRPF19 RPS13 RNF8 RPS12 HBS1L DROSHA SKP1 PPP2CA CSNK1A1 RPL24 PSMD14 RPS1…
4.22723e-52	245	1857	2.85617	Intracellular transport	http://amigo.geneontology.org/amigo/term/GO:0046907	PAFAH1B1 RPS20 MIPEP NUP160 CUL3 LSG1 AP2S1 HSPA5 GEMIN8 TPR VPS13D THOC3 TRAPPC3 SEC61A1 RPL18 U2AF2 TNPO3 DDX20 NUP133 SMG6 RPL31 FBXW11 DYNC1I2 CAPZB PIK3C3 THOC1 XPO1 TNPO1 RPS5 IPO11 RBM22 HUWE1 DNM1L RPL6 RPLP0 KIF4A ARCN1 IFT74 SNRPD3 TOMM22 THOC5 RPL3 SAMM50 RANGAP1 TIMM9 RAE1 ARFRP1 CHMP4B NUTF2 NUP93 DCTN6 RPS16 RPS19 CDC37 NAPA RPL18A PMPCB GBF1 RPL28 RPL19 KPNB1 GOSR2 NUP88 SUPT6H RPL…
1.11141e-49	84	236	7.70544	Ribonucleoprotein complex subunit organization	http://amigo.geneontology.org/amigo/term/GO:0071826	STRAP GEMIN8 DDX20 DHX29 DHX8 NLE1 CLNS1A SART3 XAB2 RPS5 EIF3I RPL6 RPLP0 SF3A1 SNRPD3 RPL3 EIF3D PRMT5 EIF5 PRPF6 CRNKL1 EIF3E SF3A2 RPS19 EIF3B EIF3A PRPF19 CPSF6 BRIX1 RPL24 RPS15 WDR77 PRPF3 RPL5 RPS10 MRPS7 SNRPD2 SNRPB EIF2S2 LSM4 PPAN CDC73 SRSF1 NCBP1 RSL24D1 SNRPF DENR RPL11 SNRPG SNRNP200 POLR2D ABT1 RPL10 GEMIN6 RPS14 SLU7 VCP NUDT21 SNRPD1 RPSA SF1 USP39 CLP1 RPL38 DDX23 GEMIN4 MRPS1…
5.47748e-49	183	1158	3.42116	Viral process	http://amigo.geneontology.org/amigo/term/GO:0016032	POLR2J RPS20 NUP160 PSMA4 AP2S1 POLR2B TPR RPL18 NUP133 RPL31 FBXW11 DYNC1I2 XPO1 TNPO1 RPS5 PPIE SF3B2 RPL6 RPLP0 EXOC1 SUPT16H POLR2E POLR2F RPL3 EIF3D RBX1 PSMA3 SNW1 PSMB5 RAE1 NELFCD PSMA7 CHMP4B POLA1 NUP93 POLR2C UBE2I ERCC2 RPS16 POLR2I RPS19 RPL18A EIF3B EIF3A GBF1 RPL28 RPL19 KPNB1 NUP88 C1QBP SUPT6H RPL34 HSPA8 RPS13 NUP98 RNF8 RPS12 RAD50 SKP1 NUP155 RPL24 RPS15 CHMP3 SUMO1 RPN2 NUP43…
8.43853e-49	247	1961	2.72678	Organonitrogen compound biosynthetic process	http://amigo.geneontology.org/amigo/term/GO:1901566	DHX33 NADK RPS20 LARS2 COX15 ALG1 TPR MRPS10 RFC2 MRPL43 MRPS35 RPL18 FECH PKM DHX29 IARS2 EIF2B3 RPL31 MRPS34 PIK3C3 DIS3 RPS5 NOA1 EIF3I MTIF2 MRPL28 RPL6 RPLP0 DHPS MRPS18A RPL3 EIF3D EIF5 MTG2 MRPS31 EIF3E RPS16 RPS19 RPL18A EIF3B LSM5 MRPL32 EIF3A RPL28 RPL19 C1QBP MRPL27 RPL34 RPS13 GAPDH MRPL18 RPS12 HBS1L RPL24 ATP6V1A EIF2B4 RPS15 MRPL19 DARS2 RPN2 ALG2 EIF2B2 MRPS14 EXOSC8 ETF1 TARDBP R…
9.99642e-49	82	229	7.75191	Ribonucleoprotein complex assembly	http://amigo.geneontology.org/amigo/term/GO:0022618	STRAP GEMIN8 DDX20 DHX29 NLE1 CLNS1A SART3 XAB2 RPS5 EIF3I RPL6 RPLP0 SF3A1 SNRPD3 RPL3 EIF3D PRMT5 EIF5 PRPF6 CRNKL1 EIF3E SF3A2 RPS19 EIF3B EIF3A PRPF19 CPSF6 BRIX1 RPL24 RPS15 WDR77 PRPF3 RPL5 RPS10 MRPS7 SNRPD2 SNRPB EIF2S2 LSM4 PPAN CDC73 SRSF1 NCBP1 RSL24D1 SNRPF DENR RPL11 SNRPG SNRNP200 POLR2D ABT1 RPL10 GEMIN6 RPS14 SLU7 NUDT21 SNRPD1 RPSA SF1 USP39 CLP1 RPL38 DDX23 GEMIN4 MRPS11 SNRPE D…
1.39453e-47	100	364	5.94742	DNA replication	http://amigo.geneontology.org/amigo/term/GO:0006260	BRCA1 POLA2 PSMA4 RFC2 RAD51 POLD1 WDR18 TIPIN MCM6 POLD3 THOC1 ORC6 SUPT16H CDC45 CDC6 CDC7 PSMD8 MCM5 POLE2 PSMC6 PSMA3 PSMB5 PSMA6 PSMA7 POLA1 PSMD7 MCM4 PPP2R1A RPA3 POLD2 GTPBP4 SMC3 PSMD3 PSMD11 ZPR1 RFC5 TIMELESS MCM3 RAD1 RAD50 PPP2CA PSMD14 RBBP6 CDK2 PSMB2 INO80 DUT PSMA1 GINS2 RPA1 TERF2 PCNA RFC3 HUS1 PSMB7 DNA2 PSMA5 SDE2 RPS27A CCNA2 PRIM2 MMS22L GINS4 SSRP1 CHEK1 DONSON CHAF1B PSMD…
2.52934e-47	170	1040	3.53872	Protein localization to organelle	http://amigo.geneontology.org/amigo/term/GO:0033365	RPS20 NUDCD3 MIPEP SPDL1 HSPA5 TPR VPS13D SEC61A1 RPL18 TNPO3 POLR1A NUP133 RPL31 NDC80 XPO1 TNPO1 RPS5 IPO11 RBM22 HUWE1 DNM1L AURKA RPL6 RPLP0 TOMM22 RPL3 SAMM50 RANGAP1 ATP6V1D TIMM9 ARFRP1 CHMP4B NUTF2 NUP93 CTCF RPS16 RPS19 RPL18A PMPCB GBF1 RPL28 RPL19 KPNB1 GOSR2 NUP88 RPL34 GRPEL1 ZPR1 HSPA8 RPS13 NUP98 RPS12 SKP1 NUP155 RPL24 RPS15 CCT4 IPO13 TCP1 TARDBP RPL21 MTERF4 RPL5 STIL CSE1L RPS1…
1.46564e-44	190	1325	3.10433	Negative regulation of gene expression	http://amigo.geneontology.org/amigo/term/GO:0010629	POLR2J RPS20 NUP160 PSMA4 POLR2B TPR RPL18 U2AF2 NUP133 SMG6 RPL31 THOC1 XPO1 TNPO1 DIS3 RPS5 SRRT AURKA XRN2 RPL6 RPLP0 HNRNPC TDRD1 PSMD8 POLR2E POLR2F RPL3 PSMC6 PSMA3 PSMB5 YY1 PSMA6 RAE1 PSMA7 NUTF2 NUP93 CTCF POLR2C PSMD7 EIF3E RPS16 POLR2I RPS19 PPP2R1A RPL18A LSM5 MTPAP RPL28 RPL19 PSMD3 NUP88 C1QBP PSMD11 RPL34 HSPA8 RPS13 NUP98 GAPDH RPS12 HBS1L DROSHA NUP155 PPP2CA RPL24 PSMD14 RPS15 S…
1.96199e-44	54	97	12.0518	Mitochondrial translational elongation	http://amigo.geneontology.org/amigo/term/GO:0070125	MRPS10 MRPL43 MRPS35 MRPS34 MRPL28 MRPS18A MRPS31 MRPL32 MRPL27 MRPL18 MRPL19 MRPS14 MRPS2 TSFM MRPS7 MRPS26 MRPL34 MRPS25 PTCD3 DAP3 MRPL44 MRPS9 MRPL47 MRPL50 MRPL15 MRPL24 MRPL49 MRPL39 MRPL17 MRPL10 GFM1 MRPL36 MRPL13 CHCHD1 MRPL52 MRPL57 MRPL11 MRPS22 MRPL48 TUFM GADD45GIP1 MRPS23 MRPS11 MRPL41 MRPS16 MRPL40 MRPL38 MRPL53 MRPL20 MRPL33 MRPL46 MRPL12 MRPS21 MRPS12
3.55464e-43	211	1620	2.81967	Macromolecule catabolic process	http://amigo.geneontology.org/amigo/term/GO:0009057	CDC27 RPS20 UBA6 CUL3 PSMA4 AP2S1 HSPA5 ANAPC4 RPL18 SMG6 RPL31 FBXW11 XPO1 TNPO1 DIS3 RPS5 HUWE1 AURKA XRN2 RPL6 ANAPC5 RPLP0 HECTD1 HNRNPC CDC23 WAC PSMD8 RPL3 RBX1 PSMC6 PSMA3 PSMB5 PSMA6 PSMA7 CHMP4B PSMD7 UBE2I RNF40 POP1 EIF3E RPS16 RPS19 PPP2R1A RPL18A DDX49 LSM5 MTPAP RPL28 RPL19 PSMD3 KPNB1 PSMD11 RPL34 ZPR1 HSPA8 PRPF19 RPS13 RNF8 RPS12 HBS1L DROSHA SKP1 PPP2CA CSNK1A1 RPL24 PSMD14 RPS1…
2.9197e-41	162	1056	3.3211	DNA metabolic process	http://amigo.geneontology.org/amigo/term/GO:0006259	POLR2J BRCA1 POLA2 SLC30A9 AQR POLR2B RFC2 RAD51 POLD1 WDR18 SMG6 TIPIN MCM6 XAB2 POLD3 THOC1 WDR70 PPIE HUWE1 XRN2 ORC6 HNRNPC SUPT16H CDC45 CDC6 TDRD1 CDC7 POLR2E POLR2F MCM5 RBX1 PRMT5 POLE2 TELO2 YY1 ACTR5 POLA1 CTCF POLR2C MCM4 ERCC2 POLR2I RPA3 POLD2 NSMCE4A SMC3 KPNB1 SUPT6H PRPF19 RFC5 TIMELESS MCM3 RNF8 RAD1 RAD50 PSMD14 CCT4 SUMO1 SFPQ PPP6C TCP1 CDK2 USP9X INO80 GNL3L DNMT1 DKC1 GINS2 …
7.63579e-41	135	764	3.82535	Posttranscriptional regulation of gene expression	http://amigo.geneontology.org/amigo/term/GO:0010608	POLR2J NUP160 PSMA4 POLR2B TPR PKM DHX29 NUP133 XPO1 TNPO1 DIS3 MTIF2 SRRT HNRNPC PSMD8 POLR2E POLR2F EIF3D PSMC6 PSMA3 EIF5 PSMB5 PSMA6 RAE1 MTG2 PSMA7 NUP93 POLR2C PSMD7 EIF3E POLR2I CDC37 DDX49 EIF3B LSM5 PSMD3 NUP88 C1QBP PSMD11 HSPA8 NUP98 GAPDH HBS1L DROSHA NUP155 EIF2B4 PSMD14 EIF2B2 NUP43 EXOSC8 ETF1 TARDBP RPL5 TSFM EXOSC9 XPO5 CNOT1 NUP85 PSMB2 PCID2 NUP214 DGCR8 PSMA1 LSM7 LSM4 EXOSC2 …
9.14605e-41	63	157	8.68703	Translational elongation	http://amigo.geneontology.org/amigo/term/GO:0006414	MRPS10 MRPL43 MRPS35 MRPS34 MRPL28 MRPS18A MRPS31 MRPL32 MRPL27 MRPL18 HBS1L MRPL19 MRPS14 MRPS2 TSFM MRPS7 MRPS26 MRPL34 MRPS25 PTCD3 DAP3 MRPL44 MRPS9 MRPL47 MRPL50 MRPL15 RPLP1 EIF4A3 MRPL24 MRPL49 MRPL39 DPH3 EEF1A1 MRPL17 MRPL10 EEF2 GFM1 MRPL36 MRPL13 CHCHD1 MRPL52 MRPL57 MRPL11 MRPS22 MRPL48 RPLP2 TUFM GADD45GIP1 PSTK MRPS23 MRPS11 MRPL41 MRPS16 MRPL40 MRPL38 MRPL53 MRPL20 MRPL33 EEF1G MRP…
1.31485e-40	164	1092	3.25126	Chromosome organization	http://amigo.geneontology.org/amigo/term/GO:0051276	CDC27 ZNF207 POLA2 NCAPH2 CUL3 SPDL1 TPR RFC2 RAD51 ANAPC4 POLD1 NUP133 SMG6 SART3 MCM6 POLD3 NDC80 ANAPC5 KIF4A HNRNPC SUPT16H CDC6 CDC23 WAC SETD1A CENPM MCM5 RBX1 PRMT5 TELO2 YY1 CHD8 RAE1 CHMP4B POLA1 CTCF KAT8 RNF40 MCM4 ERCC2 RPA3 POLD2 SMC3 KPNB1 SUPT6H NCAPG RFC5 MCM3 RNF8 RAD50 NUP155 SMC4 CCT4 SFPQ RBBP5 CDC20 DR1 NSL1 KIF14 PPP6C TCP1 NAA50 CBX3 ZWINT CENPK CDK2 HJURP PCID2 INO80 MIS18…
1.47512e-40	55	115	10.3537	Translational termination	http://amigo.geneontology.org/amigo/term/GO:0006415	MRPS10 MRPL43 MRPS35 MRPS34 MRPL28 MRPS18A MRPS31 MRPL32 MRPL27 MRPL18 MRPL19 MRPS14 ETF1 MRPS2 MRPS7 MRPS26 MRPL34 MRPS25 PTCD3 DAP3 MRPL44 MRPS9 MRPL47 MRPL50 MRPL15 MRPL24 MRPL49 MRPL39 N6AMT1 MRPL17 MRPL10 ABCE1 MRPL36 MRPL13 CHCHD1 MRPL52 TRMT112 MRPL57 MRPL11 MRPS22 MRPL48 GADD45GIP1 MRPS23 MRPS11 MRPL41 MRPS16 MRPL40 MRPL38 MRPL53 MRPL20 MRPL33 MRPL46 MRPL12 MRPS21 MRPS12
5.80826e-40	51	98	11.2661	Mitochondrial translational termination	http://amigo.geneontology.org/amigo/term/GO:0070126	MRPS10 MRPL43 MRPS35 MRPS34 MRPL28 MRPS18A MRPS31 MRPL32 MRPL27 MRPL18 MRPL19 MRPS14 MRPS2 MRPS7 MRPS26 MRPL34 MRPS25 PTCD3 DAP3 MRPL44 MRPS9 MRPL47 MRPL50 MRPL15 MRPL24 MRPL49 MRPL39 MRPL17 MRPL10 MRPL36 MRPL13 CHCHD1 MRPL52 MRPL57 MRPL11 MRPS22 MRPL48 GADD45GIP1 MRPS23 MRPS11 MRPL41 MRPS16 MRPL40 MRPL38 MRPL53 MRPL20 MRPL33 MRPL46 MRPL12 MRPS21 MRPS12
9.75475e-40	75	240	6.76519	RNA localization	http://amigo.geneontology.org/amigo/term/GO:0006403	NUP160 TPR THOC3 NOP58 U2AF2 NUP133 SMG6 THOC1 XPO1 THOC5 YY1 RAE1 PRPF6 NUTF2 NUP93 NUP88 SUPT6H NUP98 CPSF6 SRSF3 MRPL18 NUP155 CCT4 SRSF7 SRSF11 CPSF3 NUP43 TCP1 XPO5 NUP85 THOC2 SYMPK PCID2 NUP214 EXOSC2 DKC1 THOC6 SRRM1 HNRNPA1 CCT7 SRSF1 NCBP1 PNPT1 LRPPRC DHX38 WRAP53 EIF4A3 POLR2D FIP1L1 NHP2 CCT5 EIF4E HNRNPU AHCTF1 NUP205 CCT8 SEC13 SRSF2 MAGOH CCT3 THOC7 SLU7 PHAX NOL6 CPSF2 CCT2 CDC40…
1.33451e-39	75	241	6.73712	Protein targeting to membrane	http://amigo.geneontology.org/amigo/term/GO:0006612	RPS20 HSPA5 SEC61A1 RPL18 RPL31 RPS5 RPL6 RPLP0 RPL3 CHMP4B RPS16 RPS19 RPL18A RPL28 RPL19 RPL34 RPS13 RPS12 RPL24 RPS15 RPL21 RPL5 RPS10 RPL23 RPL36 RPL27 SEC61G RPS15A RPL35 RPS6 RPLP1 RPS24 RPS2 RPS11 RPL11 RPS8 RPS27A RPL32 RPS3A RPL37 RPL10 RPL7 RPS3 FAU RPL30 RPL8 RPL26 RPL29 RPL9 RPS14 RPL27A RPL13 RPSA RPS21 RPS7 RPL38 RPL4 RPL15 SRP72 RPLP2 RPL35A RPS23 RPL14 NACA RPS26 RPL12 RPL10A RPL3…
2.65136e-39	129	725	3.85196	Cell cycle phase transition	http://amigo.geneontology.org/amigo/term/GO:0044770	CDC27 PAFAH1B1 ZNF207 ANLN BRCA1 CUL3 SPDL1 PSMA4 TPR ANAPC4 TAF2 FBXW11 TIPIN DYNC1I2 THOC1 NDC80 AURKA TPX2 ANAPC5 HAUS4 CDC45 CDC6 CDC23 CDC7 PSMD8 THOC5 RBX1 PSMC6 PSMA3 PSMB5 PSMA6 PSMA7 CHMP4B POLA1 PSMD7 ERCC2 PPP2R1A PSMD3 PSMD11 ZPR1 TIMELESS RAD1 SKP1 RPL24 PSMD14 CDC20 KIF14 PPP6C ECD ZWINT CDK2 CNOT1 PSMB2 PCID2 PRMT1 PKMYT1 INO80 PSMA1 CDC16 CHMP2A TUBG1 PCNA MEN1 CDC73 CCNH HUS1 PSM…
1.51043e-38	143	889	3.48229	Regulation of cell cycle process	http://amigo.geneontology.org/amigo/term/GO:0010564	CDC27 PAFAH1B1 ZNF207 ANLN BRCA1 CUL3 SPDL1 PSMA4 TPR RAD51 ANAPC4 TIPIN DYNC1I2 PIK3C3 THOC1 NDC80 XPO1 AURKA TPX2 ANAPC5 HAUS4 CDC45 CDC6 CDC23 CDC7 PSMD8 THOC5 RBX1 PRMT5 PSMC6 PSMA3 PSMB5 PSMA6 RAE1 PSMA7 RPRD1B CHMP4B CTCF PSMD7 NUBP1 ERCC2 PPP2R1A PSMD3 PSMD11 TIMELESS RAD1 SKP1 PSMD14 CHMP3 SFPQ CDC20 KIF14 CBX3 ECD ZWINT CDK2 STIL CNOT1 PSMB2 PCID2 PRMT1 UXT PKMYT1 INO80 PSMA1 CDC16 CEP85…
1.78387e-38	73	235	6.72489	DNA-dependent DNA replication	http://amigo.geneontology.org/amigo/term/GO:0006261	POLA2 PSMA4 RFC2 RAD51 POLD1 WDR18 TIPIN MCM6 POLD3 THOC1 ORC6 CDC45 CDC6 CDC7 PSMD8 MCM5 POLE2 PSMC6 PSMA3 PSMB5 PSMA6 PSMA7 POLA1 PSMD7 MCM4 RPA3 POLD2 PSMD3 PSMD11 ZPR1 RFC5 TIMELESS MCM3 PSMD14 CDK2 PSMB2 INO80 PSMA1 GINS2 RPA1 TERF2 PCNA RFC3 PSMB7 DNA2 PSMA5 RPS27A PRIM2 MMS22L GINS4 DONSON PSMD4 PSMB4 PSMD6 TOPBP1 PSMC3 MCM7 CDT1 FEN1 PSMD1 DDX23 POLE GINS3 PSMD13 PSMD12 MCMBP PRIM1 ZNF830…
6.09046e-38	45	78	12.4896	Ribosomal large subunit biogenesis	http://amigo.geneontology.org/amigo/term/GO:0042273	LAS1L NOP16 NLE1 DDX18 RPL6 RPLP0 PES1 RPL3 GTPBP4 BRIX1 RPL24 GTF3A RPL5 PPAN NIP7 WDR74 RPL35 RSL24D1 WDR12 RPL11 NVL NHP2 RPL10 RPL7 LTO1 NIFK RPL26 NSA2 RSL1D1 RPL38 NPM1 DDX28 RPL35A RPL14 RPF2 MAK16 SDAD1 RPL10A EIF6 MRPL20 RPL7A SURF6 PAK1IP1 BOP1 MDN1
7.51361e-38	97	433	4.84969	Protein targeting	http://amigo.geneontology.org/amigo/term/GO:0006605	RPS20 MIPEP HSPA5 VPS13D SEC61A1 RPL18 RPL31 RPS5 HUWE1 RPL6 RPLP0 TOMM22 RPL3 SAMM50 TIMM9 CHMP4B RPS16 RPS19 CDC37 RPL18A PMPCB RPL28 RPL19 GOSR2 RPL34 GRPEL1 HSPA8 RPS13 RPS12 RPL24 RPS15 RPL21 MTERF4 RPL5 RPS10 RPL23 TOMM40 RPL36 RPL27 SEC61G RPS15A TIMM10 RPL35 RPS6 RPLP1 RPS24 RPS2 SAE1 RPS11 RPL11 RPS8 RPS27A RPL32 RPS3A RPL37 RPL10 RPL7 RPS3 FAU RPL30 AIFM1 RPL8 RPL26 RPL29 CHCHD4 RPL9 BA…
7.74938e-38	169	1209	3.02615	Regulation of cell cycle	http://amigo.geneontology.org/amigo/term/GO:0051726	CDC27 PAFAH1B1 ZNF207 ANLN BRCA1 CUL3 SPDL1 PSMA4 TPR RAD51 ANAPC4 NLE1 TIPIN ACTB DYNC1I2 PIK3C3 THOC1 NDC80 XPO1 AURKA TPX2 ANAPC5 BIRC5 HAUS4 CDC45 CDC6 CDC23 CDC7 PSMD8 PES1 THOC5 RBX1 PRMT5 PSMC6 PSMA3 PSMB5 PSMA6 RAE1 PSMA7 RPRD1B CHMP4B CTCF PSMD7 NUBP1 ERCC2 CDC37 PPP2R1A TAF6 RPA3 GBF1 GTPBP4 PSMD3 PSMD11 HSPA8 TIMELESS RAD1 SKP1 PSMD14 CHMP3 SFPQ CDC20 KIF14 TARDBP CBX3 ECD ZWINT CDK2 S…
9.96723e-38	116	615	4.08332	Mitotic cell cycle phase transition	http://amigo.geneontology.org/amigo/term/GO:0044772	CDC27 PAFAH1B1 ZNF207 ANLN BRCA1 CUL3 SPDL1 PSMA4 TPR ANAPC4 TAF2 FBXW11 DYNC1I2 NDC80 AURKA TPX2 ANAPC5 HAUS4 CDC45 CDC6 CDC23 CDC7 PSMD8 RBX1 PSMC6 PSMA3 PSMB5 PSMA6 PSMA7 CHMP4B POLA1 PSMD7 ERCC2 PPP2R1A PSMD3 PSMD11 ZPR1 SKP1 RPL24 PSMD14 CDC20 KIF14 PPP6C ECD ZWINT CDK2 CNOT1 PSMB2 PCID2 PRMT1 PKMYT1 INO80 PSMA1 CDC16 CHMP2A TUBG1 PCNA CDC73 CCNH HUS1 PSMB7 MYC RPS6 NEDD1 ANAPC11 PSMA5 RPS27…
1.5165e-37	91	384	5.13027	Nuclear transport	http://amigo.geneontology.org/amigo/term/GO:0051169	NUP160 LSG1 GEMIN8 TPR THOC3 U2AF2 TNPO3 DDX20 NUP133 SMG6 THOC1 XPO1 TNPO1 IPO11 RBM22 SNRPD3 THOC5 RANGAP1 RAE1 NUTF2 NUP93 KPNB1 NUP88 SUPT6H ZPR1 NUP98 CPSF6 SRSF3 HSPA9 NUP155 RPS15 SRSF7 SRSF11 IPO13 CPSF3 NUP43 TARDBP CSE1L XPO5 NUP85 THOC2 RPL23 SNRPD2 SYMPK SNRPB PCID2 NUP214 THOC6 SRRM1 HNRNPA1 SRSF1 TXN NCBP1 SNRPF DHX38 EIF4A3 SNRPG POLR2D FIP1L1 EIF4E GEMIN6 NUP205 SEC13 SRSF2 MAGOH …
5.27143e-37	90	381	5.11385	Nucleocytoplasmic transport	http://amigo.geneontology.org/amigo/term/GO:0006913	NUP160 LSG1 GEMIN8 TPR THOC3 U2AF2 TNPO3 DDX20 NUP133 SMG6 THOC1 XPO1 TNPO1 IPO11 RBM22 SNRPD3 THOC5 RANGAP1 RAE1 NUTF2 NUP93 KPNB1 NUP88 SUPT6H ZPR1 NUP98 CPSF6 SRSF3 HSPA9 NUP155 RPS15 SRSF7 SRSF11 IPO13 CPSF3 NUP43 TARDBP CSE1L XPO5 NUP85 THOC2 RPL23 SNRPD2 SYMPK SNRPB PCID2 NUP214 THOC6 SRRM1 HNRNPA1 SRSF1 TXN NCBP1 SNRPF DHX38 EIF4A3 SNRPG POLR2D FIP1L1 EIF4E GEMIN6 NUP205 SEC13 SRSF2 MAGOH …
2.70979e-36	111	585	4.10769	Regulation of cell cycle phase transition	http://amigo.geneontology.org/amigo/term/GO:1901987	CDC27 PAFAH1B1 ZNF207 ANLN BRCA1 CUL3 SPDL1 PSMA4 TPR ANAPC4 TIPIN DYNC1I2 THOC1 NDC80 AURKA TPX2 ANAPC5 HAUS4 CDC45 CDC6 CDC23 CDC7 PSMD8 THOC5 RBX1 PSMC6 PSMA3 PSMB5 PSMA6 PSMA7 PSMD7 ERCC2 PPP2R1A PSMD3 PSMD11 TIMELESS RAD1 SKP1 PSMD14 CDC20 KIF14 ECD ZWINT CDK2 CNOT1 PSMB2 PCID2 PRMT1 INO80 PSMA1 CDC16 TUBG1 PCNA MEN1 CDC73 HUS1 PSMB7 DNA2 NEDD1 ANAPC11 PSMA5 TIPRL RPS27A CHEK1 ANAPC1 BUB3 LS…
1.7995e-33	54	142	8.23257	Ribonucleoprotein complex localization	http://amigo.geneontology.org/amigo/term/GO:0071166	NUP160 LSG1 TPR THOC3 U2AF2 NUP133 SMG6 THOC1 XPO1 THOC5 RAE1 NUP93 NUP88 SUPT6H NUP98 SRSF3 NUP155 RPS15 SRSF7 SRSF11 CPSF3 NUP43 NUP85 THOC2 SYMPK PCID2 NUP214 THOC6 SRRM1 SRSF1 NCBP1 DHX38 EIF4A3 POLR2D FIP1L1 EIF4E NUP205 SEC13 SRSF2 MAGOH THOC7 ABCE1 SLU7 NOL6 CPSF2 CDC40 DDX19A NMD3 NPM1 SDAD1 EIF6 RBM8A YTHDC1 PRPF31
3.17732e-33	96	479	4.33876	Regulation of mitotic cell cycle phase transition	http://amigo.geneontology.org/amigo/term/GO:1901990	CDC27 PAFAH1B1 ZNF207 ANLN BRCA1 CUL3 SPDL1 PSMA4 TPR ANAPC4 DYNC1I2 NDC80 AURKA TPX2 ANAPC5 HAUS4 CDC6 CDC23 CDC7 PSMD8 RBX1 PSMC6 PSMA3 PSMB5 PSMA6 PSMA7 PSMD7 ERCC2 PPP2R1A PSMD3 PSMD11 SKP1 PSMD14 CDC20 KIF14 ECD ZWINT CDK2 CNOT1 PSMB2 PCID2 PRMT1 INO80 PSMA1 CDC16 TUBG1 PCNA CDC73 HUS1 PSMB7 NEDD1 ANAPC11 PSMA5 RPS27A CHEK1 ANAPC1 BUB3 LSM11 NSMCE2 DONSON PSMD4 PSMB4 NAE1 RPL26 ERCC3 PSMD6 T…
9.86578e-33	53	140	8.19555	Ribonucleoprotein complex export from nucleus	http://amigo.geneontology.org/amigo/term/GO:0071426	NUP160 LSG1 TPR THOC3 U2AF2 NUP133 SMG6 THOC1 XPO1 THOC5 RAE1 NUP93 NUP88 SUPT6H NUP98 SRSF3 NUP155 RPS15 SRSF7 SRSF11 CPSF3 NUP43 NUP85 THOC2 SYMPK PCID2 NUP214 THOC6 SRRM1 SRSF1 NCBP1 DHX38 EIF4A3 POLR2D FIP1L1 EIF4E NUP205 SEC13 SRSF2 MAGOH THOC7 ABCE1 SLU7 NOL6 CPSF2 CDC40 DDX19A NMD3 NPM1 SDAD1 EIF6 RBM8A YTHDC1
6.49549e-32	64	219	6.32654	Nuclear export	http://amigo.geneontology.org/amigo/term/GO:0051168	NUP160 LSG1 TPR THOC3 U2AF2 NUP133 SMG6 THOC1 XPO1 RBM22 THOC5 RANGAP1 RAE1 NUTF2 NUP93 NUP88 SUPT6H NUP98 CPSF6 SRSF3 HSPA9 NUP155 RPS15 SRSF7 SRSF11 CPSF3 NUP43 CSE1L XPO5 NUP85 THOC2 SYMPK PCID2 NUP214 THOC6 SRRM1 HNRNPA1 SRSF1 TXN NCBP1 DHX38 EIF4A3 POLR2D FIP1L1 EIF4E NUP205 SEC13 SRSF2 MAGOH THOC7 ABCE1 SLU7 PHAX NOL6 CPSF2 CDC40 DDX19A NMD3 PTPN11 NPM1 SDAD1 EIF6 RBM8A YTHDC1
2.45975e-31	141	1005	3.03727	Cellular response to DNA damage stimulus	http://amigo.geneontology.org/amigo/term/GO:0006974	POLR2J BRCA1 SLC30A9 AQR UBA6 POLR2B RFC2 RAD51 MRPS35 POLD1 TIPIN MCM6 XAB2 POLD3 THOC1 WDR70 PPIE HUWE1 AURKA SUPT16H CDC45 WAC CDC7 POLR2E POLR2F THOC5 MCM5 RBX1 POLE2 SNW1 YY1 ACTR5 POLA1 POLR2C MCM4 ERCC2 POLR2I RPA3 POLD2 NSMCE4A SMC3 PRPF19 RFC5 TIMELESS MCM3 RNF8 RAD1 RAD50 PSMD14 SUMO1 SFPQ RBBP5 RBBP6 CBX3 CDK2 CNOT1 MRPS26 PRMT1 INO80 UBA1 GINS2 TOP2A RPA1 TERF2 PCNA TPT1 RFC3 MEN1 RBM…
2.70182e-31	109	639	3.6928	DNA repair	http://amigo.geneontology.org/amigo/term/GO:0006281	POLR2J BRCA1 SLC30A9 AQR POLR2B RFC2 RAD51 POLD1 MCM6 XAB2 POLD3 WDR70 PPIE HUWE1 SUPT16H CDC45 CDC7 POLR2E POLR2F MCM5 RBX1 POLE2 YY1 ACTR5 POLA1 POLR2C MCM4 ERCC2 POLR2I RPA3 POLD2 NSMCE4A SMC3 PRPF19 RFC5 TIMELESS MCM3 RNF8 RAD1 RAD50 PSMD14 SUMO1 SFPQ CDK2 INO80 GINS2 RPA1 TERF2 PCNA RFC3 MEN1 RBM17 CCNH HUS1 ACTR2 DNA2 COPS3 WRAP53 RPS27A POLR2D MMS22L GINS4 POLR2K SSRP1 RPS3 CHEK1 PPP4C MMS…
3.3611e-31	37	64	12.5156	Ribosome assembly	http://amigo.geneontology.org/amigo/term/GO:0042255	DHX29 NLE1 RPS5 RPL6 RPLP0 RPL3 RPS19 C1QBP BRIX1 RPL24 RPS15 MTERF4 MRPS2 RPL5 RPS10 MRPS7 SBDS PPAN NIP7 RSL24D1 RPL11 ABT1 RPL10 DHX37 RPS14 RPSA RPL38 NPM1 MRPS11 DDX28 RPF2 RPS28 PWP2 EIF6 MRPL20 BOP1 MDN1
3.64752e-31	110	652	3.65238	Regulation of mitotic cell cycle	http://amigo.geneontology.org/amigo/term/GO:0007346	CDC27 PAFAH1B1 ZNF207 ANLN BRCA1 CUL3 SPDL1 PSMA4 TPR ANAPC4 NLE1 TIPIN DYNC1I2 NDC80 AURKA TPX2 ANAPC5 BIRC5 HAUS4 CDC6 CDC23 CDC7 PSMD8 RBX1 PRMT5 PSMC6 PSMA3 PSMB5 PSMA6 PSMA7 PSMD7 ERCC2 PPP2R1A RPA3 GBF1 PSMD3 PSMD11 SKP1 PSMD14 CDC20 KIF14 ECD ZWINT CDK2 CNOT1 PSMB2 PCID2 PRMT1 PKMYT1 INO80 PSMA1 CDC16 TUBG1 PCNA CDC73 HUS1 PSMB7 MYC NEDD1 ANAPC11 PSMA5 RPS27A CHEK1 EIF4E ANAPC1 HNRNPU BUB3…
8.22856e-31	145	1066	2.9447	Intracellular protein transport	http://amigo.geneontology.org/amigo/term/GO:0006886	RPS20 MIPEP AP2S1 HSPA5 TPR VPS13D SEC61A1 RPL18 TNPO3 NUP133 RPL31 XPO1 TNPO1 RPS5 IPO11 RBM22 HUWE1 RPL6 RPLP0 ARCN1 TOMM22 RPL3 SAMM50 RANGAP1 TIMM9 ARFRP1 CHMP4B NUTF2 NUP93 RPS16 RPS19 CDC37 NAPA RPL18A PMPCB RPL28 RPL19 KPNB1 GOSR2 NUP88 RPL34 GRPEL1 ZPR1 HSPA8 RPS13 NUP98 COPZ1 RPS12 HSPA9 NUP155 RPL24 RPS15 IPO13 TARDBP RPL21 MTERF4 COPA RPL5 CSE1L XPO5 RPS10 NUP85 RPL23 NUP214 TOMM40 RPL…
3.87651e-30	40	81	10.6907	Transcription-coupled nucleotide-excision repair	http://amigo.geneontology.org/amigo/term/GO:0006283	POLR2J AQR POLR2B RFC2 POLD1 XAB2 POLD3 PPIE POLR2E POLR2F RBX1 POLR2C ERCC2 POLR2I RPA3 POLD2 PRPF19 RFC5 RPA1 PCNA RFC3 CCNH COPS3 RPS27A POLR2D POLR2K ERCC3 COPS2 DDB1 POLR2G COPS6 GPS1 POLR2L USP7 ZNF830 UBA52 GTF2H4 GTF2H2 CDK7 GTF2H1
8.15472e-30	50	138	7.8437	RNA export from nucleus	http://amigo.geneontology.org/amigo/term/GO:0006405	NUP160 TPR THOC3 U2AF2 NUP133 SMG6 THOC1 THOC5 RAE1 NUP93 NUP88 SUPT6H NUP98 CPSF6 SRSF3 NUP155 SRSF7 SRSF11 CPSF3 NUP43 XPO5 NUP85 THOC2 SYMPK PCID2 NUP214 THOC6 SRRM1 HNRNPA1 SRSF1 NCBP1 DHX38 EIF4A3 POLR2D FIP1L1 EIF4E NUP205 SEC13 SRSF2 MAGOH THOC7 SLU7 PHAX NOL6 CPSF2 CDC40 DDX19A NPM1 RBM8A YTHDC1
1.81055e-29	55	173	6.88251	RNA 3 -end processing	http://amigo.geneontology.org/amigo/term/GO:0031123	ELAC2 THOC3 U2AF2 HSD17B10 TRNT1 THOC1 THOC5 RPRD1B RNF40 MTPAP CPSF6 SRSF3 SRSF7 SRSF11 CPSF3 EXOSC8 EXOSC9 THOC2 SYMPK EXOSC2 DKC1 THOC6 TOE1 SRRM1 CDC73 SRSF1 NCBP1 PNPT1 DHX38 EIF4A3 POLR2D FIP1L1 TUT1 RNF20 LSM11 SUPV3L1 SSU72 SRSF2 MAGOH THOC7 SLU7 INTS8 PCF11 CPSF2 NUDT21 CDC40 RPS21 CLP1 TRMT10C CSTF3 EXOSC4 SUPT5H CTR9 RBM8A FBL
3.07468e-29	86	435	4.27996	Regulation of mRNA metabolic process	http://amigo.geneontology.org/amigo/term/GO:1903311	PSMA4 U2AF2 XPO1 TNPO1 DIS3 HNRNPC PSMD8 PSMC6 PSMA3 SNW1 PSMB5 PSMA6 PSMA7 PSMD7 RNF40 LSM5 PSMD3 C1QBP PSMD11 SUPT6H HSPA8 PRPF19 NUP98 CPSF6 SRSF3 HBS1L PSMD14 SRSF7 RBM25 EXOSC8 TARDBP SMU1 EXOSC9 CNOT1 PSMB2 PCID2 NUP214 PSMA1 LSM7 LSM4 EXOSC2 RBM39 CDC73 RBM17 HNRNPA1 PSMB7 NCBP1 PNPT1 SERBP1 PSMA5 SF3B4 RPS27A POLR2D METTL14 HNRNPU LARP1 RNF20 PSMD4 PSMB4 SRSF2 MAGOH CWC22 PSMD6 LSM6 HNRNP…
3.78869e-28	57	197	6.26381	Nucleic acid transport	http://amigo.geneontology.org/amigo/term/GO:0050657	NUP160 TPR THOC3 U2AF2 NUP133 SMG6 THOC1 XPO1 THOC5 RAE1 NUTF2 NUP93 NUP88 SUPT6H NUP98 CPSF6 SRSF3 MRPL18 NUP155 SRSF7 SRSF11 CPSF3 NUP43 XPO5 NUP85 THOC2 SYMPK PCID2 NUP214 THOC6 SRRM1 HNRNPA1 SRSF1 NCBP1 PNPT1 LRPPRC DHX38 EIF4A3 POLR2D FIP1L1 EIF4E AHCTF1 NUP205 SEC13 SRSF2 MAGOH THOC7 SLU7 PHAX NOL6 CPSF2 CDC40 DDX19A CKAP5 NPM1 RBM8A YTHDC1
3.78869e-28	57	197	6.26381	RNA transport	http://amigo.geneontology.org/amigo/term/GO:0050658	NUP160 TPR THOC3 U2AF2 NUP133 SMG6 THOC1 XPO1 THOC5 RAE1 NUTF2 NUP93 NUP88 SUPT6H NUP98 CPSF6 SRSF3 MRPL18 NUP155 SRSF7 SRSF11 CPSF3 NUP43 XPO5 NUP85 THOC2 SYMPK PCID2 NUP214 THOC6 SRRM1 HNRNPA1 SRSF1 NCBP1 PNPT1 LRPPRC DHX38 EIF4A3 POLR2D FIP1L1 EIF4E AHCTF1 NUP205 SEC13 SRSF2 MAGOH THOC7 SLU7 PHAX NOL6 CPSF2 CDC40 DDX19A CKAP5 NPM1 RBM8A YTHDC1
4.34479e-28	39	84	10.0511	Ribosomal small subunit biogenesis	http://amigo.geneontology.org/amigo/term/GO:0042274	RPS5 NOP14 ERCC2 RPS16 RPS19 UTP6 RPS15 NOL10 RCL1 UTP20 RPS10 MRPS7 NAT10 RPS6 RPS24 RPS8 ABT1 NOM1 UTP23 DHX37 SRFBP1 TSR2 LSM6 RPS14 DCAF13 METTL17 RPSA RPS21 RPS7 RPL38 NPM1 MRPS11 TBL3 RPS28 PWP2 DDX52 RPS17 RPS25 SURF6
8.93268e-28	57	200	6.16986	Establishment of RNA localization	http://amigo.geneontology.org/amigo/term/GO:0051236	NUP160 TPR THOC3 U2AF2 NUP133 SMG6 THOC1 XPO1 THOC5 RAE1 NUTF2 NUP93 NUP88 SUPT6H NUP98 CPSF6 SRSF3 MRPL18 NUP155 SRSF7 SRSF11 CPSF3 NUP43 XPO5 NUP85 THOC2 SYMPK PCID2 NUP214 THOC6 SRRM1 HNRNPA1 SRSF1 NCBP1 PNPT1 LRPPRC DHX38 EIF4A3 POLR2D FIP1L1 EIF4E AHCTF1 NUP205 SEC13 SRSF2 MAGOH THOC7 SLU7 PHAX NOL6 CPSF2 CDC40 DDX19A CKAP5 NPM1 RBM8A YTHDC1
9.91119e-28	77	369	4.51746	Mitotic nuclear division	http://amigo.geneontology.org/amigo/term/GO:0140014	CDC27 ZNF207 ANLN NCAPH2 NUP160 CUL3 SPDL1 TPR ANAPC4 NUP133 NDC80 AURKA TPX2 ANAPC5 KIF4A CDC6 CDC23 RANGAP1 PRMT5 CHMP4B NUP93 UBE2I PPP2R1A SMC3 KPNB1 NCAPG NUP98 NUP155 PPP2CA SMC4 RPL24 CHMP3 SUMO1 CDC20 NSL1 KIF14 NUP43 NAA50 ZWINT CENPK NUP85 PCID2 PKMYT1 INO80 CDC16 CEP85 CHMP2A TUBG1 SMC2 KIF23 KIF11 ANAPC11 NUF2 RPS27A NCAPG2 CHEK1 NCAPD3 ANAPC1 HNRNPU AHCTF1 BUB3 NUP205 NSMCE2 SEC13 NI…
2.07451e-27	62	242	5.54634	Cellular protein complex disassembly	http://amigo.geneontology.org/amigo/term/GO:0043624	MRPS10 MRPL43 MRPS35 WDR1 MRPS34 CAPZB MRPL28 TPX2 MRPS18A MRPS31 NAPA MRPL32 MRPL27 HSPA8 MRPL18 MRPL19 MRPS14 ETF1 MRPS2 MRPS7 MRPS26 MRPL34 MRPS25 PTCD3 DAP3 MRPL44 MRPS9 MRPL47 MRPL50 MRPL15 MRPL24 MRPL49 MRPL39 N6AMT1 MRPL17 MRPL10 ABCE1 MRPL36 MRPL13 CHCHD1 MRPL52 TRMT112 MRPL57 MRPL11 MRPS22 CKAP5 MRPL48 GADD45GIP1 MRPS23 MRPS11 MRPL41 MRPS16 MRPL40 MRPL38 MRPL53 MRPL20 MRPL33 MRPL46 MRPL1…
2.15246e-27	82	421	4.2166	Establishment of protein localization to membrane	http://amigo.geneontology.org/amigo/term/GO:0090150	RPS20 HSPA5 SEC61A1 RPL18 RPL31 RPS5 RPL6 RPLP0 TOMM22 RPL3 SAMM50 TIMM9 ARFRP1 CHMP4B RPS16 RPS19 RPL18A RPL28 RPL19 RPL34 RPS13 RPS12 RPL24 RPS15 RPL21 RPL5 RPS10 RPL23 RPL36 RPL27 SEC61G RPS15A TIMM10 RPL35 RPS6 RPLP1 RPS24 RPS2 RPS11 RPL11 RPS8 RPS27A RPL32 RPS3A RPL37 RPL10 RPL7 RPS3 FAU RPL30 RPL8 RPL26 RPL29 RPL9 RPS14 RPL27A RPL13 RPSA RPS21 RPS7 RPL38 RPL4 RPL15 SRP72 RPLP2 RPL35A RPS23 …
7.78227e-27	44	118	8.07237	Nucleotide-excision repair	http://amigo.geneontology.org/amigo/term/GO:0006289	POLR2J SLC30A9 AQR POLR2B RFC2 POLD1 XAB2 POLD3 PPIE POLR2E POLR2F RBX1 POLR2C ERCC2 POLR2I RPA3 POLD2 PRPF19 RFC5 RPA1 PCNA RFC3 CCNH HUS1 COPS3 RPS27A POLR2D POLR2K MMS19 ERCC3 COPS2 DDB1 POLR2G COPS6 GPS1 POLE POLR2L USP7 ZNF830 UBA52 GTF2H4 GTF2H2 CDK7 GTF2H1
1.63321e-26	78	394	4.28577	Protein-DNA complex subunit organization	http://amigo.geneontology.org/amigo/term/GO:0071824	PSMA4 RAD51 SART3 MCM6 ORC6 SUPT16H CDC45 CDC6 PSMD8 CENPM MCM5 RBX1 PSMC6 PSMA3 PSMB5 PSMA6 PSMA7 CTCF PSMD7 TAF1C MCM4 ERCC2 RPA3 UBTF PSMD3 PSMD11 SUPT6H MCM3 RNF8 PSMD14 TAF1B DR1 CENPK HJURP RPL23 PSMB2 INO80 PSMA1 MIS18BP1 RPA1 TERF2 CCNH PSMB7 MYC POLR1E GTF2B CENPO GTF2A2 PSMA5 RPS27A MIS18A CHAF1B PSMD4 PSMB4 RBBP4 ERCC3 PSMD6 PSMC3 CENPN MCM7 CDT1 DDB1 BPTF PSMD1 NPM1 PSMD13 PSMD12 CENP…
2.59963e-26	44	121	7.87223	MRNA export from nucleus	http://amigo.geneontology.org/amigo/term/GO:0006406	NUP160 TPR THOC3 U2AF2 NUP133 SMG6 THOC1 THOC5 RAE1 NUP93 NUP88 SUPT6H NUP98 SRSF3 NUP155 SRSF7 SRSF11 CPSF3 NUP43 NUP85 THOC2 SYMPK PCID2 NUP214 THOC6 SRRM1 SRSF1 NCBP1 DHX38 EIF4A3 POLR2D FIP1L1 EIF4E NUP205 SEC13 SRSF2 MAGOH THOC7 SLU7 CPSF2 CDC40 DDX19A RBM8A YTHDC1
2.59963e-26	44	121	7.87223	MRNA-containing ribonucleoprotein complex export from nucleus	http://amigo.geneontology.org/amigo/term/GO:0071427	NUP160 TPR THOC3 U2AF2 NUP133 SMG6 THOC1 THOC5 RAE1 NUP93 NUP88 SUPT6H NUP98 SRSF3 NUP155 SRSF7 SRSF11 CPSF3 NUP43 NUP85 THOC2 SYMPK PCID2 NUP214 THOC6 SRRM1 SRSF1 NCBP1 DHX38 EIF4A3 POLR2D FIP1L1 EIF4E NUP205 SEC13 SRSF2 MAGOH THOC7 SLU7 CPSF2 CDC40 DDX19A RBM8A YTHDC1
6.06437e-26	77	392	4.25241	Non-membrane-bounded organelle assembly	http://amigo.geneontology.org/amigo/term/GO:0140694	ZNF207 ANLN BRCA1 TPR DHX29 WDR1 NLE1 RPS5 AURKA TPX2 RPL6 RPLP0 KIF4A HAUS4 RPL3 CHMP4B RPS19 SMC3 KPNB1 C1QBP BRIX1 RPL24 RPS15 CDC20 MTERF4 MRPS2 RPL5 CENPK CDK2 STIL RPS10 CNOT1 MRPS7 SBDS INO80 LSM4 TUBGCP2 CHMP2A PPAN NIP7 EIF2S1 KIF23 TUBGCP4 RSL24D1 KIF11 RPL11 UBAP2L ABT1 RPL10 RPS3 DHX37 HNRNPU SASS6 RPS14 CENPN PLK1 RPSA LSM3 HDAC3 RPL38 NPM1 MRPS11 DDX28 ACTG1 RPS23 DYNC1H1 RPF2 CENPW…
6.26282e-26	41	105	8.45327	Anaphase-promoting complex-dependent catabolic process	http://amigo.geneontology.org/amigo/term/GO:0031145	CDC27 CUL3 PSMA4 ANAPC4 AURKA ANAPC5 CDC23 PSMD8 PSMC6 PSMA3 PSMB5 PSMA6 PSMA7 PSMD7 PSMD3 PSMD11 PSMD14 CDC20 CDK2 PSMB2 PSMA1 CDC16 PSMB7 ANAPC11 PSMA5 RPS27A ANAPC1 BUB3 PSMD4 PSMB4 PSMD6 PSMC3 PLK1 CDK1 PSMD1 ANAPC2 PSMD13 PSMD12 UBA52 PSMB3 PSMC4
1.05344e-25	75	376	4.31821	Chromosome segregation	http://amigo.geneontology.org/amigo/term/GO:0007059	CDC27 ZNF207 BRCA1 NCAPH2 CUL3 SPDL1 TPR ANAPC4 NDC80 ANAPC5 BIRC5 KIF4A CDC6 CDC23 CHMP4B CTCF UBE2I ERCC2 PPP2R1A SMC3 KPNB1 NCAPG SMC4 SFPQ CDC20 NSL1 KIF14 NUP43 NAA50 ZWINT CENPK HJURP USP9X PCID2 INO80 CDC16 CEP85 CHMP2A TUBG1 TOP2A SMC2 KIF23 ACTR2 ANAPC11 NUF2 CIAO1 NCAPG2 RPS3 NCAPD3 ANAPC1 HNRNPU BUB3 MMS19 NSMCE2 MIS18A PMF1 SMC6 NIPBL SKA3 CENPN PLK1 CDT1 FEN1 CDK1 DCTN2 BANF1 CHMP6 S…
1.2513e-25	82	446	3.98024	Negative regulation of cell cycle process	http://amigo.geneontology.org/amigo/term/GO:0010948	ZNF207 BRCA1 SPDL1 PSMA4 TPR RAD51 TIPIN THOC1 NDC80 AURKA CDC45 CDC6 CDC7 PSMD8 THOC5 RBX1 PSMC6 PSMA3 PSMB5 PSMA6 PSMA7 PSMD7 NUBP1 PSMD3 PSMD11 TIMELESS RAD1 SKP1 PSMD14 CDC20 CBX3 ZWINT CDK2 CNOT1 PSMB2 PCID2 PRMT1 UXT PSMA1 CHMP2A TERF2 PCNA MEN1 CDC73 HUS1 PSMB7 DNA2 PSMA5 TIPRL CHEK1 BUB3 DONSON PSMD4 PSMB4 NAE1 RPL26 RBBP4 PSMD6 TOPBP1 ATRIP PSMC3 WEE1 PLK1 CDT1 CDK1 TRIAP1 RRM2 MTBP HINF…
1.40494e-25	200	1974	2.19338	Cellular macromolecule localization	http://amigo.geneontology.org/amigo/term/GO:0070727	RPS20 NUDCD3 MIPEP SPDL1 AP2S1 HSPA5 TPR VPS13D SEC61A1 RPL18 TNPO3 POLR1A NUP133 RPL31 ACTB PIK3C3 NDC80 XPO1 TNPO1 RPS5 IPO11 RBM22 HUWE1 DNM1L AURKA RPL6 RPLP0 HECTD1 ARCN1 PPIL2 TOMM22 RPL3 SAMM50 RANGAP1 ATP6V1D TIMM9 ZMYND8 ARFRP1 CHMP4B NUTF2 NUP93 CTCF NUBP1 RPS16 RPS19 CDC37 NAPA RPL18A PMPCB GBF1 RPL28 RPL19 KPNB1 GOSR2 NUP88 LAMTOR3 RPL34 GRPEL1 ZPR1 HSPA8 PRPF19 RPS13 NUP98 COPZ1 RPS1…
2.68064e-25	49	161	6.58871	MRNA transport	http://amigo.geneontology.org/amigo/term/GO:0051028	NUP160 TPR THOC3 U2AF2 NUP133 SMG6 THOC1 XPO1 THOC5 RAE1 NUTF2 NUP93 NUP88 SUPT6H NUP98 SRSF3 NUP155 SRSF7 SRSF11 CPSF3 NUP43 NUP85 THOC2 SYMPK PCID2 NUP214 THOC6 SRRM1 HNRNPA1 SRSF1 NCBP1 LRPPRC DHX38 EIF4A3 POLR2D FIP1L1 EIF4E AHCTF1 NUP205 SEC13 SRSF2 MAGOH THOC7 SLU7 CPSF2 CDC40 DDX19A RBM8A YTHDC1
3.88182e-25	198	1960	2.18695	Cellular protein localization	http://amigo.geneontology.org/amigo/term/GO:0034613	RPS20 NUDCD3 MIPEP SPDL1 AP2S1 HSPA5 TPR VPS13D SEC61A1 RPL18 TNPO3 POLR1A NUP133 RPL31 ACTB PIK3C3 NDC80 XPO1 TNPO1 RPS5 IPO11 RBM22 HUWE1 DNM1L AURKA RPL6 RPLP0 HECTD1 ARCN1 PPIL2 TOMM22 RPL3 SAMM50 RANGAP1 ATP6V1D TIMM9 ZMYND8 ARFRP1 CHMP4B NUTF2 NUP93 CTCF NUBP1 RPS16 RPS19 CDC37 NAPA RPL18A PMPCB GBF1 RPL28 RPL19 KPNB1 GOSR2 NUP88 LAMTOR3 RPL34 GRPEL1 ZPR1 HSPA8 PRPF19 RPS13 NUP98 COPZ1 RPS1…
5.08767e-25	71	347	4.42955	Nucleic acid phosphodiester bond hydrolysis	http://amigo.geneontology.org/amigo/term/GO:0090305	LAS1L ELAC2 RFC2 POLD1 SMG6 POLD3 DIS3 NOP14 XRN2 RBX1 POP1 ERCC2 POP4 POLR2I RPA3 POLD2 KPNB1 RFC5 CPSF6 DROSHA RAD1 RAD50 PPP1R8 CPSF3 RCL1 EXOSC8 UTP20 EXOSC9 CNOT1 EXOSC2 RPA1 PCNA TOE1 RFC3 MRPL44 NCBP1 PNPT1 DBR1 DNA2 RPS27A FIP1L1 NHP2 ABT1 UTP23 RPP30 TUT1 PELO AIFM1 ERCC3 ATRIP PCF11 CPSF2 NUDT21 POP5 DDB1 FEN1 RPS21 POP7 RAD9A CSTF3 POLE EXOSC4 YBEY TBL3 HAUS7 UBA52 GTF2H4 POLR1H RPP21 …
1.14328e-24	72	361	4.31773	Protein-containing complex disassembly	http://amigo.geneontology.org/amigo/term/GO:0032984	MRPS10 MRPL43 MRPS35 VMP1 DHX8 WDR1 MRPS34 CAPZB MRPL28 TPX2 SUPT16H MRPS18A MRPS31 NAPA MRPL32 MRPL27 HSPA8 MRPL18 CSNK1A1 MRPL19 CHMP3 MRPS14 ETF1 MRPS2 MRPS7 RPL23 MRPS26 MRPL34 CHMP2A MRPS25 PTCD3 DAP3 MRPL44 MRPS9 MRPL47 MRPL50 MYC MRPL15 MRPL24 MRPL49 MRPL39 N6AMT1 MRPL17 MRPL10 ABCE1 VCP MRPL36 MRPL13 CHCHD1 MRPL52 TRMT112 MRPL57 ATP2A2 MRPL11 MRPS22 CKAP5 MRPL48 GADD45GIP1 MRPS23 MRPS11 M…
1.4746e-24	100	659	3.28507	Cell division	http://amigo.geneontology.org/amigo/term/GO:0051301	CDC27 PAFAH1B1 ZNF207 ANLN CUL3 SPDL1 TPR ANAPC4 TIPIN PIK3C3 NDC80 AURKA TPX2 ANAPC5 BIRC5 KIF4A ORC6 HAUS4 CDC6 CDC23 CDC7 MCM5 RAE1 CHMP4B UBE2I ERCC2 CDC37 SMC3 NCAPG TIMELESS RNF8 CSNK1A1 SMC4 CHMP3 CDC20 NSL1 KIF14 NUP43 ZWINT CDK2 TUBA1B USP9X INO80 ANAPC13 MIS18BP1 CDC16 CHMP2A TOP2A SMC2 MYC NEK1 KIF23 ACTR2 KIF11 USP8 NEDD1 CLTC ANAPC11 NUF2 SDE2 CCNA2 NCAPG2 RPS3 NCAPD3 PELO ANAPC1 HNR…
2.8213e-24	39	102	8.27741	DNA-templated transcription, termination	http://amigo.geneontology.org/amigo/term/GO:0006353	POLR1A XRN2 POLR2E SNRPD3 POLR2F PRMT5 TAF1C ERCC2 UBTF TAF1B CPSF3 POLR1B SYMPK SNRPB CCNH NCBP1 POLR1E SNRPF SNRPG FIP1L1 POLR2K LSM11 SSU72 ERCC3 PCF11 CPSF2 NUDT21 POLR1C CLP1 CSTF3 POLR2L SNRPE POLR1D GTF2H4 POLR1H SMN2 GTF2H2 CDK7 GTF2H1
1.20975e-23	41	118	7.52198	MRNA 3 -end processing	http://amigo.geneontology.org/amigo/term/GO:0031124	THOC3 U2AF2 THOC1 THOC5 RPRD1B RNF40 MTPAP CPSF6 SRSF3 SRSF7 SRSF11 CPSF3 THOC2 SYMPK THOC6 SRRM1 CDC73 SRSF1 NCBP1 PNPT1 DHX38 EIF4A3 POLR2D FIP1L1 TUT1 RNF20 LSM11 SSU72 SRSF2 MAGOH THOC7 SLU7 PCF11 CPSF2 NUDT21 CDC40 CLP1 CSTF3 SUPT5H CTR9 RBM8A
1.44553e-23	64	300	4.61837	G2/M transition of mitotic cell cycle	http://amigo.geneontology.org/amigo/term/GO:0000086	PAFAH1B1 BRCA1 PSMA4 TAF2 FBXW11 DYNC1I2 AURKA TPX2 HAUS4 CDC6 CDC7 PSMD8 RBX1 PSMC6 PSMA3 PSMB5 PSMA6 PSMA7 PSMD7 PPP2R1A PSMD3 PSMD11 SKP1 PSMD14 KIF14 CDK2 PSMB2 PKMYT1 PSMA1 TUBG1 CCNH HUS1 PSMB7 NEDD1 PSMA5 CCNA2 CHEK1 DONSON PSMD4 PSMB4 NAE1 PSMD6 TOPBP1 PSMC3 CEP57 WEE1 PLK1 SIN3A CDK1 PSMD1 DCTN2 CKAP5 PSMD13 PABIR1 DYNC1H1 PSMD12 ZNF830 HAUS7 HAUS3 TUBB HAUS5 PSMB3 CDK7 PSMC4
1.59498e-23	70	357	4.24483	Negative regulation of cell cycle phase transition	http://amigo.geneontology.org/amigo/term/GO:1901988	ZNF207 BRCA1 SPDL1 PSMA4 TPR TIPIN THOC1 NDC80 AURKA CDC45 CDC6 PSMD8 THOC5 RBX1 PSMC6 PSMA3 PSMB5 PSMA6 PSMA7 PSMD7 PSMD3 PSMD11 TIMELESS RAD1 SKP1 PSMD14 CDC20 ZWINT CDK2 CNOT1 PSMB2 PCID2 PRMT1 PSMA1 PCNA MEN1 CDC73 HUS1 PSMB7 DNA2 PSMA5 TIPRL CHEK1 BUB3 DONSON PSMD4 PSMB4 NAE1 RPL26 PSMD6 TOPBP1 ATRIP PSMC3 WEE1 PLK1 CDT1 CDK1 TRIAP1 HINFP RAD9A PSMD1 PTPN11 PSMD13 PABIR1 PSMD12 ZNF830 PPP1R1…
2.01104e-23	65	311	4.52463	Cell cycle G2/M phase transition	http://amigo.geneontology.org/amigo/term/GO:0044839	PAFAH1B1 BRCA1 PSMA4 TAF2 FBXW11 DYNC1I2 AURKA TPX2 HAUS4 CDC6 CDC7 PSMD8 RBX1 PSMC6 PSMA3 PSMB5 PSMA6 PSMA7 PSMD7 PPP2R1A PSMD3 PSMD11 SKP1 PSMD14 KIF14 CDK2 PSMB2 PKMYT1 PSMA1 TUBG1 CCNH HUS1 PSMB7 NEDD1 PSMA5 CCNA2 CHEK1 DONSON PSMD4 PSMB4 NAE1 PSMD6 TOPBP1 PSMC3 CEP57 WEE1 PLK1 SIN3A CDK1 PSMD1 DCTN2 CKAP5 NPM1 PSMD13 PABIR1 DYNC1H1 PSMD12 ZNF830 HAUS7 HAUS3 TUBB HAUS5 PSMB3 CDK7 PSMC4
2.50297e-23	57	241	5.12021	Regulation of G2/M transition of mitotic cell cycle	http://amigo.geneontology.org/amigo/term/GO:0010389	PAFAH1B1 BRCA1 PSMA4 DYNC1I2 AURKA TPX2 HAUS4 CDC6 CDC7 PSMD8 RBX1 PSMC6 PSMA3 PSMB5 PSMA6 PSMA7 PSMD7 PPP2R1A PSMD3 PSMD11 SKP1 PSMD14 KIF14 CDK2 PSMB2 PSMA1 TUBG1 HUS1 PSMB7 NEDD1 PSMA5 CHEK1 DONSON PSMD4 PSMB4 NAE1 PSMD6 TOPBP1 PSMC3 CEP57 PLK1 SIN3A CDK1 PSMD1 DCTN2 CKAP5 PSMD13 PABIR1 DYNC1H1 PSMD12 ZNF830 HAUS7 HAUS3 TUBB HAUS5 PSMB3 PSMC4
2.73717e-23	58	250	5.02248	Regulation of cell cycle G2/M phase transition	http://amigo.geneontology.org/amigo/term/GO:1902749	PAFAH1B1 BRCA1 PSMA4 DYNC1I2 AURKA TPX2 HAUS4 CDC6 CDC7 PSMD8 RBX1 PSMC6 PSMA3 PSMB5 PSMA6 PSMA7 PSMD7 PPP2R1A PSMD3 PSMD11 SKP1 PSMD14 KIF14 CDK2 PSMB2 PSMA1 TUBG1 HUS1 PSMB7 NEDD1 PSMA5 CHEK1 DONSON PSMD4 PSMB4 NAE1 PSMD6 TOPBP1 PSMC3 CEP57 PLK1 SIN3A CDK1 PSMD1 DCTN2 CKAP5 NPM1 PSMD13 PABIR1 DYNC1H1 PSMD12 ZNF830 HAUS7 HAUS3 TUBB HAUS5 PSMB3 PSMC4
5.50248e-23	68	345	4.26697	Protein-DNA complex assembly	http://amigo.geneontology.org/amigo/term/GO:0065004	PSMA4 RAD51 SART3 MCM6 ORC6 CDC45 CDC6 PSMD8 CENPM MCM5 RBX1 PSMC6 PSMA3 PSMB5 PSMA6 PSMA7 PSMD7 TAF1C MCM4 ERCC2 RPA3 UBTF PSMD3 PSMD11 MCM3 PSMD14 TAF1B DR1 CENPK HJURP PSMB2 PSMA1 MIS18BP1 RPA1 CCNH PSMB7 POLR1E GTF2B CENPO GTF2A2 PSMA5 RPS27A MIS18A CHAF1B PSMD4 PSMB4 RBBP4 ERCC3 PSMD6 PSMC3 CENPN MCM7 CDT1 DDB1 PSMD1 NPM1 PSMD13 PSMD12 CENPW UBA52 GTF2H4 PSMB3 GTF2H2 CDK7 RRN3 PSMC4 RUVBL1 G…
9.59906e-23	194	1989	2.11153	Establishment of protein localization	http://amigo.geneontology.org/amigo/term/GO:0045184	PAFAH1B1 NADK RPS20 MIPEP NUP160 LSG1 AP2S1 HSPA5 TPR VPS13D SEC61A1 VMP1 RPL18 TNPO3 NUP133 RPL31 PIK3C3 XPO1 TNPO1 RPS5 IPO11 RBM22 HUWE1 DNM1L RPL6 RPLP0 BIRC5 EXOC1 SNAP23 ARCN1 TOMM22 RPL3 SAMM50 RANGAP1 ATP6V1D TIMM9 ARFRP1 CHMP4B NUTF2 NUP93 TANGO6 RPS16 RPS19 CDC37 NAPA RPL18A PMPCB GBF1 RPL28 RPL19 KPNB1 GOSR2 NUP88 RPL34 GRPEL1 ZPR1 HSPA8 OSBP RPS13 NUP98 COPZ1 RPS12 HSPA9 NUP155 RPL24 …
1.40769e-22	32	71	9.75713	Cell cycle DNA replication	http://amigo.geneontology.org/amigo/term/GO:0044786	POLA2 RFC2 RAD51 POLD1 TIPIN MCM6 POLD3 CDC45 CDC7 MCM5 POLA1 MCM4 RPA3 POLD2 ZPR1 RFC5 MCM3 INO80 RPA1 TERF2 PCNA RFC3 DNA2 PRIM2 DONSON MCM7 CDT1 FEN1 GINS3 PRIM1 ZNF830 TINF2
2.67388e-22	31	67	10.0165	Nuclear DNA replication	http://amigo.geneontology.org/amigo/term/GO:0033260	POLA2 RFC2 RAD51 POLD1 TIPIN MCM6 POLD3 CDC45 CDC7 MCM5 POLA1 MCM4 RPA3 POLD2 RFC5 MCM3 INO80 RPA1 TERF2 PCNA RFC3 DNA2 PRIM2 DONSON MCM7 CDT1 FEN1 GINS3 PRIM1 ZNF830 TINF2
3.34659e-22	58	262	4.79244	Nucleobase-containing compound transport	http://amigo.geneontology.org/amigo/term/GO:0015931	NUP160 TPR THOC3 U2AF2 NUP133 SMG6 THOC1 XPO1 THOC5 RAE1 NUTF2 NUP93 NUP88 SUPT6H NUP98 CPSF6 SRSF3 MRPL18 NUP155 SRSF7 SRSF11 CPSF3 NUP43 SLC35B1 XPO5 NUP85 THOC2 SYMPK PCID2 NUP214 THOC6 SRRM1 HNRNPA1 SRSF1 NCBP1 PNPT1 LRPPRC DHX38 EIF4A3 POLR2D FIP1L1 EIF4E AHCTF1 NUP205 SEC13 SRSF2 MAGOH THOC7 SLU7 PHAX NOL6 CPSF2 CDC40 DDX19A CKAP5 NPM1 RBM8A YTHDC1
3.94046e-22	34	84	8.76254	Pre-replicative complex assembly	http://amigo.geneontology.org/amigo/term/GO:0036388	PSMA4 MCM6 ORC6 CDC6 PSMD8 MCM5 PSMC6 PSMA3 PSMB5 PSMA6 PSMA7 PSMD7 MCM4 PSMD3 PSMD11 MCM3 PSMD14 PSMB2 PSMA1 PSMB7 PSMA5 RPS27A PSMD4 PSMB4 PSMD6 PSMC3 MCM7 CDT1 PSMD1 PSMD13 PSMD12 UBA52 PSMB3 PSMC4
4.8651e-22	48	180	5.77297	Telomere maintenance	http://amigo.geneontology.org/amigo/term/GO:0000723	POLA2 RFC2 RAD51 POLD1 SMG6 POLD3 HNRNPC TELO2 POLA1 RPA3 POLD2 RFC5 RAD50 CCT4 PPP6C TCP1 CDK2 GNL3L DKC1 RPA1 TERF2 PCNA RFC3 NAT10 HNRNPA1 CCT7 HUS1 MYC DNA2 WRAP53 NHP2 PRIM2 LTO1 CCT5 HNRNPU CCT8 NSMCE2 SMC6 CCT3 GNL3 CCT2 FEN1 NOP10 USP7 PRIM1 SMC5 PPP1R10 TINF2
6.00359e-22	59	274	4.66156	Spindle organization	http://amigo.geneontology.org/amigo/term/GO:0007051	PAFAH1B1 ZNF207 NUP160 SPDL1 TPR NUP133 DYNC1I2 NDC80 XPO1 AURKA TPX2 BIRC5 KIF4A HAUS4 CENPM RANGAP1 RAE1 CHMP4B DCTN6 SMC3 KPNB1 NUP98 CDC20 NSL1 NUP43 ZWINT CENPK STIL NUP85 SBDS INO80 TUBGCP2 CHMP2A TUBG1 KIF23 TUBGCP4 CENPO KIF11 CLTC NUF2 RPS3 HNRNPU AHCTF1 BUB3 SEC13 PMF1 SPC24 VCP CENPN PLK1 HDAC3 DCTN2 CKAP5 SKA2 ERCC6L DYNC1H1 HAUS7 HAUS3 HAUS5
1.35595e-21	84	534	3.4054	Negative regulation of cell cycle	http://amigo.geneontology.org/amigo/term/GO:0045786	ZNF207 BRCA1 SPDL1 PSMA4 TPR RAD51 NLE1 TIPIN THOC1 NDC80 AURKA CDC45 CDC6 CDC7 PSMD8 THOC5 RBX1 PSMC6 PSMA3 PSMB5 PSMA6 PSMA7 PSMD7 NUBP1 TAF6 PSMD3 PSMD11 TIMELESS RAD1 SKP1 PSMD14 CDC20 CBX3 ZWINT CDK2 CNOT1 PSMB2 PCID2 PRMT1 UXT PSMA1 CHMP2A TERF2 PCNA MEN1 CDC73 HUS1 PSMB7 DNA2 PSMA5 TIPRL CHEK1 BUB3 DONSON PSMD4 PSMB4 NAE1 RPL26 RBBP4 PSMD6 TOPBP1 ATRIP PSMC3 WEE1 PLK1 CDT1 CDK1 TRIAP1 RRM2…
2.95722e-21	61	301	4.38726	Protein-containing complex localization	http://amigo.geneontology.org/amigo/term/GO:0031503	NUP160 LSG1 TPR THOC3 U2AF2 NUP133 SMG6 THOC1 XPO1 TNPO1 BIRC5 IFT74 THOC5 RAE1 NUP93 NUP88 SUPT6H NUP98 SRSF3 NUP155 RPS15 SRSF7 SFPQ SRSF11 CPSF3 NUP43 IFT81 NUP85 THOC2 SYMPK DYNLRB1 PCID2 NUP214 THOC6 TERF2 SRRM1 SRSF1 NCBP1 DHX38 EIF4A3 POLR2D FIP1L1 EIF4E HNRNPU NUP205 SEC13 SRSF2 MAGOH THOC7 ABCE1 SLU7 NOL6 CPSF2 CDC40 DDX19A NMD3 NPM1 SDAD1 EIF6 RBM8A YTHDC1
3.4883e-21	182	1867	2.11036	Protein transport	http://amigo.geneontology.org/amigo/term/GO:0015031	PAFAH1B1 NADK RPS20 MIPEP NUP160 LSG1 AP2S1 HSPA5 TPR VPS13D SEC61A1 VMP1 RPL18 TNPO3 NUP133 RPL31 PIK3C3 XPO1 TNPO1 RPS5 IPO11 RBM22 HUWE1 DNM1L RPL6 RPLP0 BIRC5 EXOC1 SNAP23 ARCN1 TOMM22 RPL3 SAMM50 RANGAP1 ATP6V1D TIMM9 ARFRP1 CHMP4B NUTF2 NUP93 TANGO6 RPS16 RPS19 CDC37 NAPA RPL18A PMPCB GBF1 RPL28 RPL19 KPNB1 GOSR2 NUP88 RPL34 GRPEL1 ZPR1 HSPA8 OSBP RPS13 NUP98 COPZ1 RPS12 HSPA9 NUP155 RPL24 …
3.73297e-21	83	531	3.38387	Nuclear division	http://amigo.geneontology.org/amigo/term/GO:0000280	CDC27 ZNF207 ANLN NCAPH2 NUP160 CUL3 SPDL1 TPR RAD51 ANAPC4 NUP133 NDC80 AURKA TPX2 ANAPC5 KIF4A CDC6 CDC23 RANGAP1 PRMT5 CHMP4B NUP93 UBE2I PPP2R1A SMC3 KPNB1 NCAPG NUP98 RAD1 RAD50 NUP155 PPP2CA SMC4 RPL24 CHMP3 SUMO1 CDC20 NSL1 KIF14 NUP43 NAA50 ZWINT CENPK NUP85 PCID2 PKMYT1 INO80 CDC16 CEP85 CHMP2A TUBG1 TOP2A SMC2 KIF23 ACTR2 KIF11 ANAPC11 NUF2 RPS27A NCAPG2 CHEK1 NCAPD3 ANAPC1 HNRNPU AHCTF…
8.44389e-21	52	225	5.00324	Sister chromatid segregation	http://amigo.geneontology.org/amigo/term/GO:0000819	CDC27 ZNF207 NCAPH2 CUL3 SPDL1 TPR ANAPC4 NDC80 ANAPC5 KIF4A CDC6 CDC23 CHMP4B CTCF SMC3 KPNB1 NCAPG SMC4 SFPQ CDC20 NSL1 KIF14 NAA50 ZWINT CENPK PCID2 INO80 CDC16 CHMP2A TUBG1 TOP2A SMC2 KIF23 ANAPC11 NUF2 NCAPG2 NCAPD3 ANAPC1 HNRNPU BUB3 NSMCE2 NIPBL PLK1 CDT1 FEN1 CDK1 DCTN2 CHMP6 MCMBP SMC5 PHB2 CSNK2B
1.55653e-20	48	194	5.35636	Telomere organization	http://amigo.geneontology.org/amigo/term/GO:0032200	POLA2 RFC2 RAD51 POLD1 SMG6 POLD3 HNRNPC TELO2 POLA1 RPA3 POLD2 RFC5 RAD50 CCT4 PPP6C TCP1 CDK2 GNL3L DKC1 RPA1 TERF2 PCNA RFC3 NAT10 HNRNPA1 CCT7 HUS1 MYC DNA2 WRAP53 NHP2 PRIM2 LTO1 CCT5 HNRNPU CCT8 NSMCE2 SMC6 CCT3 GNL3 CCT2 FEN1 NOP10 USP7 PRIM1 SMC5 PPP1R10 TINF2
1.654e-20	50	211	5.13001	Mitotic spindle organization	http://amigo.geneontology.org/amigo/term/GO:0007052	PAFAH1B1 ZNF207 NUP160 SPDL1 TPR NUP133 DYNC1I2 NDC80 XPO1 AURKA TPX2 BIRC5 KIF4A CENPM RANGAP1 RAE1 CHMP4B DCTN6 SMC3 KPNB1 NUP98 CDC20 NSL1 NUP43 ZWINT CENPK STIL NUP85 SBDS CHMP2A TUBG1 KIF23 CENPO KIF11 CLTC NUF2 HNRNPU AHCTF1 BUB3 SEC13 PMF1 SPC24 VCP CENPN PLK1 DCTN2 CKAP5 SKA2 ERCC6L DYNC1H1
1.8272e-20	38	119	6.91301	Mitochondrial respiratory chain complex assembly	http://amigo.geneontology.org/amigo/term/GO:0033108	NDUFAF7 NDUFAB1 NDUFB4 NDUFB2 NDUFB7 SAMM50 UQCC1 TFAM NDUFC1 FOXRED1 NDUFS8 TIMMDC1 NDUFAF4 NDUFA1 NDUFA10 NDUFA2 COX16 UQCC2 COX17 NDUFA9 NDUFB10 NDUFB11 NDUFB9 NDUFC2 AIFM1 NDUFS2 CHCHD4 NDUFB6 NDUFS5 UQCRFS1 NDUFA11 NDUFV2 COX14 COA5 PET100 PET117 NDUFA6 NDUFS1
4.13338e-20	64	346	4.00437	ATP metabolic process	http://amigo.geneontology.org/amigo/term/GO:0046034	NDUFAB1 NADK UQCRC1 COX15 NUP160 TPR NDUFB4 PKM NUP133 DNM1L NDUFB2 NDUFB7 RAE1 PGK1 NUP93 NUP88 NDUFC1 HSPA8 NUP98 NDUFS8 GAPDH TPI1 NUP155 ATP6V1A NUP43 NDUFA1 NUP85 COX6B1 NUP214 COX7C NDUFA10 COX4I1 NDUFA2 MYC UQCC2 NDUFA9 UQCRC2 NDUFB10 NDUFB11 OGT ATP6V1B2 NDUFB9 NDUFC2 NUP205 SEC13 NDUFS2 UQCRQ NDUFB6 VCP COA6 NDUFS5 UQCRFS1 CDK1 PGAM1 CYCS NDUFA11 NDUFV2 CYC1 UQCR10 ATP6V0C EIF6 NDUFA6 ND…
4.24596e-20	51	224	4.92893	TRNA metabolic process	http://amigo.geneontology.org/amigo/term/GO:0006399	ELAC2 LARS2 IARS2 HSD17B10 TRNT1 TRMT6 RTCB TRMU POP1 POP4 DARS2 EXOSC8 EXOSC9 MOCS3 AARS2 TRMT5 QRSL1 EXOSC2 DKC1 ELP3 YARS1 MTO1 NAT10 NARS2 PPA2 YARS2 CTU1 TARS2 RARS2 RPP30 DPH3 LSM6 RPP25L RPUSD4 POP5 POP7 CLP1 TRMT112 TRMT10C CTU2 ZBTB8OS FARSA PSTK ADAT2 KTI12 VARS2 RPP21 MARS2 GATC SARS2 ELP5
4.66424e-20	37	115	6.96521	NcRNA transcription	http://amigo.geneontology.org/amigo/term/GO:0098781	POLR2J POLR2B GTF3C1 SRRT POLR2E POLR2F RPRD1B POLR2C INTS9 SNAPC2 POLR2I ELL TAF6 TAF1B GTF3C3 GTF3A RPAP2 POLR1B USPL1 NCBP1 POLR1E GTF2B GTF2A2 ZC3H8 POLR2D POLR2K INTS4 NIFK PHAX INTS8 SNAPC3 POLR2G SNAPC5 POLR2L GTF2E2 MTOR CDK7
7.38688e-20	56	272	4.45707	Negative regulation of mitotic cell cycle phase transition	http://amigo.geneontology.org/amigo/term/GO:1901991	ZNF207 BRCA1 SPDL1 PSMA4 TPR NDC80 AURKA CDC6 PSMD8 RBX1 PSMC6 PSMA3 PSMB5 PSMA6 PSMA7 PSMD7 PSMD3 PSMD11 SKP1 PSMD14 CDC20 ZWINT CDK2 CNOT1 PSMB2 PCID2 PRMT1 PSMA1 PCNA CDC73 HUS1 PSMB7 PSMA5 CHEK1 BUB3 DONSON PSMD4 PSMB4 NAE1 RPL26 PSMD6 TOPBP1 PSMC3 WEE1 PLK1 CDT1 CDK1 TRIAP1 PSMD1 PSMD13 PABIR1 PSMD12 ZNF830 PSMB3 CNOT3 PSMC4
1.07904e-19	142	1331	2.30962	Protein modification by small protein conjugation or removal	http://amigo.geneontology.org/amigo/term/GO:0070647	CDC27 RPS20 BRCA1 NUP160 UBA6 CUL3 PSMA4 HSPA5 TPR ANAPC4 U2AF2 NUP133 FBXW11 ACTB SART3 WDR70 HUWE1 ANAPC5 HECTD1 CDC23 WAC PSMD8 PPIL2 RBX1 RANGAP1 PSMC6 PSMA3 PSMB5 YY1 PSMA6 RAE1 PSMA7 ACTR5 NUP93 PSMD7 UBE2I RNF40 GTPBP4 PSMD3 NUP88 MED31 PSMD11 PRPF19 NUP98 RNF8 SKP1 NUP155 PSMD14 RPS15 USP34 SUMO1 CDC20 NUP43 RBBP6 RPL5 MOCS3 USP9X NUP85 RPL23 PSMB2 NUP214 UBR4 INO80 ANAPC13 PSMA1 GNL3L CD…
1.25563e-19	85	584	3.15091	Organelle fission	http://amigo.geneontology.org/amigo/term/GO:0048285	CDC27 ZNF207 ANLN NCAPH2 NUP160 CUL3 SPDL1 TPR RAD51 ANAPC4 NUP133 NDC80 DNM1L AURKA TPX2 ANAPC5 KIF4A CDC6 CDC23 RANGAP1 PRMT5 CHMP4B NUP93 UBE2I PPP2R1A SMC3 KPNB1 NCAPG NUP98 RAD1 RAD50 NUP155 PPP2CA SMC4 RPL24 CHMP3 SUMO1 CDC20 NSL1 KIF14 NUP43 NAA50 ZWINT CENPK NUP85 PCID2 PKMYT1 INO80 CDC16 CEP85 CHMP2A TUBG1 TOP2A SMC2 KIF23 ACTR2 KIF11 ANAPC11 NUF2 RPS27A NCAPG2 CHEK1 NCAPD3 ANAPC1 HNRNPU…
1.7657e-19	51	231	4.77957	Microtubule cytoskeleton organization involved in mitosis	http://amigo.geneontology.org/amigo/term/GO:1902850	PAFAH1B1 ZNF207 NUP160 SPDL1 TPR NUP133 FBXW11 DYNC1I2 NDC80 XPO1 AURKA TPX2 BIRC5 KIF4A CENPM RANGAP1 RAE1 CHMP4B DCTN6 SMC3 KPNB1 NUP98 CDC20 NSL1 NUP43 ZWINT CENPK STIL NUP85 SBDS CHMP2A TUBG1 KIF23 CENPO KIF11 CLTC NUF2 HNRNPU AHCTF1 BUB3 SEC13 PMF1 SPC24 VCP CENPN PLK1 DCTN2 CKAP5 SKA2 ERCC6L DYNC1H1
2.20361e-19	59	307	4.16048	Regulation of RNA stability	http://amigo.geneontology.org/amigo/term/GO:0043487	PSMA4 XPO1 TNPO1 DIS3 HNRNPC PSMD8 PSMC6 PSMA3 PSMB5 PSMA6 PSMA7 PSMD7 DDX49 LSM5 PSMD3 PSMD11 HSPA8 HBS1L PSMD14 EXOSC8 TARDBP EXOSC9 CNOT1 PSMB2 PCID2 NUP214 PSMA1 LSM7 LSM4 EXOSC2 DKC1 PSMB7 PNPT1 SERBP1 PSMA5 RPS27A POLR2D METTL14 HNRNPU LARP1 PSMD4 PSMB4 PSMD6 LSM6 PHAX PSMC3 POLR2G LSM3 PSMD1 EXOSC4 NPM1 PSMD13 PSMD12 MTOR UBA52 LSM2 PSMB3 CNOT3 PSMC4
2.77511e-19	87	615	3.06249	Cellular component disassembly	http://amigo.geneontology.org/amigo/term/GO:0022411	PAFAH1B1 MRPS10 VPS13D MRPL43 MRPS35 VMP1 DHX8 WDR1 MRPS34 CAPZB MTIF2 MRPL28 HUWE1 DNM1L TPX2 SUPT16H MRPS18A MRPS31 CDC37 NAPA MRPL32 GBF1 KPNB1 MRPL27 HSPA8 MRPL18 CSNK1A1 MRPL19 CHMP3 MRPS14 ETF1 MRPS2 MRPS7 RPL23 MRPS26 MRPL34 CHMP2A MRPS25 TOP2A PTCD3 DAP3 MRPL44 MRPS9 MRPL47 MRPL50 MYC MRPL15 DENR MRPL24 MRPL49 PELO MRPL39 N6AMT1 AIFM1 MRPL17 MRPL10 ABCE1 VCP PLK1 CDK1 MRPL36 MRPL13 CHCHD1…
6.02806e-19	37	123	6.51219	Negative regulation of G2/M transition of mitotic cell cycle	http://amigo.geneontology.org/amigo/term/GO:0010972	BRCA1 PSMA4 AURKA CDC6 PSMD8 RBX1 PSMC6 PSMA3 PSMB5 PSMA6 PSMA7 PSMD7 PSMD3 PSMD11 SKP1 PSMD14 PSMB2 PSMA1 HUS1 PSMB7 PSMA5 CHEK1 DONSON PSMD4 PSMB4 NAE1 PSMD6 TOPBP1 PSMC3 CDK1 PSMD1 PSMD13 PABIR1 PSMD12 ZNF830 PSMB3 PSMC4
1.10869e-18	37	125	6.40799	Negative regulation of cell cycle G2/M phase transition	http://amigo.geneontology.org/amigo/term/GO:1902750	BRCA1 PSMA4 AURKA CDC6 PSMD8 RBX1 PSMC6 PSMA3 PSMB5 PSMA6 PSMA7 PSMD7 PSMD3 PSMD11 SKP1 PSMD14 PSMB2 PSMA1 HUS1 PSMB7 PSMA5 CHEK1 DONSON PSMD4 PSMB4 NAE1 PSMD6 TOPBP1 PSMC3 CDK1 PSMD1 PSMD13 PABIR1 PSMD12 ZNF830 PSMB3 PSMC4
1.70566e-18	56	290	4.18042	Regulation of mRNA stability	http://amigo.geneontology.org/amigo/term/GO:0043488	PSMA4 XPO1 TNPO1 DIS3 HNRNPC PSMD8 PSMC6 PSMA3 PSMB5 PSMA6 PSMA7 PSMD7 LSM5 PSMD3 PSMD11 HSPA8 HBS1L PSMD14 EXOSC8 TARDBP EXOSC9 CNOT1 PSMB2 PCID2 NUP214 PSMA1 LSM7 LSM4 EXOSC2 PSMB7 PNPT1 SERBP1 PSMA5 RPS27A POLR2D METTL14 HNRNPU LARP1 PSMD4 PSMB4 PSMD6 LSM6 PSMC3 POLR2G LSM3 PSMD1 EXOSC4 NPM1 PSMD13 PSMD12 MTOR UBA52 LSM2 PSMB3 CNOT3 PSMC4
2.3347e-18	61	342	3.8613	Negative regulation of mitotic cell cycle	http://amigo.geneontology.org/amigo/term/GO:0045930	ZNF207 BRCA1 SPDL1 PSMA4 TPR NLE1 TIPIN NDC80 AURKA CDC6 PSMD8 RBX1 PSMC6 PSMA3 PSMB5 PSMA6 PSMA7 PSMD7 PSMD3 PSMD11 SKP1 PSMD14 CDC20 ZWINT CDK2 CNOT1 PSMB2 PCID2 PRMT1 PSMA1 PCNA CDC73 HUS1 PSMB7 PSMA5 CHEK1 BUB3 DONSON PSMD4 PSMB4 NAE1 RPL26 PSMD6 TOPBP1 PSMC3 WEE1 PLK1 CDT1 CDK1 TRIAP1 MTBP RAD9A PSMD1 PSMD13 PABIR1 PSMD12 ZNF830 PPP1R10 PSMB3 CNOT3 PSMC4
2.77268e-18	49	227	4.67305	Regulation of chromosome organization	http://amigo.geneontology.org/amigo/term/GO:0033044	CDC27 ZNF207 CUL3 SPDL1 TPR ANAPC4 SMG6 NDC80 ANAPC5 HNRNPC CDC6 CDC23 CTCF RAD50 CCT4 SFPQ CDC20 TCP1 ZWINT PCID2 GNL3L CDC16 DNMT1 DKC1 TOP2A TERF2 NAT10 HNRNPA1 CCT7 MYC ANAPC11 CCT5 ANAPC1 HNRNPU BUB3 CCT8 NSMCE2 CCT3 GNL3 NIPBL CCT2 PLK1 CDT1 FEN1 USP7 SMC5 PPP1R10 GTF2H2 TINF2
3.0016e-18	35	114	6.64651	ATP synthesis coupled electron transport	http://amigo.geneontology.org/amigo/term/GO:0042773	NDUFAB1 UQCRC1 COX15 NDUFB4 NDUFB2 NDUFB7 NDUFC1 NDUFS8 NDUFA1 COX6B1 COX7C NDUFA10 COX4I1 NDUFA2 NDUFA9 UQCRC2 NDUFB10 NDUFB11 NDUFB9 NDUFC2 NDUFS2 UQCRQ NDUFB6 COA6 NDUFS5 UQCRFS1 CDK1 CYCS NDUFA11 NDUFV2 CYC1 UQCR10 NDUFA6 NDUFS1
4.54356e-18	122	1102	2.39667	Protein modification by small protein conjugation	http://amigo.geneontology.org/amigo/term/GO:0032446	CDC27 RPS20 BRCA1 NUP160 UBA6 CUL3 PSMA4 HSPA5 TPR ANAPC4 U2AF2 NUP133 FBXW11 WDR70 HUWE1 ANAPC5 HECTD1 CDC23 WAC PSMD8 PPIL2 RBX1 RANGAP1 PSMC6 PSMA3 PSMB5 PSMA6 RAE1 PSMA7 NUP93 PSMD7 UBE2I RNF40 GTPBP4 PSMD3 NUP88 MED31 PSMD11 PRPF19 NUP98 RNF8 SKP1 NUP155 PSMD14 RPS15 SUMO1 CDC20 NUP43 RBBP6 RPL5 MOCS3 USP9X NUP85 RPL23 PSMB2 NUP214 UBR4 ANAPC13 PSMA1 GNL3L CDC16 UBA1 PCNA MED10 VHL CDC73 PSM…
6.21081e-18	37	131	6.1145	Respiratory electron transport chain	http://amigo.geneontology.org/amigo/term/GO:0022904	NDUFAB1 UQCRC1 COX15 NDUFB4 NDUFB2 NDUFB7 NDUFC1 NDUFS8 SDHB NDUFA1 COX6B1 COX7C NDUFA10 COX4I1 NDUFA2 NDUFA9 UQCRC2 NDUFB10 NDUFB11 NDUFB9 NDUFC2 NDUFS2 UQCRQ NDUFB6 COA6 NDUFS5 UQCRFS1 CDK1 CYCS NDUFA11 NDUFV2 CYC1 UQCR10 POLG2 NDUFA6 NDUFS1
6.21081e-18	56	298	4.0682	Regulation of mRNA catabolic process	http://amigo.geneontology.org/amigo/term/GO:0061013	PSMA4 XPO1 TNPO1 DIS3 HNRNPC PSMD8 PSMC6 PSMA3 PSMB5 PSMA6 PSMA7 PSMD7 LSM5 PSMD3 PSMD11 HSPA8 HBS1L PSMD14 EXOSC8 TARDBP EXOSC9 CNOT1 PSMB2 PCID2 NUP214 PSMA1 LSM7 LSM4 EXOSC2 PSMB7 PNPT1 SERBP1 PSMA5 RPS27A POLR2D METTL14 HNRNPU LARP1 PSMD4 PSMB4 PSMD6 LSM6 PSMC3 POLR2G LSM3 PSMD1 EXOSC4 NPM1 PSMD13 PSMD12 MTOR UBA52 LSM2 PSMB3 CNOT3 PSMC4
6.62123e-18	45	196	4.97035	Mitotic sister chromatid segregation	http://amigo.geneontology.org/amigo/term/GO:0000070	CDC27 ZNF207 NCAPH2 CUL3 SPDL1 TPR ANAPC4 NDC80 ANAPC5 KIF4A CDC6 CDC23 CHMP4B KPNB1 NCAPG SMC4 CDC20 NSL1 KIF14 NAA50 ZWINT CENPK PCID2 INO80 CDC16 CHMP2A TUBG1 SMC2 KIF23 ANAPC11 NUF2 NCAPG2 NCAPD3 ANAPC1 HNRNPU BUB3 NSMCE2 NIPBL PLK1 CDT1 CDK1 DCTN2 CHMP6 SMC5 CSNK2B
1.03406e-17	29	78	8.04885	SnRNA transcription	http://amigo.geneontology.org/amigo/term/GO:0009301	POLR2J POLR2B SRRT POLR2E POLR2F RPRD1B POLR2C INTS9 SNAPC2 POLR2I ELL TAF6 RPAP2 USPL1 NCBP1 GTF2B GTF2A2 ZC3H8 POLR2D POLR2K INTS4 PHAX INTS8 SNAPC3 POLR2G SNAPC5 POLR2L GTF2E2 CDK7
1.97703e-17	34	113	6.51374	Mitochondrial ATP synthesis coupled electron transport	http://amigo.geneontology.org/amigo/term/GO:0042775	NDUFAB1 UQCRC1 COX15 NDUFB4 NDUFB2 NDUFB7 NDUFC1 NDUFS8 NDUFA1 COX6B1 COX7C NDUFA10 COX4I1 NDUFA2 NDUFA9 UQCRC2 NDUFB10 NDUFB11 NDUFB9 NDUFC2 NDUFS2 UQCRQ NDUFB6 NDUFS5 UQCRFS1 CDK1 CYCS NDUFA11 NDUFV2 CYC1 UQCR10 NDUFA6 NDUFS1
2.00099e-17	33	106	6.73967	Aerobic electron transport chain	http://amigo.geneontology.org/amigo/term/GO:0019646	NDUFAB1 UQCRC1 COX15 NDUFB4 NDUFB2 NDUFB7 NDUFC1 NDUFS8 NDUFA1 COX6B1 COX7C NDUFA10 COX4I1 NDUFA2 NDUFA9 UQCRC2 NDUFB10 NDUFB11 NDUFB9 NDUFC2 NDUFS2 UQCRQ NDUFB6 NDUFS5 UQCRFS1 CYCS NDUFA11 NDUFV2 CYC1 UQCR10 NDUFA6 NDUFS1
5.91188e-17	125	1181	2.29134	Regulation of catabolic process	http://amigo.geneontology.org/amigo/term/GO:0009894	NUP160 PSMA4 TPR VPS13D NUP133 XPO1 TNPO1 DIS3 HUWE1 DNM1L AURKA EXOC1 HECTD1 HNRNPC WAC PSMD8 RBX1 PSMC6 ATP6V1D PSMA3 PSMB5 PSMA6 RAE1 PSMA7 CHMP4B NUP93 PSMD7 KAT8 RNF40 DDX49 LSM5 RHEB PSMD3 NUP88 PSMD11 LAMTOR3 HSPA8 NUP98 GAPDH HBS1L NUP155 CSNK1A1 ATP6V1A PSMD14 SUMO1 LAMTOR2 CDC20 ATP6V0B NUP43 EXOSC8 TARDBP RPL5 EXOSC9 CNOT1 NUP85 RPL23 PSMB2 PCID2 NUP214 PSMA1 LSM7 LSM4 EXOSC2 DKC1 ATP6…
8.32592e-17	28	77	7.87223	SnRNA transcription by RNA polymerase II	http://amigo.geneontology.org/amigo/term/GO:0042795	POLR2J POLR2B SRRT POLR2E POLR2F RPRD1B POLR2C INTS9 SNAPC2 POLR2I ELL TAF6 RPAP2 NCBP1 GTF2B GTF2A2 ZC3H8 POLR2D POLR2K INTS4 PHAX INTS8 SNAPC3 POLR2G SNAPC5 POLR2L GTF2E2 CDK7
1.04021e-16	42	183	4.96854	RNA phosphodiester bond hydrolysis	http://amigo.geneontology.org/amigo/term/GO:0090501	ELAC2 SMG6 DIS3 NOP14 XRN2 POP1 POP4 POLR2I CPSF6 DROSHA PPP1R8 CPSF3 RCL1 EXOSC8 UTP20 EXOSC9 CNOT1 EXOSC2 TOE1 MRPL44 NCBP1 PNPT1 DBR1 FIP1L1 NHP2 ABT1 UTP23 RPP30 TUT1 PCF11 CPSF2 NUDT21 POP5 FEN1 RPS21 POP7 CSTF3 EXOSC4 YBEY TBL3 POLR1H RPP21
1.12786e-16	70	470	3.22426	Regulation of translation	http://amigo.geneontology.org/amigo/term/GO:0006417	TPR PKM DHX29 DIS3 MTIF2 EIF3D EIF5 MTG2 EIF3E EIF3B LSM5 C1QBP GAPDH HBS1L EIF2B4 EIF2B2 EXOSC8 ETF1 TARDBP RPL5 TSFM EXOSC9 CNOT1 LSM7 LSM4 EXOSC2 PTCD3 EIF2S1 NAT10 NCBP1 MYC UQCC2 PNPT1 LRPPRC EIF4A3 POLR2D EIF2B5 METTL14 RPL10 MTG1 RPS3 EIF4E PELO DPH3 LARP1 RPL26 MAGOH METAP1 ABCE1 LSM6 RPS14 RPUSD4 NOLC1 EEF2 POLR2G LSM3 MRPL13 RPL38 TRMT10C EXOSC4 PSTK NPM1 EIF3C MTOR ABCF1 LSM2 EIF6 RBM8…
1.43608e-16	36	135	5.77297	DNA-templated transcription, elongation	http://amigo.geneontology.org/amigo/term/GO:0006354	POLR2J POLR2B THOC1 SUPT16H POLR2E POLR2F THOC5 NELFCD POLR2C ERCC2 POLR2I ELL SUPT6H RNF8 TSFM PCID2 CDC73 CCNH NCBP1 POLR1E POLR2D POLR2K SSRP1 CHEK1 HNRNPU ERCC3 CDK12 POLR2G POLR2L NELFA SUPT5H CTR9 GTF2H4 GTF2H2 CDK7 GTF2H1
2.75659e-16	56	323	3.75332	DNA-templated transcription, initiation	http://amigo.geneontology.org/amigo/term/GO:0006352	POLR2J TFB1M POLR2B TAF2 POLR1A GTF3C1 POLR2E POLRMT POLR2F POLR3H PSMC6 SNW1 POLR2C TAF1C ERCC2 MED26 POLR2I TAF6 TFAM UBTF MED31 MED23 TAF1B DR1 POLR1B MED10 CCNH MED4 MYC POLR1E GTF2B GTF2A2 POLR2D POLR2K MED7 MED8 ERCC3 MED30 PSMC3 POLR2G CDK1 POLR1C HDAC3 SNAPC5 POLR2L MED14 POLR1D GTF2E2 GTF2H4 POLR1H CRCP GTF2H2 CDK7 RRN3 PSMC4 GTF2H1
3.61981e-16	44	207	4.60164	DNA biosynthetic process	http://amigo.geneontology.org/amigo/term/GO:0071897	RFC2 POLD1 SMG6 POLD3 HNRNPC POLE2 TELO2 POLA1 RPA3 POLD2 RFC5 RAD50 CCT4 PPP6C TCP1 CDK2 GNL3L DKC1 RPA1 TERF2 PCNA RFC3 MEN1 NAT10 HNRNPA1 CCT7 MYC WRAP53 NVL RPS27A NHP2 CCT5 HNRNPU CCT8 CCT3 VCP CCT2 PHB POLE NOP10 NPLOC4 UBA52 POLG2 TINF2
3.79406e-16	24	57	9.11521	Maturation of SSU-rRNA	http://amigo.geneontology.org/amigo/term/GO:0030490	NOP14 ERCC2 RPS16 RPS19 UTP6 NOL10 RCL1 UTP20 NAT10 RPS8 ABT1 UTP23 DHX37 SRFBP1 TSR2 LSM6 RPS14 DCAF13 RPS21 MRPS11 TBL3 RPS28 PWP2 DDX52
6.15355e-16	24	58	8.95805	Spliceosomal snRNP assembly	http://amigo.geneontology.org/amigo/term/GO:0000387	STRAP GEMIN8 DDX20 CLNS1A SART3 SNRPD3 PRMT5 PRPF6 PRPF19 WDR77 PRPF3 SNRPD2 SNRPB LSM4 SNRPF SNRPG GEMIN6 SNRPD1 GEMIN4 SNRPE LSM2 SMN2 PRPF8 PRPF31
8.62669e-16	108	980	2.38577	Organelle assembly	http://amigo.geneontology.org/amigo/term/GO:0070925	PAFAH1B1 ZNF207 ANLN BRCA1 NUDCD3 TPR VMP1 DHX29 CFAP20 WDR1 NLE1 DYNC1I2 PIK3C3 TNPO1 RPS5 AURKA TPX2 RPL6 RPLP0 KIF4A EXOC1 HAUS4 IFT74 RPL3 ATP6V1D CHMP4B RPS19 PPP2R1A GBF1 SMC3 KPNB1 C1QBP BRIX1 RPL24 RPS15 CHMP3 CDC20 MTERF4 MRPS2 RPL5 IFT81 CENPK CDK2 STIL RPS10 CNOT1 MRPS7 DYNLRB1 SBDS INO80 LSM4 TUBGCP2 CHMP2A PPAN TUBG1 VPS25 NIP7 EIF2S1 NEK1 KIF23 TUBGCP4 RSL24D1 ACTR2 KIF11 NEDD1 RPL1…
1.12492e-15	54	312	3.74688	Nuclear chromosome segregation	http://amigo.geneontology.org/amigo/term/GO:0098813	CDC27 ZNF207 NCAPH2 CUL3 SPDL1 TPR ANAPC4 NDC80 ANAPC5 KIF4A CDC6 CDC23 CHMP4B CTCF SMC3 KPNB1 NCAPG SMC4 SFPQ CDC20 NSL1 KIF14 NAA50 ZWINT CENPK PCID2 INO80 CDC16 CHMP2A TUBG1 TOP2A SMC2 KIF23 ACTR2 ANAPC11 NUF2 NCAPG2 NCAPD3 ANAPC1 HNRNPU BUB3 NSMCE2 NIPBL PLK1 CDT1 FEN1 CDK1 DCTN2 CHMP6 DYNC1H1 MCMBP SMC5 PHB2 CSNK2B
1.43619e-15	32	113	6.13058	Transcription elongation from RNA polymerase II promoter	http://amigo.geneontology.org/amigo/term/GO:0006368	POLR2J POLR2B SUPT16H POLR2E POLR2F NELFCD POLR2C ERCC2 POLR2I ELL SUPT6H RNF8 PCID2 CDC73 CCNH NCBP1 POLR2D POLR2K SSRP1 CHEK1 HNRNPU ERCC3 CDK12 POLR2G POLR2L NELFA SUPT5H CTR9 GTF2H4 GTF2H2 CDK7 GTF2H1
1.55263e-15	22	49	9.71979	DNA replication initiation	http://amigo.geneontology.org/amigo/term/GO:0006270	POLA2 WDR18 MCM6 ORC6 CDC45 CDC6 CDC7 MCM5 POLE2 POLA1 MCM4 RPA3 MCM3 CDK2 RPA1 PRIM2 TOPBP1 MCM7 CDT1 POLE GINS3 PRIM1
2.50343e-15	90	750	2.59783	Protein localization to membrane	http://amigo.geneontology.org/amigo/term/GO:0072657	RPS20 HSPA5 SEC61A1 RPL18 RPL31 ACTB RPS5 RPL6 RPLP0 HECTD1 PPIL2 TOMM22 RPL3 SAMM50 TIMM9 ZMYND8 ARFRP1 CHMP4B RPS16 RPS19 RPL18A RPL28 RPL19 RPL34 RPS13 RPS12 NUP155 RPL24 RPS15 RPL21 RPL5 RPS10 RPL23 RPL36 RPL27 SEC61G RPS15A TIMM10 RPL35 RPS6 RPLP1 RPS24 RPS2 CLTC RPS11 RPL11 RPS8 RPS27A RPL32 RPS3A RPL37 RPL10 RPL7 RPS3 FAU RPL30 RPL8 RPL26 RPL29 RPL9 RPS14 RPL27A RPL13 RPSA FNTA RPS21 RPS7 …
6.54861e-15	38	168	4.89671	Oxidative phosphorylation	http://amigo.geneontology.org/amigo/term/GO:0006119	NDUFAB1 UQCRC1 COX15 NDUFB4 NDUFB2 NDUFB7 NDUFC1 NDUFS8 NDUFA1 COX6B1 COX7C NDUFA10 COX4I1 NDUFA2 MYC UQCC2 NDUFA9 UQCRC2 NDUFB10 NDUFB11 NDUFB9 NDUFC2 NDUFS2 UQCRQ NDUFB6 VCP COA6 NDUFS5 UQCRFS1 CDK1 CYCS NDUFA11 NDUFV2 CYC1 UQCR10 NDUFA6 NDUFS1
7.40199e-15	61	403	3.27684	Regulation of DNA metabolic process	http://amigo.geneontology.org/amigo/term/GO:0051052	POLR2J BRCA1 POLR2B RFC2 RAD51 WDR18 SMG6 THOC1 WDR70 HNRNPC POLR2E POLR2F PRMT5 POLR2C ERCC2 POLR2I SUPT6H RFC5 TIMELESS RNF8 RAD50 CCT4 TCP1 USP9X GNL3L DKC1 TERF2 PCNA RFC3 MEN1 NAT10 HNRNPA1 CCT7 MYC ACTR2 WRAP53 NVL POLR2D POLR2K RPS3 CHEK1 PPP4C CCT5 HNRNPU MMS19 CCT8 AIFM1 MIS18A CCT3 GNL3 CCT2 CDT1 POLR2G POLR2L UBE2N NPM1 KPNA2 USP7 PPP1R10 POLG2 TINF2
8.14084e-15	75	571	2.84351	Generation of precursor metabolites and energy	http://amigo.geneontology.org/amigo/term/GO:0006091	NDUFAB1 UQCRC1 COX15 NUP160 TPR NDUFB4 FECH PKM NUP133 NOA1 NDUFB2 NDUFB7 RAE1 PGK1 NUP93 NUP88 NDUFC1 NUP98 NDUFS8 GAPDH TPI1 NUP155 SDHB DLST NUP43 NDUFA1 NUP85 COX6B1 NUP214 COX7C NDUFA10 COX4I1 NDUFA2 MYC UQCC2 FDX1 PNPT1 COX17 NDUFA9 UQCRC2 NDUFB10 NDUFB11 OGT NDUFB9 NDUFC2 NUP205 SEC13 NDUFS2 FDXR UQCRQ NDUFB6 VCP COX11 COA6 NDUFS5 UQCRFS1 PRELID1 UGP2 CDK1 PGAM1 CYCS NDUFA11 NDUFV2 CYC1 UQ…
9.48283e-15	20	42	10.3089	7-methylguanosine mRNA capping	http://amigo.geneontology.org/amigo/term/GO:0006370	POLR2J POLR2B POLR2E POLR2F POLR2C ERCC2 POLR2I CCNH NCBP1 CMTR1 POLR2D POLR2K ERCC3 POLR2G POLR2L SUPT5H GTF2H4 GTF2H2 CDK7 GTF2H1
1.16176e-14	22	53	8.98622	Mitotic nuclear membrane reassembly	http://amigo.geneontology.org/amigo/term/GO:0007084	NUP160 NUP133 RANGAP1 CHMP4B NUP93 UBE2I PPP2R1A KPNB1 NUP98 NUP155 PPP2CA CHMP3 SUMO1 NUP43 NUP85 CHMP2A AHCTF1 NUP205 SEC13 CDK1 BANF1 CHMP6
1.16176e-14	22	53	8.98622	Mitotic nuclear membrane organization	http://amigo.geneontology.org/amigo/term/GO:0101024	NUP160 NUP133 RANGAP1 CHMP4B NUP93 UBE2I PPP2R1A KPNB1 NUP98 NUP155 PPP2CA CHMP3 SUMO1 NUP43 NUP85 CHMP2A AHCTF1 NUP205 SEC13 CDK1 BANF1 CHMP6
1.17633e-14	89	756	2.54858	Modification-dependent macromolecule catabolic process	http://amigo.geneontology.org/amigo/term/GO:0043632	CDC27 UBA6 CUL3 PSMA4 HSPA5 ANAPC4 FBXW11 XPO1 HUWE1 AURKA ANAPC5 HECTD1 CDC23 WAC PSMD8 RBX1 PSMC6 PSMA3 PSMB5 PSMA6 PSMA7 PSMD7 UBE2I RNF40 PSMD3 PSMD11 RNF8 SKP1 CSNK1A1 PSMD14 USP34 SUMO1 CDC20 KIF14 EXOSC8 RBBP6 RPL5 CDK2 EXOSC9 USP9X RPL23 PSMB2 UBR4 PSMA1 CDC16 EXOSC2 UBA1 VPS25 PSMB7 PNPT1 USP8 COPS3 ANAPC11 RPL11 PSMA5 RPS27A OGT ANAPC1 BUB3 RNF20 SNF8 PSMD4 PSMB4 PSMD6 BAP1 VCP PSMC3 PL…
1.55556e-14	17	29	12.6906	Ribosomal large subunit assembly	http://amigo.geneontology.org/amigo/term/GO:0000027	NLE1 RPL6 RPLP0 RPL3 BRIX1 RPL24 RPL5 PPAN RSL24D1 RPL11 RPL10 RPL38 DDX28 RPF2 MRPL20 BOP1 MDN1
1.59595e-14	19	38	10.8243	DNA damage response, detection of DNA damage	http://amigo.geneontology.org/amigo/term/GO:0042769	RFC2 MRPS35 POLD1 POLD3 RBX1 RPA3 POLD2 RFC5 MRPS26 RPA1 PCNA RFC3 MRPS9 NEK1 RPS27A RPS3 DDB1 MRPS11 UBA52
1.62969e-14	20	43	10.0691	7-methylguanosine RNA capping	http://amigo.geneontology.org/amigo/term/GO:0009452	POLR2J POLR2B POLR2E POLR2F POLR2C ERCC2 POLR2I CCNH NCBP1 CMTR1 POLR2D POLR2K ERCC3 POLR2G POLR2L SUPT5H GTF2H4 GTF2H2 CDK7 GTF2H1
1.62969e-14	20	43	10.0691	RNA capping	http://amigo.geneontology.org/amigo/term/GO:0036260	POLR2J POLR2B POLR2E POLR2F POLR2C ERCC2 POLR2I CCNH NCBP1 CMTR1 POLR2D POLR2K ERCC3 POLR2G POLR2L SUPT5H GTF2H4 GTF2H2 CDK7 GTF2H1
3.10203e-14	39	185	4.56376	Import into nucleus	http://amigo.geneontology.org/amigo/term/GO:0051170	GEMIN8 TPR TNPO3 DDX20 NUP133 TNPO1 IPO11 RBM22 SNRPD3 NUTF2 NUP93 KPNB1 NUP88 ZPR1 NUP98 NUP155 IPO13 TARDBP CSE1L NUP85 RPL23 SNRPD2 SNRPB NUP214 HNRNPA1 SNRPF SNRPG GEMIN6 SEC13 NOLC1 SNRPD1 CDK1 HDAC3 GEMIN4 SNRPE KPNA2 PHB2 PPP1R10 SMN2
3.80377e-14	43	224	4.15576	Regulation of signal transduction by p53 class mediator	http://amigo.geneontology.org/amigo/term/GO:1901796	RPS20 BRCA1 RFC2 TAF2 AURKA TPX2 SUPT16H PRMT5 TAF6 RPA3 RFC5 RAD1 RAD50 RPS15 RPL5 CDK2 RPL23 RPA1 RFC3 HUS1 DNA2 RPL11 RPL37 SSRP1 CHEK1 RPL26 RBBP4 TOPBP1 ATRIP HNRNPK CDK1 TRIAP1 RPS7 RAD9A KAT5 NPM1 USP7 RPF2 MTOR CSNK2B EHMT2 PAK1IP1 BOP1
4.50509e-14	22	56	8.50482	Nuclear membrane reassembly	http://amigo.geneontology.org/amigo/term/GO:0031468	NUP160 NUP133 RANGAP1 CHMP4B NUP93 UBE2I PPP2R1A KPNB1 NUP98 NUP155 PPP2CA CHMP3 SUMO1 NUP43 NUP85 CHMP2A AHCTF1 NUP205 SEC13 CDK1 BANF1 CHMP6
4.64307e-14	71	540	2.84639	Regulation of cellular amide metabolic process	http://amigo.geneontology.org/amigo/term/GO:0034248	TPR PKM DHX29 DIS3 MTIF2 EIF3D EIF5 MTG2 EIF3E EIF3B LSM5 C1QBP GAPDH HBS1L EIF2B4 EIF2B2 EXOSC8 ETF1 TARDBP RPL5 TSFM EXOSC9 CNOT1 LSM7 LSM4 EXOSC2 PTCD3 EIF2S1 NAT10 NCBP1 MYC UQCC2 PNPT1 LRPPRC EIF4A3 POLR2D EIF2B5 METTL14 RPL10 MTG1 RPS3 EIF4E PELO DPH3 LARP1 RPL26 MAGOH METAP1 ABCE1 LSM6 RPS14 RPUSD4 NOLC1 EEF2 POLR2G LSM3 PGAM1 MRPL13 RPL38 TRMT10C EXOSC4 PSTK NPM1 EIF3C MTOR ABCF1 LSM2 EIF…
5.36989e-14	26	82	6.8642	NADH dehydrogenase complex assembly	http://amigo.geneontology.org/amigo/term/GO:0010257	NDUFAF7 NDUFAB1 NDUFB4 NDUFB2 NDUFB7 NDUFC1 FOXRED1 NDUFS8 TIMMDC1 NDUFAF4 NDUFA1 NDUFA10 NDUFA2 NDUFA9 NDUFB10 NDUFB11 NDUFB9 NDUFC2 AIFM1 NDUFS2 NDUFB6 NDUFS5 NDUFA11 NDUFV2 NDUFA6 NDUFS1
5.36989e-14	26	82	6.8642	Mitochondrial respiratory chain complex I assembly	http://amigo.geneontology.org/amigo/term/GO:0032981	NDUFAF7 NDUFAB1 NDUFB4 NDUFB2 NDUFB7 NDUFC1 FOXRED1 NDUFS8 TIMMDC1 NDUFAF4 NDUFA1 NDUFA10 NDUFA2 NDUFA9 NDUFB10 NDUFB11 NDUFB9 NDUFC2 AIFM1 NDUFS2 NDUFB6 NDUFS5 NDUFA11 NDUFV2 NDUFA6 NDUFS1
6.57793e-14	55	354	3.36349	DNA recombination	http://amigo.geneontology.org/amigo/term/GO:0006310	POLR2J BRCA1 POLR2B RAD51 MCM6 THOC1 CDC45 CDC7 POLR2E POLR2F MCM5 YY1 ACTR5 POLR2C MCM4 ERCC2 POLR2I RPA3 NSMCE4A SUPT6H TIMELESS MCM3 RNF8 RAD50 PSMD14 SFPQ INO80 GINS2 TOP2A RPA1 TERF2 HUS1 ACTR2 WRAP53 POLR2D MMS22L GINS4 POLR2K CHEK1 PPP4C MMS19 SUPV3L1 NSMCE2 SMC6 NIPBL MCM7 POLR2G FEN1 NSMCE1 POLR2L UBE2N KPNA2 SMC5 RUVBL1 TINF2
6.72456e-14	28	97	6.24909	Regulation of transcription from RNA polymerase II promoter in response to hypoxia	http://amigo.geneontology.org/amigo/term/GO:0061418	PSMA4 PSMD8 RBX1 PSMC6 PSMA3 PSMB5 PSMA6 PSMA7 PSMD7 PSMD3 PSMD11 PSMD14 PSMB2 PSMA1 VHL PSMB7 PSMA5 RPS27A PSMD4 PSMB4 PSMD6 PSMC3 PSMD1 PSMD13 PSMD12 UBA52 PSMB3 PSMC4
9.79821e-14	25	77	7.02877	Nuclear membrane organization	http://amigo.geneontology.org/amigo/term/GO:0071763	PAFAH1B1 NUP160 NUP133 RANGAP1 CHMP4B NUP93 UBE2I PPP2R1A KPNB1 NUP98 NUP155 PPP2CA CHMP3 SUMO1 NUP43 TARDBP NUP85 CHMP2A AHCTF1 NUP205 SEC13 PLK1 CDK1 BANF1 CHMP6
1.13309e-13	83	705	2.5487	Microtubule cytoskeleton organization	http://amigo.geneontology.org/amigo/term/GO:0000226	PAFAH1B1 ZNF207 BRCA1 NUP160 SPDL1 TPR NUP133 FBXW11 DYNC1I2 NDC80 XPO1 AURKA TPX2 BIRC5 KIF4A HAUS4 CENPM RANGAP1 RAE1 CHMP4B NUBP1 DCTN6 SMC3 TUBD1 KPNB1 ZPR1 NUP98 GAPDH CHMP3 CDC20 NSL1 NUP43 ZWINT CENPK CDK2 TUBA1B STIL NUP85 SBDS UXT INO80 TUBGCP2 CEP85 CHMP2A TUBG1 NAT10 KIF23 TUBGCP4 CENPO KIF11 CLTC NUF2 RPS3 CHEK1 HNRNPU AHCTF1 BUB3 SASS6 SEC13 PMF1 SPC24 VCP SKA3 CEP57 CENPN WEE1 PLK1 …
1.37661e-13	17	32	11.5008	Maturation of LSU-rRNA	http://amigo.geneontology.org/amigo/term/GO:0000470	LAS1L DDX18 PES1 GTPBP4 RPL35 WDR12 NHP2 RPL7 NIFK NSA2 RSL1D1 RPF2 MAK16 RPL10A EIF6 RPL7A BOP1
1.67516e-13	75	605	2.68371	Mitochondrion organization	http://amigo.geneontology.org/amigo/term/GO:0007005	NDUFAF7 NDUFAB1 MIPEP TFB1M VPS13D NDUFB4 HSD17B10 HUWE1 DNM1L NDUFB2 NDUFB7 POLRMT TOMM22 SAMM50 TIMM9 UQCC1 CDC37 PMPCB TFAM NDUFC1 GRPEL1 FOXRED1 NDUFS8 SOD2 HSPA9 TIMMDC1 MTERF4 NDUFAF4 NDUFA1 TOMM40 NDUFA10 NDUFA2 COX16 TIMM10 MYC UQCC2 PNPT1 DNA2 COX17 NDUFA9 NDUFB10 SAE1 NDUFB11 NDUFB9 NDUFC2 SUPV3L1 AIFM1 NDUFS2 CHCHD4 BAP1 NDUFB6 PMPCA PHB NDUFS5 UQCRFS1 PRELID1 TRIAP1 CYCS HCFC1 NDUFA11…
1.82641e-13	104	1003	2.24472	Regulation of cellular catabolic process	http://amigo.geneontology.org/amigo/term/GO:0031329	PSMA4 VPS13D XPO1 TNPO1 DIS3 DNM1L AURKA EXOC1 HECTD1 HNRNPC WAC PSMD8 RBX1 PSMC6 ATP6V1D PSMA3 PSMB5 PSMA6 PSMA7 CHMP4B PSMD7 KAT8 RNF40 DDX49 LSM5 RHEB PSMD3 PSMD11 LAMTOR3 HSPA8 GAPDH HBS1L CSNK1A1 ATP6V1A PSMD14 SUMO1 LAMTOR2 CDC20 ATP6V0B EXOSC8 TARDBP RPL5 EXOSC9 CNOT1 RPL23 PSMB2 PCID2 NUP214 PSMA1 LSM7 LSM4 EXOSC2 DKC1 ATP6V1E1 PSMB7 MYC PNPT1 LRPPRC RPL11 SERBP1 PSMA5 MCL1 RPS27A POLR2D …
2.11164e-13	20	48	9.02026	Termination of RNA polymerase I transcription	http://amigo.geneontology.org/amigo/term/GO:0006363	POLR1A POLR2E POLR2F TAF1C ERCC2 UBTF TAF1B POLR1B CCNH POLR1E POLR2K ERCC3 POLR1C POLR2L POLR1D GTF2H4 POLR1H GTF2H2 CDK7 GTF2H1
2.15187e-13	92	836	2.38238	Localization within membrane	http://amigo.geneontology.org/amigo/term/GO:0051668	RPS20 HSPA5 SEC61A1 RPL18 RPL31 ACTB RPS5 RPL6 RPLP0 EXOC1 HECTD1 PPIL2 TOMM22 RPL3 SAMM50 TIMM9 ZMYND8 ARFRP1 CHMP4B RPS16 RPS19 RPL18A RPL28 RPL19 RPL34 RPS13 RPS12 NUP155 RPL24 RPS15 RPL21 RPL5 RPS10 RPL23 RPL36 RPL27 SEC61G RPS15A TIMM10 RPL35 RPS6 RPLP1 RPS24 RPS2 CLTC RPS11 RPL11 RPS8 RPS27A RPL32 RPS3A RPL37 RPL10 RPL7 RPS3 FAU RPL30 SNF8 RPL8 RPL26 RPL29 RPL9 RPS14 RPL27A RPL13 RPSA FNTA …
2.61782e-13	19	43	9.56567	Maturation of SSU-rRNA from tricistronic rRNA transcript (SSU-rRNA, 5.8S rRNA, LSU-rRNA)	http://amigo.geneontology.org/amigo/term/GO:0000462	NOP14 ERCC2 RPS16 RPS19 UTP6 NOL10 RCL1 UTP20 RPS8 ABT1 UTP23 DHX37 TSR2 RPS14 DCAF13 RPS21 MRPS11 TBL3 PWP2
2.61782e-13	50	310	3.49171	Protein localization to nucleus	http://amigo.geneontology.org/amigo/term/GO:0034504	TPR TNPO3 POLR1A NUP133 XPO1 TNPO1 IPO11 RBM22 RANGAP1 NUTF2 NUP93 KPNB1 NUP88 ZPR1 NUP98 SKP1 NUP155 CCT4 IPO13 TCP1 TARDBP CSE1L NUP85 RPL23 NUP214 DKC1 CCT7 TXN WRAP53 RPL11 NVL CCT5 HNRNPU CCT8 SEC13 CCT3 NOLC1 CCT2 PLK1 NMD3 SIN3A CDK1 PLRG1 HDAC3 NPM1 KPNA2 RPF2 ARL2 PHB2 PPP1R10
2.64937e-13	45	257	3.79061	Cellular respiration	http://amigo.geneontology.org/amigo/term/GO:0045333	NDUFAB1 UQCRC1 COX15 NDUFB4 NOA1 NDUFB2 NDUFB7 NDUFC1 NDUFS8 SDHB DLST NDUFA1 COX6B1 COX7C NDUFA10 COX4I1 NDUFA2 MYC UQCC2 PNPT1 NDUFA9 UQCRC2 NDUFB10 NDUFB11 NDUFB9 NDUFC2 NDUFS2 UQCRQ NDUFB6 VCP COA6 NDUFS5 UQCRFS1 PRELID1 CDK1 CYCS NDUFA11 NDUFV2 CYC1 UQCR10 ADSL POLG2 NDUFA6 NDUFS1
2.64937e-13	55	366	3.25321	DNA conformation change	http://amigo.geneontology.org/amigo/term/GO:0071103	NCAPH2 RFC2 RAD51 SART3 MCM6 CENPM MCM5 RBX1 CHD8 CTCF MCM4 ERCC2 NCAPG RFC5 MCM3 RNF8 RAD50 SMC4 CENPK HJURP INO80 MIS18BP1 TOP2A RPA1 RFC3 SMC2 CENPO DNA2 RPS27A NCAPG2 NCAPD3 SUPV3L1 AIFM1 MIS18A CHAF1B RBBP4 SMC6 ERCC3 CENPN MCM7 PLK1 DDB1 CDK1 BANF1 NPM1 ERCC6L SMC5 TOP1 CENPW UBA52 GTF2H4 CSNK2B GTF2H2 RUVBL1 GTF2H1
2.79151e-13	41	217	4.09029	Aerobic respiration	http://amigo.geneontology.org/amigo/term/GO:0009060	NDUFAB1 UQCRC1 COX15 NDUFB4 NDUFB2 NDUFB7 NDUFC1 NDUFS8 SDHB DLST NDUFA1 COX6B1 COX7C NDUFA10 COX4I1 NDUFA2 MYC UQCC2 NDUFA9 UQCRC2 NDUFB10 NDUFB11 NDUFB9 NDUFC2 NDUFS2 UQCRQ NDUFB6 VCP COA6 NDUFS5 UQCRFS1 CDK1 CYCS NDUFA11 NDUFV2 CYC1 UQCR10 ADSL NDUFA6 NDUFS1
2.79151e-13	29	110	5.70736	Regulation of hematopoietic progenitor cell differentiation	http://amigo.geneontology.org/amigo/term/GO:1901532	PSMA4 PDCD2 PSMD8 SETD1A PSMC6 PSMA3 PSMB5 PSMA6 PSMA7 PSMD7 PSMD3 PSMD11 HSPA9 PSMD14 PSMB2 PSMA1 PSMB7 PSMA5 METTL14 PSMD4 PSMB4 PSMD6 PSMC3 NUDT21 PSMD1 PSMD13 PSMD12 PSMB3 PSMC4
2.79633e-13	33	143	4.99584	Double-strand break repair via homologous recombination	http://amigo.geneontology.org/amigo/term/GO:0000724	BRCA1 RAD51 MCM6 CDC45 CDC7 MCM5 YY1 MCM4 RPA3 TIMELESS MCM3 RAD50 PSMD14 SFPQ INO80 GINS2 RPA1 HUS1 ACTR2 WRAP53 MMS22L GINS4 CHEK1 PPP4C MMS19 NSMCE2 SMC6 NIPBL MCM7 FEN1 NSMCE1 UBE2N SMC5
2.99434e-13	85	745	2.46998	Modification-dependent protein catabolic process	http://amigo.geneontology.org/amigo/term/GO:0019941	CDC27 UBA6 CUL3 PSMA4 HSPA5 ANAPC4 FBXW11 XPO1 HUWE1 AURKA ANAPC5 HECTD1 CDC23 WAC PSMD8 RBX1 PSMC6 PSMA3 PSMB5 PSMA6 PSMA7 PSMD7 UBE2I RNF40 PSMD3 PSMD11 RNF8 SKP1 CSNK1A1 PSMD14 USP34 SUMO1 CDC20 KIF14 RBBP6 RPL5 CDK2 USP9X RPL23 PSMB2 UBR4 PSMA1 CDC16 UBA1 VPS25 PSMB7 USP8 COPS3 ANAPC11 RPL11 PSMA5 RPS27A OGT ANAPC1 BUB3 RNF20 SNF8 PSMD4 PSMB4 PSMD6 BAP1 VCP PSMC3 PLK1 DDB1 CDK1 RPS7 KAT5 PSMD…
3.5067e-13	21	55	8.26584	Transcription initiation from RNA polymerase I promoter	http://amigo.geneontology.org/amigo/term/GO:0006361	POLR1A POLR2E POLR2F TAF1C ERCC2 UBTF TAF1B POLR1B CCNH POLR1E POLR2K ERCC3 POLR1C POLR2L POLR1D GTF2H4 POLR1H GTF2H2 CDK7 RRN3 GTF2H1
3.52318e-13	30	119	5.45764	Interleukin-1-mediated signaling pathway	http://amigo.geneontology.org/amigo/term/GO:0070498	PSMA4 FBXW11 PSMD8 RBX1 PSMC6 PSMA3 PSMB5 PSMA6 PSMA7 PSMD7 PSMD3 PSMD11 SKP1 PSMD14 PSMB2 PSMA1 PSMB7 PSMA5 RPS27A PSMD4 PSMB4 PSMD6 PSMC3 PSMD1 UBE2N PSMD13 PSMD12 UBA52 PSMB3 PSMC4
3.52318e-13	53	346	3.31612	Protein modification by small protein removal	http://amigo.geneontology.org/amigo/term/GO:0070646	BRCA1 PSMA4 ACTB SART3 PSMD8 PSMC6 PSMA3 PSMB5 YY1 PSMA6 PSMA7 ACTR5 PSMD7 PSMD3 PSMD11 PSMD14 USP34 CDC20 USP9X PSMB2 INO80 PSMA1 USPL1 PSMB7 MYC USP8 COPS3 PSMA5 RPS27A CCNA2 OGT PSMD4 PSMB4 PSMD6 BAP1 VCP PSMC3 COPS2 COPS6 USP39 GPS1 CDK1 HCFC1 PSMD1 PSMD13 USP7 TRRAP PSMD12 UBA52 PSMB3 PSMC4 RUVBL1 NEDD8
4.11616e-13	39	200	4.22148	Electron transport chain	http://amigo.geneontology.org/amigo/term/GO:0022900	NDUFAB1 UQCRC1 COX15 NDUFB4 NDUFB2 NDUFB7 NDUFC1 NDUFS8 SDHB NDUFA1 COX6B1 COX7C NDUFA10 COX4I1 NDUFA2 FDX1 NDUFA9 UQCRC2 NDUFB10 NDUFB11 NDUFB9 NDUFC2 NDUFS2 UQCRQ NDUFB6 COX11 COA6 NDUFS5 UQCRFS1 CDK1 CYCS NDUFA11 NDUFV2 CYC1 UQCR10 POLG2 NDUFA6 NDUFS1
4.17189e-13	33	145	4.92693	Recombinational repair	http://amigo.geneontology.org/amigo/term/GO:0000725	BRCA1 RAD51 MCM6 CDC45 CDC7 MCM5 YY1 MCM4 RPA3 TIMELESS MCM3 RAD50 PSMD14 SFPQ INO80 GINS2 RPA1 HUS1 ACTR2 WRAP53 MMS22L GINS4 CHEK1 PPP4C MMS19 NSMCE2 SMC6 NIPBL MCM7 FEN1 NSMCE1 UBE2N SMC5
4.8133e-13	84	738	2.46407	Ubiquitin-dependent protein catabolic process	http://amigo.geneontology.org/amigo/term/GO:0006511	CDC27 UBA6 CUL3 PSMA4 HSPA5 ANAPC4 FBXW11 XPO1 HUWE1 AURKA ANAPC5 HECTD1 CDC23 WAC PSMD8 RBX1 PSMC6 PSMA3 PSMB5 PSMA6 PSMA7 PSMD7 UBE2I RNF40 PSMD3 PSMD11 RNF8 SKP1 CSNK1A1 PSMD14 USP34 SUMO1 CDC20 KIF14 RBBP6 RPL5 CDK2 USP9X RPL23 PSMB2 UBR4 PSMA1 CDC16 UBA1 VPS25 PSMB7 USP8 COPS3 ANAPC11 RPL11 PSMA5 RPS27A OGT ANAPC1 BUB3 RNF20 SNF8 PSMD4 PSMB4 PSMD6 BAP1 VCP PSMC3 PLK1 DDB1 CDK1 RPS7 KAT5 PSMD…
7.30734e-13	32	139	4.98386	Regulation of transcription from RNA polymerase II promoter in response to stress	http://amigo.geneontology.org/amigo/term/GO:0043618	PSMA4 HSPA5 PSMD8 RBX1 PSMC6 PSMA3 PSMB5 PSMA6 PSMA7 PSMD7 PSMD3 PSMD11 PSMD14 PSMB2 INO80 PSMA1 VHL PSMB7 PSMA5 RPS27A CHEK1 PSMD4 PSMB4 PSMD6 PSMC3 SIN3A PSMD1 PSMD13 PSMD12 UBA52 PSMB3 PSMC4
7.87433e-13	20	51	8.48966	Mitochondrial RNA metabolic process	http://amigo.geneontology.org/amigo/term/GO:0000959	ELAC2 TFB1M HSD17B10 TRNT1 POLRMT TFAM DARS2 MTERF4 AARS2 TRMT5 MTO1 PNPT1 LRPPRC YARS2 TARS2 SUPV3L1 RPUSD4 TRMT10C MRPL12 SARS2
1.03221e-12	26	92	6.11809	Regulation of hematopoietic stem cell differentiation	http://amigo.geneontology.org/amigo/term/GO:1902036	PSMA4 PSMD8 SETD1A PSMC6 PSMA3 PSMB5 PSMA6 PSMA7 PSMD7 PSMD3 PSMD11 HSPA9 PSMD14 PSMB2 PSMA1 PSMB7 PSMA5 PSMD4 PSMB4 PSMD6 PSMC3 PSMD1 PSMD13 PSMD12 PSMB3 PSMC4
1.57261e-12	17	36	10.223	Telomere maintenance via semi-conservative replication	http://amigo.geneontology.org/amigo/term/GO:0032201	POLA2 RFC2 POLD1 POLD3 POLA1 RPA3 POLD2 RFC5 RPA1 TERF2 PCNA RFC3 DNA2 PRIM2 FEN1 PRIM1 TINF2
1.64229e-12	24	79	6.5768	Telomere maintenance via telomerase	http://amigo.geneontology.org/amigo/term/GO:0007004	SMG6 HNRNPC TELO2 RAD50 CCT4 PPP6C TCP1 CDK2 GNL3L DKC1 RPA1 TERF2 NAT10 HNRNPA1 CCT7 WRAP53 NHP2 CCT5 HNRNPU CCT8 CCT3 CCT2 NOP10 TINF2
2.02055e-12	13	19	14.8122	DNA strand elongation involved in DNA replication	http://amigo.geneontology.org/amigo/term/GO:0006271	POLD3 POLA1 MCM4 POLD2 MCM3 GINS2 PCNA RFC3 DNA2 GINS4 MCM7 POLE GINS3
2.07085e-12	33	153	4.66931	Regulation of mRNA processing	http://amigo.geneontology.org/amigo/term/GO:0050684	U2AF2 SNW1 RNF40 C1QBP SUPT6H HSPA8 PRPF19 NUP98 CPSF6 SRSF3 SRSF7 RBM25 SMU1 RBM39 CDC73 RBM17 HNRNPA1 NCBP1 SF3B4 HNRNPU RNF20 SRSF2 MAGOH CWC22 HNRNPK NUDT21 SF1 NPM1 SUPT5H CTR9 RBM8A PUF60 YTHDC1
2.72102e-12	25	88	6.15018	Nuclear envelope organization	http://amigo.geneontology.org/amigo/term/GO:0006998	PAFAH1B1 NUP160 NUP133 RANGAP1 CHMP4B NUP93 UBE2I PPP2R1A KPNB1 NUP98 NUP155 PPP2CA CHMP3 SUMO1 NUP43 TARDBP NUP85 CHMP2A AHCTF1 NUP205 SEC13 PLK1 CDK1 BANF1 CHMP6
2.99506e-12	24	81	6.41441	RNA-dependent DNA biosynthetic process	http://amigo.geneontology.org/amigo/term/GO:0006278	SMG6 HNRNPC TELO2 RAD50 CCT4 PPP6C TCP1 CDK2 GNL3L DKC1 RPA1 TERF2 NAT10 HNRNPA1 CCT7 WRAP53 NHP2 CCT5 HNRNPU CCT8 CCT3 CCT2 NOP10 TINF2
3.02388e-12	32	146	4.7449	Regulation of DNA-templated transcription in response to stress	http://amigo.geneontology.org/amigo/term/GO:0043620	PSMA4 HSPA5 PSMD8 RBX1 PSMC6 PSMA3 PSMB5 PSMA6 PSMA7 PSMD7 PSMD3 PSMD11 PSMD14 PSMB2 INO80 PSMA1 VHL PSMB7 PSMA5 RPS27A CHEK1 PSMD4 PSMB4 PSMD6 PSMC3 SIN3A PSMD1 PSMD13 PSMD12 UBA52 PSMB3 PSMC4
3.10671e-12	41	233	3.80941	Cell cycle checkpoint signaling	http://amigo.geneontology.org/amigo/term/GO:0000075	ZNF207 BRCA1 SPDL1 TPR TIPIN THOC1 NDC80 AURKA CDC45 CDC6 THOC5 TIMELESS RAD1 CDC20 ZWINT CDK2 CNOT1 PCID2 PRMT1 PCNA HUS1 DNA2 TIPRL CHEK1 BUB3 DONSON NAE1 RPL26 TOPBP1 ATRIP PLK1 CDT1 CDK1 TRIAP1 HINFP RAD9A PTPN11 PABIR1 ZNF830 PPP1R10 CNOT3
3.21805e-12	11	13	18.3181	Positive regulation of protein localization to chromosome, telomeric region	http://amigo.geneontology.org/amigo/term/GO:1904816	CCT4 TCP1 GNL3L DKC1 CCT7 WRAP53 CCT5 CCT8 CCT3 GNL3 CCT2
4.99391e-12	28	114	5.31721	SCF-dependent proteasomal ubiquitin-dependent protein catabolic process	http://amigo.geneontology.org/amigo/term/GO:0031146	PSMA4 FBXW11 PSMD8 RBX1 PSMC6 PSMA3 PSMB5 PSMA6 PSMA7 PSMD7 PSMD3 PSMD11 SKP1 PSMD14 KIF14 PSMB2 PSMA1 PSMB7 PSMA5 PSMD4 PSMB4 PSMD6 PSMC3 PSMD1 PSMD13 PSMD12 PSMB3 PSMC4
5.32899e-12	24	83	6.25984	Regulation of cellular amino acid metabolic process	http://amigo.geneontology.org/amigo/term/GO:0006521	PSMA4 PSMD8 PSMC6 PSMA3 PSMB5 PSMA6 PSMA7 PSMD7 PSMD3 PSMD11 PSMD14 PSMB2 PSMA1 PSMB7 PSMA5 PSMD4 PSMB4 PSMD6 PSMC3 PSMD1 PSMD13 PSMD12 PSMB3 PSMC4
6.12572e-12	25	91	5.94742	Telomere maintenance via telomere lengthening	http://amigo.geneontology.org/amigo/term/GO:0010833	RAD51 SMG6 HNRNPC TELO2 RAD50 CCT4 PPP6C TCP1 CDK2 GNL3L DKC1 RPA1 TERF2 NAT10 HNRNPA1 CCT7 WRAP53 NHP2 CCT5 HNRNPU CCT8 CCT3 CCT2 NOP10 TINF2
6.53364e-12	27	107	5.46274	Hematopoietic stem cell differentiation	http://amigo.geneontology.org/amigo/term/GO:0060218	PSMA4 PSMD8 SETD1A PSMC6 PSMA3 PSMB5 PSMA6 PSMA7 PSMD7 ERCC2 PSMD3 PSMD11 HSPA9 PSMD14 PSMB2 PSMA1 PSMB7 PSMA5 PSMD4 PSMB4 PSMD6 PSMC3 PSMD1 PSMD13 PSMD12 PSMB3 PSMC4
7.85836e-12	22	70	6.80385	Mitochondrial electron transport, NADH to ubiquinone	http://amigo.geneontology.org/amigo/term/GO:0006120	NDUFAB1 NDUFB4 NDUFB2 NDUFB7 NDUFC1 NDUFS8 NDUFA1 NDUFA10 NDUFA2 NDUFA9 NDUFB10 NDUFB11 NDUFB9 NDUFC2 NDUFS2 NDUFB6 NDUFS5 NDUFA11 NDUFV2 NDUFA6 NDUFS1
9.40262e-12	18	45	8.65945	Nucleotide-excision repair, DNA incision, 5 -to lesion	http://amigo.geneontology.org/amigo/term/GO:0006296	RFC2 POLD1 POLD3 RBX1 ERCC2 RPA3 POLD2 RFC5 RPA1 PCNA RFC3 RPS27A ERCC3 DDB1 UBA52 GTF2H4 GTF2H2 GTF2H1
9.43769e-12	32	152	4.5576	TRNA processing	http://amigo.geneontology.org/amigo/term/GO:0008033	ELAC2 HSD17B10 TRNT1 TRMT6 RTCB TRMU POP1 POP4 MOCS3 AARS2 TRMT5 DKC1 ELP3 MTO1 NAT10 CTU1 RPP30 DPH3 LSM6 RPP25L RPUSD4 POP5 POP7 CLP1 TRMT112 TRMT10C CTU2 ZBTB8OS ADAT2 KTI12 RPP21 ELP5
1.22939e-11	24	86	6.04148	Transcription by RNA polymerase I	http://amigo.geneontology.org/amigo/term/GO:0006360	DHX33 POLR1A POLR2E POLR2F TAF1C ERCC2 UBTF TAF1B POLR1B CCNH POLR1E POLR2K ERCC3 UTP15 POLR1C POLR2L POLR1D MTOR GTF2H4 POLR1H GTF2H2 CDK7 RRN3 GTF2H1
1.30043e-11	36	192	4.05912	Nucleus organization	http://amigo.geneontology.org/amigo/term/GO:0006997	PAFAH1B1 NUP160 TPR NUP133 RANGAP1 CHMP4B NUP93 UBE2I RPS19 PPP2R1A KPNB1 ZPR1 NUP98 RNF8 NUP155 PPP2CA CHMP3 SUMO1 NUP43 TARDBP NUP85 POLR1B CHMP2A USPL1 WRAP53 SERBP1 CHEK1 AHCTF1 NUP205 SEC13 NOLC1 PLK1 SF1 CDK1 BANF1 CHMP6
1.43564e-11	21	65	6.99417	Mitotic sister chromatid separation	http://amigo.geneontology.org/amigo/term/GO:0051306	CDC27 ZNF207 NCAPH2 CUL3 SPDL1 TPR ANAPC4 NDC80 ANAPC5 CDC6 CDC23 CDC20 ZWINT PCID2 CDC16 ANAPC11 ANAPC1 BUB3 NSMCE2 PLK1 CDT1
1.5028e-11	28	119	5.09379	DNA duplex unwinding	http://amigo.geneontology.org/amigo/term/GO:0032508	RFC2 RAD51 MCM6 MCM5 RBX1 CHD8 MCM4 ERCC2 RFC5 MCM3 RAD50 INO80 TOP2A RPA1 RFC3 DNA2 RPS27A SUPV3L1 SMC6 ERCC3 MCM7 DDB1 ERCC6L UBA52 GTF2H4 GTF2H2 RUVBL1 GTF2H1
1.91188e-11	97	978	2.14715	Microtubule-based process	http://amigo.geneontology.org/amigo/term/GO:0007017	PAFAH1B1 ZNF207 BRCA1 NUP160 SPDL1 TPR NUP133 CFAP20 FBXW11 DYNC1I2 NDC80 XPO1 TNPO1 AURKA TPX2 BIRC5 KIF4A HAUS4 IFT74 CENPM RANGAP1 RAE1 CHMP4B NUBP1 DCTN6 SMC3 TUBD1 KPNB1 ZPR1 HSPA8 NUP98 GAPDH CHMP3 SFPQ CDC20 NSL1 KIF14 NUP43 ZWINT IFT81 CENPK CDK2 TUBA1B STIL NUP85 DYNLRB1 SBDS UXT INO80 TUBGCP2 CEP85 CHMP2A TUBG1 ACTR10 TERF2 NAT10 KIF23 TUBGCP4 ACTR2 CENPO LRPPRC KIF11 CLTC SOD1 NUF2 RPS…
2.32004e-11	14	26	11.657	DNA strand elongation	http://amigo.geneontology.org/amigo/term/GO:0022616	POLD3 POLA1 MCM4 POLD2 MCM3 RAD50 GINS2 PCNA RFC3 DNA2 GINS4 MCM7 POLE GINS3
2.83026e-11	25	97	5.57954	Protein localization to chromosome	http://amigo.geneontology.org/amigo/term/GO:0034502	SPDL1 NDC80 CTCF CCT4 TCP1 GNL3L DKC1 RPA1 TERF2 CCT7 WRAP53 CCT5 BUB3 CCT8 CCT3 GNL3 NIPBL VCP CCT2 PLK1 CDT1 CDK1 MTBP SMC5 TINF2
3.05454e-11	48	328	3.16809	Protein deubiquitination	http://amigo.geneontology.org/amigo/term/GO:0016579	BRCA1 PSMA4 ACTB SART3 PSMD8 PSMC6 PSMA3 PSMB5 YY1 PSMA6 PSMA7 ACTR5 PSMD7 PSMD3 PSMD11 PSMD14 USP34 CDC20 USP9X PSMB2 INO80 PSMA1 PSMB7 MYC USP8 PSMA5 RPS27A CCNA2 OGT PSMD4 PSMB4 PSMD6 BAP1 VCP PSMC3 USP39 CDK1 HCFC1 PSMD1 PSMD13 USP7 TRRAP PSMD12 UBA52 PSMB3 PSMC4 RUVBL1 NEDD8
3.17167e-11	87	841	2.23951	Proteolysis involved in cellular protein catabolic process	http://amigo.geneontology.org/amigo/term/GO:0051603	CDC27 UBA6 CUL3 PSMA4 HSPA5 ANAPC4 FBXW11 XPO1 HUWE1 AURKA ANAPC5 HECTD1 CDC23 WAC PSMD8 RBX1 PSMC6 PSMA3 PSMB5 PSMA6 PSMA7 CHMP4B PSMD7 UBE2I RNF40 PSMD3 PSMD11 PRPF19 RNF8 SKP1 CSNK1A1 PSMD14 USP34 SUMO1 CDC20 KIF14 RBBP6 RPL5 CDK2 USP9X RPL23 PSMB2 UBR4 PSMA1 CDC16 UBA1 VPS25 PSMB7 USP8 COPS3 ANAPC11 RPL11 PSMA5 RPS27A OGT ANAPC1 BUB3 RNF20 SNF8 PSMD4 PSMB4 PSMD6 BAP1 VCP PSMC3 PLK1 DDB1 CDK1 …
3.30423e-11	32	159	4.35696	Regulation of RNA splicing	http://amigo.geneontology.org/amigo/term/GO:0043484	U2AF2 RBM22 SNW1 C1QBP ZPR1 HSPA8 PRPF19 RPS13 NUP98 SRSF3 SRSF7 RBM25 SMU1 RBM39 RBM17 HNRNPA1 SRSF1 NCBP1 SF3B4 HNRNPU SRSF2 MAGOH CWC22 HNRNPK CDK12 SF1 NPM1 RPS26 RBM8A PUF60 YTHDC1 HNRNPH1
3.31967e-11	18	48	8.11823	Transcription by RNA polymerase III	http://amigo.geneontology.org/amigo/term/GO:0006383	GTF3C1 POLR3H CHD8 SNAPC2 ELL GTF3C3 GTF3A POLR3F ZC3H8 POLR2K SNAPC3 POLR3D POLR1C SNAPC5 POLR2L POLR3C MTOR CRCP
3.31967e-11	18	48	8.11823	Nucleotide-excision repair, DNA incision	http://amigo.geneontology.org/amigo/term/GO:0033683	RFC2 POLD1 POLD3 RBX1 ERCC2 RPA3 POLD2 RFC5 RPA1 PCNA RFC3 RPS27A ERCC3 DDB1 UBA52 GTF2H4 GTF2H2 GTF2H1
3.3492e-11	48	329	3.15846	Signal transduction by p53 class mediator	http://amigo.geneontology.org/amigo/term/GO:0072331	RPS20 BRCA1 RFC2 TAF2 AURKA TPX2 SUPT16H PRMT5 SNW1 TAF6 RPA3 RFC5 RAD1 RAD50 RPS15 RPL5 CDK2 CNOT1 RPL23 PRMT1 RPA1 PCNA RFC3 HUS1 DNA2 RPL11 RPL37 SSRP1 CHEK1 RPL26 RBBP4 TOPBP1 ATRIP HNRNPK CDK1 TRIAP1 RPS7 RAD9A KAT5 NPM1 USP7 RPF2 MTOR CSNK2B EHMT2 CNOT3 PAK1IP1 BOP1
3.55067e-11	20	61	7.09791	Metaphase/anaphase transition of mitotic cell cycle	http://amigo.geneontology.org/amigo/term/GO:0007091	CDC27 ZNF207 CUL3 SPDL1 TPR ANAPC4 NDC80 ANAPC5 CDC6 CDC23 CDC20 ZWINT PCID2 CDC16 ANAPC11 ANAPC1 BUB3 NSMCE2 PLK1 CDT1
4.23212e-11	28	124	4.8884	DNA geometric change	http://amigo.geneontology.org/amigo/term/GO:0032392	RFC2 RAD51 MCM6 MCM5 RBX1 CHD8 MCM4 ERCC2 RFC5 MCM3 RAD50 INO80 TOP2A RPA1 RFC3 DNA2 RPS27A SUPV3L1 SMC6 ERCC3 MCM7 DDB1 ERCC6L UBA52 GTF2H4 GTF2H2 RUVBL1 GTF2H1
4.2632e-11	99	1022	2.09708	Protein ubiquitination	http://amigo.geneontology.org/amigo/term/GO:0016567	CDC27 RPS20 BRCA1 UBA6 CUL3 PSMA4 HSPA5 ANAPC4 U2AF2 FBXW11 WDR70 HUWE1 ANAPC5 HECTD1 CDC23 WAC PSMD8 PPIL2 RBX1 PSMC6 PSMA3 PSMB5 PSMA6 PSMA7 PSMD7 RNF40 GTPBP4 PSMD3 MED31 PSMD11 PRPF19 RNF8 SKP1 PSMD14 RPS15 CDC20 RBBP6 RPL5 USP9X RPL23 PSMB2 UBR4 ANAPC13 PSMA1 GNL3L CDC16 UBA1 PCNA MED10 VHL CDC73 PSMB7 RPS2 ANAPC11 SAE1 RPL11 PSMA5 SDE2 RPS27A RPL37 OGT RPS3 MED21 ANAPC1 RNF20 MED7 PSMD4 PSM…
4.33539e-11	29	133	4.72038	Regulation of stem cell differentiation	http://amigo.geneontology.org/amigo/term/GO:2000736	PSMA4 PSMD8 SETD1A PSMC6 PSMA3 PSMB5 PSMA6 PSMA7 PSMD7 PSMD3 PSMD11 HSPA9 PSMD14 PSMB2 PSMA1 PSMB7 PSMA5 HNRNPU PSMD4 PSMB4 PSMD6 PSMC3 NUDT21 CDK12 PSMD1 PSMD13 PSMD12 PSMB3 PSMC4
4.63995e-11	11	15	15.8757	Regulation of protein localization to chromosome, telomeric region	http://amigo.geneontology.org/amigo/term/GO:1904814	CCT4 TCP1 GNL3L DKC1 CCT7 WRAP53 CCT5 CCT8 CCT3 GNL3 CCT2
6.73895e-11	16	38	9.11521	Maturation of 5.8S rRNA	http://amigo.geneontology.org/amigo/term/GO:0000460	LAS1L NOP14 PES1 RCL1 EXOSC8 UTP20 EXOSC9 EXOSC2 WDR12 ABT1 NSA2 RPS21 EXOSC4 MAK16 EIF6 BOP1
6.73895e-11	16	38	9.11521	NcRNA export from nucleus	http://amigo.geneontology.org/amigo/term/GO:0097064	NUP160 TPR NUP133 RAE1 NUP93 NUP88 NUP98 NUP155 NUP43 NUP85 NUP214 NUP205 SEC13 PHAX NOL6 NPM1
6.76583e-11	12	19	13.6728	Ribosomal small subunit assembly	http://amigo.geneontology.org/amigo/term/GO:0000028	RPS5 RPS19 RPS15 RPS10 MRPS7 ABT1 RPS14 RPSA RPL38 MRPS11 RPS28 PWP2
6.76583e-11	21	70	6.49459	Regulation of sister chromatid segregation	http://amigo.geneontology.org/amigo/term/GO:0033045	CDC27 ZNF207 CUL3 SPDL1 TPR ANAPC4 NDC80 ANAPC5 CDC6 CDC23 CDC20 ZWINT PCID2 CDC16 ANAPC11 ANAPC1 HNRNPU BUB3 NSMCE2 PLK1 CDT1
6.77792e-11	20	63	6.87258	Regulation of mitotic sister chromatid separation	http://amigo.geneontology.org/amigo/term/GO:0010965	CDC27 ZNF207 CUL3 SPDL1 TPR ANAPC4 NDC80 ANAPC5 CDC6 CDC23 CDC20 ZWINT PCID2 CDC16 ANAPC11 ANAPC1 BUB3 NSMCE2 PLK1 CDT1
7.13685e-11	61	497	2.65707	Proteasome-mediated ubiquitin-dependent protein catabolic process	http://amigo.geneontology.org/amigo/term/GO:0043161	CDC27 CUL3 PSMA4 HSPA5 ANAPC4 FBXW11 XPO1 HUWE1 AURKA ANAPC5 HECTD1 CDC23 WAC PSMD8 RBX1 PSMC6 PSMA3 PSMB5 PSMA6 PSMA7 PSMD7 PSMD3 PSMD11 SKP1 CSNK1A1 PSMD14 SUMO1 CDC20 KIF14 CDK2 PSMB2 PSMA1 CDC16 PSMB7 ANAPC11 RPL11 PSMA5 RPS27A OGT ANAPC1 BUB3 PSMD4 PSMB4 PSMD6 VCP PSMC3 PLK1 DDB1 CDK1 KAT5 PSMD1 ANAPC2 NPLOC4 PSMD13 USP7 PABIR1 SUMO2 PSMD12 UBA52 PSMB3 PSMC4
9.35905e-11	20	64	6.76519	Metaphase/anaphase transition of cell cycle	http://amigo.geneontology.org/amigo/term/GO:0044784	CDC27 ZNF207 CUL3 SPDL1 TPR ANAPC4 NDC80 ANAPC5 CDC6 CDC23 CDC20 ZWINT PCID2 CDC16 ANAPC11 ANAPC1 BUB3 NSMCE2 PLK1 CDT1
1.13348e-10	44	294	3.23993	Double-strand break repair	http://amigo.geneontology.org/amigo/term/GO:0006302	BRCA1 RAD51 MCM6 WDR70 CDC45 CDC7 MCM5 YY1 ACTR5 POLA1 MCM4 RPA3 PRPF19 TIMELESS MCM3 RNF8 RAD50 PSMD14 SUMO1 SFPQ INO80 GINS2 RPA1 HUS1 ACTR2 DNA2 WRAP53 MMS22L GINS4 CHEK1 PPP4C MMS19 NSMCE2 SMC6 BAP1 NIPBL VCP MCM7 FEN1 NSMCE1 KAT5 UBE2N KPNA2 SMC5
1.372e-10	11	16	14.8834	Positive regulation of telomerase RNA localization to Cajal body	http://amigo.geneontology.org/amigo/term/GO:1904874	CCT4 TCP1 DKC1 CCT7 NHP2 CCT5 CCT8 CCT3 CCT2 NOP10 RUVBL1
1.49598e-10	23	88	5.65816	Regulation of chromosome segregation	http://amigo.geneontology.org/amigo/term/GO:0051983	CDC27 ZNF207 CUL3 SPDL1 TPR ANAPC4 NDC80 ANAPC5 CDC6 CDC23 CDC20 ZWINT PCID2 CDC16 ANAPC11 ANAPC1 HNRNPU BUB3 NSMCE2 SMC6 PLK1 CDT1 SMC5
1.7291e-10	19	59	6.97159	Regulation of mitotic metaphase/anaphase transition	http://amigo.geneontology.org/amigo/term/GO:0030071	CDC27 ZNF207 CUL3 SPDL1 TPR ANAPC4 NDC80 ANAPC5 CDC6 CDC23 CDC20 ZWINT PCID2 CDC16 ANAPC11 BUB3 NSMCE2 PLK1 CDT1
1.75783e-10	9	10	19.4838	Positive regulation of establishment of protein localization to telomere	http://amigo.geneontology.org/amigo/term/GO:1904851	CCT4 TCP1 DKC1 CCT7 WRAP53 CCT5 CCT8 CCT3 CCT2
2.24743e-10	89	903	2.1337	Cellular protein catabolic process	http://amigo.geneontology.org/amigo/term/GO:0044257	CDC27 UBA6 CUL3 PSMA4 AP2S1 HSPA5 ANAPC4 FBXW11 XPO1 HUWE1 AURKA ANAPC5 HECTD1 CDC23 WAC PSMD8 RBX1 PSMC6 PSMA3 PSMB5 PSMA6 PSMA7 CHMP4B PSMD7 UBE2I RNF40 PSMD3 PSMD11 PRPF19 RNF8 SKP1 CSNK1A1 PSMD14 USP34 SUMO1 CDC20 KIF14 RBBP6 RPL5 CDK2 USP9X RPL23 PSMB2 UBR4 PSMA1 CDC16 UBA1 VPS25 PSMB7 USP8 COPS3 CLTC ANAPC11 RPL11 PSMA5 RPS27A OGT ANAPC1 BUB3 RNF20 SNF8 PSMD4 PSMB4 PSMD6 BAP1 VCP PSMC3 PLK1…
2.64075e-10	14	30	10.1027	RNA 5 -end processing	http://amigo.geneontology.org/amigo/term/GO:0000966	HSD17B10 NOP14 POP1 POP4 UTP20 PNPT1 ABT1 RPP30 RPP25L POP5 POP7 TRMT10C TBL3 RPP21
3.34423e-10	25	108	5.01126	Regulation of mRNA splicing, via spliceosome	http://amigo.geneontology.org/amigo/term/GO:0048024	U2AF2 SNW1 C1QBP HSPA8 PRPF19 NUP98 SRSF3 SRSF7 RBM25 SMU1 RBM39 RBM17 HNRNPA1 NCBP1 SF3B4 HNRNPU SRSF2 MAGOH CWC22 HNRNPK SF1 NPM1 RBM8A PUF60 YTHDC1
3.41484e-10	12	21	12.3706	RNA localization to Cajal body	http://amigo.geneontology.org/amigo/term/GO:0090670	CCT4 TCP1 DKC1 CCT7 WRAP53 NHP2 CCT5 CCT8 CCT3 CCT2 NOP10 RUVBL1
3.41484e-10	12	21	12.3706	Telomerase RNA localization to Cajal body	http://amigo.geneontology.org/amigo/term/GO:0090671	CCT4 TCP1 DKC1 CCT7 WRAP53 NHP2 CCT5 CCT8 CCT3 CCT2 NOP10 RUVBL1
3.41484e-10	12	21	12.3706	Telomerase RNA localization	http://amigo.geneontology.org/amigo/term/GO:0090672	CCT4 TCP1 DKC1 CCT7 WRAP53 NHP2 CCT5 CCT8 CCT3 CCT2 NOP10 RUVBL1
3.41484e-10	12	21	12.3706	RNA localization to nucleus	http://amigo.geneontology.org/amigo/term/GO:0090685	CCT4 TCP1 DKC1 CCT7 WRAP53 NHP2 CCT5 CCT8 CCT3 CCT2 NOP10 RUVBL1
3.96035e-10	48	353	2.94372	Energy derivation by oxidation of organic compounds	http://amigo.geneontology.org/amigo/term/GO:0015980	NDUFAB1 UQCRC1 COX15 NDUFB4 NOA1 NDUFB2 NDUFB7 NDUFC1 NDUFS8 SDHB DLST NDUFA1 COX6B1 COX7C NDUFA10 COX4I1 NDUFA2 MYC UQCC2 PNPT1 NDUFA9 UQCRC2 NDUFB10 NDUFB11 NDUFB9 NDUFC2 NDUFS2 UQCRQ NDUFB6 VCP COA6 NDUFS5 UQCRFS1 PRELID1 UGP2 CDK1 CYCS NDUFA11 NDUFV2 CYC1 UQCR10 PPP1R2 MTOR ADSL POLG2 NDUFA6 NDUFS1
4.05416e-10	34	195	3.77463	Hematopoietic progenitor cell differentiation	http://amigo.geneontology.org/amigo/term/GO:0002244	PSMA4 PDCD2 PSMD8 SETD1A PSMC6 PSMA3 PSMB5 PSMA6 PSMA7 PSMD7 ERCC2 PSMD3 PSMD11 HSPA9 PSMD14 PSMB2 SBDS PSMA1 TOP2A PSMB7 PSMA5 METTL14 PSMD4 PSMB4 PSMD6 PSMC3 NUDT21 EEF2 SIN3A PSMD1 PSMD13 PSMD12 PSMB3 PSMC4
4.45254e-10	19	62	6.63426	Regulation of metaphase/anaphase transition of cell cycle	http://amigo.geneontology.org/amigo/term/GO:1902099	CDC27 ZNF207 CUL3 SPDL1 TPR ANAPC4 NDC80 ANAPC5 CDC6 CDC23 CDC20 ZWINT PCID2 CDC16 ANAPC11 BUB3 NSMCE2 PLK1 CDT1
4.54065e-10	24	101	5.14423	Regulation of cellular amine metabolic process	http://amigo.geneontology.org/amigo/term/GO:0033238	PSMA4 PSMD8 PSMC6 PSMA3 PSMB5 PSMA6 PSMA7 PSMD7 PSMD3 PSMD11 PSMD14 PSMB2 PSMA1 PSMB7 PSMA5 PSMD4 PSMB4 PSMD6 PSMC3 PSMD1 PSMD13 PSMD12 PSMB3 PSMC4
5.37633e-10	39	251	3.36373	Cellular response to oxygen levels	http://amigo.geneontology.org/amigo/term/GO:0071453	PSMA4 DNM1L PSMD8 RBX1 PSMC6 PSMA3 PSMB5 PSMA6 PSMA7 PGK1 PSMD7 PSMD3 PSMD11 ATP6V1A PSMD14 PSMB2 PSMA1 VHL PSMB7 MYC PSMA5 RPS27A CCNA2 AIFM1 NDUFS2 PSMD4 PSMB4 ATP6V0D1 PSMD6 PSMC3 PSMD1 PSMD13 PSMD12 MTOR OPA1 PHB2 UBA52 PSMB3 PSMC4
5.51293e-10	20	70	6.18532	Spliceosomal complex assembly	http://amigo.geneontology.org/amigo/term/GO:0000245	SF3A1 PRPF6 CRNKL1 SF3A2 PRPF19 SNRPD2 SRSF1 NCBP1 SNRPG SNRNP200 GEMIN6 SLU7 SNRPD1 SF1 USP39 DDX23 SNRPE SMN2 PUF60 YTHDC1
5.51293e-10	20	70	6.18532	Regulation of chromosome separation	http://amigo.geneontology.org/amigo/term/GO:1905818	CDC27 ZNF207 CUL3 SPDL1 TPR ANAPC4 NDC80 ANAPC5 CDC6 CDC23 CDC20 ZWINT PCID2 CDC16 ANAPC11 ANAPC1 BUB3 NSMCE2 PLK1 CDT1
5.86363e-10	16	43	8.0553	Termination of RNA polymerase II transcription	http://amigo.geneontology.org/amigo/term/GO:0006369	SNRPD3 CPSF3 SYMPK SNRPB NCBP1 SNRPF SNRPG FIP1L1 LSM11 SSU72 PCF11 CPSF2 NUDT21 CLP1 CSTF3 SNRPE
8.53567e-10	11	18	13.2297	DNA replication checkpoint signaling	http://amigo.geneontology.org/amigo/term/GO:0000076	TIPIN CDC45 CDC6 TIMELESS HUS1 DNA2 NAE1 TOPBP1 CDT1 RAD9A ZNF830
8.69236e-10	9	11	17.7125	Regulation of establishment of protein localization to telomere	http://amigo.geneontology.org/amigo/term/GO:0070203	CCT4 TCP1 DKC1 CCT7 WRAP53 CCT5 CCT8 CCT3 CCT2
9.60821e-10	23	96	5.18665	Chromosome separation	http://amigo.geneontology.org/amigo/term/GO:0051304	CDC27 ZNF207 NCAPH2 CUL3 SPDL1 TPR ANAPC4 NDC80 ANAPC5 CDC6 CDC23 CDC20 ZWINT PCID2 CDC16 TOP2A ANAPC11 NCAPD3 ANAPC1 BUB3 NSMCE2 PLK1 CDT1
1.04887e-09	63	558	2.4442	Proteasomal protein catabolic process	http://amigo.geneontology.org/amigo/term/GO:0010498	CDC27 CUL3 PSMA4 HSPA5 ANAPC4 FBXW11 XPO1 HUWE1 AURKA ANAPC5 HECTD1 CDC23 WAC PSMD8 RBX1 PSMC6 PSMA3 PSMB5 PSMA6 PSMA7 PSMD7 RNF40 PSMD3 PSMD11 PRPF19 SKP1 CSNK1A1 PSMD14 SUMO1 CDC20 KIF14 CDK2 PSMB2 PSMA1 CDC16 PSMB7 ANAPC11 RPL11 PSMA5 RPS27A OGT ANAPC1 BUB3 PSMD4 PSMB4 PSMD6 VCP PSMC3 PLK1 DDB1 CDK1 KAT5 PSMD1 ANAPC2 NPLOC4 PSMD13 USP7 PABIR1 SUMO2 PSMD12 UBA52 PSMB3 PSMC4
1.26263e-09	27	133	4.39483	Fc-epsilon receptor signaling pathway	http://amigo.geneontology.org/amigo/term/GO:0038095	PSMA4 FBXW11 PSMD8 PSMC6 PSMA3 PSMB5 PSMA6 PSMA7 PSMD7 PSMD3 PSMD11 SKP1 PSMD14 PSMB2 PSMA1 PSMB7 PSMA5 PSMD4 PSMB4 PSMD6 PSMC3 PSMD1 GRB2 PSMD13 PSMD12 PSMB3 PSMC4
1.36854e-09	12	23	11.2949	Nucleotide-excision repair, DNA gap filling	http://amigo.geneontology.org/amigo/term/GO:0006297	RFC2 POLD1 POLD3 RPA3 POLD2 RFC5 RPA1 PCNA RFC3 RPS27A POLE UBA52
1.44785e-09	13	28	10.0511	NcRNA 5 -end processing	http://amigo.geneontology.org/amigo/term/GO:0034471	HSD17B10 NOP14 POP1 POP4 UTP20 ABT1 RPP30 RPP25L POP5 POP7 TRMT10C TBL3 RPP21
1.50688e-09	17	52	7.07743	Postreplication repair	http://amigo.geneontology.org/amigo/term/GO:0006301	BRCA1 RFC2 POLD1 POLD3 POLE2 RPA3 POLD2 RFC5 RPA1 PCNA RFC3 RPS27A VCP NSMCE1 UBE2N NPLOC4 UBA52
1.54296e-09	18	59	6.60466	MRNA polyadenylation	http://amigo.geneontology.org/amigo/term/GO:0006378	RNF40 MTPAP CPSF6 CPSF3 SYMPK CDC73 PNPT1 FIP1L1 TUT1 RNF20 SSU72 PCF11 CPSF2 NUDT21 CLP1 CSTF3 SUPT5H CTR9
1.69928e-09	49	381	2.78421	Protein polyubiquitination	http://amigo.geneontology.org/amigo/term/GO:0000209	CDC27 BRCA1 CUL3 PSMA4 ANAPC4 FBXW11 HUWE1 ANAPC5 HECTD1 CDC23 PSMD8 PPIL2 RBX1 PSMC6 PSMA3 PSMB5 PSMA6 PSMA7 PSMD7 RNF40 PSMD3 PSMD11 PRPF19 RNF8 SKP1 PSMD14 RBBP6 PSMB2 ANAPC13 PSMA1 CDC16 PSMB7 ANAPC11 PSMA5 RPS27A ANAPC1 RNF20 PSMD4 PSMB4 PSMD6 PSMC3 PSMD1 ANAPC2 UBE2N PSMD13 PSMD12 UBA52 PSMB3 PSMC4
1.69928e-09	114	1329	1.85699	Response to abiotic stimulus	http://amigo.geneontology.org/amigo/term/GO:0009628	BRCA1 NUP160 PSMA4 HSPA5 TPR RAD51 POLD1 FECH NUP133 EIF2B3 TIPIN POLD3 DNM1L PSMD8 RBX1 PSMC6 PSMA3 PSMB5 YY1 PSMA6 RAE1 PSMA7 ACTR5 PGK1 NUP93 PSMD7 ERCC2 RPA3 PSMD3 NUP88 PSMD11 HSPA8 NUP98 METAP2 TIMELESS SOD2 RNF8 HMGCS1 RAD1 NUP155 ATP6V1A SCAP EIF2B4 PSMD14 SUMO1 EIF2B2 NUP43 NUP85 DYNLRB1 PSMB2 NUP214 INO80 PSMA1 RPA1 PCNA MEN1 EIF2S1 VHL HUS1 TXN PSMB7 MYC COPS3 SOD1 PSMA5 SDE2 RPS27A PO…
1.77243e-09	38	250	3.29059	Transcription initiation from RNA polymerase II promoter	http://amigo.geneontology.org/amigo/term/GO:0006367	POLR2J POLR2B TAF2 POLR2E POLR2F PSMC6 SNW1 POLR2C ERCC2 MED26 POLR2I TAF6 MED31 MED23 DR1 MED10 CCNH MED4 GTF2B GTF2A2 POLR2D POLR2K MED7 MED8 ERCC3 MED30 PSMC3 POLR2G CDK1 HDAC3 POLR2L MED14 GTF2E2 GTF2H4 GTF2H2 CDK7 PSMC4 GTF2H1
1.90868e-09	31	175	3.8349	Post-transcriptional gene silencing by RNA	http://amigo.geneontology.org/amigo/term/GO:0035194	POLR2J NUP160 POLR2B TPR NUP133 SRRT POLR2E POLR2F RAE1 NUP93 POLR2C POLR2I NUP88 NUP98 DROSHA NUP155 NUP43 XPO5 CNOT1 NUP85 NUP214 DGCR8 MRPL44 POLR2D POLR2K NUP205 SEC13 POLR2G CLP1 POLR2L EIF6
1.91709e-09	14	34	8.91414	TRNA export from nucleus	http://amigo.geneontology.org/amigo/term/GO:0006409	NUP160 TPR NUP133 RAE1 NUP93 NUP88 NUP98 NUP155 NUP43 NUP85 NUP214 NUP205 SEC13 NOL6
1.91709e-09	14	34	8.91414	TRNA-containing ribonucleoprotein complex export from nucleus	http://amigo.geneontology.org/amigo/term/GO:0071431	NUP160 TPR NUP133 RAE1 NUP93 NUP88 NUP98 NUP155 NUP43 NUP85 NUP214 NUP205 SEC13 NOL6
2.05826e-09	18	60	6.49459	RNA polyadenylation	http://amigo.geneontology.org/amigo/term/GO:0043631	RNF40 MTPAP CPSF6 CPSF3 SYMPK CDC73 PNPT1 FIP1L1 TUT1 RNF20 SSU72 PCF11 CPSF2 NUDT21 CLP1 CSTF3 SUPT5H CTR9
2.33084e-09	25	118	4.58657	Regulation of DNA biosynthetic process	http://amigo.geneontology.org/amigo/term/GO:2000278	RFC2 SMG6 HNRNPC RFC5 CCT4 TCP1 GNL3L DKC1 TERF2 PCNA RFC3 MEN1 NAT10 HNRNPA1 CCT7 MYC WRAP53 NVL CCT5 HNRNPU CCT8 CCT3 CCT2 POLG2 TINF2
2.41766e-09	13	29	9.70456	Positive regulation of viral transcription	http://amigo.geneontology.org/amigo/term/GO:0050434	POLR2J POLR2B POLR2E POLR2F NELFCD POLR2C POLR2I POLR2D POLR2K POLR2G POLR2L NELFA SUPT5H
2.58811e-09	28	147	4.12355	Microtubule organizing center organization	http://amigo.geneontology.org/amigo/term/GO:0031023	PAFAH1B1 BRCA1 FBXW11 NDC80 XPO1 AURKA HAUS4 CHMP4B NUBP1 CHMP3 CDK2 STIL UXT CEP85 CHMP2A NAT10 KIF11 CHEK1 SASS6 PLK1 CDK1 CKAP5 NPM1 HAUS7 ARL2 HAUS3 HAUS5 CHORDC1
2.60163e-09	30	167	3.88897	Gene silencing by miRNA	http://amigo.geneontology.org/amigo/term/GO:0035195	POLR2J NUP160 POLR2B TPR NUP133 SRRT POLR2E POLR2F RAE1 NUP93 POLR2C POLR2I NUP88 NUP98 DROSHA NUP155 NUP43 XPO5 CNOT1 NUP85 NUP214 DGCR8 MRPL44 POLR2D POLR2K NUP205 SEC13 POLR2G POLR2L EIF6
2.83453e-09	17	54	6.81531	Exit from mitosis	http://amigo.geneontology.org/amigo/term/GO:0010458	CDC27 ANLN ANAPC4 ANAPC5 CDC23 CHMP4B RPL24 CDC20 CDC16 CHMP2A ANAPC11 RPS27A ANAPC1 BUB3 ANAPC2 PHB2 UBA52
2.94478e-09	36	232	3.35927	Cellular response to decreased oxygen levels	http://amigo.geneontology.org/amigo/term/GO:0036294	PSMA4 DNM1L PSMD8 RBX1 PSMC6 PSMA3 PSMB5 PSMA6 PSMA7 PGK1 PSMD7 PSMD3 PSMD11 PSMD14 PSMB2 PSMA1 VHL PSMB7 MYC PSMA5 RPS27A CCNA2 AIFM1 PSMD4 PSMB4 PSMD6 PSMC3 PSMD1 PSMD13 PSMD12 MTOR OPA1 PHB2 UBA52 PSMB3 PSMC4
3.0643e-09	9	12	16.2365	Double-strand break repair via break-induced replication	http://amigo.geneontology.org/amigo/term/GO:0000727	MCM6 CDC45 CDC7 MCM5 MCM4 MCM3 GINS2 GINS4 MCM7
3.0643e-09	9	12	16.2365	Regulation of establishment of protein localization to chromosome	http://amigo.geneontology.org/amigo/term/GO:0070202	CCT4 TCP1 DKC1 CCT7 WRAP53 CCT5 CCT8 CCT3 CCT2
3.0643e-09	9	12	16.2365	Protein localization to nuclear body	http://amigo.geneontology.org/amigo/term/GO:1903405	CCT4 TCP1 DKC1 CCT7 WRAP53 CCT5 CCT8 CCT3 CCT2
3.0643e-09	9	12	16.2365	Protein localization to Cajal body	http://amigo.geneontology.org/amigo/term/GO:1904867	CCT4 TCP1 DKC1 CCT7 WRAP53 CCT5 CCT8 CCT3 CCT2
3.10572e-09	26	129	4.36329	Wnt signaling pathway, planar cell polarity pathway	http://amigo.geneontology.org/amigo/term/GO:0060071	PSMA4 AP2S1 PSMD8 PSMC6 PSMA3 PSMB5 PSMA6 PSMA7 PSMD7 PSMD3 PSMD11 PSMD14 PSMB2 PSMA1 PSMB7 CLTC PSMA5 PSMD4 PSMB4 PSMD6 PSMC3 PSMD1 PSMD13 PSMD12 PSMB3 PSMC4
3.34253e-09	27	139	4.20513	Response to lectin	http://amigo.geneontology.org/amigo/term/GO:1990840	PSMA4 FBXW11 PSMD8 PSMC6 PSMA3 PSMB5 PSMA6 PSMA7 PSMD7 PSMD3 PSMD11 SKP1 PSMD14 PSMB2 PSMA1 PSMB7 MYC PSMA5 PSMD4 PSMB4 PSMD6 PSMC3 PSMD1 PSMD13 PSMD12 PSMB3 PSMC4
3.34253e-09	27	139	4.20513	Cellular response to lectin	http://amigo.geneontology.org/amigo/term/GO:1990858	PSMA4 FBXW11 PSMD8 PSMC6 PSMA3 PSMB5 PSMA6 PSMA7 PSMD7 PSMD3 PSMD11 SKP1 PSMD14 PSMB2 PSMA1 PSMB7 MYC PSMA5 PSMD4 PSMB4 PSMD6 PSMC3 PSMD1 PSMD13 PSMD12 PSMB3 PSMC4
3.45434e-09	28	149	4.0682	Establishment of planar polarity	http://amigo.geneontology.org/amigo/term/GO:0001736	PAFAH1B1 PSMA4 AP2S1 WDR1 PSMD8 PSMC6 PSMA3 PSMB5 PSMA6 PSMA7 PSMD7 PSMD3 PSMD11 PSMD14 PSMB2 PSMA1 PSMB7 CLTC PSMA5 PSMD4 PSMB4 PSMD6 PSMC3 PSMD1 PSMD13 PSMD12 PSMB3 PSMC4
3.45434e-09	28	149	4.0682	Establishment of tissue polarity	http://amigo.geneontology.org/amigo/term/GO:0007164	PAFAH1B1 PSMA4 AP2S1 WDR1 PSMD8 PSMC6 PSMA3 PSMB5 PSMA6 PSMA7 PSMD7 PSMD3 PSMD11 PSMD14 PSMB2 PSMA1 PSMB7 CLTC PSMA5 PSMD4 PSMB4 PSMD6 PSMC3 PSMD1 PSMD13 PSMD12 PSMB3 PSMC4
3.71274e-09	11	20	11.9067	Regulation of telomerase RNA localization to Cajal body	http://amigo.geneontology.org/amigo/term/GO:1904872	CCT4 TCP1 DKC1 CCT7 NHP2 CCT5 CCT8 CCT3 CCT2 NOP10 RUVBL1
3.71838e-09	31	180	3.72837	Posttranscriptional gene silencing	http://amigo.geneontology.org/amigo/term/GO:0016441	POLR2J NUP160 POLR2B TPR NUP133 SRRT POLR2E POLR2F RAE1 NUP93 POLR2C POLR2I NUP88 NUP98 DROSHA NUP155 NUP43 XPO5 CNOT1 NUP85 NUP214 DGCR8 MRPL44 POLR2D POLR2K NUP205 SEC13 POLR2G CLP1 POLR2L EIF6
4.18532e-09	20	78	5.55093	Protein sumoylation	http://amigo.geneontology.org/amigo/term/GO:0016925	NUP160 TPR NUP133 RANGAP1 RAE1 NUP93 UBE2I NUP88 NUP98 NUP155 SUMO1 NUP43 NUP85 NUP214 GNL3L SAE1 NUP205 NSMCE2 GNL3 SUMO2
4.18532e-09	34	213	3.45565	Gene silencing by RNA	http://amigo.geneontology.org/amigo/term/GO:0031047	POLR2J NUP160 POLR2B TPR NUP133 SRRT TDRD1 POLR2E POLR2F RAE1 NUP93 POLR2C POLR2I NUP88 NUP98 DROSHA NUP155 NUP43 XPO5 CNOT1 NUP85 NUP214 DGCR8 MRPL44 NCBP1 POLR2D POLR2K NUP205 SEC13 POLR2G CLP1 POLR2L EIF6 CNOT3
4.50133e-09	30	171	3.798	Morphogenesis of a polarized epithelium	http://amigo.geneontology.org/amigo/term/GO:0001738	PAFAH1B1 PSMA4 AP2S1 WDR1 ACTB PSMD8 PSMC6 PSMA3 PSMB5 PSMA6 PSMA7 PSMD7 PSMD3 PSMD11 PSMD14 PSMB2 PSMA1 PSMB7 CLTC PSMA5 PSMD4 PSMB4 PSMD6 PSMC3 PSMD1 ACTG1 PSMD13 PSMD12 PSMB3 PSMC4
5.14824e-09	52	433	2.59983	Peptidyl-lysine modification	http://amigo.geneontology.org/amigo/term/GO:0018205	NDUFAB1 BRCA1 NUP160 TPR NUP133 DHPS SETD1A RANGAP1 SNW1 RAE1 NUP93 CTCF UBE2I KAT8 TAF6 NUP88 SUPT6H NUP98 NUP155 SUMO1 RBBP5 DR1 NUP43 NAA50 NUP85 NUP214 DOHH GNL3L DNMT1 USPL1 MEN1 GTF2B KANSL2 SAE1 OGT CHEK1 NUP205 N6AMT1 NSMCE2 GNL3 WDR82 SIN3A HCFC1 KAT5 TRMT112 NELFA SUMO2 TRRAP CTR9 SMC5 EHMT2 RUVBL1
5.38418e-09	44	332	2.86909	Positive regulation of cell cycle	http://amigo.geneontology.org/amigo/term/GO:0045787	CDC27 PAFAH1B1 CUL3 TPR ANAPC4 THOC1 NDC80 AURKA ANAPC5 CDC6 CDC23 CDC7 THOC5 CHMP3 SFPQ KIF14 PCID2 INO80 CDC16 CDC73 RPS15A MYC KIF23 ANAPC11 CHEK1 EIF4E HNRNPU LSM11 NSMCE2 NIPBL PGGT1B CDT1 FEN1 SIN3A CDK1 PLRG1 MTBP HCFC1 PTPN11 NPM1 DYNC1H1 SMC5 PHB2 PPP1R10
6.03772e-09	26	133	4.23206	Regulation of establishment of planar polarity	http://amigo.geneontology.org/amigo/term/GO:0090175	PSMA4 AP2S1 PSMD8 PSMC6 PSMA3 PSMB5 PSMA6 PSMA7 PSMD7 PSMD3 PSMD11 PSMD14 PSMB2 PSMA1 PSMB7 CLTC PSMA5 PSMD4 PSMB4 PSMD6 PSMC3 PSMD1 PSMD13 PSMD12 PSMB3 PSMC4
6.26322e-09	13	31	9.07845	Protein localization to chromosome, telomeric region	http://amigo.geneontology.org/amigo/term/GO:0070198	CCT4 TCP1 GNL3L DKC1 TERF2 CCT7 WRAP53 CCT5 CCT8 CCT3 GNL3 CCT2 TINF2
6.76997e-09	14	37	8.19137	TRNA transport	http://amigo.geneontology.org/amigo/term/GO:0051031	NUP160 TPR NUP133 RAE1 NUP93 NUP88 NUP98 NUP155 NUP43 NUP85 NUP214 NUP205 SEC13 NOL6
7.10598e-09	44	335	2.8434	Regulation of protein stability	http://amigo.geneontology.org/amigo/term/GO:0031647	ZNF207 CUL3 FBXW11 AURKA TELO2 CDC37 GTPBP4 HSPA8 GAPDH CCT4 SUMO1 TCP1 TARDBP RPL5 USP9X RPL23 DAD1 GNL3L QRSL1 VHL CDC73 CCNH CCT7 COG3 USP8 RPL11 CCT5 CCT8 CCT3 NAA15 CCT2 PLK1 PHB HDAC3 RPS7 HCFC1 NPM1 USP7 DNLZ PHB2 HYPK DDOST DNAJA3 CDK7
7.88815e-09	96	1079	1.92611	Protein catabolic process	http://amigo.geneontology.org/amigo/term/GO:0030163	CDC27 UBA6 CUL3 PSMA4 AP2S1 HSPA5 ANAPC4 FBXW11 XPO1 HUWE1 AURKA ANAPC5 HECTD1 CDC23 WAC PSMD8 RBX1 PSMC6 PSMA3 PSMB5 PSMA6 PSMA7 CHMP4B PSMD7 UBE2I RNF40 PSMD3 PSMD11 HSPA8 PRPF19 RNF8 SKP1 CSNK1A1 PSMD14 USP34 SUMO1 CDC20 KIF14 RBBP6 RPL5 CDK2 USP9X RPL23 PSMB2 UBR4 PSMA1 CDC16 UBA1 VPS25 PSMB7 USP8 COPS3 CLTC ANAPC11 RPL11 PSMA5 RPS27A OGT ANAPC1 BUB3 RNF20 EEF1A1 SNF8 PSMD4 PSMB4 PSMD6 BAP1 V…
8.11152e-09	18	65	5.995	Intracellular transport of virus	http://amigo.geneontology.org/amigo/term/GO:0075733	NUP160 TPR NUP133 XPO1 RAE1 NUP93 KPNB1 NUP88 NUP98 NUP155 NUP43 NUP85 NUP214 RPS27A NUP205 SEC13 KPNA2 UBA52
8.38191e-09	35	230	3.29436	Protein import	http://amigo.geneontology.org/amigo/term/GO:0017038	TPR TNPO3 NUP133 TNPO1 IPO11 RBM22 TOMM22 SAMM50 NUTF2 NUP93 KPNB1 NUP88 GRPEL1 ZPR1 HSPA8 NUP98 NUP155 IPO13 TARDBP CSE1L NUP85 RPL23 NUP214 TOMM40 AIFM1 SEC13 CHCHD4 NOLC1 CDK1 HDAC3 KPNA2 DNLZ PHB2 PPP1R10 TIMM23
8.38191e-09	22	98	4.85989	Membrane assembly	http://amigo.geneontology.org/amigo/term/GO:0071709	NUP160 NUP133 RANGAP1 CHMP4B NUP93 UBE2I PPP2R1A KPNB1 NUP98 NUP155 PPP2CA CHMP3 SUMO1 NUP43 NUP85 CHMP2A AHCTF1 NUP205 SEC13 CDK1 BANF1 CHMP6
9.79258e-09	26	136	4.13871	Centrosome cycle	http://amigo.geneontology.org/amigo/term/GO:0007098	BRCA1 NDC80 XPO1 AURKA HAUS4 CHMP4B NUBP1 CHMP3 CDK2 STIL UXT CEP85 CHMP2A NAT10 KIF11 CHEK1 SASS6 PLK1 CDK1 CKAP5 NPM1 HAUS7 ARL2 HAUS3 HAUS5 CHORDC1
1.23502e-08	31	189	3.55083	Mitotic cell cycle checkpoint signaling	http://amigo.geneontology.org/amigo/term/GO:0007093	ZNF207 BRCA1 SPDL1 TPR TIPIN NDC80 AURKA CDC6 CDC20 ZWINT CDK2 CNOT1 PCID2 PRMT1 PCNA HUS1 CHEK1 BUB3 DONSON NAE1 RPL26 TOPBP1 PLK1 CDT1 CDK1 TRIAP1 RAD9A PABIR1 ZNF830 PPP1R10 CNOT3
1.23502e-08	34	222	3.31555	Cellular response to hypoxia	http://amigo.geneontology.org/amigo/term/GO:0071456	PSMA4 PSMD8 RBX1 PSMC6 PSMA3 PSMB5 PSMA6 PSMA7 PGK1 PSMD7 PSMD3 PSMD11 PSMD14 PSMB2 PSMA1 VHL PSMB7 MYC PSMA5 RPS27A CCNA2 PSMD4 PSMB4 PSMD6 PSMC3 PSMD1 PSMD13 PSMD12 MTOR OPA1 PHB2 UBA52 PSMB3 PSMC4
1.3472e-08	26	138	4.07873	Stimulatory C-type lectin receptor signaling pathway	http://amigo.geneontology.org/amigo/term/GO:0002223	PSMA4 FBXW11 PSMD8 PSMC6 PSMA3 PSMB5 PSMA6 PSMA7 PSMD7 PSMD3 PSMD11 SKP1 PSMD14 PSMB2 PSMA1 PSMB7 PSMA5 PSMD4 PSMB4 PSMD6 PSMC3 PSMD1 PSMD13 PSMD12 PSMB3 PSMC4
1.3472e-08	11	22	10.8243	Error-free translesion synthesis	http://amigo.geneontology.org/amigo/term/GO:0070987	RFC2 POLD1 RPA3 RFC5 RPA1 PCNA RFC3 RPS27A VCP NPLOC4 UBA52
1.46039e-08	21	92	4.94153	Regulation of telomere maintenance	http://amigo.geneontology.org/amigo/term/GO:0032204	SMG6 HNRNPC RAD50 CCT4 TCP1 GNL3L DKC1 TERF2 NAT10 HNRNPA1 CCT7 MYC CCT5 HNRNPU CCT8 CCT3 GNL3 CCT2 USP7 PPP1R10 TINF2
1.48781e-08	23	110	4.52653	Regulation of mitotic nuclear division	http://amigo.geneontology.org/amigo/term/GO:0007088	CDC27 ZNF207 CUL3 SPDL1 TPR ANAPC4 NDC80 AURKA ANAPC5 CDC23 PRMT5 CDC20 ZWINT PCID2 PKMYT1 CDC16 ANAPC11 CHEK1 BUB3 NSMCE2 PLK1 CDT1 MTBP
1.53419e-08	30	180	3.6081	DNA integrity checkpoint signaling	http://amigo.geneontology.org/amigo/term/GO:0031570	TIPIN THOC1 AURKA CDC45 CDC6 THOC5 TIMELESS RAD1 CDK2 CNOT1 PRMT1 PCNA HUS1 DNA2 TIPRL CHEK1 DONSON NAE1 RPL26 TOPBP1 ATRIP CDT1 CDK1 TRIAP1 HINFP RAD9A PTPN11 ZNF830 PPP1R10 CNOT3
1.78884e-08	25	130	4.1632	Antigen processing and presentation of exogenous peptide antigen via MHC class I, TAP-dependent	http://amigo.geneontology.org/amigo/term/GO:0002479	PSMA4 SNAP23 PSMD8 PSMC6 PSMA3 PSMB5 PSMA6 PSMA7 PSMD7 PSMD3 PSMD11 PSMD14 PSMB2 PSMA1 PSMB7 PSMA5 PSMD4 PSMB4 PSMD6 PSMC3 PSMD1 PSMD13 PSMD12 PSMB3 PSMC4
2.17051e-08	36	250	3.1174	Positive regulation of cell cycle process	http://amigo.geneontology.org/amigo/term/GO:0090068	CDC27 CUL3 TPR ANAPC4 THOC1 NDC80 AURKA ANAPC5 CDC6 CDC23 CDC7 THOC5 CHMP3 SFPQ KIF14 PCID2 INO80 CDC16 CDC73 KIF23 ANAPC11 HNRNPU LSM11 NSMCE2 NIPBL CDT1 FEN1 SIN3A CDK1 PLRG1 MTBP NPM1 DYNC1H1 SMC5 PHB2 PPP1R10
2.30724e-08	9	14	13.917	Positive regulation of mitotic metaphase/anaphase transition	http://amigo.geneontology.org/amigo/term/GO:0045842	CDC27 CUL3 ANAPC4 ANAPC5 CDC23 CDC16 ANAPC11 NSMCE2 CDT1
2.30724e-08	9	14	13.917	Positive regulation of mitotic sister chromatid separation	http://amigo.geneontology.org/amigo/term/GO:1901970	CDC27 CUL3 ANAPC4 ANAPC5 CDC23 CDC16 ANAPC11 NSMCE2 CDT1
2.30724e-08	9	14	13.917	Protein localization to nucleoplasm	http://amigo.geneontology.org/amigo/term/GO:1990173	CCT4 TCP1 DKC1 CCT7 WRAP53 CCT5 CCT8 CCT3 CCT2
2.3638e-08	16	54	6.41441	DNA synthesis involved in DNA repair	http://amigo.geneontology.org/amigo/term/GO:0000731	RFC2 POLD1 POLD3 POLE2 POLA1 RPA3 POLD2 RFC5 RPA1 PCNA RFC3 RPS27A VCP POLE NPLOC4 UBA52
2.53507e-08	23	113	4.40636	Regulation of DNA replication	http://amigo.geneontology.org/amigo/term/GO:0006275	RFC2 WDR18 TIPIN CDC6 CDC7 PPP2R1A GTPBP4 SMC3 RFC5 TIMELESS PPP2CA RBBP6 INO80 PCNA RFC3 DNA2 CCNA2 DONSON CDT1 CDK1 ZNF830 EHMT2 POLG2
2.64923e-08	22	104	4.57952	Membrane biogenesis	http://amigo.geneontology.org/amigo/term/GO:0044091	NUP160 NUP133 RANGAP1 CHMP4B NUP93 UBE2I PPP2R1A KPNB1 NUP98 NUP155 PPP2CA CHMP3 SUMO1 NUP43 NUP85 CHMP2A AHCTF1 NUP205 SEC13 CDK1 BANF1 CHMP6
2.83087e-08	29	174	3.6081	Positive regulation of canonical Wnt signaling pathway	http://amigo.geneontology.org/amigo/term/GO:0090263	PSMA4 NLE1 PSMD8 PSMC6 PSMA3 PSMB5 PSMA6 PSMA7 PSMD7 PSMD3 PSMD11 PSMD14 USP34 PSMB2 PSMA1 PSMB7 USP8 PSMA5 PSMD4 PSMB4 PSMD6 VCP PSMC3 PSMD1 PSMD13 PSMD12 PSMB3 PSMC4 RUVBL1
3.82438e-08	20	88	4.92014	Negative regulation of chromosome organization	http://amigo.geneontology.org/amigo/term/GO:2001251	ZNF207 SPDL1 TPR SMG6 NDC80 HNRNPC RAD50 CDC20 ZWINT PCID2 GNL3L TOP2A TERF2 NAT10 HNRNPA1 HNRNPU BUB3 PLK1 CDT1 TINF2
3.93011e-08	25	135	4.009	Antigen processing and presentation of exogenous peptide antigen via MHC class I	http://amigo.geneontology.org/amigo/term/GO:0042590	PSMA4 SNAP23 PSMD8 PSMC6 PSMA3 PSMB5 PSMA6 PSMA7 PSMD7 PSMD3 PSMD11 PSMD14 PSMB2 PSMA1 PSMB7 PSMA5 PSMD4 PSMB4 PSMD6 PSMC3 PSMD1 PSMD13 PSMD12 PSMB3 PSMC4
3.93011e-08	21	97	4.68682	Positive regulation of viral process	http://amigo.geneontology.org/amigo/term/GO:0048524	POLR2J POLR2B PPIE POLR2E POLR2F NELFCD CHMP4B POLR2C POLR2I CHMP3 CHMP2A TOP2A POLR2D POLR2K LARP1 DDB1 POLR2G POLR2L KPNA2 NELFA SUPT5H
4.16974e-08	11	24	9.92229	Histone mRNA metabolic process	http://amigo.geneontology.org/amigo/term/GO:0008334	SNRPD3 MTPAP CPSF3 SNRPB NCBP1 SNRPF SNRPG LSM11 CPSF2 EXOSC4 SNRPE
4.26754e-08	30	188	3.45457	Response to heat	http://amigo.geneontology.org/amigo/term/GO:0009408	NUP160 TPR NUP133 EIF2B3 RAE1 NUP93 RPA3 NUP88 HSPA8 NUP98 NUP155 EIF2B4 SUMO1 EIF2B2 NUP43 NUP85 NUP214 RPA1 EIF2S1 SOD1 POLR2D EIF2B5 NUP205 SEC13 SLU7 VCP ATP2A2 MTOR DNAJA3 CHORDC1
4.33025e-08	14	42	7.21621	Translesion synthesis	http://amigo.geneontology.org/amigo/term/GO:0019985	RFC2 POLD1 POLD3 POLE2 RPA3 POLD2 RFC5 RPA1 PCNA RFC3 RPS27A VCP NPLOC4 UBA52
4.35872e-08	8	11	15.7445	Regulation of protein localization to Cajal body	http://amigo.geneontology.org/amigo/term/GO:1904869	CCT4 TCP1 DKC1 CCT7 CCT5 CCT8 CCT3 CCT2
4.35872e-08	8	11	15.7445	Positive regulation of protein localization to Cajal body	http://amigo.geneontology.org/amigo/term/GO:1904871	CCT4 TCP1 DKC1 CCT7 CCT5 CCT8 CCT3 CCT2
4.56074e-08	18	72	5.41216	Transport of virus	http://amigo.geneontology.org/amigo/term/GO:0046794	NUP160 TPR NUP133 XPO1 RAE1 NUP93 KPNB1 NUP88 NUP98 NUP155 NUP43 NUP85 NUP214 RPS27A NUP205 SEC13 KPNA2 UBA52
4.6754e-08	21	98	4.63899	RNA phosphodiester bond hydrolysis, endonucleolytic	http://amigo.geneontology.org/amigo/term/GO:0090502	ELAC2 SMG6 NOP14 POP1 POP4 DROSHA CPSF3 RCL1 UTP20 MRPL44 DBR1 ABT1 UTP23 RPP30 POP5 FEN1 RPS21 POP7 YBEY TBL3 RPP21
5.13974e-08	26	147	3.82901	Innate immune response activating cell surface receptor signaling pathway	http://amigo.geneontology.org/amigo/term/GO:0002220	PSMA4 FBXW11 PSMD8 PSMC6 PSMA3 PSMB5 PSMA6 PSMA7 PSMD7 PSMD3 PSMD11 SKP1 PSMD14 PSMB2 PSMA1 PSMB7 PSMA5 PSMD4 PSMB4 PSMD6 PSMC3 PSMD1 PSMD13 PSMD12 PSMB3 PSMC4
5.27497e-08	9	15	12.9892	Positive regulation of metaphase/anaphase transition of cell cycle	http://amigo.geneontology.org/amigo/term/GO:1902101	CDC27 CUL3 ANAPC4 ANAPC5 CDC23 CDC16 ANAPC11 NSMCE2 CDT1
5.7942e-08	32	213	3.25238	Positive regulation of DNA metabolic process	http://amigo.geneontology.org/amigo/term/GO:0051054	BRCA1 RFC2 RAD51 ERCC2 RFC5 TIMELESS RNF8 RAD50 CCT4 TCP1 USP9X DKC1 TERF2 PCNA RFC3 HNRNPA1 CCT7 MYC ACTR2 WRAP53 NVL RPS3 CCT5 MMS19 CCT8 CCT3 GNL3 CCT2 UBE2N USP7 PPP1R10 POLG2
5.91399e-08	26	148	3.80314	Innate immune response-activating signal transduction	http://amigo.geneontology.org/amigo/term/GO:0002758	PSMA4 FBXW11 PSMD8 PSMC6 PSMA3 PSMB5 PSMA6 PSMA7 PSMD7 PSMD3 PSMD11 SKP1 PSMD14 PSMB2 PSMA1 PSMB7 PSMA5 PSMD4 PSMB4 PSMD6 PSMC3 PSMD1 PSMD13 PSMD12 PSMB3 PSMC4
5.99016e-08	14	43	7.04839	Regulation of exit from mitosis	http://amigo.geneontology.org/amigo/term/GO:0007096	CDC27 ANLN ANAPC4 ANAPC5 CDC23 CDC20 CDC16 ANAPC11 RPS27A ANAPC1 BUB3 ANAPC2 PHB2 UBA52
6.06127e-08	24	128	4.05912	Spindle assembly	http://amigo.geneontology.org/amigo/term/GO:0051225	ZNF207 TPR AURKA TPX2 KIF4A HAUS4 CHMP4B SMC3 KPNB1 CDC20 INO80 TUBGCP2 CHMP2A KIF23 TUBGCP4 KIF11 RPS3 HNRNPU PLK1 HDAC3 DYNC1H1 HAUS7 HAUS3 HAUS5
6.553e-08	36	261	2.98602	Gene silencing	http://amigo.geneontology.org/amigo/term/GO:0016458	POLR2J NUP160 POLR2B TPR NUP133 SRRT TDRD1 POLR2E POLR2F RAE1 NUP93 POLR2C POLR2I NUP88 NUP98 DROSHA NUP155 NUP43 CDK2 XPO5 CNOT1 NUP85 NUP214 DGCR8 DNMT1 MRPL44 NCBP1 POLR2D POLR2K NUP205 SEC13 POLR2G CLP1 POLR2L EIF6 CNOT3
6.553e-08	36	261	2.98602	Regulation of protein modification by small protein conjugation or removal	http://amigo.geneontology.org/amigo/term/GO:1903320	RPS20 BRCA1 CUL3 HSPA5 U2AF2 SART3 WDR70 HUWE1 RBX1 UBE2I RNF40 GTPBP4 SKP1 RPS15 CDC20 RPL5 RPL23 GNL3L RPS2 SAE1 RPL11 RPL37 OGT RPS3 RNF20 GNL3 VCP PLK1 HDAC3 RPS7 MTBP UBE2N NPM1 CTR9 MTOR DNAJA3
7.05808e-08	16	58	5.97203	Regulation of telomere maintenance via telomerase	http://amigo.geneontology.org/amigo/term/GO:0032210	SMG6 HNRNPC CCT4 TCP1 GNL3L DKC1 TERF2 NAT10 HNRNPA1 CCT7 CCT5 HNRNPU CCT8 CCT3 CCT2 TINF2
7.08104e-08	18	74	5.26588	Multi-organism transport	http://amigo.geneontology.org/amigo/term/GO:0044766	NUP160 TPR NUP133 XPO1 RAE1 NUP93 KPNB1 NUP88 NUP98 NUP155 NUP43 NUP85 NUP214 RPS27A NUP205 SEC13 KPNA2 UBA52
7.08104e-08	18	74	5.26588	Multi-organism localization	http://amigo.geneontology.org/amigo/term/GO:1902579	NUP160 TPR NUP133 XPO1 RAE1 NUP93 KPNB1 NUP88 NUP98 NUP155 NUP43 NUP85 NUP214 RPS27A NUP205 SEC13 KPNA2 UBA52
7.29569e-08	13	37	7.60627	Cytoplasmic translational initiation	http://amigo.geneontology.org/amigo/term/GO:0002183	DHX29 EIF2B3 EIF3I EIF3D EIF5 EIF3E EIF3B EIF3A EIF2S2 DENR EIF4A1 EIF3C MTOR
7.73288e-08	26	150	3.75243	Regulation of gene silencing	http://amigo.geneontology.org/amigo/term/GO:0060968	POLR2J NUP160 POLR2B TPR NUP133 POLR2E POLR2F RAE1 NUP93 POLR2C POLR2I NUP88 NUP98 NUP155 NUP43 CDK2 XPO5 NUP85 NUP214 DNMT1 POLR2D POLR2K NUP205 SEC13 POLR2G POLR2L
7.97265e-08	32	216	3.2072	Fc receptor signaling pathway	http://amigo.geneontology.org/amigo/term/GO:0038093	PSMA4 FBXW11 ACTB PSMD8 PSMC6 PSMA3 PSMB5 PSMA6 PSMA7 PSMD7 PSMD3 PSMD11 ARPC3 SKP1 PSMD14 PSMB2 PSMA1 PSMB7 ACTR2 PSMA5 PSMD4 PSMB4 PSMD6 PSMC3 PSMD1 GRB2 ACTG1 PSMD13 PSMD12 ARPC4 PSMB3 PSMC4
8.0013e-08	50	443	2.44341	Regulation of small molecule metabolic process	http://amigo.geneontology.org/amigo/term/GO:0062012	BRCA1 NUP160 PSMA4 TPR NUP133 PSMD8 PSMC6 PSMA3 PSMB5 PSMA6 RAE1 PSMA7 NUP93 PSMD7 PSMD3 KPNB1 NUP88 PSMD11 NUP98 NUP155 SCAP PSMD14 NUP43 NUP85 PSMB2 NUP214 PSMA1 PSMB7 MYC SOD1 PSMA5 OGT NUP205 SEC13 PSMD4 PSMB4 PSMD6 VCP PSMC3 COX11 DDB1 PGAM1 PSMD1 PSMD13 USP7 PSMD12 MTOR EIF6 PSMB3 PSMC4
1.04978e-07	13	38	7.40611	Nucleotide-excision repair, preincision complex assembly	http://amigo.geneontology.org/amigo/term/GO:0006294	RBX1 ERCC2 RPA3 RPA1 CCNH RPS27A ERCC3 DDB1 UBA52 GTF2H4 GTF2H2 CDK7 GTF2H1
1.04978e-07	31	207	3.24206	Positive regulation of Wnt signaling pathway	http://amigo.geneontology.org/amigo/term/GO:0030177	PSMA4 NLE1 PSMD8 PSMC6 PSMA3 PSMB5 PSMA6 PSMA7 PSMD7 PSMD3 PSMD11 PSMD14 USP34 PSMB2 PSMA1 CDC73 PSMB7 USP8 PSMA5 PSMD4 PSMB4 PSMD6 VCP PSMC3 PSMD1 PSMD13 ATP6V0C PSMD12 PSMB3 PSMC4 RUVBL1
1.07706e-07	27	163	3.58597	Positive regulation of mRNA metabolic process	http://amigo.geneontology.org/amigo/term/GO:1903313	DIS3 SNW1 LSM5 HSPA8 PRPF19 NUP98 HBS1L EXOSC8 TARDBP EXOSC9 CNOT1 LSM7 LSM4 EXOSC2 CDC73 NCBP1 PNPT1 SF3B4 POLR2D METTL14 LSM6 NUDT21 POLR2G LSM3 EXOSC4 LSM2 CNOT3
1.0924e-07	9	16	12.1774	Ribosomal subunit export from nucleus	http://amigo.geneontology.org/amigo/term/GO:0000054	LSG1 XPO1 NUP88 RPS15 ABCE1 NMD3 NPM1 SDAD1 EIF6
1.0924e-07	11	26	9.15903	Maturation of 5.8S rRNA from tricistronic rRNA transcript (SSU-rRNA, 5.8S rRNA, LSU-rRNA)	http://amigo.geneontology.org/amigo/term/GO:0000466	NOP14 PES1 RCL1 EXOSC8 UTP20 EXOSC9 EXOSC2 WDR12 ABT1 RPS21 BOP1
1.0924e-07	9	16	12.1774	Ribosome localization	http://amigo.geneontology.org/amigo/term/GO:0033750	LSG1 XPO1 NUP88 RPS15 ABCE1 NMD3 NPM1 SDAD1 EIF6
1.0924e-07	24	132	3.93611	Regulation of posttranscriptional gene silencing	http://amigo.geneontology.org/amigo/term/GO:0060147	POLR2J NUP160 POLR2B TPR NUP133 POLR2E POLR2F RAE1 NUP93 POLR2C POLR2I NUP88 NUP98 NUP155 NUP43 XPO5 NUP85 NUP214 POLR2D POLR2K NUP205 SEC13 POLR2G POLR2L
1.0924e-07	9	16	12.1774	Establishment of protein localization to telomere	http://amigo.geneontology.org/amigo/term/GO:0070200	CCT4 TCP1 DKC1 CCT7 WRAP53 CCT5 CCT8 CCT3 CCT2
1.27193e-07	24	133	3.90652	Regulation of gene silencing by RNA	http://amigo.geneontology.org/amigo/term/GO:0060966	POLR2J NUP160 POLR2B TPR NUP133 POLR2E POLR2F RAE1 NUP93 POLR2C POLR2I NUP88 NUP98 NUP155 NUP43 XPO5 NUP85 NUP214 POLR2D POLR2K NUP205 SEC13 POLR2G POLR2L
1.28887e-07	10	21	10.3089	Blastocyst growth	http://amigo.geneontology.org/amigo/term/GO:0001832	ZPR1 PRPF19 SBDS NCAPG2 GINS4 CHEK1 PELO COPS2 CTR9 ZNF830
1.40303e-07	28	176	3.4441	RNA modification	http://amigo.geneontology.org/amigo/term/GO:0009451	TFB1M HSD17B10 DIMT1 TRMT6 TRMU MTERF4 ZC3H13 MOCS3 AARS2 TRMT5 DKC1 ELP3 MTO1 NAT10 CMTR1 CTU1 METTL14 NHP2 DPH3 RPUSD4 TRMT112 TRMT10C CTU2 NOP10 ADAT2 KTI12 FBL ELP5
1.51402e-07	26	155	3.63138	Antigen processing and presentation of peptide antigen via MHC class I	http://amigo.geneontology.org/amigo/term/GO:0002474	PSMA4 SNAP23 PSMD8 PSMC6 PSMA3 PSMB5 PSMA6 PSMA7 PSMD7 PSMD3 PSMD11 PSMD14 PSMB2 PSMA1 PSMB7 PSMA5 SEC13 PSMD4 PSMB4 PSMD6 PSMC3 PSMD1 PSMD13 PSMD12 PSMB3 PSMC4
1.58595e-07	28	177	3.42464	Activation of innate immune response	http://amigo.geneontology.org/amigo/term/GO:0002218	PSMA4 FBXW11 PSMD8 PSMC6 PSMA3 PSMB5 PSMA6 PSMA7 PSMD7 PSMD3 PSMD11 SKP1 PSMD14 SFPQ PSMB2 PSMA1 PSMB7 PSMA5 PSMD4 PSMB4 PSMD6 PSMC3 SIN3A PSMD1 PSMD13 PSMD12 PSMB3 PSMC4
2.07694e-07	38	298	2.76056	Antigen processing and presentation of exogenous peptide antigen	http://amigo.geneontology.org/amigo/term/GO:0002478	PSMA4 AP2S1 DYNC1I2 CAPZB KIF4A SNAP23 PSMD8 PSMC6 PSMA3 PSMB5 PSMA6 PSMA7 PSMD7 DCTN6 PSMD3 PSMD11 PSMD14 PSMB2 PSMA1 ACTR10 PSMB7 KIF23 KIF11 CLTC PSMA5 SEC13 PSMD4 PSMB4 PSMD6 PSMC3 DCTN5 PSMD1 DCTN2 PSMD13 DYNC1H1 PSMD12 PSMB3 PSMC4
2.09272e-07	32	225	3.07892	Cellular response to interleukin-1	http://amigo.geneontology.org/amigo/term/GO:0071347	PSMA4 FBXW11 PSMD8 RBX1 PSMC6 PSMA3 PSMB5 YY1 PSMA6 PSMA7 PSMD7 PSMD3 PSMD11 SKP1 PSMD14 PSMB2 PSMA1 PSMB7 MYC PSMA5 RPS27A PSMD4 PSMB4 PSMD6 PSMC3 PSMD1 UBE2N PSMD13 PSMD12 UBA52 PSMB3 PSMC4
2.16202e-07	9	17	11.461	Maturation of LSU-rRNA from tricistronic rRNA transcript (SSU-rRNA, 5.8S rRNA, LSU-rRNA)	http://amigo.geneontology.org/amigo/term/GO:0000463	DDX18 PES1 GTPBP4 RPL35 WDR12 RPL7 NIFK RPF2 BOP1
2.16202e-07	9	17	11.461	RRNA-containing ribonucleoprotein complex export from nucleus	http://amigo.geneontology.org/amigo/term/GO:0071428	LSG1 XPO1 NUP88 RPS15 ABCE1 NMD3 NPM1 SDAD1 EIF6
2.16202e-07	9	17	11.461	Positive regulation of chromosome separation	http://amigo.geneontology.org/amigo/term/GO:1905820	CDC27 CUL3 ANAPC4 ANAPC5 CDC23 CDC16 ANAPC11 NSMCE2 CDT1
2.6974e-07	11	28	8.50482	Cleavage involved in rRNA processing	http://amigo.geneontology.org/amigo/term/GO:0000469	NOP14 RCL1 EXOSC8 UTP20 EXOSC9 EXOSC2 NHP2 ABT1 UTP23 RPS21 TBL3
2.6974e-07	11	28	8.50482	Regulation of ubiquitin protein ligase activity	http://amigo.geneontology.org/amigo/term/GO:1904666	RPS20 DNM1L SKP1 RPS15 CDC20 RPL5 RPL23 RPL11 RPL37 PLK1 RPS7
2.85367e-07	17	72	5.11148	Positive regulation of DNA biosynthetic process	http://amigo.geneontology.org/amigo/term/GO:2000573	RFC2 RFC5 CCT4 TCP1 DKC1 PCNA RFC3 HNRNPA1 CCT7 MYC WRAP53 NVL CCT5 CCT8 CCT3 CCT2 POLG2
3.24374e-07	36	278	2.80342	Cell cycle G1/S phase transition	http://amigo.geneontology.org/amigo/term/GO:0044843	CUL3 AURKA CDC45 CDC6 CDC7 POLA1 ZPR1 KIF14 PPP6C ECD CDK2 CNOT1 PRMT1 INO80 PCNA MEN1 CDC73 CCNH MYC RPS6 CCNA2 EIF4E LSM11 RPL26 WEE1 CDT1 CDK1 TRIAP1 PLRG1 RRM2 MTBP HINFP POLE PHB2 CNOT3 CDK7
3.45671e-07	24	140	3.71119	Cellular response to heat	http://amigo.geneontology.org/amigo/term/GO:0034605	NUP160 TPR NUP133 RAE1 NUP93 RPA3 NUP88 HSPA8 NUP98 NUP155 SUMO1 NUP43 NUP85 NUP214 RPA1 EIF2S1 POLR2D NUP205 SEC13 SLU7 VCP ATP2A2 MTOR CHORDC1
3.45671e-07	24	140	3.71119	Regulation of nuclear division	http://amigo.geneontology.org/amigo/term/GO:0051783	CDC27 ZNF207 CUL3 SPDL1 TPR ANAPC4 NDC80 AURKA ANAPC5 CDC23 PRMT5 RAD1 CDC20 ZWINT PCID2 PKMYT1 CDC16 ANAPC11 CHEK1 BUB3 NSMCE2 PLK1 CDT1 MTBP
3.63735e-07	23	130	3.83014	Regulation of gene silencing by miRNA	http://amigo.geneontology.org/amigo/term/GO:0060964	POLR2J NUP160 POLR2B TPR NUP133 POLR2E POLR2F RAE1 NUP93 POLR2C POLR2I NUP88 NUP98 NUP155 NUP43 NUP85 NUP214 POLR2D POLR2K NUP205 SEC13 POLR2G POLR2L
3.68154e-07	10	23	9.41244	TRNA wobble base modification	http://amigo.geneontology.org/amigo/term/GO:0002097	TRMU MOCS3 ELP3 MTO1 CTU1 DPH3 CTU2 ADAT2 KTI12 ELP5
3.70095e-07	22	120	3.96891	Positive regulation of chromosome organization	http://amigo.geneontology.org/amigo/term/GO:2001252	TPR RAD50 CCT4 SFPQ TCP1 DNMT1 DKC1 TERF2 HNRNPA1 CCT7 CCT5 CCT8 NSMCE2 CCT3 GNL3 CCT2 CDT1 FEN1 SMC5 PPP1R10 GTF2H2 TINF2
3.71864e-07	26	162	3.47447	Protein import into nucleus	http://amigo.geneontology.org/amigo/term/GO:0006606	TPR TNPO3 NUP133 TNPO1 IPO11 RBM22 NUTF2 NUP93 KPNB1 NUP88 ZPR1 NUP98 NUP155 IPO13 TARDBP CSE1L NUP85 RPL23 NUP214 SEC13 NOLC1 CDK1 HDAC3 KPNA2 PHB2 PPP1R10
3.83745e-07	16	65	5.32889	TRNA aminoacylation	http://amigo.geneontology.org/amigo/term/GO:0043039	LARS2 IARS2 DARS2 AARS2 QRSL1 YARS1 NARS2 PPA2 YARS2 TARS2 RARS2 FARSA VARS2 MARS2 GATC SARS2
4.01841e-07	9	18	10.8243	Mitochondrial RNA processing	http://amigo.geneontology.org/amigo/term/GO:0000963	ELAC2 HSD17B10 TRNT1 TRMT5 MTO1 PNPT1 SUPV3L1 RPUSD4 TRMT10C
4.07494e-07	38	306	2.68839	Antigen processing and presentation of exogenous antigen	http://amigo.geneontology.org/amigo/term/GO:0019884	PSMA4 AP2S1 DYNC1I2 CAPZB KIF4A SNAP23 PSMD8 PSMC6 PSMA3 PSMB5 PSMA6 PSMA7 PSMD7 DCTN6 PSMD3 PSMD11 PSMD14 PSMB2 PSMA1 ACTR10 PSMB7 KIF23 KIF11 CLTC PSMA5 SEC13 PSMD4 PSMB4 PSMD6 PSMC3 DCTN5 PSMD1 DCTN2 PSMD13 DYNC1H1 PSMD12 PSMB3 PSMC4
4.67557e-07	52	497	2.26505	Histone modification	http://amigo.geneontology.org/amigo/term/GO:0016570	BRCA1 SART3 WDR70 HUWE1 AURKA WAC SETD1A PRMT5 SNW1 CTCF KAT8 RNF40 TAF6 SUPT6H RNF8 SKP1 SFPQ RBBP5 DR1 NAA50 CDK2 PRMT1 DNMT1 MEN1 CDC73 GTF2B KANSL2 CCNA2 OGT CHEK1 RNF20 N6AMT1 BAP1 WDR82 NIPBL PHB DDB1 SIN3A CDK1 HDAC3 HCFC1 KAT5 TRMT112 UBE2N NELFA USP7 TRRAP CTR9 EHMT2 UHRF1 FBL RUVBL1
4.80034e-07	16	66	5.24815	Amino acid activation	http://amigo.geneontology.org/amigo/term/GO:0043038	LARS2 IARS2 DARS2 AARS2 QRSL1 YARS1 NARS2 PPA2 YARS2 TARS2 RARS2 FARSA VARS2 MARS2 GATC SARS2
5.14337e-07	24	143	3.63334	Regulation of DNA recombination	http://amigo.geneontology.org/amigo/term/GO:0000018	POLR2J POLR2B RAD51 THOC1 POLR2E POLR2F POLR2C ERCC2 POLR2I SUPT6H TIMELESS RAD50 TERF2 ACTR2 WRAP53 POLR2D POLR2K CHEK1 PPP4C MMS19 POLR2G POLR2L KPNA2 TINF2
5.7701e-07	22	123	3.87211	Positive regulation of cell cycle phase transition	http://amigo.geneontology.org/amigo/term/GO:1901989	CDC27 CUL3 ANAPC4 THOC1 ANAPC5 CDC6 CDC23 CDC7 THOC5 CDC16 CDC73 ANAPC11 LSM11 NSMCE2 CDT1 SIN3A CDK1 PLRG1 MTBP NPM1 PHB2 PPP1R10
5.99208e-07	16	67	5.16982	Regulation of telomere maintenance via telomere lengthening	http://amigo.geneontology.org/amigo/term/GO:1904356	SMG6 HNRNPC CCT4 TCP1 GNL3L DKC1 TERF2 NAT10 HNRNPA1 CCT7 CCT5 HNRNPU CCT8 CCT3 CCT2 TINF2
6.0333e-07	8	14	12.3706	Inner cell mass cell proliferation	http://amigo.geneontology.org/amigo/term/GO:0001833	ZPR1 PRPF19 SBDS NCAPG2 GINS4 CHEK1 PELO COPS2
6.0333e-07	25	155	3.49171	Positive regulation of translation	http://amigo.geneontology.org/amigo/term/GO:0045727	PKM DHX29 EIF3D EIF3E C1QBP RPL5 NAT10 MYC UQCC2 EIF4A3 POLR2D EIF2B5 METTL14 LARP1 RPL26 RPUSD4 EEF2 POLR2G TRMT10C NPM1 EIF3C MTOR ABCF1 EIF6 RPS9
6.11418e-07	33	248	2.88066	G1/S transition of mitotic cell cycle	http://amigo.geneontology.org/amigo/term/GO:0000082	CUL3 AURKA CDC45 CDC6 CDC7 POLA1 ZPR1 KIF14 PPP6C ECD CDK2 CNOT1 PRMT1 INO80 PCNA CDC73 CCNH MYC RPS6 EIF4E LSM11 RPL26 WEE1 CDT1 CDK1 TRIAP1 PLRG1 RRM2 MTBP HINFP POLE CNOT3 CDK7
6.11418e-07	14	51	5.94276	NcRNA 3 -end processing	http://amigo.geneontology.org/amigo/term/GO:0043628	ELAC2 HSD17B10 TRNT1 EXOSC8 EXOSC9 EXOSC2 DKC1 TOE1 TUT1 INTS8 RPS21 TRMT10C EXOSC4 FBL
6.90086e-07	31	225	2.9827	Protein stabilization	http://amigo.geneontology.org/amigo/term/GO:0050821	ZNF207 TELO2 CDC37 GTPBP4 GAPDH CCT4 SUMO1 TCP1 RPL5 USP9X RPL23 VHL CCNH CCT7 COG3 RPL11 CCT5 CCT8 CCT3 NAA15 CCT2 PHB RPS7 HCFC1 NPM1 USP7 DNLZ PHB2 HYPK DNAJA3 CDK7
7.58894e-07	30	214	3.03485	NIK/NF-kappaB signaling	http://amigo.geneontology.org/amigo/term/GO:0038061	PSMA4 FBXW11 PSMD8 PSMC6 PSMA3 PSMB5 PSMA6 PSMA7 PSMD7 PSMD3 PSMD11 SKP1 PSMD14 PSMB2 PSMA1 PSMB7 PSMA5 RPS3 PPP4C PSMD4 PSMB4 PSMD6 PSMC3 PHB PSMD1 PSMD13 PSMD12 PHB2 PSMB3 PSMC4
7.95317e-07	14	52	5.82848	Positive regulation of gene expression, epigenetic	http://amigo.geneontology.org/amigo/term/GO:0045815	POLR1A ACTB POLR2E POLR2F TAF1C TAF1B POLR1B POLR1E POLR2K CHEK1 POLR1C POLR2L POLR1D POLR1H
8.63897e-07	26	169	3.33056	Regulation of generation of precursor metabolites and energy	http://amigo.geneontology.org/amigo/term/GO:0043467	NUP160 TPR NUP133 NOA1 RAE1 NUP93 NUP88 NUP98 NUP155 NUP43 NUP85 NUP214 MYC UQCC2 PNPT1 COX17 OGT NUP205 SEC13 VCP PRELID1 CDK1 PGAM1 MTOR PHB2 EIF6
8.78055e-07	11	31	7.68177	MRNA cleavage	http://amigo.geneontology.org/amigo/term/GO:0006379	POLR2I CPSF6 CPSF3 NCBP1 FIP1L1 TUT1 PCF11 CPSF2 NUDT21 CSTF3 POLR1H
9.10761e-07	21	116	3.91915	Blastocyst development	http://amigo.geneontology.org/amigo/term/GO:0001824	CUL3 NLE1 XAB2 SUPT6H ZPR1 PRPF19 CNOT1 SBDS DAD1 NDUFA2 WDR74 NCAPG2 GINS4 CHEK1 PELO MED21 COPS2 RPL13 RRM2 CTR9 ZNF830
9.16536e-07	10	25	8.65945	Establishment of protein localization to chromosome	http://amigo.geneontology.org/amigo/term/GO:0070199	CCT4 TCP1 DKC1 CCT7 WRAP53 CCT5 CCT8 CCT3 NIPBL CCT2
9.99722e-07	38	317	2.5951	Antigen processing and presentation of peptide antigen	http://amigo.geneontology.org/amigo/term/GO:0048002	PSMA4 AP2S1 DYNC1I2 CAPZB KIF4A SNAP23 PSMD8 PSMC6 PSMA3 PSMB5 PSMA6 PSMA7 PSMD7 DCTN6 PSMD3 PSMD11 PSMD14 PSMB2 PSMA1 ACTR10 PSMB7 KIF23 KIF11 CLTC PSMA5 SEC13 PSMD4 PSMB4 PSMD6 PSMC3 DCTN5 PSMD1 DCTN2 PSMD13 DYNC1H1 PSMD12 PSMB3 PSMC4
1.0103e-06	29	205	3.06249	Negative regulation of canonical Wnt signaling pathway	http://amigo.geneontology.org/amigo/term/GO:0090090	CUL3 PSMA4 PSMD8 RBX1 PSMC6 PSMA3 PSMB5 CHD8 PSMA6 PSMA7 PSMD7 PSMD3 PSMD11 CSNK1A1 PSMD14 PFDN5 PSMB2 PSMA1 PSMB7 PSMA5 PSMD4 PSMB4 PSMD6 PSMC3 PSMD1 PSMD13 PSMD12 PSMB3 PSMC4
1.01567e-06	31	229	2.9306	Regulation of protein ubiquitination	http://amigo.geneontology.org/amigo/term/GO:0031396	RPS20 BRCA1 CUL3 HSPA5 U2AF2 WDR70 HUWE1 RBX1 RNF40 GTPBP4 SKP1 RPS15 CDC20 RPL5 RPL23 GNL3L RPS2 RPL11 RPL37 OGT RPS3 RNF20 PLK1 HDAC3 RPS7 MTBP UBE2N NPM1 CTR9 MTOR DNAJA3
1.12379e-06	141	1970	1.54947	Positive regulation of macromolecule biosynthetic process	http://amigo.geneontology.org/amigo/term/GO:0010557	DHX33 SS18L2 BRCA1 SLC30A9 HSPA5 RFC2 CCAR1 PKM DHX29 FBXW11 THOC1 SUPT16H WAC IFT74 CDC7 THOC5 EIF3D PHF5A PSMC6 SNW1 YY1 CHD8 PRPF6 RPRD1B CTCF KAT8 EIF3E MED26 ELL ZNF574 TAF6 TFAM UBTF C1QBP SUPT6H ZPR1 NUP98 RFC5 MED23 CCT4 CEBPZ WDR77 SFPQ DR1 TCP1 RPL5 ECD EXOSC9 NUP85 PCID2 PRMT1 INO80 DKC1 TOP2A PCNA RFC3 MED10 MEN1 VHL CDC73 AKIRIN2 NAT10 HNRNPA1 CCT7 MED4 MYC UQCC2 ACTR2 DNA2 GTF2A2 PE…
1.20815e-06	9	20	9.74188	TRNA wobble uridine modification	http://amigo.geneontology.org/amigo/term/GO:0002098	TRMU MOCS3 ELP3 MTO1 CTU1 DPH3 CTU2 KTI12 ELP5
1.21403e-06	26	172	3.27247	Non-canonical Wnt signaling pathway	http://amigo.geneontology.org/amigo/term/GO:0035567	PSMA4 AP2S1 PSMD8 PSMC6 PSMA3 PSMB5 PSMA6 PSMA7 PSMD7 PSMD3 PSMD11 PSMD14 PSMB2 PSMA1 PSMB7 CLTC PSMA5 PSMD4 PSMB4 PSMD6 PSMC3 PSMD1 PSMD13 PSMD12 PSMB3 PSMC4
1.21636e-06	13	46	6.11809	Nuclear-transcribed mRNA catabolic process, exonucleolytic	http://amigo.geneontology.org/amigo/term/GO:0000291	DIS3 LSM5 HBS1L EXOSC8 EXOSC9 LSM7 LSM4 EXOSC2 LSM6 POLR2G LSM3 EXOSC4 LSM2
1.21636e-06	13	46	6.11809	Regulation of DNA-dependent DNA replication	http://amigo.geneontology.org/amigo/term/GO:0090329	RFC2 WDR18 TIPIN CDC7 RFC5 TIMELESS INO80 PCNA RFC3 DONSON CDT1 ZNF830 POLG2
1.47806e-06	41	362	2.45192	Macroautophagy	http://amigo.geneontology.org/amigo/term/GO:0016236	VPS13D VMP1 DYNC1I2 PIK3C3 HUWE1 EXOC1 WAC TOMM22 ATP6V1D CHMP4B CDC37 RHEB LAMTOR3 GAPDH ATP6V1A CHMP3 LAMTOR2 ATP6V0B TOMM40 CHMP2A ATP6V1E1 VPS25 RPS27A ATP6V1B2 TRAPPC8 ATP6V1C1 LARP1 SNF8 ATP6V0D1 VCP TMEM41B ATP2A2 CHMP6 UBE2N ATP6V0C SUPT5H DYNC1H1 MTOR PHB2 UBA52 CSNK2B
1.51549e-06	33	258	2.76901	Protein folding	http://amigo.geneontology.org/amigo/term/GO:0006457	NUDCD3 HSPA5 PPIE PDRG1 PPIL2 PFDN4 CDC37 GRPEL1 HSPA8 HSPA9 PFDN1 TTC1 CCT4 HSPE1 TCP1 PFDN5 TBCC CCT7 PDCL PPIL1 PFDN2 CCT5 CCT8 CCT3 CHCHD4 VCP CCT2 DNLZ CSNK2B PFDN6 DNAJA3 TBCD CHORDC1
1.61937e-06	21	120	3.78851	Glycolytic process	http://amigo.geneontology.org/amigo/term/GO:0006096	NUP160 TPR PKM NUP133 RAE1 PGK1 NUP93 NUP88 NUP98 GAPDH TPI1 NUP155 NUP43 NUP85 NUP214 MYC OGT NUP205 SEC13 PGAM1 EIF6
1.71423e-06	45	419	2.32503	Response to oxygen levels	http://amigo.geneontology.org/amigo/term/GO:0070482	PSMA4 DNM1L PSMD8 RBX1 PSMC6 PSMA3 PSMB5 PSMA6 PSMA7 PGK1 PSMD7 ERCC2 PSMD3 PSMD11 SOD2 ATP6V1A SCAP PSMD14 PSMB2 PSMA1 VHL PSMB7 MYC PSMA5 RPS27A CCNA2 AIFM1 NDUFS2 PSMD4 PSMB4 ATP6V0D1 ERCC3 PSMD6 PSMC3 PSMD1 PSMD13 LONP1 PSMD12 MTOR OPA1 PHB2 UBA52 ADSL PSMB3 PSMC4
1.79877e-06	12	40	6.49459	Negative regulation of DNA recombination at telomere	http://amigo.geneontology.org/amigo/term/GO:0048239	POLR2J POLR2B POLR2E POLR2F POLR2C POLR2I TERF2 POLR2D POLR2K POLR2G POLR2L TINF2
1.79877e-06	12	40	6.49459	Regulation of DNA recombination at telomere	http://amigo.geneontology.org/amigo/term/GO:0072695	POLR2J POLR2B POLR2E POLR2F POLR2C POLR2I TERF2 POLR2D POLR2K POLR2G POLR2L TINF2
1.85748e-06	21	121	3.7572	ATP generation from ADP	http://amigo.geneontology.org/amigo/term/GO:0006757	NUP160 TPR PKM NUP133 RAE1 PGK1 NUP93 NUP88 NUP98 GAPDH TPI1 NUP155 NUP43 NUP85 NUP214 MYC OGT NUP205 SEC13 PGAM1 EIF6
1.96996e-06	9	21	9.27798	Error-prone translesion synthesis	http://amigo.geneontology.org/amigo/term/GO:0042276	RFC2 POLE2 RPA3 RFC5 RPA1 PCNA RFC3 RPS27A UBA52
1.96996e-06	9	21	9.27798	MRNA cis splicing, via spliceosome	http://amigo.geneontology.org/amigo/term/GO:0045292	WBP11 RBM22 PRPF4B SRSF1 NCBP1 SNRNP200 CWC15 DDX23 PRPF40A
1.9765e-06	17	82	4.48813	Regulation of glycolytic process	http://amigo.geneontology.org/amigo/term/GO:0006110	NUP160 TPR NUP133 RAE1 NUP93 NUP88 NUP98 NUP155 NUP43 NUP85 NUP214 MYC OGT NUP205 SEC13 PGAM1 EIF6
2.12714e-06	21	122	3.7264	Positive regulation of mitotic cell cycle	http://amigo.geneontology.org/amigo/term/GO:0045931	CDC27 PAFAH1B1 CUL3 ANAPC4 ANAPC5 CDC6 CDC23 CDC7 CDC16 ANAPC11 EIF4E LSM11 NSMCE2 CDT1 SIN3A CDK1 PLRG1 MTBP PTPN11 PHB2 PPP1R10
2.17172e-06	18	92	4.2356	Positive regulation of protein localization to nucleus	http://amigo.geneontology.org/amigo/term/GO:1900182	TPR RBM22 NUTF2 ZPR1 CCT4 TCP1 TARDBP DKC1 CCT7 CCT5 CCT8 CCT3 CCT2 PLK1 NMD3 CDK1 HDAC3 NPM1
2.46629e-06	5	5	21.6486	Mitochondrial RNA 3 -end processing	http://amigo.geneontology.org/amigo/term/GO:0000965	HSD17B10 TRNT1 PNPT1 SUPV3L1 TRMT10C
2.46629e-06	5	5	21.6486	ScaRNA localization to Cajal body	http://amigo.geneontology.org/amigo/term/GO:0090666	CCT4 TCP1 DKC1 WRAP53 CCT2
2.68495e-06	32	252	2.74903	Response to interleukin-1	http://amigo.geneontology.org/amigo/term/GO:0070555	PSMA4 FBXW11 PSMD8 RBX1 PSMC6 PSMA3 PSMB5 YY1 PSMA6 PSMA7 PSMD7 PSMD3 PSMD11 SKP1 PSMD14 PSMB2 PSMA1 PSMB7 MYC PSMA5 RPS27A PSMD4 PSMB4 PSMD6 PSMC3 PSMD1 UBE2N PSMD13 PSMD12 UBA52 PSMB3 PSMC4
2.91672e-06	6	8	16.2365	Endonucleolytic cleavage in 5 -ETS of tricistronic rRNA transcript (SSU-rRNA, 5.8S rRNA, LSU-rRNA)	http://amigo.geneontology.org/amigo/term/GO:0000480	NOP14 RCL1 UTP20 ABT1 UTP23 TBL3
3.13766e-06	9	22	8.85625	TRNA 5 -end processing	http://amigo.geneontology.org/amigo/term/GO:0099116	HSD17B10 POP1 POP4 RPP30 RPP25L POP5 POP7 TRMT10C RPP21
3.33146e-06	7	12	12.6284	Histone H2B ubiquitination	http://amigo.geneontology.org/amigo/term/GO:0033523	WDR70 WAC RNF40 RNF8 CDC73 RNF20 CTR9
3.33254e-06	28	205	2.95689	Regulation of cellular ketone metabolic process	http://amigo.geneontology.org/amigo/term/GO:0010565	BRCA1 PSMA4 PSMD8 PSMC6 PSMA3 PSMB5 PSMA6 PSMA7 PSMD7 PSMD3 PSMD11 SCAP PSMD14 PSMB2 PSMA1 PSMB7 PSMA5 PSMD4 PSMB4 PSMD6 PSMC3 PSMD1 PSMD13 PSMD12 MTOR EIF6 PSMB3 PSMC4
3.39715e-06	11	35	6.80385	Base-excision repair, gap-filling	http://amigo.geneontology.org/amigo/term/GO:0006287	RFC2 POLD1 POLD3 RPA3 POLD2 RFC5 RPA1 PCNA RFC3 FEN1 POLE
3.52236e-06	18	95	4.10184	TRNA modification	http://amigo.geneontology.org/amigo/term/GO:0006400	HSD17B10 TRMT6 TRMU MOCS3 AARS2 TRMT5 ELP3 MTO1 NAT10 CTU1 DPH3 RPUSD4 TRMT112 TRMT10C CTU2 ADAT2 KTI12 ELP5
3.52236e-06	18	95	4.10184	Regulation of cellular response to heat	http://amigo.geneontology.org/amigo/term/GO:1900034	NUP160 TPR NUP133 RAE1 NUP93 RPA3 NUP88 HSPA8 NUP98 NUP155 NUP43 NUP85 NUP214 RPA1 NUP205 SEC13 MTOR CHORDC1
3.90908e-06	41	376	2.36062	Response to hypoxia	http://amigo.geneontology.org/amigo/term/GO:0001666	PSMA4 DNM1L PSMD8 RBX1 PSMC6 PSMA3 PSMB5 PSMA6 PSMA7 PGK1 PSMD7 ERCC2 PSMD3 PSMD11 SOD2 SCAP PSMD14 PSMB2 PSMA1 VHL PSMB7 MYC PSMA5 RPS27A CCNA2 PSMD4 PSMB4 ERCC3 PSMD6 PSMC3 PSMD1 PSMD13 LONP1 PSMD12 MTOR OPA1 PHB2 UBA52 ADSL PSMB3 PSMC4
3.90908e-06	8	17	10.1876	Formation of cytoplasmic translation initiation complex	http://amigo.geneontology.org/amigo/term/GO:0001732	EIF3I EIF3D EIF5 EIF3E EIF3B EIF3A EIF2S2 EIF3C
4.21774e-06	42	391	2.32543	Response to decreased oxygen levels	http://amigo.geneontology.org/amigo/term/GO:0036293	PSMA4 DNM1L PSMD8 RBX1 PSMC6 PSMA3 PSMB5 PSMA6 PSMA7 PGK1 PSMD7 ERCC2 PSMD3 PSMD11 SOD2 SCAP PSMD14 PSMB2 PSMA1 VHL PSMB7 MYC PSMA5 RPS27A CCNA2 AIFM1 PSMD4 PSMB4 ERCC3 PSMD6 PSMC3 PSMD1 PSMD13 LONP1 PSMD12 MTOR OPA1 PHB2 UBA52 ADSL PSMB3 PSMC4
4.3387e-06	29	220	2.85368	Negative regulation of translation	http://amigo.geneontology.org/amigo/term/GO:0017148	TPR DIS3 EIF3E LSM5 GAPDH HBS1L EXOSC8 TARDBP EXOSC9 CNOT1 LSM7 LSM4 EXOSC2 EIF2S1 PNPT1 EIF4A3 POLR2D METTL14 RPS3 EIF4E LARP1 LSM6 POLR2G LSM3 MRPL13 EXOSC4 LSM2 EIF6 CNOT3
4.66654e-06	17	87	4.23019	Positive regulation of mitotic cell cycle phase transition	http://amigo.geneontology.org/amigo/term/GO:1901992	CDC27 CUL3 ANAPC4 ANAPC5 CDC6 CDC23 CDC7 CDC16 ANAPC11 LSM11 NSMCE2 CDT1 SIN3A CDK1 PLRG1 MTBP PHB2
4.78538e-06	22	139	3.4264	Nucleoside diphosphate phosphorylation	http://amigo.geneontology.org/amigo/term/GO:0006165	NUP160 TPR PKM NUP133 RAE1 PGK1 NUP93 NUP88 NUP98 GAPDH TPI1 NUP155 NUP43 NUP85 NUP214 MYC OGT NUP205 SEC13 DTYMK PGAM1 EIF6
5.38084e-06	21	129	3.52419	ADP metabolic process	http://amigo.geneontology.org/amigo/term/GO:0046031	NUP160 TPR PKM NUP133 RAE1 PGK1 NUP93 NUP88 NUP98 GAPDH TPI1 NUP155 NUP43 NUP85 NUP214 MYC OGT NUP205 SEC13 PGAM1 EIF6
5.41327e-06	12	44	5.90417	Exonucleolytic catabolism of deadenylated mRNA	http://amigo.geneontology.org/amigo/term/GO:0043928	DIS3 LSM5 HBS1L EXOSC8 EXOSC9 LSM7 LSM4 EXOSC2 LSM6 LSM3 EXOSC4 LSM2
6.06038e-06	16	79	4.38453	Base-excision repair	http://amigo.geneontology.org/amigo/term/GO:0006284	RFC2 POLD1 POLD3 HUWE1 RPA3 POLD2 RFC5 RPA1 TERF2 PCNA RFC3 DNA2 RPS3 FEN1 POLE TINF2
6.10628e-06	22	141	3.3778	Nucleotide phosphorylation	http://amigo.geneontology.org/amigo/term/GO:0046939	NUP160 TPR PKM NUP133 RAE1 PGK1 NUP93 NUP88 NUP98 GAPDH TPI1 NUP155 NUP43 NUP85 NUP214 MYC OGT NUP205 SEC13 DTYMK PGAM1 EIF6
6.17252e-06	14	61	4.96854	TRNA aminoacylation for protein translation	http://amigo.geneontology.org/amigo/term/GO:0006418	LARS2 IARS2 DARS2 AARS2 YARS1 NARS2 PPA2 YARS2 TARS2 RARS2 FARSA VARS2 MARS2 SARS2
6.66683e-06	7	13	11.657	Mitochondrial electron transport, ubiquinol to cytochrome c	http://amigo.geneontology.org/amigo/term/GO:0006122	UQCRC1 UQCRC2 UQCRQ UQCRFS1 CYCS CYC1 UQCR10
6.66683e-06	7	13	11.657	Negative regulation of ubiquitin protein ligase activity	http://amigo.geneontology.org/amigo/term/GO:1904667	RPS20 RPS15 RPL5 RPL23 RPL11 RPL37 RPS7
6.70657e-06	20	120	3.6081	Regulation of ATP metabolic process	http://amigo.geneontology.org/amigo/term/GO:1903578	NUP160 TPR NUP133 DNM1L RAE1 NUP93 NUP88 NUP98 NUP155 NUP43 NUP85 NUP214 MYC UQCC2 OGT NUP205 SEC13 VCP PGAM1 EIF6
6.83319e-06	13	53	5.31004	Mitotic metaphase plate congression	http://amigo.geneontology.org/amigo/term/GO:0007080	CUL3 SPDL1 NDC80 CDC23 CHMP4B KPNB1 KIF14 CHMP2A NUF2 HNRNPU CDT1 DCTN2 CHMP6
7.53271e-06	42	400	2.27311	Cellular amino acid metabolic process	http://amigo.geneontology.org/amigo/term/GO:0006520	LARS2 PSMA4 IARS2 HSD17B10 PSMD8 PSMC6 PSMA3 PSMB5 PSMA6 PSMA7 PSMD7 PSMD3 PSMD11 PSMD14 DARS2 DLST AARS2 PSMB2 PSMA1 QRSL1 YARS1 PSMB7 NARS2 PPA2 YARS2 PSMA5 TARS2 RARS2 PSMD4 PSMB4 PSMD6 PSMC3 PSMD1 FARSA PSMD13 PSMD12 VARS2 MARS2 GATC PSMB3 PSMC4 SARS2
8.24468e-06	11	38	6.26671	Proteasomal ubiquitin-independent protein catabolic process	http://amigo.geneontology.org/amigo/term/GO:0010499	PSMA4 PSMA3 PSMB5 PSMA6 PSMA7 PSMB2 PSMA1 PSMB7 PSMA5 PSMB4 PSMB3
8.24468e-06	11	38	6.26671	Cytochrome complex assembly	http://amigo.geneontology.org/amigo/term/GO:0017004	COX15 UQCC1 COX16 UQCC2 COX17 COA6 UQCRFS1 COX14 COA5 PET100 PET117
9.4944e-06	37	334	2.3982	Macromolecule methylation	http://amigo.geneontology.org/amigo/term/GO:0043414	NDUFAF7 BRCA1 TFB1M HSD17B10 DIMT1 TRMT6 TDRD1 SETD1A SNRPD3 PRMT5 SNW1 CTCF SUPT6H RBBP5 ETF1 MTERF4 ZC3H13 SNRPB PRMT1 TRMT5 DNMT1 MEN1 MTO1 MYC CMTR1 METTL14 OGT RNF20 N6AMT1 MIS18A WDR82 TRMT112 TRMT10C NELFA CTR9 EHMT2 FBL
1.06972e-05	13	55	5.11695	Regulation of viral transcription	http://amigo.geneontology.org/amigo/term/GO:0046782	POLR2J POLR2B POLR2E POLR2F NELFCD POLR2C POLR2I POLR2D POLR2K POLR2G POLR2L NELFA SUPT5H
1.11619e-05	41	392	2.26427	Post-translational protein modification	http://amigo.geneontology.org/amigo/term/GO:0043687	CUL3 PSMA4 FBXW11 PSMD8 RBX1 PSMC6 PSMA3 PSMB5 PSMA6 PSMA7 PSMD7 PSMD3 PSMD11 SKP1 PSMD14 RBBP5 PSMB2 PSMA1 MEN1 VHL PSMB7 RABGGTB COPS3 PSMA5 UBA3 PSMD4 PSMB4 NAE1 PSMD6 DCAF13 PSMC3 COPS2 DDB1 COPS6 GPS1 PSMD1 PSMD13 PSMD12 PSMB3 PSMC4 NEDD8
1.11941e-05	28	218	2.78056	Endoplasmic reticulum to Golgi vesicle-mediated transport	http://amigo.geneontology.org/amigo/term/GO:0006888	CUL3 TRAPPC3 DYNC1I2 CAPZB ARCN1 DCTN6 NAPA GBF1 GOSR2 COPZ1 SCAP PPP6C COPA ACTR10 COG2 COG3 PREB USO1 TRAPPC8 SEC13 VCP DCTN5 TRAPPC11 TRAPPC1 DCTN2 TRAPPC5 DYNC1H1 NSF
1.1412e-05	12	47	5.52731	SnRNA metabolic process	http://amigo.geneontology.org/amigo/term/GO:0016073	INTS9 EXOSC8 EXOSC9 EXOSC2 DKC1 TOE1 NHP2 TUT1 INTS4 INTS8 EXOSC4 NOP10
1.2015e-05	17	93	3.95728	Regulation of carbohydrate catabolic process	http://amigo.geneontology.org/amigo/term/GO:0043470	NUP160 TPR NUP133 RAE1 NUP93 NUP88 NUP98 NUP155 NUP43 NUP85 NUP214 MYC OGT NUP205 SEC13 PGAM1 EIF6
1.22315e-05	22	147	3.23993	Regulation of protein localization to nucleus	http://amigo.geneontology.org/amigo/term/GO:1900180	TPR POLR1A RBM22 NUTF2 ZPR1 CCT4 TCP1 TARDBP DKC1 CCT7 NVL CCT5 CCT8 CCT3 NOLC1 CCT2 PLK1 NMD3 SIN3A CDK1 HDAC3 NPM1
1.22378e-05	34	297	2.47829	Positive regulation of innate immune response	http://amigo.geneontology.org/amigo/term/GO:0045089	POLR3B PSMA4 FBXW11 PSMD8 PSMC6 PSMA3 PSMB5 PSMA6 PSMA7 PSMD7 RPS19 PSMD3 PSMD11 SKP1 PSMD14 SFPQ PSMB2 PSMA1 POLR3F AKIRIN2 PSMB7 PSMA5 PSMD4 PSMB4 PSMD6 PSMC3 POLR3D SIN3A PSMD1 PSMD13 POLR3C PSMD12 PSMB3 PSMC4
1.23864e-05	7	14	10.8243	Translocation of molecules into host	http://amigo.geneontology.org/amigo/term/GO:0044417	THOC3 THOC1 THOC5 TCP1 THOC2 THOC6 THOC7
1.23864e-05	7	14	10.8243	Mitochondrial tRNA processing	http://amigo.geneontology.org/amigo/term/GO:0090646	ELAC2 HSD17B10 TRNT1 TRMT5 MTO1 RPUSD4 TRMT10C
1.30877e-05	13	56	5.02557	Negative regulation of nuclear division	http://amigo.geneontology.org/amigo/term/GO:0051784	ZNF207 SPDL1 TPR NDC80 RAD1 CDC20 ZWINT PCID2 CHEK1 BUB3 PLK1 CDT1 MTBP
1.38743e-05	31	259	2.59115	Response to temperature stimulus	http://amigo.geneontology.org/amigo/term/GO:0009266	NUP160 TPR NUP133 EIF2B3 RAE1 NUP93 RPA3 NUP88 HSPA8 NUP98 SOD2 NUP155 EIF2B4 SUMO1 EIF2B2 NUP43 NUP85 NUP214 RPA1 EIF2S1 SOD1 POLR2D EIF2B5 NUP205 SEC13 SLU7 VCP ATP2A2 MTOR DNAJA3 CHORDC1
1.43301e-05	12	48	5.41216	Negative regulation of mitotic nuclear division	http://amigo.geneontology.org/amigo/term/GO:0045839	ZNF207 SPDL1 TPR NDC80 CDC20 ZWINT PCID2 CHEK1 BUB3 PLK1 CDT1 MTBP
1.45436e-05	24	172	3.02074	DNA damage checkpoint signaling	http://amigo.geneontology.org/amigo/term/GO:0000077	TIPIN THOC1 AURKA THOC5 RAD1 CDK2 CNOT1 PRMT1 PCNA HUS1 TIPRL CHEK1 DONSON RPL26 TOPBP1 ATRIP CDK1 TRIAP1 HINFP RAD9A PTPN11 ZNF830 PPP1R10 CNOT3
1.67078e-05	8	20	8.65945	RRNA catabolic process	http://amigo.geneontology.org/amigo/term/GO:0016075	DIS3 DDX49 DROSHA EXOSC8 EXOSC9 EXOSC2 PELO EXOSC4
1.75836e-05	29	236	2.66021	Negative regulation of Wnt signaling pathway	http://amigo.geneontology.org/amigo/term/GO:0030178	CUL3 PSMA4 PSMD8 RBX1 PSMC6 PSMA3 PSMB5 CHD8 PSMA6 PSMA7 PSMD7 PSMD3 PSMD11 CSNK1A1 PSMD14 PFDN5 PSMB2 PSMA1 PSMB7 PSMA5 PSMD4 PSMB4 PSMD6 PSMC3 PSMD1 PSMD13 PSMD12 PSMB3 PSMC4
1.76802e-05	25	186	2.90976	Cellular amine metabolic process	http://amigo.geneontology.org/amigo/term/GO:0044106	PSMA4 DHPS PSMD8 PSMC6 PSMA3 PSMB5 PSMA6 PSMA7 PSMD7 PSMD3 PSMD11 PSMD14 PSMB2 PSMA1 PSMB7 PSMA5 PSMD4 PSMB4 PSMD6 PSMC3 PSMD1 PSMD13 PSMD12 PSMB3 PSMC4
1.81279e-05	27	211	2.7702	Regulation of animal organ morphogenesis	http://amigo.geneontology.org/amigo/term/GO:2000027	PSMA4 AP2S1 PSMD8 PSMC6 PSMA3 PSMB5 PSMA6 PSMA7 PSMD7 PSMD3 PSMD11 PSMD14 PSMB2 PSMA1 PSMB7 CLTC PSMA5 PSMD4 PSMB4 PSMD6 PSMC3 PSMD1 PSMD13 PSMD12 PHB2 PSMB3 PSMC4
1.83259e-05	60	686	1.89347	Organelle localization	http://amigo.geneontology.org/amigo/term/GO:0051640	PAFAH1B1 CUL3 SPDL1 LSG1 TRAPPC3 VMP1 FBXW11 DYNC1I2 NDC80 XPO1 DNM1L HAUS4 SNAP23 CDC23 ARCN1 CHMP4B NAPA PPP2R1A GBF1 KPNB1 GOSR2 NUP88 RPS15 KIF14 PPP6C UXT CHMP2A TUBG1 ACTR10 ACTR2 PREB LRPPRC USO1 NEDD1 NUF2 HNRNPU SEC13 ABCE1 CEP57 PLK1 CDT1 NMD3 TRAPPC1 CDK1 ATP2A2 DCTN2 CKAP5 CHMP6 TRAPPC5 NPM1 DYNC1H1 SDAD1 MTOR OPA1 HAUS7 HAUS3 TUBB EIF6 HAUS5 NSF
1.85841e-05	32	276	2.50999	T cell receptor signaling pathway	http://amigo.geneontology.org/amigo/term/GO:0050852	PSMA4 EIF2B3 FBXW11 PSMD8 PSMC6 PSMA3 PSMB5 PSMA6 PSMA7 PSMD7 PSMD3 PSMD11 SKP1 EIF2B4 PSMD14 EIF2B2 PSMB2 PSMA1 PSMB7 PSMA5 EIF2B5 RPS3 PSMD4 PSMB4 PSMD6 PSMC3 PSMD1 UBE2N PSMD13 PSMD12 PSMB3 PSMC4
1.96335e-05	13	58	4.85228	Regulation of ubiquitin-protein transferase activity	http://amigo.geneontology.org/amigo/term/GO:0051438	RPS20 DNM1L SKP1 RPS15 CDC20 RPL5 RPL23 RPS2 RPL11 RPL37 PLK1 RPS7 UBE2N
2.16429e-05	9	27	7.21621	Iron-sulfur cluster assembly	http://amigo.geneontology.org/amigo/term/GO:0016226	NUBP2 HSCB NUBP1 HSPA9 ISCA1 CIAO1 MMS19 GLRX5 NFS1
2.16429e-05	9	27	7.21621	Metallo-sulfur cluster assembly	http://amigo.geneontology.org/amigo/term/GO:0031163	NUBP2 HSCB NUBP1 HSPA9 ISCA1 CIAO1 MMS19 GLRX5 NFS1
2.16429e-05	7	15	10.1027	Mitotic DNA replication	http://amigo.geneontology.org/amigo/term/GO:1902969	RAD51 MCM6 CDC45 POLA1 MCM4 MCM3 GINS3
2.33211e-05	14	68	4.45707	Metaphase plate congression	http://amigo.geneontology.org/amigo/term/GO:0051310	CUL3 SPDL1 NDC80 CDC23 CHMP4B KPNB1 KIF14 CHMP2A NUF2 HNRNPU CDT1 DCTN2 CHMP6 DYNC1H1
2.48586e-05	21	142	3.20156	Purine nucleoside diphosphate metabolic process	http://amigo.geneontology.org/amigo/term/GO:0009135	NUP160 TPR PKM NUP133 RAE1 PGK1 NUP93 NUP88 NUP98 GAPDH TPI1 NUP155 NUP43 NUP85 NUP214 MYC OGT NUP205 SEC13 PGAM1 EIF6
2.48586e-05	21	142	3.20156	Purine ribonucleoside diphosphate metabolic process	http://amigo.geneontology.org/amigo/term/GO:0009179	NUP160 TPR PKM NUP133 RAE1 PGK1 NUP93 NUP88 NUP98 GAPDH TPI1 NUP155 NUP43 NUP85 NUP214 MYC OGT NUP205 SEC13 PGAM1 EIF6
2.81243e-05	25	191	2.83359	Amine metabolic process	http://amigo.geneontology.org/amigo/term/GO:0009308	PSMA4 DHPS PSMD8 PSMC6 PSMA3 PSMB5 PSMA6 PSMA7 PSMD7 PSMD3 PSMD11 PSMD14 PSMB2 PSMA1 PSMB7 PSMA5 PSMD4 PSMB4 PSMD6 PSMC3 PSMD1 PSMD13 PSMD12 PSMB3 PSMC4
2.81243e-05	25	191	2.83359	Positive regulation of cellular amide metabolic process	http://amigo.geneontology.org/amigo/term/GO:0034250	PKM DHX29 EIF3D EIF3E C1QBP RPL5 NAT10 MYC UQCC2 EIF4A3 POLR2D EIF2B5 METTL14 LARP1 RPL26 RPUSD4 EEF2 POLR2G TRMT10C NPM1 EIF3C MTOR ABCF1 EIF6 RPS9
2.84182e-05	29	242	2.59426	Negative regulation of cellular amide metabolic process	http://amigo.geneontology.org/amigo/term/GO:0034249	TPR DIS3 EIF3E LSM5 GAPDH HBS1L EXOSC8 TARDBP EXOSC9 CNOT1 LSM7 LSM4 EXOSC2 EIF2S1 PNPT1 EIF4A3 POLR2D METTL14 RPS3 EIF4E LARP1 LSM6 POLR2G LSM3 MRPL13 EXOSC4 LSM2 EIF6 CNOT3
2.98508e-05	40	394	2.19783	Methylation	http://amigo.geneontology.org/amigo/term/GO:0032259	NDUFAF7 BRCA1 TFB1M HSD17B10 DIMT1 TRMT6 TDRD1 SETD1A SNRPD3 TRMU PRMT5 SNW1 CTCF SUPT6H RBBP5 ETF1 MTERF4 ZC3H13 SNRPB PRMT1 TRMT5 DNMT1 MEN1 MTO1 MYC CMTR1 METTL14 OGT RNF20 N6AMT1 MIS18A WDR82 METTL17 MAT2A TRMT112 TRMT10C NELFA CTR9 EHMT2 FBL
3.46193e-05	21	145	3.13532	Ribonucleoside diphosphate metabolic process	http://amigo.geneontology.org/amigo/term/GO:0009185	NUP160 TPR PKM NUP133 RAE1 PGK1 NUP93 NUP88 NUP98 GAPDH TPI1 NUP155 NUP43 NUP85 NUP214 MYC OGT NUP205 SEC13 PGAM1 EIF6
3.49663e-05	13	61	4.61364	Positive regulation of telomere maintenance	http://amigo.geneontology.org/amigo/term/GO:0032206	RAD50 CCT4 TCP1 DKC1 TERF2 HNRNPA1 CCT7 CCT5 CCT8 CCT3 GNL3 CCT2 PPP1R10
3.49663e-05	13	61	4.61364	Regulation of DNA-templated transcription, elongation	http://amigo.geneontology.org/amigo/term/GO:0032784	THOC1 SUPT16H THOC5 NELFCD ELL SUPT6H RNF8 TSFM CDC73 HNRNPU CDK12 NELFA SUPT5H
3.60344e-05	7	16	9.47127	Endonucleolytic cleavage involved in rRNA processing	http://amigo.geneontology.org/amigo/term/GO:0000478	NOP14 RCL1 UTP20 ABT1 UTP23 RPS21 TBL3
3.60344e-05	7	16	9.47127	Endonucleolytic cleavage of tricistronic rRNA transcript (SSU-rRNA, 5.8S rRNA, LSU-rRNA)	http://amigo.geneontology.org/amigo/term/GO:0000479	NOP14 RCL1 UTP20 ABT1 UTP23 RPS21 TBL3
3.75867e-05	11	44	5.41216	CENP-A containing nucleosome assembly	http://amigo.geneontology.org/amigo/term/GO:0034080	CENPM CENPK HJURP MIS18BP1 CENPO MIS18A RBBP4 CENPN NPM1 CENPW RUVBL1
3.75867e-05	11	44	5.41216	CENP-A containing chromatin organization	http://amigo.geneontology.org/amigo/term/GO:0061641	CENPM CENPK HJURP MIS18BP1 CENPO MIS18A RBBP4 CENPN NPM1 CENPW RUVBL1
3.78974e-05	18	112	3.47924	Protein targeting to mitochondrion	http://amigo.geneontology.org/amigo/term/GO:0006626	MIPEP HUWE1 TOMM22 SAMM50 TIMM9 PMPCB GRPEL1 MTERF4 TOMM40 TIMM10 SAE1 AIFM1 CHCHD4 BAP1 PMPCA UBL5 DNLZ TIMM23
4.09628e-05	9	29	6.71854	Nucleotide-excision repair, preincision complex stabilization	http://amigo.geneontology.org/amigo/term/GO:0006293	RBX1 ERCC2 RPA3 RPA1 ERCC3 DDB1 GTF2H4 GTF2H2 GTF2H1
4.09628e-05	9	29	6.71854	Nucleotide-excision repair, DNA incision, 3 -to lesion	http://amigo.geneontology.org/amigo/term/GO:0006295	RBX1 ERCC2 RPA3 RPA1 ERCC3 DDB1 GTF2H4 GTF2H2 GTF2H1
4.09628e-05	9	29	6.71854	Protein K11-linked ubiquitination	http://amigo.geneontology.org/amigo/term/GO:0070979	CDC27 ANAPC4 ANAPC5 CDC23 ANAPC13 CDC16 ANAPC11 ANAPC1 ANAPC2
4.09875e-05	32	287	2.41378	Stem cell differentiation	http://amigo.geneontology.org/amigo/term/GO:0048863	PSMA4 PSMD8 SETD1A PHF5A PSMC6 PSMA3 PSMB5 PSMA6 PSMA7 PSMD7 ERCC2 PSMD3 PSMD11 HSPA9 PSMD14 PSMB2 PSMA1 PSMB7 PSMA5 HNRNPU PSMD4 PSMB4 PSMD6 PSMC3 NOLC1 NUDT21 CDK12 PSMD1 PSMD13 PSMD12 PSMB3 PSMC4
4.11679e-05	5	7	15.4633	Ribosomal large subunit export from nucleus	http://amigo.geneontology.org/amigo/term/GO:0000055	XPO1 NUP88 NMD3 NPM1 SDAD1
4.59616e-05	4	4	21.6486	TRNA wobble position uridine thiolation	http://amigo.geneontology.org/amigo/term/GO:0002143	TRMU MOCS3 CTU1 CTU2
4.69192e-05	11	45	5.29189	Regulation of mitotic sister chromatid segregation	http://amigo.geneontology.org/amigo/term/GO:0033047	ZNF207 SPDL1 TPR NDC80 CDC20 ZWINT PCID2 HNRNPU BUB3 PLK1 CDT1
4.72766e-05	22	160	2.97669	Negative regulation of DNA metabolic process	http://amigo.geneontology.org/amigo/term/GO:0051053	POLR2J POLR2B SMG6 THOC1 HNRNPC POLR2E POLR2F POLR2C POLR2I RAD50 GNL3L TERF2 MEN1 NAT10 HNRNPA1 POLR2D POLR2K RPS3 HNRNPU POLR2G POLR2L TINF2
5.05321e-05	32	290	2.38881	Cellular ketone metabolic process	http://amigo.geneontology.org/amigo/term/GO:0042180	BRCA1 PSMA4 HSD17B10 PSMD8 PSMC6 PSMA3 PSMB5 PSMA6 PSMA7 PSMD7 PSMD3 PSMD11 TPI1 SCAP PSMD14 PSMB2 PSMA1 PSMB7 NDUFA9 PSMA5 PSMD4 PSMB4 FDXR PSMD6 PSMC3 PSMD1 PSMD13 PSMD12 MTOR EIF6 PSMB3 PSMC4
5.07097e-05	12	54	4.81081	Histone ubiquitination	http://amigo.geneontology.org/amigo/term/GO:0016574	WDR70 HUWE1 WAC RNF40 RNF8 SKP1 CDC73 RNF20 DDB1 UBE2N CTR9 UHRF1
5.33528e-05	8	23	7.52996	Nucleotide-excision repair, DNA damage recognition	http://amigo.geneontology.org/amigo/term/GO:0000715	RBX1 COPS3 RPS27A COPS2 DDB1 COPS6 GPS1 UBA52
5.33528e-05	8	23	7.52996	Kinetochore organization	http://amigo.geneontology.org/amigo/term/GO:0051383	NDC80 SMC4 CENPK SMC2 NUF2 CENPN CDT1 CENPW
5.50166e-05	9	30	6.49459	Nucleotide-excision repair, DNA duplex unwinding	http://amigo.geneontology.org/amigo/term/GO:0000717	RBX1 ERCC2 RPS27A ERCC3 DDB1 UBA52 GTF2H4 GTF2H2 GTF2H1
5.92844e-05	19	127	3.23877	MRNA destabilization	http://amigo.geneontology.org/amigo/term/GO:0061157	DIS3 LSM5 HBS1L EXOSC8 TARDBP EXOSC9 CNOT1 LSM7 LSM4 EXOSC2 PNPT1 POLR2D METTL14 LSM6 POLR2G LSM3 EXOSC4 LSM2 CNOT3
6.09755e-05	10	38	5.69701	Mitotic spindle assembly checkpoint signaling	http://amigo.geneontology.org/amigo/term/GO:0007094	ZNF207 SPDL1 TPR NDC80 CDC20 ZWINT PCID2 BUB3 PLK1 CDT1
6.09755e-05	10	38	5.69701	Spindle assembly checkpoint signaling	http://amigo.geneontology.org/amigo/term/GO:0071173	ZNF207 SPDL1 TPR NDC80 CDC20 ZWINT PCID2 BUB3 PLK1 CDT1
6.09755e-05	10	38	5.69701	Mitotic spindle checkpoint signaling	http://amigo.geneontology.org/amigo/term/GO:0071174	ZNF207 SPDL1 TPR NDC80 CDC20 ZWINT PCID2 BUB3 PLK1 CDT1
6.68486e-05	34	322	2.28588	Regulation of canonical Wnt signaling pathway	http://amigo.geneontology.org/amigo/term/GO:0060828	CUL3 PSMA4 NLE1 PSMD8 RBX1 PSMC6 PSMA3 PSMB5 CHD8 PSMA6 PSMA7 PSMD7 PSMD3 PSMD11 CSNK1A1 PSMD14 USP34 PFDN5 PSMB2 PSMA1 PSMB7 USP8 PSMA5 PSMD4 PSMB4 PSMD6 VCP PSMC3 PSMD1 PSMD13 PSMD12 PSMB3 PSMC4 RUVBL1
6.94733e-05	22	164	2.90408	Nucleoside diphosphate metabolic process	http://amigo.geneontology.org/amigo/term/GO:0009132	NUP160 TPR PKM NUP133 RAE1 PGK1 NUP93 NUP88 NUP98 GAPDH TPI1 NUP155 NUP43 NUP85 NUP214 MYC OGT NUP205 SEC13 DTYMK PGAM1 EIF6
7.20912e-05	11	47	5.0667	Chromatin remodeling at centromere	http://amigo.geneontology.org/amigo/term/GO:0031055	CENPM CENPK HJURP MIS18BP1 CENPO MIS18A RBBP4 CENPN NPM1 CENPW RUVBL1
7.70898e-05	90	1222	1.59442	Regulation of organelle organization	http://amigo.geneontology.org/amigo/term/GO:0033043	CDC27 PAFAH1B1 ZNF207 BRCA1 CUL3 SPDL1 TPR VPS13D ANAPC4 SMG6 WDR1 CAPZB NDC80 HUWE1 DNM1L AURKA TPX2 ANAPC5 HNRNPC CDC6 CDC23 PRMT5 ZMYND8 RAE1 CHMP4B CTCF NUBP1 OSBP ARPC3 RAD1 RAD50 CCT4 SFPQ CDC20 TCP1 ZWINT STIL CNOT1 PCID2 PKMYT1 GNL3L CDC16 CHMP2A DNMT1 DKC1 TOP2A TERF2 NAT10 HNRNPA1 CCT7 MYC ACTR2 PREB CLTC ANAPC11 PFDN2 RPS3 CHEK1 CCT5 ANAPC1 HNRNPU BUB3 CCT8 NSMCE2 CCT3 GNL3 NIPBL SKA3 …
7.74088e-05	10	39	5.55093	RRNA modification	http://amigo.geneontology.org/amigo/term/GO:0000154	TFB1M DIMT1 MTERF4 DKC1 NAT10 NHP2 RPUSD4 TRMT112 NOP10 FBL
7.74088e-05	28	242	2.5048	DNA packaging	http://amigo.geneontology.org/amigo/term/GO:0006323	NCAPH2 SART3 CENPM CTCF NCAPG RNF8 SMC4 CENPK HJURP MIS18BP1 TOP2A SMC2 CENPO NCAPG2 NCAPD3 AIFM1 MIS18A CHAF1B RBBP4 CENPN PLK1 CDK1 BANF1 NPM1 SMC5 CENPW CSNK2B RUVBL1
7.74088e-05	10	39	5.55093	Spindle checkpoint signaling	http://amigo.geneontology.org/amigo/term/GO:0031577	ZNF207 SPDL1 TPR NDC80 CDC20 ZWINT PCID2 BUB3 PLK1 CDT1
7.74088e-05	10	39	5.55093	NcRNA catabolic process	http://amigo.geneontology.org/amigo/term/GO:0034661	DIS3 POP1 DDX49 DROSHA EXOSC8 EXOSC9 EXOSC2 PNPT1 PELO EXOSC4
8.19591e-05	19	130	3.16403	Positive regulation of mRNA catabolic process	http://amigo.geneontology.org/amigo/term/GO:0061014	DIS3 LSM5 HBS1L EXOSC8 TARDBP EXOSC9 CNOT1 LSM7 LSM4 EXOSC2 PNPT1 POLR2D METTL14 LSM6 POLR2G LSM3 EXOSC4 LSM2 CNOT3
8.20895e-05	15	86	3.77592	Regulation of translational initiation	http://amigo.geneontology.org/amigo/term/GO:0006446	TPR DHX29 MTIF2 EIF5 EIF3E EIF3B EIF2B2 EIF2S1 NCBP1 POLR2D EIF2B5 LARP1 POLR2G NPM1 MTOR
8.20895e-05	15	86	3.77592	Establishment of chromosome localization	http://amigo.geneontology.org/amigo/term/GO:0051303	CUL3 SPDL1 NDC80 CDC23 CHMP4B KPNB1 KIF14 CHMP2A ACTR2 NUF2 HNRNPU CDT1 DCTN2 CHMP6 DYNC1H1
8.44358e-05	27	230	2.54136	Signal transduction in response to DNA damage	http://amigo.geneontology.org/amigo/term/GO:0042770	TIPIN THOC1 AURKA THOC5 RAD1 CDK2 CNOT1 PRMT1 PCNA HUS1 TIPRL CHEK1 DONSON RPL26 TOPBP1 ATRIP CDK1 TRIAP1 HINFP RAD9A KAT5 GRB2 PTPN11 NPM1 ZNF830 PPP1R10 CNOT3
8.44358e-05	14	76	3.9879	Centrosome duplication	http://amigo.geneontology.org/amigo/term/GO:0051298	BRCA1 NDC80 XPO1 CHMP4B NUBP1 CHMP3 CDK2 STIL CHMP2A NAT10 SASS6 CKAP5 NPM1 CHORDC1
8.77636e-05	11	48	4.96114	DNA-dependent DNA replication maintenance of fidelity	http://amigo.geneontology.org/amigo/term/GO:0045005	RAD51 POLD1 TIPIN THOC1 TIMELESS PCNA DNA2 MMS22L DONSON POLE ZNF830
8.79939e-05	12	57	4.5576	Sister chromatid cohesion	http://amigo.geneontology.org/amigo/term/GO:0007062	CTCF SMC3 SFPQ CDC20 NAA50 NSMCE2 NIPBL PLK1 FEN1 MCMBP SMC5 PHB2
8.79939e-05	12	57	4.5576	DNA replication-independent nucleosome organization	http://amigo.geneontology.org/amigo/term/GO:0034724	SUPT16H CENPM CENPK HJURP MIS18BP1 CENPO MIS18A RBBP4 CENPN NPM1 CENPW RUVBL1
9.20974e-05	43	459	2.02808	Establishment of organelle localization	http://amigo.geneontology.org/amigo/term/GO:0051656	PAFAH1B1 CUL3 SPDL1 LSG1 TRAPPC3 FBXW11 NDC80 XPO1 SNAP23 CDC23 CHMP4B NAPA GBF1 KPNB1 GOSR2 NUP88 RPS15 KIF14 PPP6C UXT CHMP2A ACTR10 ACTR2 PREB LRPPRC USO1 NUF2 HNRNPU SEC13 ABCE1 PLK1 CDT1 NMD3 TRAPPC1 DCTN2 CHMP6 TRAPPC5 NPM1 DYNC1H1 SDAD1 OPA1 EIF6 NSF
9.69034e-05	10	40	5.41216	Positive regulation of RNA splicing	http://amigo.geneontology.org/amigo/term/GO:0033120	U2AF2 RBM22 SNW1 ZPR1 HSPA8 PRPF19 NUP98 SRSF1 NCBP1 SF3B4
9.69034e-05	10	40	5.41216	Negative regulation of mitotic metaphase/anaphase transition	http://amigo.geneontology.org/amigo/term/GO:0045841	ZNF207 SPDL1 TPR NDC80 CDC20 ZWINT PCID2 BUB3 PLK1 CDT1
9.84892e-05	17	109	3.37639	Fibroblast growth factor receptor signaling pathway	http://amigo.geneontology.org/amigo/term/GO:0008543	POLR2J POLR2B POLR2E POLR2F POLR2C POLR2I SHOC2 HNRNPA1 NCBP1 POLR2D POLR2K CEP57 POLR2G POLR2L GRB2 PTPN11 HNRNPH1
9.88359e-05	5	8	13.5304	Pre-replicative complex assembly involved in nuclear cell cycle DNA replication	http://amigo.geneontology.org/amigo/term/GO:0006267	MCM6 MCM5 MCM4 MCM3 MCM7
9.88359e-05	5	8	13.5304	Pre-replicative complex assembly involved in cell cycle DNA replication	http://amigo.geneontology.org/amigo/term/GO:1902299	MCM6 MCM5 MCM4 MCM3 MCM7
9.92691e-05	39	401	2.10548	Regulation of innate immune response	http://amigo.geneontology.org/amigo/term/GO:0045088	POLR3B PSMA4 FBXW11 PSMD8 PSMC6 PSMA3 PSMB5 PSMA6 PSMA7 PSMD7 RPS19 CDC37 PSMD3 PSMD11 SKP1 PSMD14 SUMO1 SFPQ PSMB2 PSMA1 POLR3F AKIRIN2 PSMB7 PSMA5 PSMD4 PSMB4 PSMD6 ABCE1 PSMC3 POLR3D SIN3A PSMD1 PTPN11 PSMD13 POLR3C PSMD12 PSMB3 DNAJA3 PSMC4
0.000101771	20	144	3.00675	Positive regulation of protein modification by small protein conjugation or removal	http://amigo.geneontology.org/amigo/term/GO:1903322	BRCA1 CUL3 HSPA5 SART3 HUWE1 RBX1 RNF40 SKP1 CDC20 RPS2 SAE1 RNF20 GNL3 VCP PLK1 HDAC3 UBE2N NPM1 CTR9 DNAJA3
0.000102288	8	25	6.92756	Regulation of mitochondrial translation	http://amigo.geneontology.org/amigo/term/GO:0070129	MTG2 C1QBP TSFM UQCC2 LRPPRC MTG1 RPUSD4 TRMT10C
0.000106075	18	121	3.22046	Regulation of purine nucleotide metabolic process	http://amigo.geneontology.org/amigo/term/GO:1900542	NUP160 TPR NUP133 RAE1 NUP93 NUP88 NUP98 NUP155 NUP43 NUP85 NUP214 MYC OGT NUP205 SEC13 VCP PGAM1 EIF6
0.000106425	15	88	3.69011	Chromosome localization	http://amigo.geneontology.org/amigo/term/GO:0050000	CUL3 SPDL1 NDC80 CDC23 CHMP4B KPNB1 KIF14 CHMP2A ACTR2 NUF2 HNRNPU CDT1 DCTN2 CHMP6 DYNC1H1
0.000106552	25	207	2.61457	Cellular response to radiation	http://amigo.geneontology.org/amigo/term/GO:0071478	HSPA5 RAD51 POLD1 POLD3 YY1 ACTR5 METAP2 RAD1 INO80 PCNA EIF2S1 HUS1 MYC SDE2 CHEK1 RPL26 METAP1 NIPBL DDB1 FNTA TRIAP1 RAD9A GRB2 NPM1 FNTB
0.000110071	16	99	3.49877	Nuclear-transcribed mRNA catabolic process, deadenylation-dependent decay	http://amigo.geneontology.org/amigo/term/GO:0000288	DIS3 LSM5 HBS1L EXOSC8 EXOSC9 CNOT1 LSM7 LSM4 EXOSC2 POLR2D LSM6 POLR2G LSM3 EXOSC4 LSM2 CNOT3
0.000110071	16	99	3.49877	Positive regulation of type I interferon production	http://amigo.geneontology.org/amigo/term/GO:0032481	DHX33 POLR3B POLR2E POLR2F POLR3H POLR3F POLR2K POLR3A POLR3D POLR1C POLR2L PTPN11 POLR3C POLR1D CRCP POLR3E
0.000110376	21	157	2.89568	Response to UV	http://amigo.geneontology.org/amigo/term/GO:0009411	POLD1 TIPIN POLD3 YY1 ACTR5 ERCC2 INO80 PCNA MEN1 EIF2S1 HUS1 MYC SDE2 CHEK1 RPL26 ERCC3 DDB1 FEN1 TRIAP1 NPM1 GTF2H2
0.000111436	127	1895	1.45086	Positive regulation of RNA metabolic process	http://amigo.geneontology.org/amigo/term/GO:0051254	DHX33 SS18L2 BRCA1 SLC30A9 HSPA5 CCAR1 U2AF2 FBXW11 THOC1 DIS3 DIMT1 RBM22 SUPT16H WAC IFT74 THOC5 PHF5A PSMC6 SNW1 YY1 CHD8 PRPF6 RPRD1B CTCF KAT8 MED26 ELL ZNF574 TAF6 LSM5 TFAM UBTF SUPT6H ZPR1 HSPA8 PRPF19 NUP98 MED23 HBS1L CEBPZ WDR77 SFPQ DR1 EXOSC8 TARDBP ECD EXOSC9 CNOT1 NUP85 PCID2 INO80 LSM7 LSM4 EXOSC2 TOP2A MED10 MEN1 VHL CDC73 AKIRIN2 MED4 SRSF1 NCBP1 MYC PNPT1 ACTR2 GTF2A2 PELP1 SF3…
0.000115659	6	13	9.99167	Peptidyl-methionine modification	http://amigo.geneontology.org/amigo/term/GO:0018206	METAP2 NAA25 NAA35 METAP1 NAA15 NAA20
0.000115659	6	13	9.99167	Viral mRNA export from host cell nucleus	http://amigo.geneontology.org/amigo/term/GO:0046784	THOC3 THOC1 THOC5 THOC2 THOC6 THOC7
0.000120956	21	158	2.87735	Pyruvate metabolic process	http://amigo.geneontology.org/amigo/term/GO:0006090	NUP160 TPR PKM NUP133 RAE1 PGK1 NUP93 NUP88 NUP98 GAPDH TPI1 NUP155 NUP43 NUP85 NUP214 MYC OGT NUP205 SEC13 PGAM1 EIF6
0.000126057	7	19	7.97581	TRNA 5 -leader removal	http://amigo.geneontology.org/amigo/term/GO:0001682	POP1 POP4 RPP30 RPP25L POP5 POP7 RPP21
0.000128485	14	79	3.83646	Histone exchange	http://amigo.geneontology.org/amigo/term/GO:0043486	CENPM RNF8 CENPK HJURP MIS18BP1 TERF2 CENPO MIS18A RBBP4 CENPN NPM1 CENPW RUVBL1 TINF2
0.000130705	18	123	3.16809	Regulation of nucleotide metabolic process	http://amigo.geneontology.org/amigo/term/GO:0006140	NUP160 TPR NUP133 RAE1 NUP93 NUP88 NUP98 NUP155 NUP43 NUP85 NUP214 MYC OGT NUP205 SEC13 VCP PGAM1 EIF6
0.000138165	8	26	6.66111	Protein localization to chromosome, centromeric region	http://amigo.geneontology.org/amigo/term/GO:0071459	SPDL1 NDC80 CTCF BUB3 CDT1 CDK1 MTBP SMC5
0.000147672	14	80	3.78851	Alternative mRNA splicing, via spliceosome	http://amigo.geneontology.org/amigo/term/GO:0000380	STRAP SFPQ RBM25 SMU1 RBM17 HNRNPA1 SRSF1 HNRNPU SRSF2 MAGOH SLU7 RBM8A PUF60 YTHDC1
0.000147672	10	42	5.15443	Negative regulation of sister chromatid segregation	http://amigo.geneontology.org/amigo/term/GO:0033046	ZNF207 SPDL1 TPR NDC80 CDC20 ZWINT PCID2 BUB3 PLK1 CDT1
0.000147672	10	42	5.15443	Negative regulation of mitotic sister chromatid segregation	http://amigo.geneontology.org/amigo/term/GO:0033048	ZNF207 SPDL1 TPR NDC80 CDC20 ZWINT PCID2 BUB3 PLK1 CDT1
0.000147672	10	42	5.15443	Negative regulation of metaphase/anaphase transition of cell cycle	http://amigo.geneontology.org/amigo/term/GO:1902100	ZNF207 SPDL1 TPR NDC80 CDC20 ZWINT PCID2 BUB3 PLK1 CDT1
0.000147672	10	42	5.15443	Negative regulation of mitotic sister chromatid separation	http://amigo.geneontology.org/amigo/term/GO:2000816	ZNF207 SPDL1 TPR NDC80 CDC20 ZWINT PCID2 BUB3 PLK1 CDT1
0.000148289	19	136	3.02444	RNA destabilization	http://amigo.geneontology.org/amigo/term/GO:0050779	DIS3 LSM5 HBS1L EXOSC8 TARDBP EXOSC9 CNOT1 LSM7 LSM4 EXOSC2 PNPT1 POLR2D METTL14 LSM6 POLR2G LSM3 EXOSC4 LSM2 CNOT3
0.00015536	9	34	5.73052	Global genome nucleotide-excision repair	http://amigo.geneontology.org/amigo/term/GO:0070911	RBX1 ERCC2 RPS27A ERCC3 DDB1 UBA52 GTF2H4 GTF2H2 GTF2H1
0.000155806	15	91	3.56845	Response to amino acid starvation	http://amigo.geneontology.org/amigo/term/GO:1990928	ATP6V1D RHEB LAMTOR3 ATP6V1A LAMTOR2 ATP6V0B ATP6V1E1 EIF2S1 ATP6V1B2 ATP6V1C1 LARP1 SEC13 ATP6V0D1 ATP6V0C MTOR
0.00017571	112	1642	1.47664	Negative regulation of macromolecule biosynthetic process	http://amigo.geneontology.org/amigo/term/GO:0010558	BRCA1 STRAP CUL3 TPR CCAR1 DDX20 FBXW11 TIPIN XPO1 DIS3 BIRC5 HNRNPC CDC6 PRMT5 SNW1 YY1 CHD8 ZMYND8 NELFCD NKAP CTCF UBE2I KAT8 EIF3E URI1 LSM5 GTPBP4 C1QBP HSPA8 TIMELESS GAPDH RNF8 HBS1L SUMO1 SFPQ DR1 EXOSC8 TARDBP CBX3 DDX54 PFDN5 EXOSC9 USP9X CNOT1 RPL23 UXT GNL3L LSM7 LSM4 EXOSC2 DNMT1 TERF2 PCNA MEN1 EIF2S1 VHL CDC73 AKIRIN2 NAT10 HNRNPA1 TXN MYC PNPT1 CLTC EIF4A3 RPS27A ZC3H8 POLR2D UBA3…
0.000181876	7	20	7.57702	Negative regulation of ubiquitin-protein transferase activity	http://amigo.geneontology.org/amigo/term/GO:0051444	RPS20 RPS15 RPL5 RPL23 RPL11 RPL37 RPS7
0.000182204	10	43	5.03456	Mitotic G2/M transition checkpoint	http://amigo.geneontology.org/amigo/term/GO:0044818	BRCA1 CDC6 HUS1 CHEK1 DONSON NAE1 TOPBP1 CDK1 PABIR1 ZNF830
0.000182204	10	43	5.03456	Positive regulation of mitotic nuclear division	http://amigo.geneontology.org/amigo/term/GO:0045840	CDC27 CUL3 ANAPC4 AURKA ANAPC5 CDC23 CDC16 ANAPC11 NSMCE2 CDT1
0.00018416	38	398	2.06695	Antigen processing and presentation	http://amigo.geneontology.org/amigo/term/GO:0019882	PSMA4 AP2S1 DYNC1I2 CAPZB KIF4A SNAP23 PSMD8 PSMC6 PSMA3 PSMB5 PSMA6 PSMA7 PSMD7 DCTN6 PSMD3 PSMD11 PSMD14 PSMB2 PSMA1 ACTR10 PSMB7 KIF23 KIF11 CLTC PSMA5 SEC13 PSMD4 PSMB4 PSMD6 PSMC3 DCTN5 PSMD1 DCTN2 PSMD13 DYNC1H1 PSMD12 PSMB3 PSMC4
0.000187584	6	14	9.27798	Nuclear pore organization	http://amigo.geneontology.org/amigo/term/GO:0006999	TPR NUP133 NUP93 NUP98 AHCTF1 NUP205
0.000187584	6	14	9.27798	Pre-mRNA cleavage required for polyadenylation	http://amigo.geneontology.org/amigo/term/GO:0098789	CPSF6 NCBP1 FIP1L1 TUT1 CPSF2 NUDT21
0.000195145	4	5	17.3189	TRNA thio-modification	http://amigo.geneontology.org/amigo/term/GO:0034227	TRMU MOCS3 CTU1 CTU2
0.000195145	4	5	17.3189	Regulation of histone H2B ubiquitination	http://amigo.geneontology.org/amigo/term/GO:2001166	WDR70 RNF40 RNF20 CTR9
0.000196716	9	35	5.56679	Regulation of transcription elongation from RNA polymerase II promoter	http://amigo.geneontology.org/amigo/term/GO:0034243	SUPT16H NELFCD ELL SUPT6H RNF8 CDC73 HNRNPU CDK12 NELFA
0.000199979	5	9	12.027	Regulation of DNA-directed DNA polymerase activity	http://amigo.geneontology.org/amigo/term/GO:1900262	RFC2 RFC5 PCNA RFC3 POLG2
0.000199979	5	9	12.027	Positive regulation of DNA-directed DNA polymerase activity	http://amigo.geneontology.org/amigo/term/GO:1900264	RFC2 RFC5 PCNA RFC3 POLG2
0.000201465	37	385	2.08052	In utero embryonic development	http://amigo.geneontology.org/amigo/term/GO:0001701	CUL3 NLE1 XAB2 HECTD1 CHD8 ERCC2 ELL SUPT6H ZPR1 PRPF19 RBBP6 STIL CNOT1 EIF2S2 PRMT1 SBDS DAD1 NDUFA2 TERF2 WDR74 MYC COPS3 NCAPG2 GINS4 CHEK1 PELO MED21 COPS2 RPL13 SIN3A BPTF RRM2 HINFP GRB2 CTR9 ZNF830 POLG2
0.000202592	38	400	2.05662	Regulation of Wnt signaling pathway	http://amigo.geneontology.org/amigo/term/GO:0030111	CUL3 PSMA4 NLE1 PSMD8 RBX1 PSMC6 PSMA3 PSMB5 CHD8 PSMA6 PSMA7 PSMD7 PPP2R1A PSMD3 PSMD11 PPP2CA CSNK1A1 PSMD14 USP34 PFDN5 PSMB2 PSMA1 CDC73 PSMB7 USP8 PSMA5 PSMD4 PSMB4 PSMD6 VCP PSMC3 PSMD1 PSMD13 ATP6V0C PSMD12 PSMB3 PSMC4 RUVBL1
0.000219509	11	53	4.49311	Transcription preinitiation complex assembly	http://amigo.geneontology.org/amigo/term/GO:0070897	PSMC6 TAF1C UBTF TAF1B DR1 POLR1E GTF2B GTF2A2 PSMC3 RRN3 PSMC4
0.000220978	10	44	4.92014	Negative regulation of chromosome segregation	http://amigo.geneontology.org/amigo/term/GO:0051985	ZNF207 SPDL1 TPR NDC80 CDC20 ZWINT PCID2 BUB3 PLK1 CDT1
0.000220978	10	44	4.92014	Negative regulation of chromosome separation	http://amigo.geneontology.org/amigo/term/GO:1905819	ZNF207 SPDL1 TPR NDC80 CDC20 ZWINT PCID2 BUB3 PLK1 CDT1
0.000239268	34	344	2.13969	Positive regulation of response to biotic stimulus	http://amigo.geneontology.org/amigo/term/GO:0002833	POLR3B PSMA4 FBXW11 PSMD8 PSMC6 PSMA3 PSMB5 PSMA6 PSMA7 PSMD7 RPS19 PSMD3 PSMD11 SKP1 PSMD14 SFPQ PSMB2 PSMA1 POLR3F AKIRIN2 PSMB7 PSMA5 PSMD4 PSMB4 PSMD6 PSMC3 POLR3D SIN3A PSMD1 PSMD13 POLR3C PSMD12 PSMB3 PSMC4
0.000240849	8	28	6.18532	Spliceosomal tri-snRNP complex assembly	http://amigo.geneontology.org/amigo/term/GO:0000244	DDX20 SART3 PRPF6 PRPF19 PRPF3 LSM2 PRPF8 PRPF31
0.000240849	8	28	6.18532	Respiratory chain complex IV assembly	http://amigo.geneontology.org/amigo/term/GO:0008535	COX15 COX16 COX17 COA6 COX14 COA5 PET100 PET117
0.00024638	9	36	5.41216	SnRNA processing	http://amigo.geneontology.org/amigo/term/GO:0016180	INTS9 EXOSC8 EXOSC9 EXOSC2 TOE1 TUT1 INTS4 INTS8 EXOSC4
0.00024638	9	36	5.41216	Negative regulation of mRNA processing	http://amigo.geneontology.org/amigo/term/GO:0050686	U2AF2 RNF40 C1QBP SRSF7 RNF20 HNRNPK NPM1 SUPT5H CTR9
0.000252467	7	21	7.21621	RNA surveillance	http://amigo.geneontology.org/amigo/term/GO:0071025	EXOSC8 EXOSC9 PCID2 EXOSC2 PELO SUPV3L1 EXOSC4
0.000268417	13	74	3.80314	Chromosome condensation	http://amigo.geneontology.org/amigo/term/GO:0030261	NCAPH2 NCAPG SMC4 TOP2A SMC2 NCAPG2 NCAPD3 AIFM1 PLK1 CDK1 BANF1 SMC5 CSNK2B
0.000277224	16	107	3.23718	Ciliary basal body-plasma membrane docking	http://amigo.geneontology.org/amigo/term/GO:0097711	PAFAH1B1 DYNC1I2 HAUS4 PPP2R1A TUBG1 NEDD1 CEP57 PLK1 CDK1 DCTN2 CKAP5 DYNC1H1 HAUS7 HAUS3 TUBB HAUS5
0.000284884	43	483	1.92731	Response to radiation	http://amigo.geneontology.org/amigo/term/GO:0009314	BRCA1 HSPA5 RAD51 POLD1 FECH TIPIN POLD3 YY1 ACTR5 ERCC2 METAP2 SOD2 RNF8 HMGCS1 RAD1 DYNLRB1 INO80 PCNA MEN1 EIF2S1 HUS1 TXN MYC COPS3 SDE2 CHEK1 RPL26 ERCC3 TOPBP1 METAP1 NIPBL RRM1 DDB1 FEN1 FNTA TRIAP1 RAD9A KAT5 GRB2 NPM1 MTOR FNTB GTF2H2
0.000289133	6	15	8.65945	Telomere maintenance via recombination	http://amigo.geneontology.org/amigo/term/GO:0000722	RAD51 RAD50 TERF2 NSMCE2 SMC6 SMC5
0.000289133	6	15	8.65945	Proteasome assembly	http://amigo.geneontology.org/amigo/term/GO:0043248	PSMD11 POMP PSMD4 PSMG4 PSMG1 PSMD13
0.000289133	6	15	8.65945	MRNA cleavage involved in mRNA processing	http://amigo.geneontology.org/amigo/term/GO:0098787	CPSF6 NCBP1 FIP1L1 TUT1 CPSF2 NUDT21
0.000307527	9	37	5.26588	Positive regulation of telomere maintenance via telomerase	http://amigo.geneontology.org/amigo/term/GO:0032212	CCT4 TCP1 DKC1 HNRNPA1 CCT7 CCT5 CCT8 CCT3 CCT2
0.000307527	9	37	5.26588	Liver regeneration	http://amigo.geneontology.org/amigo/term/GO:0097421	AURKA PRMT5 RPS16 RPL19 RPS15 PCNA SRSF1 MYC PNPT1
0.000313798	23	195	2.55343	Protein methylation	http://amigo.geneontology.org/amigo/term/GO:0006479	NDUFAF7 BRCA1 SETD1A SNRPD3 PRMT5 SNW1 CTCF SUPT6H RBBP5 ETF1 SNRPB PRMT1 DNMT1 MEN1 OGT RNF20 N6AMT1 WDR82 TRMT112 NELFA CTR9 EHMT2 FBL
0.000313798	23	195	2.55343	Protein alkylation	http://amigo.geneontology.org/amigo/term/GO:0008213	NDUFAF7 BRCA1 SETD1A SNRPD3 PRMT5 SNW1 CTCF SUPT6H RBBP5 ETF1 SNRPB PRMT1 DNMT1 MEN1 OGT RNF20 N6AMT1 WDR82 TRMT112 NELFA CTR9 EHMT2 FBL
0.000317391	110	1631	1.46005	Negative regulation of cellular macromolecule biosynthetic process	http://amigo.geneontology.org/amigo/term/GO:2000113	BRCA1 STRAP CUL3 TPR CCAR1 DDX20 FBXW11 TIPIN XPO1 DIS3 BIRC5 HNRNPC CDC6 PRMT5 SNW1 YY1 CHD8 ZMYND8 NELFCD NKAP CTCF UBE2I KAT8 EIF3E URI1 LSM5 GTPBP4 C1QBP HSPA8 TIMELESS GAPDH RNF8 HBS1L SUMO1 SFPQ DR1 EXOSC8 TARDBP CBX3 DDX54 PFDN5 EXOSC9 USP9X CNOT1 RPL23 UXT GNL3L LSM7 LSM4 EXOSC2 DNMT1 TERF2 PCNA MEN1 EIF2S1 VHL CDC73 AKIRIN2 NAT10 HNRNPA1 TXN MYC PNPT1 EIF4A3 RPS27A ZC3H8 POLR2D UBA3 METT…
0.000348343	7	22	6.8882	Negative regulation of telomere maintenance via telomerase	http://amigo.geneontology.org/amigo/term/GO:0032211	HNRNPC GNL3L TERF2 NAT10 HNRNPA1 HNRNPU TINF2
0.000364387	11	56	4.25241	DNA replication-independent nucleosome assembly	http://amigo.geneontology.org/amigo/term/GO:0006336	CENPM CENPK HJURP MIS18BP1 CENPO MIS18A RBBP4 CENPN NPM1 CENPW RUVBL1
0.000366658	5	10	10.8243	Endonucleolytic cleavage in ITS1 to separate SSU-rRNA from 5.8S rRNA and LSU-rRNA from tricistronic rRNA transcript (SSU-rRNA, 5.8S rRNA, LSU-rRNA)	http://amigo.geneontology.org/amigo/term/GO:0000447	NOP14 RCL1 UTP20 ABT1 RPS21
0.000366658	5	10	10.8243	TRNA aminoacylation for mitochondrial protein translation	http://amigo.geneontology.org/amigo/term/GO:0070127	DARS2 AARS2 YARS2 TARS2 SARS2
0.000366658	5	10	10.8243	Mitochondrial tRNA modification	http://amigo.geneontology.org/amigo/term/GO:0070900	HSD17B10 TRMT5 MTO1 RPUSD4 TRMT10C
0.000366658	5	10	10.8243	Mitochondrial RNA modification	http://amigo.geneontology.org/amigo/term/GO:1900864	HSD17B10 TRMT5 MTO1 RPUSD4 TRMT10C
0.000380089	9	38	5.12731	Negative regulation of telomere maintenance	http://amigo.geneontology.org/amigo/term/GO:0032205	SMG6 HNRNPC RAD50 GNL3L TERF2 NAT10 HNRNPA1 HNRNPU TINF2
0.000402369	8	30	5.77297	Regulation of mitochondrial gene expression	http://amigo.geneontology.org/amigo/term/GO:0062125	MTG2 C1QBP TSFM UQCC2 LRPPRC MTG1 RPUSD4 TRMT10C
0.000411601	14	88	3.4441	Cellular response to amino acid starvation	http://amigo.geneontology.org/amigo/term/GO:0034198	ATP6V1D RHEB LAMTOR3 ATP6V1A LAMTOR2 ATP6V0B ATP6V1E1 EIF2S1 ATP6V1B2 ATP6V1C1 SEC13 ATP6V0D1 ATP6V0C MTOR
0.000427096	11	57	4.1778	Centromere complex assembly	http://amigo.geneontology.org/amigo/term/GO:0034508	CENPM CENPK HJURP MIS18BP1 CENPO MIS18A RBBP4 CENPN NPM1 CENPW RUVBL1
0.000444796	32	326	2.12502	Antigen receptor-mediated signaling pathway	http://amigo.geneontology.org/amigo/term/GO:0050851	PSMA4 EIF2B3 FBXW11 PSMD8 PSMC6 PSMA3 PSMB5 PSMA6 PSMA7 PSMD7 PSMD3 PSMD11 SKP1 EIF2B4 PSMD14 EIF2B2 PSMB2 PSMA1 PSMB7 PSMA5 EIF2B5 RPS3 PSMD4 PSMB4 PSMD6 PSMC3 PSMD1 UBE2N PSMD13 PSMD12 PSMB3 PSMC4
0.000459369	13	78	3.6081	Mitotic spindle assembly	http://amigo.geneontology.org/amigo/term/GO:0090307	ZNF207 TPR TPX2 KIF4A CHMP4B SMC3 KPNB1 CDC20 CHMP2A KIF23 KIF11 HNRNPU PLK1
0.000517104	18	137	2.84434	Mitotic DNA integrity checkpoint signaling	http://amigo.geneontology.org/amigo/term/GO:0044774	TIPIN AURKA CDC6 CDK2 CNOT1 PRMT1 PCNA HUS1 DONSON NAE1 RPL26 TOPBP1 CDK1 TRIAP1 RAD9A ZNF830 PPP1R10 CNOT3
0.000521526	4	6	14.4324	MRNA 3 -splice site recognition	http://amigo.geneontology.org/amigo/term/GO:0000389	SF3A1 SF3A2 SLU7 SF1
0.000521526	4	6	14.4324	Endonucleolytic cleavage to generate mature 5 -end of SSU-rRNA from (SSU-rRNA, 5.8S rRNA, LSU-rRNA)	http://amigo.geneontology.org/amigo/term/GO:0000472	NOP14 UTP20 ABT1 TBL3
0.000521526	4	6	14.4324	RRNA 5 -end processing	http://amigo.geneontology.org/amigo/term/GO:0000967	NOP14 UTP20 ABT1 TBL3
0.000521526	4	6	14.4324	Transcription-dependent tethering of RNA polymerase II gene DNA at nuclear periphery	http://amigo.geneontology.org/amigo/term/GO:0000972	NUP133 RAE1 NUP155 PCID2
0.000521526	4	6	14.4324	Meiotic chromosome condensation	http://amigo.geneontology.org/amigo/term/GO:0010032	NCAPH2 SMC4 SMC2 NCAPD3
0.000521526	4	6	14.4324	Cell cycle DNA replication initiation	http://amigo.geneontology.org/amigo/term/GO:1902292	POLA1 MCM4 MCM3 GINS3
0.000521526	4	6	14.4324	Nuclear cell cycle DNA replication initiation	http://amigo.geneontology.org/amigo/term/GO:1902315	POLA1 MCM4 MCM3 GINS3
0.000521526	4	6	14.4324	Mitotic DNA replication initiation	http://amigo.geneontology.org/amigo/term/GO:1902975	POLA1 MCM4 MCM3 GINS3
0.000572368	9	40	4.87094	Positive regulation of telomere maintenance via telomere lengthening	http://amigo.geneontology.org/amigo/term/GO:1904358	CCT4 TCP1 DKC1 HNRNPA1 CCT7 CCT5 CCT8 CCT3 CCT2
0.000583438	19	151	2.724	Regulation of type I interferon production	http://amigo.geneontology.org/amigo/term/GO:0032479	DHX33 POLR3B POLR2E POLR2F POLR3H YY1 POLA1 POLR3F POLR2K POLR3A POLR3D POLR1C POLR2L PTPN11 NPLOC4 POLR3C POLR1D CRCP POLR3E
0.000583438	19	151	2.724	Type I interferon production	http://amigo.geneontology.org/amigo/term/GO:0032606	DHX33 POLR3B POLR2E POLR2F POLR3H YY1 POLA1 POLR3F POLR2K POLR3A POLR3D POLR1C POLR2L PTPN11 NPLOC4 POLR3C POLR1D CRCP POLR3E
0.000624621	5	11	9.84028	RNA polymerase I preinitiation complex assembly	http://amigo.geneontology.org/amigo/term/GO:0001188	TAF1C UBTF TAF1B POLR1E RRN3
0.000624621	5	11	9.84028	Mitotic DNA replication checkpoint signaling	http://amigo.geneontology.org/amigo/term/GO:0033314	CDC6 HUS1 NAE1 TOPBP1 ZNF830
0.000624621	5	11	9.84028	Regulation of RNA binding	http://amigo.geneontology.org/amigo/term/GO:1905214	EIF3D EIF3E NCBP1 EIF4A3 EIF3C
0.000624987	6	17	7.64069	Protein maturation by iron-sulfur cluster transfer	http://amigo.geneontology.org/amigo/term/GO:0097428	HSCB ISCA1 CIAO1 LTO1 MMS19 GLRX5
0.000630196	114	1734	1.42327	Negative regulation of biosynthetic process	http://amigo.geneontology.org/amigo/term/GO:0009890	BRCA1 STRAP CUL3 TPR CCAR1 DDX20 FBXW11 TIPIN XPO1 DIS3 BIRC5 HNRNPC CDC6 PRMT5 SNW1 YY1 CHD8 ZMYND8 NELFCD NKAP CTCF UBE2I KAT8 EIF3E URI1 LSM5 GTPBP4 C1QBP HSPA8 TIMELESS GAPDH RNF8 HBS1L SCAP SUMO1 SFPQ DR1 EXOSC8 TARDBP CBX3 DDX54 PFDN5 EXOSC9 USP9X CNOT1 RPL23 UXT GNL3L LSM7 LSM4 EXOSC2 DNMT1 TERF2 PCNA MEN1 EIF2S1 VHL CDC73 AKIRIN2 NAT10 HNRNPA1 TXN MYC PNPT1 CLTC EIF4A3 SOD1 RPS27A ZC3H8 P…
0.000642433	8	32	5.41216	Positive regulation of DNA-templated transcription, elongation	http://amigo.geneontology.org/amigo/term/GO:0032786	THOC1 SUPT16H THOC5 ELL SUPT6H CDC73 CDK12 SUPT5H
0.000644812	107	1607	1.44145	Negative regulation of nucleobase-containing compound metabolic process	http://amigo.geneontology.org/amigo/term/GO:0045934	POLR2J BRCA1 STRAP CUL3 POLR2B TPR CCAR1 U2AF2 DDX20 SMG6 FBXW11 THOC1 XPO1 BIRC5 HNRNPC POLR2E POLR2F PRMT5 SNW1 YY1 CHD8 ZMYND8 NELFCD NKAP CTCF POLR2C UBE2I KAT8 RNF40 URI1 POLR2I C1QBP HSPA8 RPS13 TIMELESS RNF8 RAD50 SRSF7 SUMO1 SFPQ DR1 TARDBP CBX3 DDX54 PFDN5 USP9X CNOT1 RPL23 UXT GNL3L DNMT1 DKC1 TERF2 PCNA MEN1 VHL CDC73 AKIRIN2 NAT10 HNRNPA1 TXN MYC LRPPRC RPS27A ZC3H8 POLR2D UBA3 RPL10 …
0.000655424	10	50	4.32972	Regulation of centrosome cycle	http://amigo.geneontology.org/amigo/term/GO:0046605	BRCA1 XPO1 AURKA CHMP4B NUBP1 CHMP3 STIL CHMP2A NAT10 NPM1
0.000664996	13	81	3.47447	Regulation of transcription initiation from RNA polymerase II promoter	http://amigo.geneontology.org/amigo/term/GO:0060260	PSMC6 MED26 MED31 MED23 MED10 MED4 MED7 MED8 MED30 PSMC3 CDK1 MED14 PSMC4
0.000665226	18	140	2.78339	Cellular response to fibroblast growth factor stimulus	http://amigo.geneontology.org/amigo/term/GO:0044344	POLR2J POLR2B POLR2E POLR2F POLR2C POLR2I SHOC2 HNRNPA1 NCBP1 MYC POLR2D POLR2K CEP57 POLR2G POLR2L GRB2 PTPN11 HNRNPH1
0.000709348	47	568	1.79135	Wnt signaling pathway	http://amigo.geneontology.org/amigo/term/GO:0016055	CUL3 PSMA4 AP2S1 FBXW11 NLE1 PSMD8 RBX1 PSMC6 PSMA3 PSMB5 CHD8 PSMA6 PSMA7 PSMD7 PPP2R1A PSMD3 PSMD11 SKP1 PPP2CA CSNK1A1 PSMD14 USP34 PFDN5 PSMB2 PSMA1 CDC73 PSMB7 USP8 CLTC PSMA5 RPS27A PSMD4 PSMB4 PSMD6 VCP PSMC3 DDB1 PSMD1 PSMD13 ATP6V0C PSMD12 CTR9 UBA52 CSNK2B PSMB3 PSMC4 RUVBL1
0.000710954	24	220	2.36167	Tumor necrosis factor-mediated signaling pathway	http://amigo.geneontology.org/amigo/term/GO:0033209	PSMA4 PSMD8 PSMC6 PSMA3 PSMB5 PSMA6 PSMA7 PSMD7 PSMD3 PSMD11 PSMD14 PSMB2 PSMA1 PSMB7 PSMA5 PSMD4 PSMB4 PSMD6 PSMC3 PSMD1 PSMD13 PSMD12 PSMB3 PSMC4
0.000717796	34	365	2.01658	Negative regulation of organelle organization	http://amigo.geneontology.org/amigo/term/GO:0010639	ZNF207 BRCA1 SPDL1 TPR SMG6 CAPZB NDC80 HUWE1 DNM1L TPX2 HNRNPC CHMP4B NUBP1 RAD1 RAD50 CDC20 ZWINT PCID2 GNL3L TOP2A TERF2 NAT10 HNRNPA1 CHEK1 HNRNPU BUB3 PLK1 CDT1 PRELID1 TRIAP1 MTBP NPM1 OPA1 TINF2
0.000724272	49	601	1.76503	Endomembrane system organization	http://amigo.geneontology.org/amigo/term/GO:0010256	PAFAH1B1 NUP160 SEC61A1 VMP1 NUP133 PIK3C3 HUWE1 SNAP23 RANGAP1 PRMT5 CHMP4B NUP93 UBE2I PPP2R1A GBF1 KPNB1 GOSR2 OSBP NUP98 NUP155 PPP2CA CSNK1A1 CHMP3 PPP1R7 SUMO1 NUP43 TARDBP NUP85 CHMP2A VPS25 SEC61G COG2 COG3 USP8 USO1 SOD1 AHCTF1 TRAPPC8 NUP205 SEC13 SNF8 PLK1 TRAPPC11 CDK1 ATP2A2 BANF1 CHMP6 NPLOC4 NSF
0.000728723	14	93	3.25893	Cellular response to UV	http://amigo.geneontology.org/amigo/term/GO:0034644	POLD1 POLD3 YY1 ACTR5 INO80 PCNA EIF2S1 MYC SDE2 CHEK1 RPL26 DDB1 TRIAP1 NPM1
0.000728723	39	442	1.91017	Golgi vesicle transport	http://amigo.geneontology.org/amigo/term/GO:0048193	CUL3 TRAPPC3 DYNC1I2 CAPZB KIF4A EXOC1 SNAP23 ARCN1 ARFRP1 DCTN6 NAPA GBF1 GOSR2 HSPA8 COPZ1 SCAP PPP6C COPA CHMP2A ACTR10 COG2 COG3 KIF23 PREB KIF11 USO1 CLTC TRAPPC8 SEC13 VCP DCTN5 FTH1 TRAPPC11 TRAPPC1 DCTN2 TRAPPC5 DYNC1H1 SYS1 NSF
0.0007419	19	154	2.67093	Histone methylation	http://amigo.geneontology.org/amigo/term/GO:0016571	BRCA1 SETD1A PRMT5 SNW1 CTCF SUPT6H RBBP5 PRMT1 DNMT1 MEN1 OGT RNF20 N6AMT1 WDR82 TRMT112 NELFA CTR9 EHMT2 FBL
0.000746551	13	82	3.4321	Negative regulation of DNA recombination	http://amigo.geneontology.org/amigo/term/GO:0045910	POLR2J POLR2B THOC1 POLR2E POLR2F POLR2C POLR2I TERF2 POLR2D POLR2K POLR2G POLR2L TINF2
0.000761373	47	570	1.78506	Cell-cell signaling by wnt	http://amigo.geneontology.org/amigo/term/GO:0198738	CUL3 PSMA4 AP2S1 FBXW11 NLE1 PSMD8 RBX1 PSMC6 PSMA3 PSMB5 CHD8 PSMA6 PSMA7 PSMD7 PPP2R1A PSMD3 PSMD11 SKP1 PPP2CA CSNK1A1 PSMD14 USP34 PFDN5 PSMB2 PSMA1 CDC73 PSMB7 USP8 CLTC PSMA5 RPS27A PSMD4 PSMB4 PSMD6 VCP PSMC3 DDB1 PSMD1 PSMD13 ATP6V0C PSMD12 CTR9 UBA52 CSNK2B PSMB3 PSMC4 RUVBL1
0.000782799	3	3	21.6486	SnRNA pseudouridine synthesis	http://amigo.geneontology.org/amigo/term/GO:0031120	DKC1 NHP2 NOP10
0.000782799	3	3	21.6486	Mitochondrial tRNA 3 -end processing	http://amigo.geneontology.org/amigo/term/GO:1990180	HSD17B10 TRNT1 TRMT10C
0.000785719	18	142	2.74419	Cellular response to light stimulus	http://amigo.geneontology.org/amigo/term/GO:0071482	POLD1 POLD3 YY1 ACTR5 METAP2 INO80 PCNA EIF2S1 MYC SDE2 CHEK1 RPL26 METAP1 DDB1 FNTA TRIAP1 NPM1 FNTB
0.000806712	7	25	6.06161	Mitotic recombination	http://amigo.geneontology.org/amigo/term/GO:0006312	RAD51 ERCC2 RAD50 TERF2 NSMCE2 SMC6 SMC5
0.000954202	12	73	3.55868	Vesicle coating	http://amigo.geneontology.org/amigo/term/GO:0006901	CUL3 TRAPPC3 NAPA GBF1 GOSR2 PPP6C PREB USO1 SEC13 TRAPPC1 TRAPPC5 NSF
0.000989646	8	34	5.09379	Regulation of transcription involved in G1/S transition of mitotic cell cycle	http://amigo.geneontology.org/amigo/term/GO:0000083	CDC45 CDC6 POLA1 ZPR1 PCNA CDT1 RRM2 HINFP
0.000989646	8	34	5.09379	Positive regulation of mRNA processing	http://amigo.geneontology.org/amigo/term/GO:0050685	SNW1 HSPA8 PRPF19 NUP98 CDC73 NCBP1 SF3B4 NUDT21
0.000993606	9	43	4.53111	Transferrin transport	http://amigo.geneontology.org/amigo/term/GO:0033572	ATP6V1D ATP6V1A ATP6V0B ATP6V1E1 CLTC ATP6V1B2 ATP6V1C1 ATP6V0D1 ATP6V0C
0.000993606	9	43	4.53111	RNA phosphodiester bond hydrolysis, exonucleolytic	http://amigo.geneontology.org/amigo/term/GO:0090503	DIS3 XRN2 EXOSC8 EXOSC9 CNOT1 EXOSC2 TOE1 PNPT1 EXOSC4
0.0010109	34	372	1.97864	Canonical Wnt signaling pathway	http://amigo.geneontology.org/amigo/term/GO:0060070	CUL3 PSMA4 NLE1 PSMD8 RBX1 PSMC6 PSMA3 PSMB5 CHD8 PSMA6 PSMA7 PSMD7 PSMD3 PSMD11 CSNK1A1 PSMD14 USP34 PFDN5 PSMB2 PSMA1 PSMB7 USP8 PSMA5 PSMD4 PSMB4 PSMD6 VCP PSMC3 PSMD1 PSMD13 PSMD12 PSMB3 PSMC4 RUVBL1
0.00103133	11	63	3.77992	Protein transmembrane transport	http://amigo.geneontology.org/amigo/term/GO:0071806	HSPA5 SEC61A1 TOMM22 GRPEL1 TOMM40 SEC61G MCL1 AIFM1 CHCHD4 DNLZ TIMM23
0.00106619	13	85	3.31097	RNA methylation	http://amigo.geneontology.org/amigo/term/GO:0001510	TFB1M HSD17B10 DIMT1 TRMT6 MTERF4 ZC3H13 TRMT5 MTO1 CMTR1 METTL14 TRMT112 TRMT10C FBL
0.0011071	4	7	12.3706	DNA replication, synthesis of RNA primer	http://amigo.geneontology.org/amigo/term/GO:0006269	POLA2 POLA1 PRIM2 PRIM1
0.0011071	4	7	12.3706	N-terminal peptidyl-methionine acetylation	http://amigo.geneontology.org/amigo/term/GO:0017196	NAA25 NAA35 NAA15 NAA20
0.0011873	9	44	4.42813	Regulation of mitotic spindle organization	http://amigo.geneontology.org/amigo/term/GO:0060236	TPR TPX2 RAE1 CHMP4B CHMP2A CLTC HNRNPU PLK1 DYNC1H1
0.00120319	6	19	6.83641	Phosphorylation of RNA polymerase II C-terminal domain	http://amigo.geneontology.org/amigo/term/GO:0070816	PPIL4 CCNH CDK12 GTF2H4 CDK7 GTF2H1
0.00120319	18	147	2.65085	Response to fibroblast growth factor	http://amigo.geneontology.org/amigo/term/GO:0071774	POLR2J POLR2B POLR2E POLR2F POLR2C POLR2I SHOC2 HNRNPA1 NCBP1 MYC POLR2D POLR2K CEP57 POLR2G POLR2L GRB2 PTPN11 HNRNPH1
0.001205	8	35	4.94826	RRNA transcription	http://amigo.geneontology.org/amigo/term/GO:0009303	GTF3C1 TAF1B GTF3C3 GTF3A POLR1B POLR1E NIFK MTOR
0.001205	8	35	4.94826	Histone monoubiquitination	http://amigo.geneontology.org/amigo/term/GO:0010390	WAC RNF40 SKP1 CDC73 RNF20 DDB1 CTR9 UHRF1
0.001205	8	35	4.94826	Regulation of mRNA 3 -end processing	http://amigo.geneontology.org/amigo/term/GO:0031440	RNF40 CPSF6 CDC73 NCBP1 RNF20 NUDT21 SUPT5H CTR9
0.001205	8	35	4.94826	Phagosome acidification	http://amigo.geneontology.org/amigo/term/GO:0090383	ATP6V1D ATP6V1A ATP6V0B ATP6V1E1 ATP6V1B2 ATP6V1C1 ATP6V0D1 ATP6V0C
0.00127554	48	600	1.73189	Autophagy	http://amigo.geneontology.org/amigo/term/GO:0006914	VPS13D VMP1 DYNC1I2 PIK3C3 HUWE1 DNM1L EXOC1 WAC TOMM22 ATP6V1D CHMP4B KAT8 CDC37 RHEB LAMTOR3 HSPA8 GAPDH ATP6V1A CHMP3 LAMTOR2 ATP6V0B TOMM40 CHMP2A ATP6V1E1 VPS25 CLTC MCL1 RPS27A ATP6V1B2 TRAPPC8 ATP6V1C1 LARP1 EEF1A1 SNF8 ATP6V0D1 VCP TMEM41B KAT5 ATP2A2 CHMP6 UBE2N ATP6V0C SUPT5H DYNC1H1 MTOR PHB2 UBA52 CSNK2B
0.00127554	48	600	1.73189	Process utilizing autophagic mechanism	http://amigo.geneontology.org/amigo/term/GO:0061919	VPS13D VMP1 DYNC1I2 PIK3C3 HUWE1 DNM1L EXOC1 WAC TOMM22 ATP6V1D CHMP4B KAT8 CDC37 RHEB LAMTOR3 HSPA8 GAPDH ATP6V1A CHMP3 LAMTOR2 ATP6V0B TOMM40 CHMP2A ATP6V1E1 VPS25 CLTC MCL1 RPS27A ATP6V1B2 TRAPPC8 ATP6V1C1 LARP1 EEF1A1 SNF8 ATP6V0D1 VCP TMEM41B KAT5 ATP2A2 CHMP6 UBE2N ATP6V0C SUPT5H DYNC1H1 MTOR PHB2 UBA52 CSNK2B
0.00132405	48	601	1.72901	Chromatin organization	http://amigo.geneontology.org/amigo/term/GO:0006325	TPR SART3 SUPT16H WAC SETD1A CENPM PRMT5 CHD8 CTCF KAT8 RNF40 SUPT6H RNF8 RBBP5 DR1 CBX3 CENPK HJURP INO80 MIS18BP1 DNMT1 TERF2 MEN1 MYC CENPO KANSL2 OGT SSRP1 HNRNPU RNF20 N6AMT1 MIS18A CHAF1B RBBP4 BAP1 CENPN BPTF HDAC3 HCFC1 KAT5 NPM1 TRRAP TOP1 CENPW EHMT2 UHRF1 RUVBL1 TINF2
0.0013286	7	27	5.61261	Negative regulation of RNA splicing	http://amigo.geneontology.org/amigo/term/GO:0033119	U2AF2 C1QBP RPS13 SRSF7 HNRNPK NPM1 RPS26
0.0013286	7	27	5.61261	Positive regulation of signal transduction by p53 class mediator	http://amigo.geneontology.org/amigo/term/GO:1901798	RPS20 RPS15 RPL23 RPL11 RPL37 RPL26 RPS7
0.00137076	12	76	3.4182	COPII-coated vesicle budding	http://amigo.geneontology.org/amigo/term/GO:0090114	CUL3 TRAPPC3 NAPA GOSR2 SCAP PPP6C PREB USO1 SEC13 TRAPPC1 TRAPPC5 NSF
0.00146831	16	124	2.79337	Positive regulation of protein ubiquitination	http://amigo.geneontology.org/amigo/term/GO:0031398	BRCA1 CUL3 HSPA5 HUWE1 RBX1 RNF40 SKP1 CDC20 RPS2 RNF20 PLK1 HDAC3 UBE2N NPM1 CTR9 DNAJA3
0.00148596	13	88	3.19809	Regulation of DNA-templated transcription, initiation	http://amigo.geneontology.org/amigo/term/GO:2000142	PSMC6 MED26 MED31 MED23 MED10 MED4 MED7 MED8 MED30 PSMC3 CDK1 MED14 PSMC4
0.00149636	5	13	8.32639	Positive regulation of transcription elongation from RNA polymerase II promoter	http://amigo.geneontology.org/amigo/term/GO:0032968	SUPT16H ELL SUPT6H CDC73 CDK12
0.00149636	5	13	8.32639	Regulation of histone ubiquitination	http://amigo.geneontology.org/amigo/term/GO:0033182	WDR70 RNF40 RNF20 UBE2N CTR9
0.00149835	19	163	2.52346	Protein localization to mitochondrion	http://amigo.geneontology.org/amigo/term/GO:0070585	MIPEP HUWE1 DNM1L TOMM22 SAMM50 TIMM9 PMPCB GRPEL1 MTERF4 TOMM40 TIMM10 SAE1 AIFM1 CHCHD4 BAP1 PMPCA UBL5 DNLZ TIMM23
0.00152543	110	1702	1.39915	Negative regulation of cellular biosynthetic process	http://amigo.geneontology.org/amigo/term/GO:0031327	BRCA1 STRAP CUL3 TPR CCAR1 DDX20 FBXW11 TIPIN XPO1 DIS3 BIRC5 HNRNPC CDC6 PRMT5 SNW1 YY1 CHD8 ZMYND8 NELFCD NKAP CTCF UBE2I KAT8 EIF3E URI1 LSM5 GTPBP4 C1QBP HSPA8 TIMELESS GAPDH RNF8 HBS1L SUMO1 SFPQ DR1 EXOSC8 TARDBP CBX3 DDX54 PFDN5 EXOSC9 USP9X CNOT1 RPL23 UXT GNL3L LSM7 LSM4 EXOSC2 DNMT1 TERF2 PCNA MEN1 EIF2S1 VHL CDC73 AKIRIN2 NAT10 HNRNPA1 TXN MYC PNPT1 EIF4A3 RPS27A ZC3H8 POLR2D UBA3 METT…
0.00153793	12	77	3.37381	Vesicle targeting, to, from or within Golgi	http://amigo.geneontology.org/amigo/term/GO:0048199	CUL3 TRAPPC3 NAPA GBF1 GOSR2 PPP6C PREB USO1 SEC13 TRAPPC1 TRAPPC5 NSF
0.00153793	99	1500	1.42881	Organonitrogen compound catabolic process	http://amigo.geneontology.org/amigo/term/GO:1901565	CDC27 UBA6 CUL3 PSMA4 AP2S1 HSPA5 ANAPC4 HSD17B10 FBXW11 XPO1 HUWE1 AURKA ANAPC5 HECTD1 CDC23 WAC PSMD8 RBX1 PSMC6 PSMA3 PSMB5 PSMA6 PSMA7 CHMP4B PSMD7 UBE2I RNF40 PSMD3 PSMD11 HSPA8 PRPF19 RNF8 SKP1 CSNK1A1 PSMD14 USP34 SUMO1 CDC20 KIF14 DLST RBBP6 RPL5 CDK2 USP9X RPL23 PSMB2 UBR4 DUT PSMA1 CDC16 UBA1 VPS25 PSMB7 USP8 COPS3 CLTC ANAPC11 RPL11 PSMA5 RPS27A OGT ANAPC1 BUB3 RNF20 EEF1A1 SNF8 PSMD4 …
0.00160268	6	20	6.49459	Protein localization to kinetochore	http://amigo.geneontology.org/amigo/term/GO:0034501	SPDL1 NDC80 BUB3 CDT1 CDK1 MTBP
0.00160268	6	20	6.49459	Protein localization to condensed chromosome	http://amigo.geneontology.org/amigo/term/GO:1903083	SPDL1 NDC80 BUB3 CDT1 CDK1 MTBP
0.00164029	9	46	4.2356	Regulation of centrosome duplication	http://amigo.geneontology.org/amigo/term/GO:0010824	BRCA1 XPO1 CHMP4B NUBP1 CHMP3 STIL CHMP2A NAT10 NPM1
0.00165133	15	113	2.87371	Vesicle budding from membrane	http://amigo.geneontology.org/amigo/term/GO:0006900	CUL3 TRAPPC3 CHMP4B NAPA GBF1 GOSR2 SCAP PPP6C PREB USO1 SEC13 TRAPPC1 CHMP6 TRAPPC5 NSF
0.00165133	15	113	2.87371	Regulation of nucleocytoplasmic transport	http://amigo.geneontology.org/amigo/term/GO:0046822	TPR XPO1 RBM22 RANGAP1 NUTF2 SUPT6H ZPR1 CPSF6 TARDBP NUP214 TXN NOLC1 CDK1 HDAC3 PTPN11
0.00166859	25	248	2.18232	Regulation of response to DNA damage stimulus	http://amigo.geneontology.org/amigo/term/GO:2001020	BRCA1 RAD51 THOC1 THOC5 NSMCE4A TIMELESS RNF8 TERF2 PCNA TPT1 MYC ACTR2 WRAP53 MCL1 RPS3 CHEK1 PPP4C MMS19 RPL26 HNRNPK NSMCE1 TRIAP1 UBE2N NPM1 PPP1R10
0.00167094	14	101	3.0008	Negative regulation of mRNA metabolic process	http://amigo.geneontology.org/amigo/term/GO:1903312	U2AF2 HNRNPC RNF40 C1QBP SRSF7 TARDBP HNRNPU LARP1 RNF20 HNRNPK NPM1 SUPT5H CTR9 MTOR
0.00201876	19	167	2.46302	Stem cell population maintenance	http://amigo.geneontology.org/amigo/term/GO:0019827	SRRT SMC3 ZC3H13 CNOT1 TPT1 CDC73 MYC METTL14 EIF4E PELO MED21 MED7 GNL3 NIPBL MED30 MED14 CTR9 SMC5 CNOT3
0.0020208	4	8	10.8243	Maintenance of DNA methylation	http://amigo.geneontology.org/amigo/term/GO:0010216	CTCF DNMT1 USP7 UHRF1
0.0020208	4	8	10.8243	U4 snRNA 3 -end processing	http://amigo.geneontology.org/amigo/term/GO:0034475	EXOSC8 EXOSC9 EXOSC2 EXOSC4
0.0020208	4	8	10.8243	Embryonic cleavage	http://amigo.geneontology.org/amigo/term/GO:0040016	CUL3 ERCC2 TOP2A TOP1
0.0020208	4	8	10.8243	TRNA 3 -end processing	http://amigo.geneontology.org/amigo/term/GO:0042780	ELAC2 HSD17B10 TRNT1 TRMT10C
0.0020208	4	8	10.8243	SnRNA transcription by RNA polymerase III	http://amigo.geneontology.org/amigo/term/GO:0042796	ELL ZC3H8 SNAPC3 SNAPC5
0.0020208	4	8	10.8243	Polyadenylation-dependent RNA catabolic process	http://amigo.geneontology.org/amigo/term/GO:0043633	EXOSC8 EXOSC9 EXOSC2 PNPT1
0.0020208	4	8	10.8243	Positive regulation of RNA binding	http://amigo.geneontology.org/amigo/term/GO:1905216	EIF3D EIF3E NCBP1 EIF3C
0.00207521	7	29	5.22553	N-terminal protein amino acid modification	http://amigo.geneontology.org/amigo/term/GO:0031365	METAP2 NAA25 NAA50 NAA35 METAP1 NAA15 NAA20
0.00209465	91	1368	1.44008	Peptidyl-amino acid modification	http://amigo.geneontology.org/amigo/term/GO:0018193	NDUFAF7 NDUFAB1 BRCA1 NUP160 TPR NUP133 CFAP20 PPIE AURKA DHPS CDC7 SETD1A PPIL2 RANGAP1 PRMT5 SNW1 RAE1 NUP93 CTCF UBE2I KAT8 PPP2R1A TAF6 NUP88 SUPT6H OSBP NUP98 METAP2 NAA25 GAPDH NUP155 PPP2CA CSNK1A1 SUMO1 RBBP5 DR1 RPN2 NUP43 NAA50 CDK2 NUP85 PRMT1 NUP214 DAD1 DOHH GNL3L DNMT1 PPIL4 VPS25 USPL1 MEN1 NAA35 TXN PPIL1 NEK1 GTF2B KANSL2 SAE1 OGT CHEK1 DPH3 NUP205 N6AMT1 NSMCE2 CHCHD4 RPN1 GNL3 …
0.00210318	6	21	6.18532	Viral translation	http://amigo.geneontology.org/amigo/term/GO:0019081	EIF3D EIF3B EIF3A DENR RPS27A UBA52
0.00210318	6	21	6.18532	Pore complex assembly	http://amigo.geneontology.org/amigo/term/GO:0046931	NUP93 NUP98 AHCTF1 NUP205 CCT8 CCT3
0.00215483	10	58	3.73252	Positive regulation of nuclear division	http://amigo.geneontology.org/amigo/term/GO:0051785	CDC27 CUL3 ANAPC4 AURKA ANAPC5 CDC23 CDC16 ANAPC11 NSMCE2 CDT1
0.00221205	11	69	3.45123	Protein export from nucleus	http://amigo.geneontology.org/amigo/term/GO:0006611	TPR XPO1 RBM22 RANGAP1 NUTF2 HSPA9 CSE1L XPO5 NUP214 TXN PTPN11
0.00221205	11	69	3.45123	Vesicle targeting, rough ER to cis-Golgi	http://amigo.geneontology.org/amigo/term/GO:0048207	CUL3 TRAPPC3 NAPA GOSR2 PPP6C PREB USO1 SEC13 TRAPPC1 TRAPPC5 NSF
0.00221205	11	69	3.45123	COPII vesicle coating	http://amigo.geneontology.org/amigo/term/GO:0048208	CUL3 TRAPPC3 NAPA GOSR2 PPP6C PREB USO1 SEC13 TRAPPC1 TRAPPC5 NSF
0.0022178	21	196	2.3195	Regulation of gene expression, epigenetic	http://amigo.geneontology.org/amigo/term/GO:0040029	BRCA1 TPR POLR1A ACTB POLR2E POLR2F CTCF TAF1C TAF1B POLR1B DNMT1 POLR1E POLR2K CHEK1 HNRNPU RBBP4 POLR1C POLR2L POLR1D POLR1H YTHDC1
0.00222256	9	48	4.05912	Mitotic chromosome condensation	http://amigo.geneontology.org/amigo/term/GO:0007076	NCAPH2 NCAPG SMC4 SMC2 NCAPG2 NCAPD3 PLK1 CDK1 CSNK2B
0.00222256	9	48	4.05912	Regulation of spindle organization	http://amigo.geneontology.org/amigo/term/GO:0090224	TPR TPX2 RAE1 CHMP4B CHMP2A CLTC HNRNPU PLK1 DYNC1H1
0.00233574	37	438	1.82876	Viral life cycle	http://amigo.geneontology.org/amigo/term/GO:0019058	NUP160 TPR NUP133 DYNC1I2 XPO1 PPIE RAE1 CHMP4B NUP93 KPNB1 NUP88 HSPA8 NUP98 NUP155 CHMP3 NUP43 NUP85 NUP214 CHMP2A TOP2A RPS27A LARP1 NUP205 SEC13 SNF8 RBBP4 HNRNPK VCP PHB DDB1 RPSA CDK1 BANF1 CHMP6 KPNA2 DYNC1H1 UBA52
0.00246273	19	170	2.41955	Maintenance of cell number	http://amigo.geneontology.org/amigo/term/GO:0098727	SRRT SMC3 ZC3H13 CNOT1 TPT1 CDC73 MYC METTL14 EIF4E PELO MED21 MED7 GNL3 NIPBL MED30 MED14 CTR9 SMC5 CNOT3
0.0024673	13	93	3.02615	Negative regulation of protein ubiquitination	http://amigo.geneontology.org/amigo/term/GO:0031397	RPS20 U2AF2 GTPBP4 RPS15 RPL5 RPL23 GNL3L RPL11 RPL37 OGT RPS3 RPS7 MTOR
0.00250564	8	39	4.44074	Intra-Golgi vesicle-mediated transport	http://amigo.geneontology.org/amigo/term/GO:0006891	TRAPPC3 NAPA GOSR2 COPZ1 COPA COG2 COG3 NSF
0.00254037	7	30	5.05135	SnRNA 3 -end processing	http://amigo.geneontology.org/amigo/term/GO:0034472	EXOSC8 EXOSC9 EXOSC2 TOE1 TUT1 INTS8 EXOSC4
0.00254037	7	30	5.05135	Negative regulation of telomere maintenance via telomere lengthening	http://amigo.geneontology.org/amigo/term/GO:1904357	HNRNPC GNL3L TERF2 NAT10 HNRNPA1 HNRNPU TINF2
0.00261441	23	227	2.19347	Regulation of viral process	http://amigo.geneontology.org/amigo/term/GO:0050792	POLR2J POLR2B PPIE POLR2E POLR2F NELFCD CHMP4B POLR2C POLR2I CHMP3 CHMP2A TOP2A POLR2D POLR2K LARP1 SNF8 DDB1 POLR2G BANF1 POLR2L KPNA2 NELFA SUPT5H
0.002689	3	4	16.2365	Mitochondrial RNA 5 -end processing	http://amigo.geneontology.org/amigo/term/GO:0000964	HSD17B10 PNPT1 TRMT10C
0.002689	3	4	16.2365	Leading strand elongation	http://amigo.geneontology.org/amigo/term/GO:0006272	POLA1 PCNA POLE
0.002689	6	22	5.90417	Regulation of transcription by RNA polymerase III	http://amigo.geneontology.org/amigo/term/GO:0006359	CHD8 ELL POLR3F ZC3H8 POLR3C MTOR
0.002689	3	4	16.2365	Transcription initiation from mitochondrial promoter	http://amigo.geneontology.org/amigo/term/GO:0006391	TFB1M POLRMT TFAM
0.002689	3	4	16.2365	Ribosomal protein import into nucleus	http://amigo.geneontology.org/amigo/term/GO:0006610	IPO11 KPNB1 RPL23
0.002689	6	22	5.90417	Regulation of sister chromatid cohesion	http://amigo.geneontology.org/amigo/term/GO:0007063	CTCF SFPQ NSMCE2 NIPBL FEN1 SMC5
0.002689	3	4	16.2365	Cajal body organization	http://amigo.geneontology.org/amigo/term/GO:0030576	ZPR1 USPL1 WRAP53
0.002689	3	4	16.2365	Protein urmylation	http://amigo.geneontology.org/amigo/term/GO:0032447	MOCS3 CTU1 CTU2
0.002689	6	22	5.90417	Positive regulation of mRNA splicing, via spliceosome	http://amigo.geneontology.org/amigo/term/GO:0048026	SNW1 HSPA8 PRPF19 NUP98 NCBP1 SF3B4
0.002689	3	4	16.2365	Nuclear polyadenylation-dependent mRNA catabolic process	http://amigo.geneontology.org/amigo/term/GO:0071042	EXOSC8 EXOSC9 PNPT1
0.002689	3	4	16.2365	Polyadenylation-dependent mRNA catabolic process	http://amigo.geneontology.org/amigo/term/GO:0071047	EXOSC8 EXOSC9 PNPT1
0.002689	3	4	16.2365	Assembly of large subunit precursor of preribosome	http://amigo.geneontology.org/amigo/term/GO:1902626	RPL24 RSL24D1 EIF6
0.002689	3	4	16.2365	Positive regulation of histone H2B ubiquitination	http://amigo.geneontology.org/amigo/term/GO:2001168	RNF40 RNF20 CTR9
0.00269215	18	158	2.4663	Establishment of protein localization to mitochondrion	http://amigo.geneontology.org/amigo/term/GO:0072655	MIPEP HUWE1 TOMM22 SAMM50 TIMM9 PMPCB GRPEL1 MTERF4 TOMM40 TIMM10 SAE1 AIFM1 CHCHD4 BAP1 PMPCA UBL5 DNLZ TIMM23
0.00297023	22	215	2.21521	Regulation of carbohydrate metabolic process	http://amigo.geneontology.org/amigo/term/GO:0006109	NUP160 TPR NUP133 RAE1 NUP93 NUP88 NUP98 NUP155 NUP43 NUP85 NUP214 MYC CLTC OGT NUP205 SEC13 COX11 DDB1 PGAM1 USP7 MTOR EIF6
0.00297641	19	173	2.37759	Regulation of macroautophagy	http://amigo.geneontology.org/amigo/term/GO:0016241	VPS13D EXOC1 WAC ATP6V1D CHMP4B RHEB LAMTOR3 GAPDH ATP6V1A LAMTOR2 ATP6V0B ATP6V1E1 ATP6V1B2 ATP6V1C1 LARP1 ATP6V0D1 ATP6V0C SUPT5H MTOR
0.00297641	5	15	7.21621	Nuclear body organization	http://amigo.geneontology.org/amigo/term/GO:0030575	ZPR1 USPL1 WRAP53 SERBP1 SF1
0.00297641	5	15	7.21621	Positive regulation of chromosome segregation	http://amigo.geneontology.org/amigo/term/GO:0051984	CDC6 HNRNPU SMC6 CDT1 SMC5
0.00297641	5	15	7.21621	Protein localization to nucleolus	http://amigo.geneontology.org/amigo/term/GO:1902570	POLR1A NVL NMD3 NPM1 RPF2
0.00297641	5	15	7.21621	Negative regulation of amyloid fibril formation	http://amigo.geneontology.org/amigo/term/GO:1905907	PFDN4 PFDN1 PFDN5 PFDN2 PFDN6
0.00300913	16	133	2.60435	Mitotic DNA damage checkpoint signaling	http://amigo.geneontology.org/amigo/term/GO:0044773	TIPIN AURKA CDK2 CNOT1 PRMT1 PCNA HUS1 DONSON RPL26 TOPBP1 CDK1 TRIAP1 RAD9A ZNF830 PPP1R10 CNOT3
0.00320581	20	188	2.30304	Organelle localization by membrane tethering	http://amigo.geneontology.org/amigo/term/GO:0140056	PAFAH1B1 VMP1 DYNC1I2 HAUS4 PPP2R1A TUBG1 USO1 NEDD1 CEP57 PLK1 CDK1 ATP2A2 DCTN2 CKAP5 DYNC1H1 HAUS7 HAUS3 TUBB HAUS5 NSF
0.00327904	4	9	9.62161	Ribosomal small subunit export from nucleus	http://amigo.geneontology.org/amigo/term/GO:0000056	XPO1 NUP88 RPS15 NPM1
0.00327904	4	9	9.62161	Transcription initiation from RNA polymerase III promoter	http://amigo.geneontology.org/amigo/term/GO:0006384	GTF3C1 POLR3H SNAPC5 CRCP
0.00327904	4	9	9.62161	Positive regulation of sister chromatid cohesion	http://amigo.geneontology.org/amigo/term/GO:0045876	SFPQ NSMCE2 FEN1 SMC5
0.00327904	4	9	9.62161	Replication fork protection	http://amigo.geneontology.org/amigo/term/GO:0048478	TIPIN TIMELESS DONSON ZNF830
0.00327904	4	9	9.62161	Nuclear pore complex assembly	http://amigo.geneontology.org/amigo/term/GO:0051292	NUP93 NUP98 AHCTF1 NUP205
0.00327904	4	9	9.62161	Regulation of mRNA binding	http://amigo.geneontology.org/amigo/term/GO:1902415	EIF3D EIF3E EIF4A3 EIF3C
0.00327904	4	9	9.62161	Regulation of protein localization to nucleolus	http://amigo.geneontology.org/amigo/term/GO:1904749	POLR1A NVL NMD3 NPM1
0.00344951	11	73	3.26212	Protein monoubiquitination	http://amigo.geneontology.org/amigo/term/GO:0006513	CUL3 HUWE1 WAC RBX1 RNF40 SKP1 CDC73 RNF20 DDB1 CTR9 UHRF1
0.00370048	30	339	1.91581	Response to light stimulus	http://amigo.geneontology.org/amigo/term/GO:0009416	POLD1 FECH TIPIN POLD3 YY1 ACTR5 ERCC2 METAP2 HMGCS1 DYNLRB1 INO80 PCNA MEN1 EIF2S1 HUS1 MYC COPS3 SDE2 CHEK1 RPL26 ERCC3 METAP1 DDB1 FEN1 FNTA TRIAP1 NPM1 MTOR FNTB GTF2H2
0.00370048	7	32	4.73564	Beta-catenin-TCF complex assembly	http://amigo.geneontology.org/amigo/term/GO:1904837	RBBP5 MEN1 CDC73 MYC KAT5 TRRAP RUVBL1
0.00372997	22	219	2.17475	Carbohydrate catabolic process	http://amigo.geneontology.org/amigo/term/GO:0016052	NUP160 TPR PKM NUP133 RAE1 PGK1 NUP93 NUP88 NUP98 GAPDH TPI1 NUP155 NUP43 NUP85 NUP214 MYC OGT NUP205 SEC13 PGAM1 RPE EIF6
0.00391854	13	98	2.87176	Vesicle targeting	http://amigo.geneontology.org/amigo/term/GO:0006903	CUL3 TRAPPC3 SNAP23 NAPA GBF1 GOSR2 PPP6C PREB USO1 SEC13 TRAPPC1 TRAPPC5 NSF
0.00394018	41	517	1.71682	Positive regulation of cellular catabolic process	http://amigo.geneontology.org/amigo/term/GO:0031331	VPS13D DIS3 AURKA HECTD1 WAC RBX1 PSMC6 RNF40 LSM5 HBS1L CSNK1A1 SUMO1 CDC20 EXOSC8 TARDBP EXOSC9 CNOT1 LSM7 LSM4 EXOSC2 MYC PNPT1 POLR2D METTL14 LARP1 SUPV3L1 LSM6 VCP PSMC3 PLK1 POLR2G LSM3 KAT5 EXOSC4 PABIR1 SUMO2 SUPT5H PHB2 LSM2 CNOT3 PSMC4
0.00407502	5	16	6.76519	MRNA methylation	http://amigo.geneontology.org/amigo/term/GO:0080009	TRMT6 ZC3H13 CMTR1 METTL14 TRMT10C
0.00417901	46	602	1.65421	Positive regulation of organelle organization	http://amigo.geneontology.org/amigo/term/GO:0010638	CDC27 CUL3 TPR VPS13D ANAPC4 WDR1 DNM1L AURKA ANAPC5 CDC23 OSBP ARPC3 RAD50 CCT4 SFPQ TCP1 CNOT1 CDC16 DNMT1 DKC1 TERF2 HNRNPA1 CCT7 ACTR2 ANAPC11 PFDN2 RPS3 CCT5 CCT8 NSMCE2 CCT3 GNL3 CCT2 CDT1 FEN1 CKAP5 GRB2 DYNC1H1 MTOR OPA1 SMC5 ARL2 PPP1R10 ARPC4 GTF2H2 TINF2
0.00429516	6	24	5.41216	Mitochondrial cytochrome c oxidase assembly	http://amigo.geneontology.org/amigo/term/GO:0033617	COX16 COX17 COX14 COA5 PET100 PET117
0.00429516	6	24	5.41216	Protein neddylation	http://amigo.geneontology.org/amigo/term/GO:0045116	RBX1 RPL5 RPL11 UBA3 NAE1 NEDD8
0.00429516	6	24	5.41216	Regulation of mRNA polyadenylation	http://amigo.geneontology.org/amigo/term/GO:1900363	RNF40 CPSF6 RNF20 NUDT21 SUPT5H CTR9
0.00451167	10	64	3.3826	Regulation of alternative mRNA splicing, via spliceosome	http://amigo.geneontology.org/amigo/term/GO:0000381	RBM25 SMU1 RBM17 HNRNPA1 HNRNPU SRSF2 MAGOH RBM8A PUF60 YTHDC1
0.00451167	10	64	3.3826	G0 to G1 transition	http://amigo.geneontology.org/amigo/term/GO:0045023	BRCA1 RAD51 CDC7 CBX3 UXT MYC CHEK1 RBBP4 RRM2 EHMT2
0.00454843	99	1553	1.38005	Cytoskeleton organization	http://amigo.geneontology.org/amigo/term/GO:0007010	PAFAH1B1 ZNF207 ANLN BRCA1 NUP160 CUL3 SPDL1 TPR NUP133 WDR1 FBXW11 ACTB DYNC1I2 CAPZB NDC80 XPO1 AURKA TPX2 BIRC5 KIF4A HAUS4 CENPM RANGAP1 RAE1 CHMP4B NUBP1 DCTN6 SMC3 TUBD1 KPNB1 ZPR1 NUP98 ARPC3 GAPDH CSNK1A1 CHMP3 CDC20 NSL1 NUP43 ZWINT CENPK CDK2 TUBA1B STIL NUP85 SBDS UXT INO80 TUBGCP2 CEP85 CHMP2A TUBG1 NAT10 KIF23 TUBGCP4 ACTR2 CENPO KIF11 CLTC SOD1 NUF2 PFDN2 RPS3 CHEK1 HNRNPU AHCTF1 BU…
0.00455348	21	208	2.18568	Nucleosome organization	http://amigo.geneontology.org/amigo/term/GO:0034728	SART3 SUPT16H CENPM CTCF SUPT6H RNF8 CENPK HJURP INO80 MIS18BP1 TERF2 CENPO MIS18A CHAF1B RBBP4 CENPN BPTF NPM1 CENPW RUVBL1 TINF2
0.00467512	18	166	2.34744	Transport along microtubule	http://amigo.geneontology.org/amigo/term/GO:0010970	PAFAH1B1 FBXW11 DYNC1I2 TNPO1 KIF4A IFT74 HSPA8 SFPQ IFT81 DYNLRB1 UXT ACTR10 TERF2 LRPPRC SOD1 HNRNPU DYNC1H1 OPA1
0.00468058	8	43	4.02765	Regulation of translational fidelity	http://amigo.geneontology.org/amigo/term/GO:0006450	LARS2 IARS2 RPS5 AARS2 TARS2 VARS2 GATC RPS9
0.00468058	8	43	4.02765	Negative regulation of DNA biosynthetic process	http://amigo.geneontology.org/amigo/term/GO:2000279	HNRNPC GNL3L TERF2 MEN1 NAT10 HNRNPA1 HNRNPU TINF2
0.00477826	11	76	3.13335	Axo-dendritic transport	http://amigo.geneontology.org/amigo/term/GO:0008088	PAFAH1B1 FBXW11 KIF4A HSPA8 SFPQ ACTR10 TERF2 SOD1 HNRNPU DYNC1H1 OPA1
0.0049294	20	195	2.22037	Regulation of cell cycle G1/S phase transition	http://amigo.geneontology.org/amigo/term/GO:1902806	AURKA CDC6 KIF14 ECD CDK2 CNOT1 PRMT1 INO80 PCNA MEN1 CDC73 LSM11 RPL26 WEE1 CDK1 TRIAP1 PLRG1 MTBP PHB2 CNOT3
0.00498551	18	167	2.33338	Regulation of G1/S transition of mitotic cell cycle	http://amigo.geneontology.org/amigo/term/GO:2000045	AURKA CDC6 KIF14 ECD CDK2 CNOT1 PRMT1 INO80 PCNA CDC73 LSM11 RPL26 WEE1 CDK1 TRIAP1 PLRG1 MTBP CNOT3
0.00503177	45	591	1.64837	Positive regulation of catabolic process	http://amigo.geneontology.org/amigo/term/GO:0009896	VPS13D DIS3 HUWE1 AURKA HECTD1 WAC RBX1 PSMC6 RNF40 LSM5 HBS1L CSNK1A1 SUMO1 CDC20 EXOSC8 TARDBP EXOSC9 CNOT1 LSM7 LSM4 EXOSC2 MYC PNPT1 POLR2D METTL14 LARP1 SUPV3L1 SNF8 LSM6 VCP PSMC3 PLK1 DDB1 POLR2G LSM3 KAT5 EXOSC4 PABIR1 SUMO2 SUPT5H PHB2 LSM2 CNOT3 NSF PSMC4
0.00507058	9	54	3.6081	Intracellular protein transmembrane transport	http://amigo.geneontology.org/amigo/term/GO:0065002	HSPA5 SEC61A1 GRPEL1 TOMM40 SEC61G AIFM1 CHCHD4 DNLZ TIMM23
0.00507788	4	10	8.65945	Protein deneddylation	http://amigo.geneontology.org/amigo/term/GO:0000338	COPS3 COPS2 COPS6 GPS1
0.00507788	4	10	8.65945	TRNA catabolic process	http://amigo.geneontology.org/amigo/term/GO:0016078	POP1 EXOSC8 EXOSC9 EXOSC2
0.00507788	4	10	8.65945	RRNA pseudouridine synthesis	http://amigo.geneontology.org/amigo/term/GO:0031118	DKC1 NHP2 RPUSD4 NOP10
0.00507788	4	10	8.65945	RRNA 3 -end processing	http://amigo.geneontology.org/amigo/term/GO:0031125	EXOSC8 EXOSC9 EXOSC2 RPS21
0.00527718	7	34	4.45707	Endosome transport via multivesicular body sorting pathway	http://amigo.geneontology.org/amigo/term/GO:0032509	CHMP4B CHMP3 CHMP2A VPS25 SNF8 VCP CHMP6
0.00530381	6	25	5.19567	DNA double-strand break processing	http://amigo.geneontology.org/amigo/term/GO:0000729	BRCA1 WDR70 RAD50 DNA2 KAT5 UBE2N
0.00537957	5	17	6.36724	DNA unwinding involved in DNA replication	http://amigo.geneontology.org/amigo/term/GO:0006268	RAD51 MCM6 MCM4 RPA1 MCM7
0.00537957	5	17	6.36724	N-terminal protein amino acid acetylation	http://amigo.geneontology.org/amigo/term/GO:0006474	NAA25 NAA50 NAA35 NAA15 NAA20
0.00539131	8	44	3.93611	Toxin transport	http://amigo.geneontology.org/amigo/term/GO:1901998	HSPA5 CCT4 TCP1 CCT7 CCT5 CCT8 CCT3 CCT2
0.00545389	38	477	1.72463	Immune response-activating cell surface receptor signaling pathway	http://amigo.geneontology.org/amigo/term/GO:0002429	PSMA4 EIF2B3 FBXW11 ACTB PSMD8 PSMC6 PSMA3 PSMB5 PSMA6 PSMA7 PSMD7 PSMD3 PSMD11 ARPC3 SKP1 EIF2B4 PSMD14 EIF2B2 PSMB2 PSMA1 PSMB7 ACTR2 PSMA5 EIF2B5 RPS3 PSMD4 PSMB4 PSMD6 PSMC3 PSMD1 GRB2 UBE2N ACTG1 PSMD13 PSMD12 ARPC4 PSMB3 PSMC4
0.00545389	38	477	1.72463	Immune response-activating signal transduction	http://amigo.geneontology.org/amigo/term/GO:0002757	PSMA4 EIF2B3 FBXW11 ACTB PSMD8 PSMC6 PSMA3 PSMB5 PSMA6 PSMA7 PSMD7 PSMD3 PSMD11 ARPC3 SKP1 EIF2B4 PSMD14 EIF2B2 PSMB2 PSMA1 PSMB7 ACTR2 PSMA5 EIF2B5 RPS3 PSMD4 PSMB4 PSMD6 PSMC3 PSMD1 GRB2 UBE2N ACTG1 PSMD13 PSMD12 ARPC4 PSMB3 PSMC4
0.00549346	20	197	2.19783	Membrane docking	http://amigo.geneontology.org/amigo/term/GO:0022406	PAFAH1B1 VMP1 DYNC1I2 HAUS4 PPP2R1A TUBG1 USO1 NEDD1 CEP57 PLK1 CDK1 ATP2A2 DCTN2 CKAP5 DYNC1H1 HAUS7 HAUS3 TUBB HAUS5 NSF
0.00571928	9	55	3.5425	Regulation of telomerase activity	http://amigo.geneontology.org/amigo/term/GO:0051972	SMG6 CCT4 TCP1 DKC1 MEN1 MYC WRAP53 NVL CCT2
0.00598056	3	5	12.9892	Regulation of mitochondrial RNA catabolic process	http://amigo.geneontology.org/amigo/term/GO:0000960	PNPT1 LRPPRC SUPV3L1
0.00598056	26	288	1.95439	Chromatin remodeling	http://amigo.geneontology.org/amigo/term/GO:0006338	SART3 SUPT16H CENPM CTCF SUPT6H RNF8 DR1 CBX3 CENPK HJURP INO80 MIS18BP1 TERF2 MYC CENPO MIS18A CHAF1B RBBP4 CENPN BPTF HCFC1 NPM1 TOP1 CENPW RUVBL1 TINF2
0.00598056	3	5	12.9892	MRNA 3 -end processing by stem-loop binding and cleavage	http://amigo.geneontology.org/amigo/term/GO:0006398	CPSF3 LSM11 CPSF2
0.00598056	21	213	2.13437	Cytoskeleton-dependent intracellular transport	http://amigo.geneontology.org/amigo/term/GO:0030705	PAFAH1B1 FBXW11 DYNC1I2 TNPO1 KIF4A IFT74 HSPA8 SFPQ IFT81 TUBA1B DYNLRB1 UXT ACTR10 TERF2 LRPPRC SOD1 HNRNPU TUBA1C DYNC1H1 OPA1 TUBB
0.00598056	3	5	12.9892	Positive regulation of histone ubiquitination	http://amigo.geneontology.org/amigo/term/GO:0033184	RNF40 RNF20 CTR9
0.00598056	3	5	12.9892	RRNA transport	http://amigo.geneontology.org/amigo/term/GO:0051029	MRPL18 PNPT1 NPM1
0.00598056	3	5	12.9892	Mitochondrial tRNA methylation	http://amigo.geneontology.org/amigo/term/GO:0070901	HSD17B10 TRMT5 TRMT10C
0.00598056	3	5	12.9892	Viral translational termination-reinitiation	http://amigo.geneontology.org/amigo/term/GO:0075525	EIF3D EIF3B EIF3A
0.00598056	3	5	12.9892	Positive regulation of intrinsic apoptotic signaling pathway by p53 class mediator	http://amigo.geneontology.org/amigo/term/GO:1902255	RPL11 RPL26 RPS7
0.00618972	7	35	4.32972	MRNA splice site selection	http://amigo.geneontology.org/amigo/term/GO:0006376	SF3A1 SF3A2 SRSF1 SLU7 SF1 PUF60 YTHDC1
0.00641056	11	79	3.01437	Animal organ regeneration	http://amigo.geneontology.org/amigo/term/GO:0031100	AURKA PRMT5 RPS16 RPL19 RPS15 PCNA SRSF1 MYC PNPT1 CCNA2 CDK1
0.00650447	41	532	1.66841	Regulation of response to biotic stimulus	http://amigo.geneontology.org/amigo/term/GO:0002831	POLR3B PSMA4 FBXW11 PSMD8 PSMC6 PSMA3 PSMB5 PSMA6 PSMA7 PSMD7 RPS19 CDC37 PSMD3 C1QBP PSMD11 SKP1 PSMD14 SUMO1 SFPQ PSMB2 PSMA1 POLR3F AKIRIN2 PSMB7 PSMA5 PSMD4 PSMB4 PSMD6 ABCE1 PSMC3 POLR3D SIN3A PSMD1 PTPN11 NPLOC4 PSMD13 POLR3C PSMD12 PSMB3 DNAJA3 PSMC4
0.00697494	5	18	6.01351	Mitochondrial transcription	http://amigo.geneontology.org/amigo/term/GO:0006390	TFB1M POLRMT TFAM MTERF4 MRPL12
0.00697494	5	18	6.01351	Sno(s)RNA metabolic process	http://amigo.geneontology.org/amigo/term/GO:0016074	EXOSC2 DKC1 NOLC1 EXOSC4 FBL
0.00697494	5	18	6.01351	TRNA threonylcarbamoyladenosine metabolic process	http://amigo.geneontology.org/amigo/term/GO:0070525	HSD17B10 TRMT5 MTO1 RPUSD4 TRMT10C
0.00697494	5	18	6.01351	Regulation of amyloid fibril formation	http://amigo.geneontology.org/amigo/term/GO:1905906	PFDN4 PFDN1 PFDN5 PFDN2 PFDN6
0.00698871	25	276	1.96093	Meiotic cell cycle	http://amigo.geneontology.org/amigo/term/GO:0051321	NCAPH2 RAD51 AURKA TDRD1 SMC3 RAD1 RAD50 PPP2CA SMC4 CDC20 CDK2 PKMYT1 TUBGCP2 TUBG1 TOP2A RPA1 HUS1 SMC2 TUBGCP4 ACTR2 NUF2 NCAPD3 BUB3 PLK1 PSMD13
0.0072816	9	57	3.4182	Negative regulation of G0 to G1 transition	http://amigo.geneontology.org/amigo/term/GO:0070317	BRCA1 RAD51 CDC7 CBX3 UXT CHEK1 RBBP4 RRM2 EHMT2
0.00741463	4	11	7.87223	Positive regulation of transcription by RNA polymerase III	http://amigo.geneontology.org/amigo/term/GO:0045945	CHD8 ELL ZC3H8 MTOR
0.00773451	13	106	2.65502	Negative regulation of protein modification by small protein conjugation or removal	http://amigo.geneontology.org/amigo/term/GO:1903321	RPS20 U2AF2 GTPBP4 RPS15 RPL5 RPL23 GNL3L RPL11 RPL37 OGT RPS3 RPS7 MTOR
0.00780582	28	325	1.86511	Positive regulation of cellular protein localization	http://amigo.geneontology.org/amigo/term/GO:1903829	TPR NDC80 RBM22 HUWE1 NUTF2 ZPR1 CCT4 TCP1 TARDBP GNL3L DKC1 CCT7 WRAP53 SAE1 CCT5 CCT8 CCT3 BAP1 GNL3 NIPBL CCT2 PLK1 CDT1 NMD3 CDK1 HDAC3 NPM1 UBL5
0.00788094	6	27	4.81081	MRNA modification	http://amigo.geneontology.org/amigo/term/GO:0016556	TRMT6 ZC3H13 DKC1 CMTR1 METTL14 TRMT10C
0.00788094	6	27	4.81081	Late endosome to vacuole transport	http://amigo.geneontology.org/amigo/term/GO:0045324	CHMP4B CHMP3 CHMP2A VPS25 SNF8 CHMP6
0.00801896	73	1102	1.43407	Carboxylic acid metabolic process	http://amigo.geneontology.org/amigo/term/GO:0019752	NDUFAB1 LARS2 BRCA1 NUP160 PSMA4 TPR PKM IARS2 NUP133 HSD17B10 PSMD8 PSMC6 PSMA3 PSMB5 PSMA6 RAE1 PSMA7 PGK1 NUP93 PSMD7 PSMD3 NUP88 PSMD11 OSBP NUP98 GAPDH TPI1 NUP155 SCAP PSMD14 SDHB DARS2 DLST NUP43 AARS2 NUP85 PSMB2 NUP214 PSMA1 QRSL1 ACLY YARS1 PSMB7 MYC NARS2 PPA2 YARS2 PSMA5 TARS2 RARS2 OGT HSD17B12 NUP205 SEC13 PSMD4 PSMB4 PSMD6 PSMC3 UGP2 PGAM1 PSMD1 FARSA PSMD13 UROS PSMD12 MTOR VARS2 …
0.00819855	9	58	3.35927	Positive regulation of intrinsic apoptotic signaling pathway	http://amigo.geneontology.org/amigo/term/GO:2001244	DNM1L TAF6 SFPQ SOD1 RPL11 MCL1 RPS3 RPL26 RPS7
0.00849998	49	677	1.56689	Cell surface receptor signaling pathway involved in cell-cell signaling	http://amigo.geneontology.org/amigo/term/GO:1905114	CUL3 PSMA4 AP2S1 FBXW11 NLE1 PSMD8 RBX1 PSMC6 PSMA3 PSMB5 CHD8 PSMA6 ZMYND8 PSMA7 PSMD7 PPP2R1A PSMD3 PSMD11 SKP1 PPP2CA CSNK1A1 PSMD14 USP34 PFDN5 PSMB2 PSMA1 CDC73 PSMB7 USP8 CLTC EIF4A3 PSMA5 RPS27A PSMD4 PSMB4 PSMD6 VCP PSMC3 DDB1 PSMD1 PSMD13 ATP6V0C PSMD12 CTR9 UBA52 CSNK2B PSMB3 PSMC4 RUVBL1
0.00852748	68	1014	1.45178	Membrane organization	http://amigo.geneontology.org/amigo/term/GO:0061024	PAFAH1B1 NUP160 CUL3 AP2S1 TRAPPC3 NUP133 ACTB HUWE1 DNM1L SNAP23 TOMM22 SAMM50 RANGAP1 TIMM9 ZMYND8 CHMP4B NUP93 UBE2I NAPA PPP2R1A GBF1 KPNB1 GOSR2 HSPA8 OSBP NUP98 ARPC3 HSPA9 NUP155 PPP2CA SCAP CHMP3 PPP1R7 SUMO1 PPP6C NUP43 TARDBP NUP85 CHMP2A SEC61G TIMM10 MYC ACTR2 PREB USO1 CLTC SOD1 RPS27A AHCTF1 NUP205 SEC13 PLK1 FNTA PRELID1 TRAPPC1 CDK1 TRIAP1 ATP2A2 BANF1 CHMP6 GRB2 TRAPPC5 ACTG1 OPA…
0.0089375	5	19	5.69701	Histone H4-K16 acetylation	http://amigo.geneontology.org/amigo/term/GO:0043984	BRCA1 KAT8 KANSL2 OGT HCFC1
0.0089375	5	19	5.69701	Positive regulation of histone H3-K4 methylation	http://amigo.geneontology.org/amigo/term/GO:0051571	BRCA1 SNW1 DNMT1 NELFA CTR9
0.0089375	5	19	5.69701	Nuclear RNA surveillance	http://amigo.geneontology.org/amigo/term/GO:0071027	EXOSC8 EXOSC9 PCID2 EXOSC2 EXOSC4
0.0089375	5	19	5.69701	Nuclear mRNA surveillance	http://amigo.geneontology.org/amigo/term/GO:0071028	EXOSC8 EXOSC9 PCID2 EXOSC2 EXOSC4
0.00900259	24	266	1.95326	Regulation of microtubule-based process	http://amigo.geneontology.org/amigo/term/GO:0032886	PAFAH1B1 BRCA1 TPR CFAP20 XPO1 AURKA TPX2 RAE1 CHMP4B NUBP1 CHMP3 STIL CHMP2A NAT10 CLTC RPS3 HNRNPU SKA3 PLK1 CKAP5 NPM1 SKA2 DYNC1H1 ARL2
0.00919175	9	59	3.30233	Histone H3-K4 methylation	http://amigo.geneontology.org/amigo/term/GO:0051568	BRCA1 SETD1A SNW1 RBBP5 DNMT1 OGT WDR82 NELFA CTR9
0.00998996	7	38	3.9879	Positive regulation of telomerase activity	http://amigo.geneontology.org/amigo/term/GO:0051973	CCT4 TCP1 DKC1 MYC WRAP53 NVL CCT2
0.0102618	21	223	2.03866	Protein acetylation	http://amigo.geneontology.org/amigo/term/GO:0006473	BRCA1 CTCF KAT8 TAF6 NAA25 DR1 NAA50 NAA35 NAT10 GTF2B KANSL2 OGT CHEK1 NAA15 SIN3A HCFC1 KAT5 NAA20 TRRAP SMC5 RUVBL1
0.0104901	4	12	7.21621	IRES-dependent viral translational initiation	http://amigo.geneontology.org/amigo/term/GO:0075522	EIF3D EIF3B EIF3A DENR
0.0106102	23	254	1.96031	Regulation of proteolysis involved in cellular protein catabolic process	http://amigo.geneontology.org/amigo/term/GO:1903050	XPO1 AURKA HECTD1 WAC RBX1 PSMC6 RNF40 CSNK1A1 PSMD14 SUMO1 CDC20 RPL5 RPL23 RPL11 OGT VCP PSMC3 PLK1 RPS7 USP7 PABIR1 SUMO2 PSMC4
0.0106405	13	110	2.55847	Positive regulation of response to DNA damage stimulus	http://amigo.geneontology.org/amigo/term/GO:2001022	BRCA1 NSMCE4A TIMELESS RNF8 PCNA MYC ACTR2 WRAP53 RPS3 MMS19 RPL26 NSMCE1 UBE2N
0.0109971	3	6	10.8243	Mitochondrial RNA catabolic process	http://amigo.geneontology.org/amigo/term/GO:0000957	PNPT1 LRPPRC SUPV3L1
0.0109971	3	6	10.8243	Mature ribosome assembly	http://amigo.geneontology.org/amigo/term/GO:0042256	C1QBP SBDS EIF6
0.0109971	3	6	10.8243	Nuclear ncRNA surveillance	http://amigo.geneontology.org/amigo/term/GO:0071029	EXOSC8 EXOSC9 EXOSC2
0.0109971	3	6	10.8243	Nuclear polyadenylation-dependent rRNA catabolic process	http://amigo.geneontology.org/amigo/term/GO:0071035	EXOSC8 EXOSC9 EXOSC2
0.0109971	3	6	10.8243	Nuclear polyadenylation-dependent tRNA catabolic process	http://amigo.geneontology.org/amigo/term/GO:0071038	EXOSC8 EXOSC9 EXOSC2
0.0109971	3	6	10.8243	Nuclear polyadenylation-dependent ncRNA catabolic process	http://amigo.geneontology.org/amigo/term/GO:0071046	EXOSC8 EXOSC9 EXOSC2
0.0109971	3	6	10.8243	Regulation of translation at synapse, modulating synaptic transmission	http://amigo.geneontology.org/amigo/term/GO:0099547	EIF4A3 EIF4E MTOR
0.0109971	3	6	10.8243	TRNA surveillance	http://amigo.geneontology.org/amigo/term/GO:0106354	EXOSC8 EXOSC9 EXOSC2
0.0109971	3	6	10.8243	Regulation of translation at synapse	http://amigo.geneontology.org/amigo/term/GO:0140243	EIF4A3 EIF4E MTOR
0.0109971	3	6	10.8243	Positive regulation of oxidative stress-induced intrinsic apoptotic signaling pathway	http://amigo.geneontology.org/amigo/term/GO:1902177	SFPQ SOD1 MCL1
0.0111871	5	20	5.41216	Mitochondrial electron transport, cytochrome c to oxygen	http://amigo.geneontology.org/amigo/term/GO:0006123	COX15 COX6B1 COX7C COX4I1 CYCS
0.0111871	5	20	5.41216	Protein heterotetramerization	http://amigo.geneontology.org/amigo/term/GO:0051290	CPSF6 NUDT21 RRM1 RRM2 FARSA
0.0111871	5	20	5.41216	Mitochondrion morphogenesis	http://amigo.geneontology.org/amigo/term/GO:0070584	DNM1L PNPT1 SUPV3L1 OPA1 POLG2
0.0115694	55	794	1.49959	Regulation of cellular response to stress	http://amigo.geneontology.org/amigo/term/GO:0080135	PAFAH1B1 BRCA1 NUP160 HSPA5 TPR RAD51 NUP133 THOC1 THOC5 RAE1 NUP93 RPA3 NSMCE4A NUP88 HSPA8 NUP98 TIMELESS SOD2 RNF8 NUP155 SFPQ NUP43 NUP85 PRMT1 NUP214 RPA1 TERF2 PCNA TPT1 MEN1 TXN MYC PNPT1 ACTR2 WRAP53 SOD1 MCL1 RPS3 CHEK1 PPP4C MMS19 NUP205 SEC13 RPL26 HNRNPK NSMCE1 TRIAP1 RSL1D1 HDAC3 UBE2N NPM1 MTOR OPA1 PPP1R10 CHORDC1
0.0119046	8	50	3.46378	Binding of sperm to zona pellucida	http://amigo.geneontology.org/amigo/term/GO:0007339	CCT4 TCP1 CCT7 UBAP2L CCT5 CCT8 CCT3 CCT2
0.0127627	14	126	2.4054	Histone lysine methylation	http://amigo.geneontology.org/amigo/term/GO:0034968	BRCA1 SETD1A SNW1 SUPT6H RBBP5 DNMT1 MEN1 OGT N6AMT1 WDR82 TRMT112 NELFA CTR9 EHMT2
0.0127684	9	62	3.14254	Regulation of G0 to G1 transition	http://amigo.geneontology.org/amigo/term/GO:0070316	BRCA1 RAD51 CDC7 CBX3 UXT CHEK1 RBBP4 RRM2 EHMT2
0.0128279	16	154	2.24921	Response to ionizing radiation	http://amigo.geneontology.org/amigo/term/GO:0010212	BRCA1 HSPA5 RAD51 RNF8 RAD1 INO80 MEN1 HUS1 MYC RPL26 TOPBP1 NIPBL RRM1 RAD9A KAT5 GRB2
0.0132414	7	40	3.78851	Multivesicular body sorting pathway	http://amigo.geneontology.org/amigo/term/GO:0071985	CHMP4B CHMP3 CHMP2A VPS25 SNF8 VCP CHMP6
0.0134351	6	30	4.32972	Protein heterooligomerization	http://amigo.geneontology.org/amigo/term/GO:0051291	CPSF6 NUDT21 RRM1 MAT2A RRM2 FARSA
0.0134351	6	30	4.32972	Positive regulation of transcription initiation from RNA polymerase II promoter	http://amigo.geneontology.org/amigo/term/GO:0060261	PSMC6 MED4 MED30 PSMC3 MED14 PSMC4
0.0139765	5	21	5.15443	Negative regulation of DNA-templated transcription, elongation	http://amigo.geneontology.org/amigo/term/GO:0032785	NELFCD RNF8 HNRNPU NELFA SUPT5H
0.0140589	4	13	6.66111	Formation of translation preinitiation complex	http://amigo.geneontology.org/amigo/term/GO:0001731	DHX29 EIF5 EIF2S2 DENR
0.0140589	4	13	6.66111	Posttranslational protein targeting to endoplasmic reticulum membrane	http://amigo.geneontology.org/amigo/term/GO:0006620	HSPA5 SEC61A1 CHMP4B SEC61G
0.0140589	4	13	6.66111	Tubulin complex assembly	http://amigo.geneontology.org/amigo/term/GO:0007021	TCP1 TBCC ARL2 TBCD
0.0140589	4	13	6.66111	Protein prenylation	http://amigo.geneontology.org/amigo/term/GO:0018342	RABGGTB PGGT1B FNTA FNTB
0.0140589	4	13	6.66111	Regulation of nuclear cell cycle DNA replication	http://amigo.geneontology.org/amigo/term/GO:0033262	TIPIN CDC7 INO80 CDT1
0.0140589	4	13	6.66111	Prenylation	http://amigo.geneontology.org/amigo/term/GO:0097354	RABGGTB PGGT1B FNTA FNTB
0.0140589	4	13	6.66111	Negative regulation of mRNA polyadenylation	http://amigo.geneontology.org/amigo/term/GO:1900364	RNF40 RNF20 SUPT5H CTR9
0.0150488	84	1336	1.36114	Positive regulation of gene expression	http://amigo.geneontology.org/amigo/term/GO:0010628	DHX33 BRCA1 POLR3B U2AF2 PKM DHX29 POLR1A ACTB RBM22 HNRNPC POLR2E POLR2F EIF3D POLR3H SNW1 YY1 CTCF TAF1C EIF3E MED26 C1QBP ZPR1 HSPA8 PRPF19 NUP98 GAPDH MED23 DROSHA TAF1B TARDBP RPL5 POLR1B RPL23 DNMT1 TERF2 POLR3F AKIRIN2 NAT10 SRSF1 NCBP1 MYC POLR1E UQCC2 EIF4A3 SOD1 RPL11 SF3B4 POLR2D EIF2B5 METTL14 POLR2K POLR3A RPS3 CHEK1 HNRNPU LARP1 SNF8 RPL26 RPUSD4 PHB EEF2 POLR2G POLR3D CDK1 POLR1C R…
0.0153729	16	157	2.20623	Regulation of histone modification	http://amigo.geneontology.org/amigo/term/GO:0031056	BRCA1 SART3 WDR70 SNW1 CTCF RNF40 SUPT6H DNMT1 OGT CHEK1 RNF20 NIPBL SIN3A UBE2N NELFA CTR9
0.0158071	6	31	4.19006	Positive regulation of translational initiation	http://amigo.geneontology.org/amigo/term/GO:0045948	DHX29 POLR2D EIF2B5 LARP1 POLR2G MTOR
0.0160979	20	217	1.99526	Regulation of proteasomal protein catabolic process	http://amigo.geneontology.org/amigo/term/GO:0061136	XPO1 AURKA HECTD1 WAC RBX1 PSMC6 RNF40 CSNK1A1 PSMD14 SUMO1 CDC20 RPL11 OGT VCP PSMC3 PLK1 USP7 PABIR1 SUMO2 PSMC4
0.0161344	73	1135	1.39238	Oxoacid metabolic process	http://amigo.geneontology.org/amigo/term/GO:0043436	NDUFAB1 LARS2 BRCA1 NUP160 PSMA4 TPR PKM IARS2 NUP133 HSD17B10 PSMD8 PSMC6 PSMA3 PSMB5 PSMA6 RAE1 PSMA7 PGK1 NUP93 PSMD7 PSMD3 NUP88 PSMD11 OSBP NUP98 GAPDH TPI1 NUP155 SCAP PSMD14 SDHB DARS2 DLST NUP43 AARS2 NUP85 PSMB2 NUP214 PSMA1 QRSL1 ACLY YARS1 PSMB7 MYC NARS2 PPA2 YARS2 PSMA5 TARS2 RARS2 OGT HSD17B12 NUP205 SEC13 PSMD4 PSMB4 PSMD6 PSMC3 UGP2 PGAM1 PSMD1 FARSA PSMD13 UROS PSMD12 MTOR VARS2 …
0.017097	5	22	4.92014	Retrograde axonal transport	http://amigo.geneontology.org/amigo/term/GO:0008090	PAFAH1B1 FBXW11 ACTR10 SOD1 DYNC1H1
0.017097	5	22	4.92014	Poly(A)+ mRNA export from nucleus	http://amigo.geneontology.org/amigo/term/GO:0016973	NUP133 NUP93 THOC2 PCID2 DDX19A
0.017097	5	22	4.92014	Negative regulation of mRNA splicing, via spliceosome	http://amigo.geneontology.org/amigo/term/GO:0048025	U2AF2 C1QBP SRSF7 HNRNPK NPM1
0.0172143	34	444	1.65778	Regulation of protein catabolic process	http://amigo.geneontology.org/amigo/term/GO:0042176	XPO1 HUWE1 AURKA HECTD1 WAC RBX1 PSMC6 RNF40 PSMD3 CSNK1A1 PSMD14 SUMO1 CDC20 RPL5 RPL23 USP8 RPL11 OGT EEF1A1 SNF8 VCP PSMC3 PLK1 PHB DDB1 RPS7 PSMD1 CHMP6 USP7 PABIR1 SUMO2 SF3B3 NSF PSMC4
0.0172485	7	42	3.6081	Virion assembly	http://amigo.geneontology.org/amigo/term/GO:0019068	CHMP4B CHMP3 CHMP2A RPS27A SNF8 CHMP6 UBA52
0.0172485	7	42	3.6081	Positive regulation of protein import into nucleus	http://amigo.geneontology.org/amigo/term/GO:0042307	TPR RBM22 NUTF2 ZPR1 TARDBP CDK1 HDAC3
0.0172869	9	65	2.9975	Regulation of protein import	http://amigo.geneontology.org/amigo/term/GO:1904589	TPR RBM22 NUTF2 ZPR1 HSPA8 TARDBP NOLC1 CDK1 HDAC3
0.017674	3	7	9.27798	Regulation of mitotic recombination	http://amigo.geneontology.org/amigo/term/GO:0000019	ERCC2 RAD50 TERF2
0.017674	3	7	9.27798	Protein processing involved in protein targeting to mitochondrion	http://amigo.geneontology.org/amigo/term/GO:0006627	MIPEP PMPCB PMPCA
0.017674	3	7	9.27798	Peptidyl-glutamine methylation	http://amigo.geneontology.org/amigo/term/GO:0018364	N6AMT1 TRMT112 FBL
0.017674	3	7	9.27798	Posttranslational protein targeting to membrane, translocation	http://amigo.geneontology.org/amigo/term/GO:0031204	HSPA5 SEC61A1 SEC61G
0.017674	3	7	9.27798	SnRNA modification	http://amigo.geneontology.org/amigo/term/GO:0040031	DKC1 NHP2 NOP10
0.017674	3	7	9.27798	TRNA transcription by RNA polymerase III	http://amigo.geneontology.org/amigo/term/GO:0042797	GTF3C1 GTF3C3 POLR2L
0.017674	3	7	9.27798	Polyadenylation-dependent ncRNA catabolic process	http://amigo.geneontology.org/amigo/term/GO:0043634	EXOSC8 EXOSC9 EXOSC2
0.017674	3	7	9.27798	[2Fe-2S] cluster assembly	http://amigo.geneontology.org/amigo/term/GO:0044571	HSCB GLRX5 NFS1
0.017674	3	7	9.27798	Positive regulation of spindle checkpoint	http://amigo.geneontology.org/amigo/term/GO:0090232	TPR NDC80 PCID2
0.017674	3	7	9.27798	Positive regulation of mitotic cell cycle spindle assembly checkpoint	http://amigo.geneontology.org/amigo/term/GO:0090267	TPR NDC80 PCID2
0.017674	3	7	9.27798	Positive regulation of mRNA binding	http://amigo.geneontology.org/amigo/term/GO:1902416	EIF3D EIF3E EIF3C
0.0177754	74	1159	1.38222	Organic acid metabolic process	http://amigo.geneontology.org/amigo/term/GO:0006082	NDUFAB1 LARS2 BRCA1 NUP160 PSMA4 TPR PKM IARS2 NUP133 HSD17B10 PSMD8 PSMC6 PSMA3 PSMB5 PSMA6 RAE1 PSMA7 PGK1 NUP93 PSMD7 PSMD3 NUP88 PSMD11 OSBP NUP98 GAPDH TPI1 NUP155 SCAP PSMD14 SDHB DARS2 DLST NUP43 AARS2 NUP85 PSMB2 NUP214 PSMA1 QRSL1 ACLY YARS1 PSMB7 MYC NARS2 PPA2 YARS2 PSMA5 TARS2 RARS2 OGT HSD17B12 NUP205 N6AMT1 SEC13 PSMD4 PSMB4 PSMD6 PSMC3 UGP2 PGAM1 PSMD1 FARSA PSMD13 UROS PSMD12 MTOR…
0.018227	6	32	4.05912	Multivesicular body assembly	http://amigo.geneontology.org/amigo/term/GO:0036258	CHMP4B CHMP3 CHMP2A VPS25 SNF8 CHMP6
0.0183096	4	14	6.18532	Deoxyribonucleotide biosynthetic process	http://amigo.geneontology.org/amigo/term/GO:0009263	DUT RRM1 DTYMK RRM2
0.0183096	4	14	6.18532	Primary miRNA processing	http://amigo.geneontology.org/amigo/term/GO:0031053	SRRT DROSHA DGCR8 MRPL44
0.0183096	4	14	6.18532	Sno(s)RNA 3 -end processing	http://amigo.geneontology.org/amigo/term/GO:0031126	EXOSC2 DKC1 EXOSC4 FBL
0.0183096	4	14	6.18532	Negative regulation of mRNA 3 -end processing	http://amigo.geneontology.org/amigo/term/GO:0031441	RNF40 RNF20 SUPT5H CTR9
0.0183096	4	14	6.18532	UV-damage excision repair	http://amigo.geneontology.org/amigo/term/GO:0070914	POLD3 ACTR5 INO80 DDB1
0.0184792	19	205	2.00646	Cellular response to starvation	http://amigo.geneontology.org/amigo/term/GO:0009267	HSPA5 PIK3C3 ATP6V1D RHEB LAMTOR3 HSPA8 ATP6V1A LAMTOR2 ATP6V0B ATP6V1E1 EIF2S1 HNRNPA1 ATP6V1B2 ATP6V1C1 SEC13 ATP6V0D1 ATP6V0C MTOR EHMT2
0.0185073	18	190	2.05092	Regulation of ubiquitin-dependent protein catabolic process	http://amigo.geneontology.org/amigo/term/GO:2000058	XPO1 AURKA HECTD1 WAC RBX1 CSNK1A1 SUMO1 CDC20 RPL5 RPL23 RPL11 OGT VCP PLK1 RPS7 USP7 PABIR1 SUMO2
0.0185534	8	54	3.2072	Phagosome maturation	http://amigo.geneontology.org/amigo/term/GO:0090382	ATP6V1D ATP6V1A ATP6V0B ATP6V1E1 ATP6V1B2 ATP6V1C1 ATP6V0D1 ATP6V0C
0.0192711	7	43	3.52419	Positive regulation of histone methylation	http://amigo.geneontology.org/amigo/term/GO:0031062	BRCA1 SNW1 DNMT1 OGT RNF20 NELFA CTR9
0.0195574	25	300	1.80405	Positive regulation of protein-containing complex assembly	http://amigo.geneontology.org/amigo/term/GO:0031334	DHX33 RBX1 PSMC6 ERCC2 RPA3 ARPC3 SUMO1 GNL3L RPA1 ACTR2 RPS3 ERCC3 VCP PSMC3 CDT1 DDB1 CKAP5 GRB2 MTOR ARL2 GTF2H4 ARPC4 GTF2H2 PSMC4 GTF2H1
0.019826	11	92	2.58842	Iron ion transport	http://amigo.geneontology.org/amigo/term/GO:0006826	ATP6V1D ATP6V1A ATP6V0B ATP6V1E1 ABCB7 CLTC ATP6V1B2 ATP6V1C1 ATP6V0D1 FTH1 ATP6V0C
0.0203025	5	23	4.70622	Oligosaccharide-lipid intermediate biosynthetic process	http://amigo.geneontology.org/amigo/term/GO:0006490	ALG1 ALG2 NUS1 DOLK ALG11
0.0203025	5	23	4.70622	Viral budding via host ESCRT complex	http://amigo.geneontology.org/amigo/term/GO:0039702	CHMP4B CHMP3 CHMP2A SNF8 CHMP6
0.0210773	6	33	3.93611	Multivesicular body organization	http://amigo.geneontology.org/amigo/term/GO:0036257	CHMP4B CHMP3 CHMP2A VPS25 SNF8 CHMP6
0.0211931	14	134	2.2618	Positive regulation of proteasomal protein catabolic process	http://amigo.geneontology.org/amigo/term/GO:1901800	AURKA HECTD1 RBX1 PSMC6 RNF40 CSNK1A1 SUMO1 CDC20 VCP PSMC3 PLK1 PABIR1 SUMO2 PSMC4
0.0214068	42	589	1.5437	Regulation of cellular protein localization	http://amigo.geneontology.org/amigo/term/GO:1903827	TPR POLR1A ACTB NDC80 XPO1 RBM22 HUWE1 HECTD1 RANGAP1 ZMYND8 NUTF2 GBF1 ZPR1 CCT4 TCP1 TARDBP GNL3L DKC1 CCT7 TXN CLTC WRAP53 SAE1 NVL CCT5 CCT8 CCT3 BAP1 GNL3 NIPBL VCP NOLC1 CCT2 PLK1 CDT1 NMD3 SIN3A CDK1 HDAC3 PTPN11 NPM1 UBL5
0.0218193	7	44	3.4441	Positive regulation of protein import	http://amigo.geneontology.org/amigo/term/GO:1904591	TPR RBM22 NUTF2 ZPR1 TARDBP CDK1 HDAC3
0.022003	42	590	1.54109	Activation of immune response	http://amigo.geneontology.org/amigo/term/GO:0002253	PSMA4 EIF2B3 FBXW11 ACTB PSMD8 PSMC6 PSMA3 PSMB5 PSMA6 PSMA7 PSMD7 PSMD3 C1QBP PSMD11 ARPC3 SKP1 EIF2B4 PSMD14 SFPQ EIF2B2 PSMB2 PSMA1 PSMB7 ACTR2 PSMA5 EIF2B5 RPS3 PSMD4 PSMB4 PSMD6 PSMC3 PHB SIN3A PSMD1 GRB2 UBE2N ACTG1 PSMD13 PSMD12 ARPC4 PSMB3 PSMC4
0.0224065	46	661	1.50656	Embryo development ending in birth or egg hatching	http://amigo.geneontology.org/amigo/term/GO:0009792	BRCA1 CUL3 NUP133 NLE1 XAB2 HECTD1 CHD8 ERCC2 ELL SUPT6H ZPR1 PRPF19 RBBP6 STIL CNOT1 EIF2S2 PRMT1 SBDS DAD1 NDUFA2 TERF2 WDR74 AKIRIN2 HUS1 MYC COPS3 EIF4A3 NCAPG2 GINS4 CHEK1 PELO MED21 NIPBL NOLC1 COPS2 RPL13 SIN3A BPTF RRM2 RPS7 HINFP GRB2 CTR9 ZNF830 OPA1 POLG2
0.0233762	34	454	1.62126	Positive regulation of defense response	http://amigo.geneontology.org/amigo/term/GO:0031349	POLR3B PSMA4 FBXW11 PSMD8 PSMC6 PSMA3 PSMB5 PSMA6 PSMA7 PSMD7 RPS19 PSMD3 PSMD11 SKP1 PSMD14 SFPQ PSMB2 PSMA1 POLR3F AKIRIN2 PSMB7 PSMA5 PSMD4 PSMB4 PSMD6 PSMC3 POLR3D SIN3A PSMD1 PSMD13 POLR3C PSMD12 PSMB3 PSMC4
0.0234393	4	15	5.77297	Mitotic centrosome separation	http://amigo.geneontology.org/amigo/term/GO:0007100	AURKA CEP85 KIF11 CHEK1
0.0234393	4	15	5.77297	Histone H4-K5 acetylation	http://amigo.geneontology.org/amigo/term/GO:0043981	KAT8 KANSL2 OGT HCFC1
0.0234393	4	15	5.77297	Histone H4-K8 acetylation	http://amigo.geneontology.org/amigo/term/GO:0043982	KAT8 KANSL2 OGT HCFC1
0.0234393	4	15	5.77297	Attachment of mitotic spindle microtubules to kinetochore	http://amigo.geneontology.org/amigo/term/GO:0051315	NDC80 NUF2 HNRNPU CDT1
0.0234393	4	15	5.77297	Regulation of spindle checkpoint	http://amigo.geneontology.org/amigo/term/GO:0090231	TPR NDC80 PCID2 CDT1
0.0234393	4	15	5.77297	Regulation of mitotic cell cycle spindle assembly checkpoint	http://amigo.geneontology.org/amigo/term/GO:0090266	TPR NDC80 PCID2 CDT1
0.0234393	4	15	5.77297	Regulation of mitotic spindle checkpoint	http://amigo.geneontology.org/amigo/term/GO:1903504	TPR NDC80 PCID2 CDT1
0.0234393	4	15	5.77297	Positive regulation of double-strand break repair via homologous recombination	http://amigo.geneontology.org/amigo/term/GO:1905168	TIMELESS ACTR2 WRAP53 MMS19
0.0238812	17	180	2.04459	Cytokinesis	http://amigo.geneontology.org/amigo/term/GO:0000910	ANLN CUL3 PIK3C3 AURKA KIF4A CDC6 CHMP4B CHMP3 KIF14 CHMP2A KIF23 ACTR2 USP8 AHCTF1 PLK1 CHMP6 PRPF40A
0.0241406	6	34	3.82035	Negative regulation of DNA replication	http://amigo.geneontology.org/amigo/term/GO:0008156	TIPIN CDC6 GTPBP4 TIMELESS DONSON ZNF830
0.0241406	6	34	3.82035	Regulation of spindle assembly	http://amigo.geneontology.org/amigo/term/GO:0090169	TPR CHMP4B CHMP2A HNRNPU PLK1 DYNC1H1
0.0244106	7	45	3.36756	Regulation of cell cycle checkpoint	http://amigo.geneontology.org/amigo/term/GO:1901976	TPR THOC1 NDC80 THOC5 PCID2 CDT1 PPP1R10
0.0261511	3	8	8.11823	Spliceosomal conformational changes to generate catalytic conformation	http://amigo.geneontology.org/amigo/term/GO:0000393	XAB2 PRPF19 SNRNP200
0.0261511	3	8	8.11823	TRNA transcription	http://amigo.geneontology.org/amigo/term/GO:0009304	GTF3C1 GTF3C3 POLR2L
0.0261511	3	8	8.11823	Protein geranylgeranylation	http://amigo.geneontology.org/amigo/term/GO:0018344	RABGGTB PGGT1B FNTA
0.0261511	3	8	8.11823	Negative regulation of telomere capping	http://amigo.geneontology.org/amigo/term/GO:1904354	SMG6 RAD50 TERF2
0.0277985	6	35	3.71119	Regulation of transcription by RNA polymerase I	http://amigo.geneontology.org/amigo/term/GO:0006356	DHX33 UBTF POLR2K UTP15 POLR2L MTOR
0.0277985	6	35	3.71119	Regulation of protein export from nucleus	http://amigo.geneontology.org/amigo/term/GO:0046825	TPR XPO1 RBM22 RANGAP1 TXN PTPN11
0.0280725	8	58	2.98602	Interstrand cross-link repair	http://amigo.geneontology.org/amigo/term/GO:0036297	RAD51 RPA3 RNF8 RPA1 RPS27A ATRIP VCP UBA52
0.0286791	5	25	4.32972	NADH regeneration	http://amigo.geneontology.org/amigo/term/GO:0006735	PKM PGK1 GAPDH TPI1 PGAM1
0.0286791	5	25	4.32972	Maintenance of protein location in nucleus	http://amigo.geneontology.org/amigo/term/GO:0051457	RANGAP1 SKP1 TXN HNRNPU ARL2
0.0286791	5	25	4.32972	Canonical glycolysis	http://amigo.geneontology.org/amigo/term/GO:0061621	PKM PGK1 GAPDH TPI1 PGAM1
0.0286791	5	25	4.32972	Glucose catabolic process to pyruvate	http://amigo.geneontology.org/amigo/term/GO:0061718	PKM PGK1 GAPDH TPI1 PGAM1
0.0286791	5	25	4.32972	Aminoacyl-tRNA metabolism involved in translational fidelity	http://amigo.geneontology.org/amigo/term/GO:0106074	LARS2 IARS2 AARS2 TARS2 VARS2
0.0286869	11	97	2.455	Positive regulation of histone modification	http://amigo.geneontology.org/amigo/term/GO:0031058	BRCA1 SART3 SNW1 RNF40 DNMT1 OGT RNF20 NIPBL UBE2N NELFA CTR9
0.0292965	4	16	5.41216	RNA interference	http://amigo.geneontology.org/amigo/term/GO:0016246	DROSHA XPO5 MRPL44 CLP1
0.0292965	4	16	5.41216	Nuclear-transcribed mRNA catabolic process, exonucleolytic, 3 -5	http://amigo.geneontology.org/amigo/term/GO:0034427	EXOSC8 EXOSC9 EXOSC2 EXOSC4
0.0292965	4	16	5.41216	Sno(s)RNA processing	http://amigo.geneontology.org/amigo/term/GO:0043144	EXOSC2 DKC1 EXOSC4 FBL
0.0292965	29	377	1.66528	Regulation of binding	http://amigo.geneontology.org/amigo/term/GO:0051098	ACTB AURKA EIF3D EIF3E ERCC2 GTPBP4 PPP2CA CSNK1A1 SUMO1 HJURP SYMPK GNL3L MEN1 EIF2S1 TXN NCBP1 MYC GTF2B EIF4A3 RPL11 NVL DPH3 PLK1 CDT1 NMD3 SIN3A ATP2A2 EIF3C CSNK2B
0.0292965	4	16	5.41216	Centrosome separation	http://amigo.geneontology.org/amigo/term/GO:0051299	AURKA CEP85 KIF11 CHEK1
0.0292965	4	16	5.41216	Positive regulation of mitochondrial translation	http://amigo.geneontology.org/amigo/term/GO:0070131	C1QBP UQCC2 RPUSD4 TRMT10C
0.0292965	4	16	5.41216	Positive regulation of viral release from host cell	http://amigo.geneontology.org/amigo/term/GO:1902188	CHMP4B CHMP3 CHMP2A DDB1
0.0292965	4	16	5.41216	Negative regulation of DNA-dependent DNA replication	http://amigo.geneontology.org/amigo/term/GO:2000104	TIPIN TIMELESS DONSON ZNF830
0.0300651	18	200	1.94838	Microtubule-based transport	http://amigo.geneontology.org/amigo/term/GO:0099111	PAFAH1B1 FBXW11 DYNC1I2 TNPO1 KIF4A IFT74 HSPA8 SFPQ IFT81 DYNLRB1 UXT ACTR10 TERF2 LRPPRC SOD1 HNRNPU DYNC1H1 OPA1
0.0305951	11	98	2.42995	Regulation of cyclin-dependent protein serine/threonine kinase activity	http://amigo.geneontology.org/amigo/term/GO:0000079	ACTB CDC6 CDC37 GTPBP4 PKMYT1 MEN1 CCNH CCNA2 PLK1 CDK7 GTF2H1
0.0305951	76	1226	1.342	Negative regulation of protein metabolic process	http://amigo.geneontology.org/amigo/term/GO:0051248	RPS20 BRCA1 STRAP TPR U2AF2 NLE1 DIS3 BIRC5 WAC PFDN4 EIF3E URI1 PPP2R1A LSM5 GTPBP4 SUPT6H GAPDH HBS1L PFDN1 PPP2CA RPS15 PPP1R8 EXOSC8 TARDBP RPL5 PFDN5 EXOSC9 CNOT1 RPL23 PCID2 GNL3L LSM7 LSM4 CEP85 EXOSC2 DNMT1 VPS25 MEN1 EIF2S1 PNPT1 EIF4A3 RPL11 TIPRL PFDN2 POLR2D METTL14 RPL37 OGT RPS3 EIF4E LARP1 LSM6 PLK1 PHB POLR2G SIN3A TRIAP1 LSM3 RPS7 MRPL13 CHMP6 EXOSC4 NPM1 PPP1R2 USP7 PABIR1 SF3B3…
0.0305951	8	59	2.93541	Spindle localization	http://amigo.geneontology.org/amigo/term/GO:0051653	PAFAH1B1 SPDL1 FBXW11 NDC80 KPNB1 ACTR2 PLK1 DYNC1H1
0.0313789	22	264	1.80405	Cellular response to nutrient levels	http://amigo.geneontology.org/amigo/term/GO:0031669	HSPA5 PIK3C3 DNM1L ATP6V1D SNW1 RHEB LAMTOR3 HSPA8 ATP6V1A LAMTOR2 ATP6V0B ATP6V1E1 EIF2S1 HNRNPA1 ATP6V1B2 ATP6V1C1 AIFM1 SEC13 ATP6V0D1 ATP6V0C MTOR EHMT2
0.0313789	21	248	1.83315	Response to starvation	http://amigo.geneontology.org/amigo/term/GO:0042594	HSPA5 PIK3C3 ATP6V1D RHEB LAMTOR3 HSPA8 ATP6V1A LAMTOR2 ATP6V0B ATP6V1E1 EIF2S1 HNRNPA1 ATP6V1B2 ATP6V1C1 LARP1 SEC13 ATP6V0D1 ATP6V0C MTOR EHMT2 ADSL
0.0313789	6	36	3.6081	Positive regulation of DNA-templated transcription, initiation	http://amigo.geneontology.org/amigo/term/GO:2000144	PSMC6 MED4 MED30 PSMC3 MED14 PSMC4
0.0316898	14	141	2.14951	Peptidyl-lysine methylation	http://amigo.geneontology.org/amigo/term/GO:0018022	BRCA1 SETD1A SNW1 SUPT6H RBBP5 DNMT1 MEN1 OGT N6AMT1 WDR82 TRMT112 NELFA CTR9 EHMT2
0.0317609	9	72	2.70608	Regulation of histone methylation	http://amigo.geneontology.org/amigo/term/GO:0031060	BRCA1 SNW1 CTCF SUPT6H DNMT1 OGT RNF20 NELFA CTR9
0.032644	44	641	1.48602	Chordate embryonic development	http://amigo.geneontology.org/amigo/term/GO:0043009	BRCA1 CUL3 NUP133 NLE1 XAB2 HECTD1 CHD8 ERCC2 ELL SUPT6H ZPR1 PRPF19 RBBP6 STIL CNOT1 EIF2S2 PRMT1 SBDS DAD1 NDUFA2 TERF2 WDR74 MYC COPS3 EIF4A3 NCAPG2 GINS4 CHEK1 PELO MED21 NIPBL NOLC1 COPS2 RPL13 SIN3A BPTF RRM2 RPS7 HINFP GRB2 CTR9 ZNF830 OPA1 POLG2
0.0330494	2	3	14.4324	Generation of catalytic spliceosome for first transesterification step	http://amigo.geneontology.org/amigo/term/GO:0000349	XAB2 PRPF19
0.0330494	2	3	14.4324	Mitochondrial mRNA catabolic process	http://amigo.geneontology.org/amigo/term/GO:0000958	PNPT1 SUPV3L1
0.0330494	2	3	14.4324	Positive regulation of mitochondrial RNA catabolic process	http://amigo.geneontology.org/amigo/term/GO:0000962	PNPT1 SUPV3L1
0.0330494	2	3	14.4324	Ferredoxin metabolic process	http://amigo.geneontology.org/amigo/term/GO:0006124	FDX1 FDXR
0.0330494	2	3	14.4324	Asparaginyl-tRNA aminoacylation	http://amigo.geneontology.org/amigo/term/GO:0006421	DARS2 NARS2
0.0330494	2	3	14.4324	Peptidyl-lysine modification to peptidyl-hypusine	http://amigo.geneontology.org/amigo/term/GO:0008612	DHPS DOHH
0.0330494	5	26	4.1632	Regulation of nuclease activity	http://amigo.geneontology.org/amigo/term/GO:0032069	TERF2 PCNA RPS3 ABCE1 NPM1
0.0330494	2	3	14.4324	U1 snRNA 3 -end processing	http://amigo.geneontology.org/amigo/term/GO:0034473	EXOSC8 EXOSC9
0.0330494	2	3	14.4324	U5 snRNA 3 -end processing	http://amigo.geneontology.org/amigo/term/GO:0034476	EXOSC8 EXOSC9
0.0330494	2	3	14.4324	RRNA import into mitochondrion	http://amigo.geneontology.org/amigo/term/GO:0035928	MRPL18 PNPT1
0.0330494	2	3	14.4324	Protein import into mitochondrial intermembrane space	http://amigo.geneontology.org/amigo/term/GO:0045041	AIFM1 CHCHD4
0.0330494	2	3	14.4324	Protein initiator methionine removal	http://amigo.geneontology.org/amigo/term/GO:0070084	METAP2 METAP1
0.0330494	2	3	14.4324	Response to platinum ion	http://amigo.geneontology.org/amigo/term/GO:0070541	FECH UROS
0.0330494	2	3	14.4324	DNA replication preinitiation complex assembly	http://amigo.geneontology.org/amigo/term/GO:0071163	CDC45 CDT1
0.0330494	2	3	14.4324	Cell differentiation involved in phenotypic switching	http://amigo.geneontology.org/amigo/term/GO:0090679	SOD2 DNMT1
0.0330494	2	3	14.4324	Mitochondrial tRNA 5 -end processing	http://amigo.geneontology.org/amigo/term/GO:0097745	HSD17B10 TRMT10C
0.0330494	2	3	14.4324	Dendritic transport of ribonucleoprotein complex	http://amigo.geneontology.org/amigo/term/GO:0098961	SFPQ HNRNPU
0.0330494	2	3	14.4324	Dendritic transport of messenger ribonucleoprotein complex	http://amigo.geneontology.org/amigo/term/GO:0098963	SFPQ HNRNPU
0.0330494	2	3	14.4324	Regulation of translation at postsynapse, modulating synaptic transmission	http://amigo.geneontology.org/amigo/term/GO:0099578	EIF4A3 EIF4E
0.0330494	2	3	14.4324	Regulation of translation at postsynapse	http://amigo.geneontology.org/amigo/term/GO:0140245	EIF4A3 EIF4E
0.0330494	2	3	14.4324	Mitotic telomere maintenance via semi-conservative replication	http://amigo.geneontology.org/amigo/term/GO:1902990	PCNA DNA2
0.0330494	2	3	14.4324	U2-type prespliceosome assembly	http://amigo.geneontology.org/amigo/term/GO:1903241	SF3A1 SF3A2
0.0330494	2	3	14.4324	Response to vasopressin	http://amigo.geneontology.org/amigo/term/GO:1904116	CDC6 RANGAP1
0.0330494	2	3	14.4324	Cellular response to vasopressin	http://amigo.geneontology.org/amigo/term/GO:1904117	CDC6 RANGAP1
0.0330494	2	3	14.4324	Vascular associated smooth muscle cell differentiation involved in phenotypic switching	http://amigo.geneontology.org/amigo/term/GO:1905420	SOD2 DNMT1
0.0330494	2	3	14.4324	Regulation of cell differentiation involved in phenotypic switching	http://amigo.geneontology.org/amigo/term/GO:1905915	SOD2 DNMT1
0.0330494	2	3	14.4324	Regulation of vascular associated smooth muscle cell differentiation involved in phenotypic switching	http://amigo.geneontology.org/amigo/term/GO:1905930	SOD2 DNMT1
0.0330494	2	3	14.4324	Messenger ribonucleoprotein complex assembly	http://amigo.geneontology.org/amigo/term/GO:1990120	CPSF6 NUDT21
0.0330705	22	266	1.79049	Protein acylation	http://amigo.geneontology.org/amigo/term/GO:0043543	BRCA1 CTCF KAT8 TAF6 NAA25 DR1 DLST NAA50 NAA35 NAT10 GTF2B KANSL2 OGT CHEK1 NAA15 SIN3A HCFC1 KAT5 NAA20 TRRAP SMC5 RUVBL1
0.0346948	6	37	3.51059	Establishment of mitotic spindle localization	http://amigo.geneontology.org/amigo/term/GO:0040001	PAFAH1B1 SPDL1 FBXW11 NDC80 KPNB1 PLK1
0.0349144	15	158	2.05525	Regulation of proteasomal ubiquitin-dependent protein catabolic process	http://amigo.geneontology.org/amigo/term/GO:0032434	XPO1 AURKA HECTD1 WAC RBX1 CSNK1A1 SUMO1 CDC20 RPL11 OGT VCP PLK1 USP7 PABIR1 SUMO2
0.0352855	3	9	7.21621	Exonucleolytic trimming involved in rRNA processing	http://amigo.geneontology.org/amigo/term/GO:0000459	EXOSC8 EXOSC9 EXOSC2
0.0352855	3	9	7.21621	Exonucleolytic trimming to generate mature 3 -end of 5.8S rRNA from tricistronic rRNA transcript (SSU-rRNA, 5.8S rRNA, LSU-rRNA)	http://amigo.geneontology.org/amigo/term/GO:0000467	EXOSC8 EXOSC9 EXOSC2
0.0352855	3	9	7.21621	Respiratory chain complex III assembly	http://amigo.geneontology.org/amigo/term/GO:0017062	UQCC1 UQCC2 UQCRFS1
0.0352855	3	9	7.21621	Ribosome disassembly	http://amigo.geneontology.org/amigo/term/GO:0032790	MTIF2 DENR PELO
0.0352855	3	9	7.21621	Mitochondrial respiratory chain complex III assembly	http://amigo.geneontology.org/amigo/term/GO:0034551	UQCC1 UQCC2 UQCRFS1
0.0352855	3	9	7.21621	Peptidyl-arginine omega-N-methylation	http://amigo.geneontology.org/amigo/term/GO:0035247	NDUFAF7 PRMT5 PRMT1
0.0352855	3	9	7.21621	Regulation of mitotic centrosome separation	http://amigo.geneontology.org/amigo/term/GO:0046602	CEP85 KIF11 CHEK1
0.0352855	3	9	7.21621	Protein localization to nuclear envelope	http://amigo.geneontology.org/amigo/term/GO:0090435	NUTF2 NUP155 PLK1
0.0363576	9	74	2.63294	Mitotic G1 DNA damage checkpoint signaling	http://amigo.geneontology.org/amigo/term/GO:0031571	AURKA CDK2 CNOT1 PRMT1 PCNA RPL26 CDK1 TRIAP1 CNOT3
0.0363576	9	74	2.63294	Cellular response to ionizing radiation	http://amigo.geneontology.org/amigo/term/GO:0071479	HSPA5 RAD51 RAD1 INO80 HUS1 RPL26 NIPBL RAD9A GRB2
0.0364247	7	49	3.09266	Regulation of double-strand break repair via homologous recombination	http://amigo.geneontology.org/amigo/term/GO:0010569	RAD51 TIMELESS ACTR2 WRAP53 CHEK1 PPP4C MMS19
0.0377077	5	27	4.009	RRNA methylation	http://amigo.geneontology.org/amigo/term/GO:0031167	TFB1M DIMT1 MTERF4 TRMT112 FBL
0.0377077	5	27	4.009	Glycolytic process through glucose-6-phosphate	http://amigo.geneontology.org/amigo/term/GO:0061620	PKM PGK1 GAPDH TPI1 PGAM1
0.0377077	5	27	4.009	Regulation of mitotic spindle assembly	http://amigo.geneontology.org/amigo/term/GO:1901673	TPR CHMP4B CHMP2A HNRNPU PLK1
0.0379883	88	1469	1.29685	Negative regulation of RNA metabolic process	http://amigo.geneontology.org/amigo/term/GO:0051253	BRCA1 STRAP CUL3 TPR CCAR1 U2AF2 DDX20 FBXW11 XPO1 BIRC5 HNRNPC PRMT5 SNW1 YY1 CHD8 ZMYND8 NELFCD NKAP CTCF UBE2I KAT8 RNF40 URI1 C1QBP HSPA8 RPS13 TIMELESS RNF8 SRSF7 SUMO1 SFPQ DR1 TARDBP CBX3 DDX54 PFDN5 USP9X CNOT1 RPL23 UXT DNMT1 DKC1 PCNA MEN1 VHL CDC73 AKIRIN2 TXN MYC LRPPRC RPS27A ZC3H8 UBA3 RPL10 HNRNPU LARP1 RNF20 SRSF2 BAP1 ABCE1 NIPBL RPS14 PHAX HNRNPK COPS2 PLK1 PHB E4F1 SF1 THAP11 S…
0.0388443	6	38	3.4182	Attachment of spindle microtubules to kinetochore	http://amigo.geneontology.org/amigo/term/GO:0008608	ZNF207 NDC80 NUF2 HNRNPU BUB3 CDT1
0.0388443	6	38	3.4182	Positive regulation of dendrite morphogenesis	http://amigo.geneontology.org/amigo/term/GO:0050775	PAFAH1B1 SS18L2 DNM1L ACTR2 ANAPC2 OPA1
0.0388443	6	38	3.4182	RNA polymerase II preinitiation complex assembly	http://amigo.geneontology.org/amigo/term/GO:0051123	PSMC6 DR1 GTF2B GTF2A2 PSMC3 PSMC4
0.0388443	11	102	2.33466	Regulation of cyclin-dependent protein kinase activity	http://amigo.geneontology.org/amigo/term/GO:1904029	ACTB CDC6 CDC37 GTPBP4 PKMYT1 MEN1 CCNH CCNA2 PLK1 CDK7 GTF2H1
0.0388957	8	62	2.79337	Regulation of protein import into nucleus	http://amigo.geneontology.org/amigo/term/GO:0042306	TPR RBM22 NUTF2 ZPR1 TARDBP NOLC1 CDK1 HDAC3
0.039099	9	75	2.59783	Mitotic cytokinesis	http://amigo.geneontology.org/amigo/term/GO:0000281	ANLN KIF4A CHMP4B CHMP3 CHMP2A KIF23 USP8 PLK1 CHMP6
0.039099	9	75	2.59783	Cellular iron ion homeostasis	http://amigo.geneontology.org/amigo/term/GO:0006879	NUBP1 SKP1 ATP6V1A ABCB7 MYC SOD1 ATP6V0D1 FTH1 NEDD8
0.039099	9	75	2.59783	Mitotic G1/S transition checkpoint signaling	http://amigo.geneontology.org/amigo/term/GO:0044819	AURKA CDK2 CNOT1 PRMT1 PCNA RPL26 CDK1 TRIAP1 CNOT3
0.039099	9	75	2.59783	Positive regulation of DNA repair	http://amigo.geneontology.org/amigo/term/GO:0045739	BRCA1 TIMELESS RNF8 PCNA ACTR2 WRAP53 RPS3 MMS19 UBE2N
0.04077	23	288	1.72888	Regulation of cellular protein catabolic process	http://amigo.geneontology.org/amigo/term/GO:1903362	XPO1 AURKA HECTD1 WAC RBX1 PSMC6 RNF40 CSNK1A1 PSMD14 SUMO1 CDC20 RPL5 RPL23 RPL11 OGT VCP PSMC3 PLK1 RPS7 USP7 PABIR1 SUMO2 PSMC4
0.0421878	38	546	1.50668	Immune response-regulating cell surface receptor signaling pathway	http://amigo.geneontology.org/amigo/term/GO:0002768	PSMA4 EIF2B3 FBXW11 ACTB PSMD8 PSMC6 PSMA3 PSMB5 PSMA6 PSMA7 PSMD7 PSMD3 PSMD11 ARPC3 SKP1 EIF2B4 PSMD14 EIF2B2 PSMB2 PSMA1 PSMB7 ACTR2 PSMA5 EIF2B5 RPS3 PSMD4 PSMB4 PSMD6 PSMC3 PSMD1 GRB2 UBE2N ACTG1 PSMD13 PSMD12 ARPC4 PSMB3 PSMC4
0.0424188	4	18	4.81081	Pseudouridine synthesis	http://amigo.geneontology.org/amigo/term/GO:0001522	DKC1 NHP2 RPUSD4 NOP10
0.0424188	15	162	2.0045	Histone acetylation	http://amigo.geneontology.org/amigo/term/GO:0016573	BRCA1 CTCF KAT8 TAF6 DR1 NAA50 GTF2B KANSL2 OGT CHEK1 SIN3A HCFC1 KAT5 TRRAP RUVBL1
0.0424188	8	63	2.74903	Intracellular pH reduction	http://amigo.geneontology.org/amigo/term/GO:0051452	ATP6V1D ATP6V1A ATP6V0B ATP6V1E1 ATP6V1B2 ATP6V1C1 ATP6V0D1 ATP6V0C
0.0424188	4	18	4.81081	Midbody abscission	http://amigo.geneontology.org/amigo/term/GO:0061952	CHMP4B CHMP3 CHMP2A CHMP6
0.0424188	4	18	4.81081	Histone H3-K4 trimethylation	http://amigo.geneontology.org/amigo/term/GO:0080182	SETD1A OGT WDR82 CTR9
0.0432095	5	28	3.86583	Mitotic sister chromatid cohesion	http://amigo.geneontology.org/amigo/term/GO:0007064	CDC20 NAA50 NSMCE2 NIPBL SMC5
0.0432095	5	28	3.86583	Nucleobase-containing small molecule interconversion	http://amigo.geneontology.org/amigo/term/GO:0015949	DUT RRM1 DTYMK RRM2 TXNRD1
0.0432095	5	28	3.86583	Viral budding	http://amigo.geneontology.org/amigo/term/GO:0046755	CHMP4B CHMP3 CHMP2A SNF8 CHMP6
0.0432095	5	28	3.86583	Glycolytic process through fructose-6-phosphate	http://amigo.geneontology.org/amigo/term/GO:0061615	PKM PGK1 GAPDH TPI1 PGAM1
0.0432095	12	118	2.20155	Negative regulation of cell cycle G1/S phase transition	http://amigo.geneontology.org/amigo/term/GO:1902807	AURKA CDK2 CNOT1 PRMT1 PCNA MEN1 CDC73 RPL26 WEE1 CDK1 TRIAP1 CNOT3
0.043223	6	39	3.33056	Protein transmembrane import into intracellular organelle	http://amigo.geneontology.org/amigo/term/GO:0044743	GRPEL1 TOMM40 AIFM1 CHCHD4 DNLZ TIMM23
0.043223	6	39	3.33056	Positive regulation of DNA replication	http://amigo.geneontology.org/amigo/term/GO:0045740	CDC7 INO80 PCNA DNA2 CDT1 CDK1
0.043223	6	39	3.33056	Response to arsenic-containing substance	http://amigo.geneontology.org/amigo/term/GO:0046685	FECH SRRT HNRNPA1 MYC VCP UROS
0.0434702	60	948	1.37017	Regulation of transferase activity	http://amigo.geneontology.org/amigo/term/GO:0051338	RPS20 RFC2 SMG6 ACTB DNM1L TPX2 CDC6 TELO2 UBE2I CDC37 GTPBP4 RFC5 RAD50 SKP1 PPP2CA RPS15 CCT4 CDC20 KIF14 TCP1 RPL5 RPL23 PKMYT1 CEP85 DKC1 VPS25 PCNA RFC3 MEN1 ELP3 CCNH TXN MYC RPLP1 RPS2 WRAP53 SOD1 RPL11 NVL CCNA2 RPL37 RPS3 HNRNPU EEF1A1 CCT2 COX11 PLK1 PHB CDK12 RPS7 CHMP6 UBE2N NPM1 MTOR PHB2 CSNK2B POLG2 DNAJA3 CDK7 GTF2H1
0.0440935	13	133	2.11603	Regulation of DNA repair	http://amigo.geneontology.org/amigo/term/GO:0006282	BRCA1 RAD51 TIMELESS RNF8 TERF2 PCNA ACTR2 WRAP53 RPS3 CHEK1 PPP4C MMS19 UBE2N
0.0440935	13	133	2.11603	Modulation of process of other organism involved in symbiotic interaction	http://amigo.geneontology.org/amigo/term/GO:0051817	SNW1 PGK1 KPNB1 HSPA8 SFPQ TARDBP MYC RPS27A PSMC3 PHB KPNA2 PHB2 UBA52
0.0456389	16	179	1.93507	Internal peptidyl-lysine acetylation	http://amigo.geneontology.org/amigo/term/GO:0018393	BRCA1 CTCF KAT8 TAF6 DR1 NAA50 GTF2B KANSL2 OGT CHEK1 SIN3A HCFC1 KAT5 TRRAP SMC5 RUVBL1
0.0467456	3	10	6.49459	DNA topological change	http://amigo.geneontology.org/amigo/term/GO:0006265	TOP2A ERCC3 TOP1
0.0467456	3	10	6.49459	Regulation of deoxyribonuclease activity	http://amigo.geneontology.org/amigo/term/GO:0032070	PCNA RPS3 NPM1
0.0467456	3	10	6.49459	Positive regulation of cell cycle checkpoint	http://amigo.geneontology.org/amigo/term/GO:1901978	TPR NDC80 PCID2
0.0467456	3	10	6.49459	Positive regulation of cell maturation	http://amigo.geneontology.org/amigo/term/GO:1903431	AURKA MTOR OPA1

## Sheet: C6_SMB21vsDAOY (Fig. S2f)
Table S1. Significantly enriched ontologies of CRISPR-Cas9 genetic dependencies in SMB21 and DAOY cells.
	Cluster	group	ID	Description	GeneRatio	BgRatio	pvalue	p.adjust	qvalue	geneID	Count
1	SMB21	SMB21	GCNP_SHH_UP_LATE.V1_UP	GCNP_SHH_UP_LATE.V1_UP	26/577	181/10932	2.92424e-06	0.000406035	0.000370418	FTSJ3/SGO1/COX7B/COPB1/SINHCAF/AURKB/PIK3CA/ARIH1/DCAF1/MPHOSPH10/SRSF10/ZFX/GART/TM9SF3/INCENP/PRC1/RLIM/NAA30/TRIP13/PCNT/CCND2/DIDO1/SLC7A6/CKS2/VPS4B/MIOS	26
2	SMB21	SMB21	GCNP_SHH_UP_EARLY.V1_UP	GCNP_SHH_UP_EARLY.V1_UP	25/577	174/10932	4.51151e-06	0.000406035	0.000370418	FTSJ3/SGO1/COX7B/NUP107/TBP/AURKB/SEC62/STAG2/CD2BP2/DOLPP1/MRPL9/PPP1CB/DCAF1/SRSF10/PARG/PRC1/RLIM/ZZZ3/DHFR/TRAIP/CKS2/VPS4B/CNOT2/DCPS/MSH6	25
3	SMB21	SMB21	TBK1.DF_DN	TBK1.DF_DN	33/577	286/10932	1.85227e-05	0.00111136	0.00101387	PPCS/MRPS33/SMG1/CEP83/NFYB/COPS4/DICER1/LETM1/GOLT1B/ATP2B1/SRPRA/SEC63/EXOC5/NDUFA13/GTF2A1/PRKRA/NUP58/CCND1/KIF3A/RPAP3/RCC1/GTPBP8/LMO4/DCP2/SEPHS2/PDHX/BCL2L1/ZZZ3/CCND2/VRK1/PPIG/HIPK2/CCNE2	33
4	SMB21	SMB21	VEGF_A_UP.V1_DN	VEGF_A_UP.V1_DN	25/577	193/10932	2.81946e-05	0.00126876	0.00115746	CCNB1/MAD2L1/RFC4/TTK/RRS1/BUB1B/PAPOLA/ORC2/ATIC/NOC2L/DBF4/CCDC86/SPAG5/AIMP1/IPO5/PNN/CENPA/KIF22/DHFR/NBN/VRK1/CKS2/CENPE/PPIG/RP2	25
5	SMB21	SMB21	ERBB2_UP.V1_DN	ERBB2_UP.V1_DN	25/577	197/10932	3.99513e-05	0.00143825	0.00131209	MAD2L1/FBXO5/ECT2/NOC3L/SMARCA5/TTK/ID2/ATR/HS2ST1/MTERF3/MED17/WDR43/AASDHPPT/DBF4/CPOX/IFT57/USP16/NOL8/RPAP3/ACTR6/TAF1D/CCDC59/RBBP8/CENPE/IRS1	25
6	SMB21	SMB21	CSR_LATE_UP.V1_UP	CSR_LATE_UP.V1_UP	20/577	166/10932	0.000462615	0.0138784	0.012661	ACTL6A/YEATS4/PSMD2/PAICS/FARSB/CLSPN/ILF2/ELOC/CDCA8/NOC2L/HMGB1/CIAPIN1/NUDC/DRAP1/MTHFD1/EEF1E1/EIF5A/GTF3C6/KIF22/TRIP13	20
7	SMB21	SMB21	MYC_UP.V1_UP	MYC_UP.V1_UP	21/577	181/10932	0.000560445	0.0144115	0.0131473	FARSB/POLR1G/TAF5/WDR4/TFB2M/PPRC1/MTERF3/WDR43/GEMIN5/NOC4L/MPHOSPH10/UBE3D/RPP40/USE1/EXOSC5/EEF1E1/PUS7/NR2C2AP/METTL1/PMM2/UTP14A	21
8	SMB21	SMB21	CAMP_UP.V1_UP	CAMP_UP.V1_UP	22/577	200/10932	0.000865386	0.0194712	0.0177632	MAD2L1/ATP5F1A/DPAGT1/COX8A/LRR1/TRMT61A/KANSL3/NDUFB5/ACO2/ILF2/RABGGTA/ECSIT/ATP5F1B/ALAS1/TAF1D/WDR24/CLPTM1/MDH2/UFM1/URM1/COG6/HSP90B1	22
9	DAOY	DAOY	VEGF_A_UP.V1_DN	VEGF_A_UP.V1_DN	15/212	193/10932	5.0454e-06	0.000792128	0.000775399	EIF2S3/DDX21/ARHGAP29/HIRA/MAP3K7/PLK4/RIF1/NUP50/SACS/DNAJC13/FKBP5/MAPK6/RECQL/EXO1/MKLN1	15
10	DAOY	DAOY	ERBB2_UP.V1_DN	ERBB2_UP.V1_DN	13/212	197/10932	0.00011903	0.00934386	0.00914652	EIF2S3/ALG13/ICE1/ARHGAP29/DTL/HIRA/PLK4/C1orf109/RMI1/RIF1/ARMT1/RECQL/IFIT5	13
