# Supplementary material for: Genome-wide CRISPR-Cas9 knockout screens identify DNMT1 as a druggable dependency in sonic hedgehog medulloblastoma
Source: Acta Neuropathol Commun. 2024 Aug 7;12:125. doi: 10.1186/s40478-024-01831-x (PMC11304869; doi:10.1186/s40478-024-01831-x)
Supplement: Supplementary file 3 — Additional file 3. [file 40478_2024_1831_MOESM3_ESM.xlsx]

## Sheet: DAOY
Table S2. BAGEL2 and MAGeCK RRA output for DAOY and SMB21 cells screened with corresponding knockout CRISPR-Cas9 libraries.
Gene	BF	Recall	Precision	FDR	num	neg|score	neg|p-value	neg|fdr	neg|rank	neg|goodsgrna	neg|lfc	pos|score	pos|p-value	pos|fdr	pos|rank	pos|goodsgrna	pos|lfc
A1BG	-21.341	0.985	0.611	0.389	3	0.75319	0.55411	0.845396	12549	0	0.4333	0.1549	0.34877	1	5260	1	0.4333
A1CF	-10.677	0.965	0.82	0.18	4	0.22374	0.1291	0.559943	4360	1	0.14546	0.33855	0.65029	1	8536	2	0.14546
A2M	-8.571	0.956	0.859	0.141	4	0.17348	0.12317	0.559943	4000	1	0.0020131	0.87479	0.94794	1	15222	0	0.0020131
A2ML1	-17.974	0.98	0.686	0.314	4	0.47246	0.26673	0.707171	7222	1	0.17239	0.74742	0.87808	1	12986	1	0.17239
A3GALT2	-28.041	0.995	0.502	0.498	4	0.67296	0.51563	0.834067	10820	0	0.98014	0.00066609	0.0021105	0.235858	152	3	0.98014
A4GALT	-29.023	0.995	0.488	0.512	4	0.53463	0.3919	0.834067	8177	1	0.60382	0.087265	0.25281	1	3951	2	0.60382
A4GNT	-25.79	0.991	0.534	0.466	4	0.89213	0.73293	0.884903	15740	0	0.43938	0.60174	0.77089	1	11147	1	0.43938
AAAS	-18.528	0.98	0.674	0.326	4	0.57692	0.45443	0.834067	8927	1	0.3651	0.74764	0.87808	1	12990	1	0.3651
AACS	-22.553	0.986	0.588	0.412	4	0.39015	0.25421	0.707171	6090	1	0.58792	0.078476	0.23016	1	3664	3	0.58792
AADAC	-2.199	0.921	0.934	0.066	4	0.22879	0.1291	0.559943	4395	1	-0.14299	0.97371	0.99605	1	17357	0	-0.14299
AADACL2	-16.549	0.98	0.711	0.289	4	0.40902	0.25421	0.707171	6322	1	0.31507	0.20937	0.45281	1	6230	2	0.31507
AADACL3	-26.851	0.992	0.515	0.485	4	0.9277	0.80005	0.918012	16616	0	0.28479	0.65543	0.81029	1	11749	1	0.28479
AADACL4	-11.66	0.968	0.806	0.194	4	0.2853	0.19172	0.707171	4900	1	0.052654	0.7689	0.88869	1	13348	1	0.052654
AADAT	-26.827	0.992	0.515	0.485	4	0.70286	0.53855	0.834067	11480	0	0.46042	0.30176	0.5954	1	7871	2	0.46042
AAED1	-21.705	0.985	0.602	0.398	4	0.57976	0.45443	0.834067	8976	1	0.56186	0.14222	0.31738	1	5048	2	0.56186
AAGAB	-11.355	0.968	0.809	0.191	4	0.43033	0.26673	0.707171	6612	1	-0.030193	0.79172	0.90293	1	13730	0	-0.030193
AAK1	-9.346	0.961	0.844	0.156	4	0.085667	0.0298	0.194381	2643	2	-0.40827	0.070662	0.21459	1	3391	1	-0.40827
AAMDC	-32.918	0.998	0.449	0.551	4	0.90394	0.76844	0.917044	16015	0	0.51875	0.036776	0.12764	1	2148	2	0.51875
AAMP	5.808	0.849	0.971	0.029	4	0.012967	0.0024505	0.031316	1477	3	-0.80226	0.97457	0.99605	1	17384	0	-0.80226
AANAT	-23.125	0.986	0.574	0.426	4	0.37569	0.24175	0.707171	5899	1	0.42034	0.094382	0.27487	1	4179	2	0.42034
AAR2	-17.478	0.98	0.696	0.304	4	0.21062	0.1291	0.559943	4264	1	0.32266	0.015956	0.062353	0.839142	1315	2	0.32266
AARD	-30.059	0.997	0.475	0.525	4	0.88273	0.71769	0.884323	15511	0	0.65625	0.090382	0.26294	1	4059	3	0.65625
AARS	14.973	0.744	0.996	0.004	4	0.011079	0.0015301	0.020688	1410	2	-1.1117	0.81615	0.90638	1	14177	0	-1.1117
AARS2	13.278	0.775	0.994	0.006	4	0.0038875	0.0010414	0.016869	1072	3	-1.5094	0.6695	0.81749	1	11925	1	-1.5094
AARSD1	-15.967	0.98	0.723	0.277	4	0.66822	0.51562	0.834067	10718	0	0.0078922	0.91735	0.97392	1	16080	0	0.0078922
AASDH	-19.81	0.982	0.644	0.356	4	0.36885	0.24175	0.707171	5815	1	0.2813	0.33273	0.6391	1	8434	2	0.2813
AASDHPPT	18.548	0.696	0.996	0.004	4	0.02013	0.0077184	0.084167	1742	3	-0.92431	0.564	0.75659	1	10790	1	-0.92431
AASS	-9.255	0.961	0.847	0.153	4	0.16125	0.10459	0.509621	3798	1	-0.14768	0.27789	0.56392	1	7436	1	-0.14768
AATF	11.883	0.782	0.99	0.01	4	0.013741	0.0031253	0.039262	1506	3	-1.0382	0.93909	0.98643	1	16562	0	-1.0382
AATK	-16.492	0.98	0.711	0.289	4	0.47866	0.29179	0.742207	7311	1	0.18049	0.87634	0.94794	1	15256	0	0.18049
ABAT	-35.875	0.998	0.434	0.566	4	0.99386	0.97509	0.99717	18665	0	0.71158	0.0061447	0.03046	0.762544	746	4	0.71158
ABCA1	-21.72	0.985	0.601	0.399	4	0.92408	0.80005	0.918012	16522	0	0.2262	0.86025	0.94102	1	14950	0	0.2262
ABCA10	-21.131	0.985	0.618	0.382	4	0.65732	0.50368	0.834067	10500	0	0.17694	0.23853	0.46879	1	6730	2	0.17694
ABCA12	-21.874	0.985	0.599	0.401	4	0.55093	0.42946	0.834067	8449	1	0.37448	0.58223	0.76012	1	10971	1	0.37448
ABCA13	-10.834	0.965	0.815	0.185	4	0.15104	0.09358	0.490625	3620	1	0.44434	0.35199	0.65029	1	8797	2	0.44434
ABCA2	-24.456	0.989	0.552	0.448	4	0.79416	0.62241	0.845396	13433	0	0.24445	0.38635	0.68105	1	9344	1	0.24445
ABCA3	-27.939	0.995	0.503	0.497	4	0.82759	0.65035	0.845396	14224	0	0.41814	0.29222	0.58523	1	7682	2	0.41814
ABCA4	-14.393	0.977	0.755	0.245	4	0.45848	0.26673	0.707171	7013	1	0.15133	0.7059	0.86023	1	12413	1	0.15133
ABCA5	-15.517	0.98	0.732	0.268	4	0.68609	0.52714	0.834067	11121	0	0.057617	0.94736	0.98799	1	16747	0	0.057617
ABCA6	-22.398	0.986	0.592	0.408	4	0.47187	0.26673	0.707171	7212	1	0.39562	0.061017	0.19785	1	3027	2	0.39562
ABCA7	-26.377	0.992	0.524	0.476	4	0.83709	0.65035	0.845396	14439	0	0.28008	0.18543	0.38324	1	5810	2	0.28008
ABCA8	-15.544	0.98	0.732	0.268	4	0.40817	0.25421	0.707171	6306	1	0.16887	0.21753	0.46277	1	6369	2	0.16887
ABCA9	-18.104	0.98	0.682	0.318	4	0.57128	0.44189	0.834067	8817	1	0.12004	0.64035	0.81029	1	11564	1	0.12004
ABCB1	-20.032	0.982	0.64	0.36	4	0.58325	0.46688	0.834067	9042	1	0.29665	0.1119	0.29886	1	4546	2	0.29665
ABCB10	-26.555	0.992	0.521	0.479	4	0.92985	0.81185	0.92136	16674	0	0.25296	0.31843	0.61547	1	8160	1	0.25296
ABCB11	-18.931	0.98	0.666	0.334	4	0.7599	0.57148	0.845396	12672	0	0.114	0.79164	0.90293	1	13728	0	0.114
ABCB4	-22.608	0.986	0.586	0.414	4	0.57476	0.45443	0.834067	8880	1	0.53074	0.085069	0.25281	1	3866	3	0.53074
ABCB5	-20.146	0.982	0.636	0.364	3	0.57139	0.41915	0.834067	8820	0	0.53643	0.17806	0.38719	1	5659	2	0.53643
ABCB6	-27.044	0.994	0.514	0.486	4	0.94949	0.85368	0.945376	17232	0	0.31624	0.41055	0.68817	1	9502	1	0.31624
ABCB7	53.82	0.238	1	0	4	7.4451e-05	2.3321e-06	0.000133	327	4	-2.8697	0.99986	0.99999	1	18758	0	-2.8697
ABCB8	-8.292	0.953	0.863	0.137	4	0.52894	0.37949	0.834067	8085	1	-0.34027	0.83703	0.91925	1	14549	0	-0.34027
ABCB9	-18.361	0.98	0.677	0.323	4	0.66549	0.51562	0.834067	10660	0	-0.22193	0.058931	0.19785	1	2955	1	-0.22193
ABCC1	-30.942	0.997	0.466	0.534	4	0.92336	0.80005	0.918012	16501	0	0.6857	0.017348	0.065232	0.839142	1371	3	0.6857
ABCC10	-24.094	0.989	0.558	0.442	4	0.71252	0.53855	0.834067	11688	0	0.19534	0.24825	0.47895	1	6896	2	0.19534
ABCC11	-18.846	0.98	0.668	0.332	4	0.43199	0.26673	0.707171	6636	1	0.1831	0.20638	0.434	1	6190	1	0.1831
ABCC12	-9.471	0.961	0.844	0.156	4	0.5352	0.3919	0.834067	8183	1	-0.20339	0.96395	0.99338	1	17113	0	-0.20339
ABCC2	-11.084	0.968	0.814	0.186	4	0.63757	0.50368	0.834067	10089	0	-0.080952	0.77002	0.88869	1	13369	1	-0.080952
ABCC3	-26.006	0.991	0.532	0.468	4	0.79334	0.62241	0.845396	13412	0	0.32967	0.59528	0.76371	1	11084	1	0.32967
ABCC4	-29.606	0.995	0.482	0.518	4	0.93169	0.81185	0.92136	16721	0	0.48864	0.24862	0.47895	1	6905	2	0.48864
ABCC5	-15.084	0.98	0.743	0.257	4	0.43323	0.26673	0.707171	6651	1	0.24756	0.7425	0.87458	1	12919	1	0.24756
ABCC6	-16.698	0.98	0.707	0.293	4	0.694	0.52714	0.834067	11279	0	0.11323	0.90549	0.96676	1	15813	0	0.11323
ABCC8	-29.483	0.995	0.483	0.517	4	0.97589	0.93085	0.985775	17998	0	0.47938	0.33792	0.64463	1	8527	2	0.47938
ABCC9	-32.827	0.998	0.449	0.551	4	0.96303	0.89945	0.976089	17602	0	0.59195	0.090778	0.26294	1	4069	3	0.59195
ABCD1	-16.384	0.98	0.715	0.285	4	0.55957	0.42946	0.834067	8605	1	0.051575	0.54824	0.74222	1	10633	1	0.051575
ABCD2	-19.246	0.98	0.659	0.341	4	0.3772	0.24175	0.707171	5929	1	0.28687	0.03729	0.13016	1	2172	2	0.28687
ABCD3	-8.934	0.956	0.852	0.148	4	0.48443	0.29179	0.742207	7409	1	-0.25933	0.71277	0.86023	1	12510	1	-0.25933
ABCD4	-24.767	0.989	0.551	0.449	4	0.83759	0.65035	0.845396	14448	0	0.22816	0.38276	0.68105	1	9314	1	0.22816
ABCE1	29.293	0.566	0.997	0.003	4	0.00052112	3.1354e-05	0.000931	641	4	-1.6197	0.99948	0.99997	1	18615	0	-1.6197
ABCF1	40.958	0.413	0.996	0.004	4	0.00027065	1.1142e-05	0.000396	527	4	-2.27	0.99861	0.9996	1	18446	0	-2.27
ABCF2	-25.129	0.989	0.545	0.455	4	0.79574	0.62241	0.845396	13467	0	0.42639	0.2653	0.54313	1	7228	2	0.42639
ABCF3	-28.072	0.995	0.502	0.498	4	0.96856	0.91619	0.982121	17785	0	0.49089	0.093921	0.27158	1	4163	3	0.49089
ABCG1	-26.963	0.992	0.515	0.485	4	0.87612	0.69364	0.864162	15330	0	0.51275	0.086261	0.25281	1	3915	3	0.51275
ABCG2	-12.832	0.974	0.787	0.213	4	0.46906	0.26673	0.707171	7166	1	0.10615	0.85573	0.94102	1	14873	0	0.10615
ABCG4	-28.84	0.995	0.49	0.51	4	0.95268	0.86746	0.956194	17322	0	0.38223	0.28885	0.58523	1	7612	1	0.38223
ABCG5	-13.436	0.974	0.775	0.225	4	0.32324	0.20424	0.707171	5300	1	0.27401	0.65914	0.81029	1	11794	1	0.27401
ABCG8	-27.407	0.995	0.511	0.489	4	0.87253	0.68538	0.857565	15246	0	0.39144	0.043628	0.13854	1	2416	1	0.39144
ABHD1	-28.218	0.995	0.501	0.499	4	0.87364	0.68538	0.857565	15268	0	0.54947	0.18335	0.38324	1	5762	2	0.54947
ABHD10	-22.723	0.986	0.583	0.417	4	0.47053	0.26673	0.707171	7189	1	0.41462	0.15653	0.34461	1	5297	2	0.41462
ABHD11	-15.351	0.98	0.736	0.264	4	0.58774	0.47933	0.834067	9122	0	0.18096	0.90214	0.96514	1	15749	0	0.18096
ABHD12	-33.785	0.998	0.443	0.557	4	0.99594	0.98365	1	18769	0	0.68865	0.0040564	0.021042	0.699142	552	4	0.68865
ABHD12B	-9.668	0.961	0.841	0.159	4	0.10984	0.036058	0.223526	2991	2	-0.31535	0.63932	0.81029	1	11550	1	-0.31535
ABHD13	-22.548	0.986	0.588	0.412	4	0.58141	0.46688	0.834067	9002	1	0.39	0.18894	0.38737	1	5865	2	0.39
ABHD14A	-23.885	0.988	0.562	0.438	4	0.8666	0.67685	0.856031	15112	0	0.18953	0.43347	0.70266	1	9688	1	0.18953
ABHD14B	-23.954	0.989	0.56	0.44	4	0.62674	0.49156	0.834067	9875	0	0.44857	0.22732	0.46879	1	6530	2	0.44857
ABHD15	-24.224	0.989	0.555	0.445	4	0.89256	0.73293	0.884903	15749	0	0.31601	0.66535	0.81391	1	11862	1	0.31601
ABHD16A	-9.703	0.961	0.841	0.159	4	0.50661	0.34181	0.818341	7730	1	-0.40484	0.87932	0.95227	1	15311	0	-0.40484
ABHD16B	-33.32	0.998	0.446	0.554	4	0.88704	0.72542	0.884903	15611	0	0.66882	0.051643	0.17085	1	2680	2	0.66882
ABHD17A	13.429	0.772	0.994	0.006	4	0.001773	0.00061645	0.012015	922	3	-1.5871	0.81897	0.90973	1	14228	0	-1.5871
ABHD17B	-20.203	0.982	0.634	0.366	4	0.56994	0.44189	0.834067	8792	1	0.25069	0.17177	0.35289	1	5557	2	0.25069
ABHD17C	-36.283	0.998	0.433	0.567	4	0.99489	0.97858	0.998064	18721	0	0.85095	0.0051131	0.027114	0.762544	653	4	0.85095
ABHD18					4	0.53789	0.40436	0.834067	8228	1	0.25364	0.14057	0.31738	1	5023	2	0.25364
ABHD2	-34.193	0.998	0.44	0.56	4	0.87667	0.69364	0.864162	15348	0	0.81701	0.021279	0.069892	0.839142	1535	3	0.81701
ABHD3	-22.126	0.986	0.594	0.406	4	0.57022	0.44189	0.834067	8796	1	0.28366	0.11625	0.30236	1	4620	2	0.28366
ABHD4	-14.252	0.977	0.756	0.244	4	0.42003	0.25421	0.707171	6460	1	0.082679	0.88007	0.95227	1	15326	0	0.082679
ABHD5	-19.201	0.98	0.66	0.34	4	0.72257	0.53855	0.834067	11895	0	0.080227	0.81764	0.90638	1	14202	0	0.080227
ABHD6	-3.037	0.924	0.924	0.076	4	0.018976	0.0069317	0.076423	1710	3	-0.76039	0.73417	0.87102	1	12797	1	-0.76039
ABHD8	-27.1	0.995	0.515	0.485	4	0.78949	0.61262	0.845396	13328	0	0.48977	0.26825	0.55338	1	7277	2	0.48977
ABI1	-24.633	0.989	0.551	0.449	4	0.61343	0.49156	0.834067	9596	0	0.42791	0.22753	0.46879	1	6535	2	0.42791
ABI2	-9.426	0.961	0.844	0.156	4	0.32532	0.20424	0.707171	5320	1	-0.21677	0.67428	0.82819	1	11985	1	-0.21677
ABI3	-32.518	0.998	0.451	0.549	4	0.85082	0.65937	0.845396	14752	0	0.66923	0.028792	0.082253	0.854973	1838	3	0.66923
ABI3BP	-26.825	0.992	0.515	0.485	4	0.77088	0.58202	0.845396	12909	0	0.4533	0.46346	0.71707	1	9946	1	0.4533
ABL1	-12.925	0.974	0.785	0.215	4	0.48842	0.29179	0.742207	7465	1	-0.12709	0.5642	0.75659	1	10791	1	-0.12709
ABL2	-7.58	0.95	0.875	0.125	4	0.31196	0.20424	0.707171	5183	1	-0.23187	0.77896	0.89586	1	13506	1	-0.23187
ABLIM1	-11.77	0.968	0.804	0.196	4	0.27694	0.19172	0.707171	4820	1	0.029843	0.43588	0.70266	1	9712	1	0.029843
ABLIM2	-21.724	0.985	0.601	0.399	4	0.43006	0.26673	0.707171	6608	1	0.40281	0.14553	0.32138	1	5101	1	0.40281
ABLIM3	-29.973	0.997	0.477	0.523	4	0.88486	0.72542	0.884903	15560	0	0.44223	0.048208	0.16023	1	2569	2	0.44223
ABO	-33.927	0.998	0.441	0.559	4	0.98555	0.95797	0.994038	18342	0	0.68111	0.074972	0.22722	1	3548	3	0.68111
ABR	-28.315	0.995	0.499	0.501	4	0.89775	0.7404	0.889981	15867	0	0.37481	0.27803	0.56392	1	7439	2	0.37481
ABRA	-21.324	0.985	0.612	0.388	4	0.62221	0.49156	0.834067	9775	0	0.31565	0.19149	0.39866	1	5910	2	0.31565
ABRACL	-32.677	0.998	0.45	0.55	4	0.97821	0.93351	0.985775	18075	0	0.56229	0.15025	0.32138	1	5182	2	0.56229
ABRAXAS1					4	0.6254	0.49156	0.834067	9848	0	-0.0084908	0.48909	0.72421	1	10146	1	-0.0084908
ABRAXAS2					4	0.43078	0.26673	0.707171	6618	1	0.1598	0.77298	0.89228	1	13415	1	0.1598
ABT1	32.227	0.525	0.997	0.003	4	0.00032723	1.477e-05	0.000504	555	4	-1.1288	0.99967	0.99999	1	18668	0	-1.1288
ABTB1	-22.586	0.986	0.587	0.413	4	0.90065	0.75475	0.903823	15940	0	0.32824	0.79641	0.90293	1	13800	0	0.32824
ABTB2	-25.477	0.991	0.539	0.461	4	0.80623	0.62241	0.845396	13719	0	0.37171	0.30977	0.61109	1	8013	1	0.37171
ACAA1	-23.364	0.988	0.57	0.43	4	0.67346	0.51563	0.834067	10830	0	0.2778	0.4704	0.72064	1	9988	1	0.2778
ACAA2	-8.337	0.955	0.863	0.137	4	0.13958	0.078756	0.435244	3433	2	-0.37313	0.32028	0.61547	1	8198	1	-0.37313
ACACA	29.867	0.557	0.997	0.003	4	6.2049e-05	1.8138e-06	0.000108	307	4	-1.6741	0.99994	1	1	18813	0	-1.6741
ACACB	-19.31	0.98	0.656	0.344	4	0.55646	0.42946	0.834067	8546	1	0.28358	0.56488	0.75659	1	10796	1	0.28358
ACAD10	-7.709	0.95	0.875	0.125	4	0.26073	0.16669	0.672708	4672	1	-0.095185	0.74088	0.87102	1	12892	1	-0.095185
ACAD11	-27.358	0.995	0.512	0.488	4	0.92388	0.80005	0.918012	16514	0	0.39676	0.21823	0.46277	1	6387	2	0.39676
ACAD8	-19.034	0.98	0.663	0.337	4	0.7263	0.53855	0.834067	11974	0	0.12014	0.73156	0.87102	1	12756	1	0.12014
ACAD9	13.54	0.767	0.994	0.006	4	0.075741	0.027042	0.194381	2507	2	-0.67976	0.93022	0.98193	1	16358	0	-0.67976
ACADL	-22.708	0.986	0.583	0.417	4	0.63853	0.50368	0.834067	10108	0	0.34863	0.52188	0.73499	1	10417	1	0.34863
ACADM	-25.526	0.991	0.537	0.463	4	0.82838	0.65035	0.845396	14247	0	0.25834	0.31468	0.61547	1	8093	2	0.25834
ACADS	-23.186	0.986	0.574	0.426	4	0.72101	0.53855	0.834067	11866	0	0.22309	0.11587	0.30236	1	4613	2	0.22309
ACADSB	-16.973	0.98	0.704	0.296	4	0.39135	0.25421	0.707171	6104	1	0.16901	0.27342	0.55339	1	7363	1	0.16901
ACADVL	-21.113	0.985	0.618	0.382	4	0.72335	0.53855	0.834067	11913	0	0.042885	0.48884	0.72421	1	10143	1	0.042885
ACAN	-37.141	0.998	0.43	0.57	4	0.9977	0.99105	1	18859	0	0.8636	0.0023008	0.011384	0.519234	362	4	0.8636
ACAP1	-14.621	0.977	0.749	0.251	4	0.39786	0.25421	0.707171	6191	1	0.057947	0.30773	0.61109	1	7978	2	0.057947
ACAP2	-12.322	0.971	0.797	0.203	4	0.27748	0.19172	0.707171	4828	1	0.21203	0.66877	0.81391	1	11915	1	0.21203
ACAP3	-18.458	0.98	0.674	0.326	4	0.72953	0.53855	0.834067	12043	0	0.080668	0.91653	0.97259	1	16060	0	0.080668
ACAT1	-8.748	0.956	0.856	0.144	4	0.16401	0.10459	0.509621	3841	2	-0.085193	0.37086	0.67146	1	9135	2	-0.085193
ACAT2	-23.687	0.988	0.565	0.435	4	0.56753	0.44189	0.834067	8750	1	0.28534	0.30115	0.5954	1	7861	2	0.28534
ACBD3	-11.19	0.968	0.811	0.189	4	0.12814	0.065832	0.373327	3264	2	-0.20249	0.32705	0.62517	1	8323	1	-0.20249
ACBD4	-14.497	0.977	0.751	0.249	4	0.68423	0.52714	0.834067	11072	0	-0.12165	0.93996	0.98643	1	16588	0	-0.12165
ACBD5	-29.327	0.995	0.485	0.515	4	0.97501	0.93085	0.985775	17979	0	0.50504	0.23759	0.46879	1	6713	2	0.50504
ACBD6	-13.493	0.974	0.772	0.228	4	0.15072	0.09358	0.490625	3613	1	0.24185	0.16388	0.35289	1	5421	2	0.24185
ACBD7	-27.103	0.995	0.515	0.485	4	0.58341	0.46688	0.834067	9046	1	0.6372	0.042708	0.13561	1	2380	3	0.6372
ACCS	-23.514	0.988	0.568	0.432	4	0.57203	0.44189	0.834067	8830	1	0.41774	0.13489	0.31347	1	4928	2	0.41774
ACCSL	-35.264	0.998	0.436	0.564	4	0.96989	0.9193	0.982121	17820	0	0.86576	0.0089648	0.041809	0.819249	961	3	0.86576
ACD	-20.369	0.983	0.633	0.367	4	0.78291	0.61262	0.845396	13171	0	0.15773	0.93405	0.98291	1	16435	0	0.15773
ACE	-21.35	0.985	0.611	0.389	4	0.4167	0.25421	0.707171	6418	1	0.4886	0.2324	0.46879	1	6624	2	0.4886
ACE2	-15.833	0.98	0.73	0.27	4	0.5703	0.44189	0.834067	8798	1	-0.04059	0.67788	0.83528	1	12034	1	-0.04059
ACER1	-16.165	0.98	0.72	0.28	4	0.44257	0.26673	0.707171	6780	1	-0.075901	0.49786	0.73142	1	10215	1	-0.075901
ACER2	-4.793	0.935	0.902	0.098	4	0.064987	0.024451	0.194381	2352	2	-0.66782	0.38107	0.68105	1	9298	1	-0.66782
ACER3	-9.94	0.961	0.832	0.168	4	0.13796	0.078756	0.435244	3402	1	0.39113	0.14891	0.32138	1	5164	2	0.39113
ACHE	-7.933	0.952	0.87	0.13	4	0.62472	0.49156	0.834067	9830	0	-0.31458	0.89549	0.96002	1	15612	0	-0.31458
ACIN1	-24.324	0.989	0.554	0.446	4	0.88958	0.73293	0.884903	15663	0	0.1765	0.47691	0.72064	1	10047	1	0.1765
ACKR1	-10.064	0.961	0.831	0.169	4	0.4999	0.32938	0.818341	7636	1	-0.18416	0.93965	0.98643	1	16579	0	-0.18416
ACKR2	-25.845	0.991	0.533	0.467	4	0.48702	0.29179	0.742207	7446	1	0.69396	0.018241	0.065232	0.839142	1416	3	0.69396
ACKR3	-20.632	0.983	0.629	0.371	4	0.43278	0.26673	0.707171	6645	1	0.25217	0.055722	0.18233	1	2838	2	0.25217
ACKR4	-27.559	0.995	0.509	0.491	4	0.90671	0.78137	0.918012	16087	0	0.58861	0.079014	0.23323	1	3679	3	0.58861
ACLY	28.8	0.567	0.997	0.003	4	0.0004427	1.8398e-05	0.000567	607	4	-2.0006	0.99956	0.99999	1	18634	0	-2.0006
ACMSD	-31.477	0.998	0.461	0.539	4	0.87653	0.69364	0.864162	15344	0	0.63587	0.076542	0.23016	1	3595	3	0.63587
ACO1	-5.482	0.939	0.896	0.104	4	0.087015	0.0298	0.194381	2663	2	-0.6653	0.99414	0.99905	1	18093	0	-0.6653
ACO2	-5.122	0.938	0.897	0.103	3	0.34228	0.20008	0.707171	5506	1	-0.33975	0.86999	0.95251	1	15126	0	-0.33975
ACOD1					4	0.78446	0.61262	0.845396	13209	0	0.05949	0.25951	0.52231	1	7113	1	0.05949
ACOT1	-35.65	0.998	0.435	0.565	4	0.94548	0.84403	0.942498	17119	0	0.69228	0.052821	0.17458	1	2734	2	0.69228
ACOT11	-30.406	0.997	0.472	0.528	4	0.9703	0.9193	0.982121	17839	0	0.55848	0.07655	0.23016	1	3596	2	0.55848
ACOT12	-10.398	0.965	0.824	0.176	4	0.32245	0.20424	0.707171	5293	1	-0.0029421	0.89753	0.96002	1	15654	0	-0.0029421
ACOT13	-5.081	0.938	0.897	0.103	4	0.11673	0.036059	0.223526	3087	1	0.082448	0.65355	0.81029	1	11722	1	0.082448
ACOT2	-32.283	0.998	0.454	0.546	4	0.74953	0.56068	0.845396	12473	0	0.76349	0.0059804	0.03046	0.762544	728	3	0.76349
ACOT4	-32.278	0.998	0.454	0.546	4	0.94476	0.84403	0.942498	17098	0	0.65046	0.031099	0.10171	0.995943	1938	3	0.65046
ACOT6	-3.625	0.93	0.917	0.083	4	0.1429	0.083441	0.456249	3480	1	-0.15454	0.93507	0.98291	1	16452	0	-0.15454
ACOT7	-33.703	0.998	0.443	0.557	4	0.9192	0.79393	0.918012	16409	0	0.57477	0.072802	0.21751	1	3474	2	0.57477
ACOT8	-17.222	0.98	0.699	0.301	4	0.57437	0.45443	0.834067	8874	1	0.26972	0.79946	0.90293	1	13862	0	0.26972
ACOT9	-14.75	0.979	0.748	0.252	4	0.34331	0.24175	0.707171	5520	1	0.14523	0.23026	0.46879	1	6584	1	0.14523
ACOX1	-18.432	0.98	0.676	0.324	4	0.24125	0.16669	0.672708	4496	1	0.3985	0.11039	0.29886	1	4514	2	0.3985
ACOX2	-9.565	0.961	0.842	0.158	4	0.37613	0.24175	0.707171	5909	1	-0.1994	0.84505	0.92792	1	14687	0	-0.1994
ACOX3	-16.955	0.98	0.704	0.296	4	0.3405	0.22926	0.707171	5487	1	0.075397	0.039389	0.13016	1	2253	1	0.075397
ACOXL	-16.294	0.98	0.716	0.284	4	0.5089	0.34181	0.818341	7765	1	0.052095	0.46741	0.71707	1	9966	1	0.052095
ACP1	-1.164	0.911	0.942	0.058	4	0.08442	0.027043	0.194381	2627	2	-0.30369	0.81069	0.90293	1	14077	0	-0.30369
ACP2	-23.138	0.986	0.574	0.426	4	0.81755	0.64121	0.845396	14003	0	0.32336	0.33627	0.6391	1	8496	2	0.32336
ACP4					4	0.19291	0.1291	0.559943	4155	1	0.031766	0.85124	0.93338	1	14803	0	0.031766
ACP5	-34.431	0.998	0.438	0.562	4	0.96357	0.90299	0.97715	17620	0	0.70269	0.026099	0.078687	0.849641	1750	3	0.70269
ACP6	-46.761	1	0.425	0.575	4	0.99437	0.97626	0.997673	18699	0	1.2912	4.2581e-05	7.9032e-05	0.039734	36	4	1.2912
ACP7					4	0.84718	0.65937	0.845396	14673	0	0.29256	0.30899	0.61109	1	7999	2	0.29256
ACPP	-32.22	0.998	0.455	0.545	4	0.95542	0.87604	0.962717	17392	0	0.60504	0.048969	0.16719	1	2597	3	0.60504
ACPT	-7.234	0.946	0.878	0.122
ACR	-13.652	0.976	0.77	0.23	3	0.66766	0.47991	0.834067	10704	0	0.062148	0.7924	0.89442	1	13743	0	0.062148
ACRBP	-29.741	0.995	0.48	0.52	4	0.90057	0.75475	0.903823	15936	0	0.3792	0.41694	0.69179	1	9553	1	0.3792
ACRC	-15.419	0.98	0.735	0.265
ACRV1	-11.44	0.968	0.809	0.191	4	0.084653	0.027043	0.194381	2631	2	-0.12431	0.20668	0.434	1	6195	2	-0.12431
ACSBG1	-23.576	0.988	0.568	0.432	4	0.85999	0.66819	0.848624	14980	0	0.2527	0.49931	0.73142	1	10223	1	0.2527
ACSBG2	-28.793	0.995	0.491	0.509	4	0.89205	0.73293	0.884903	15738	0	0.4512	0.11159	0.29886	1	4540	2	0.4512
ACSF2	-23.178	0.986	0.574	0.426	4	0.66688	0.51562	0.834067	10688	0	0.29778	0.6943	0.84243	1	12255	1	0.29778
ACSF3	-14.834	0.979	0.746	0.254	4	0.1578	0.099017	0.503384	3737	2	-0.1751	0.24292	0.47382	1	6810	1	-0.1751
ACSL1	-21.141	0.985	0.616	0.384	4	0.53801	0.40436	0.834067	8231	1	0.13562	0.26739	0.54827	1	7263	2	0.13562
ACSL3	19.825	0.679	0.996	0.004	4	0.0026013	0.00069522	0.013019	977	3	-1.6081	0.74663	0.87808	1	12975	1	-1.6081
ACSL4	-16.146	0.98	0.72	0.28	4	0.67945	0.51563	0.834067	10966	0	0.081643	0.88683	0.95428	1	15452	0	0.081643
ACSL5	-19.525	0.982	0.654	0.346	4	0.75041	0.56068	0.845396	12495	0	0.10428	0.70601	0.86023	1	12414	1	0.10428
ACSL6	-23.43	0.988	0.57	0.43	4	0.81625	0.64121	0.845396	13976	0	0.33217	0.79104	0.89938	1	13712	0	0.33217
ACSM1	-28.71	0.995	0.491	0.509	4	0.45545	0.26673	0.707171	6970	1	0.82326	0.013284	0.055841	0.839142	1191	3	0.82326
ACSM2A	-30.822	0.997	0.467	0.533	4	0.88868	0.73293	0.884903	15650	0	0.61799	0.032713	0.10634	0.997829	1997	2	0.61799
ACSM2B	-11.421	0.968	0.809	0.191	4	0.16282	0.10459	0.509621	3822	1	0.18111	0.12253	0.30969	1	4737	1	0.18111
ACSM3	-24.747	0.989	0.551	0.449	4	0.63394	0.50368	0.834067	10023	0	0.5456	0.082034	0.2464	1	3779	3	0.5456
ACSM4	-12.219	0.97	0.797	0.203	4	0.2871	0.19172	0.707171	4924	1	0.061819	0.73237	0.87102	1	12766	1	0.061819
ACSM5	-36.383	0.998	0.433	0.567	4	0.99429	0.97626	0.997673	18695	0	0.74905	0.0057101	0.029339	0.762544	700	4	0.74905
ACSM6	-21.873	0.985	0.599	0.401	4	0.77373	0.58202	0.845396	12973	0	0.16821	0.45659	0.70988	1	9890	1	0.16821
ACSS1	-16.318	0.98	0.715	0.285	4	0.7474	0.5497	0.844007	12418	0	0.071676	0.87773	0.95013	1	15280	0	0.071676
ACSS2	-33.81	0.998	0.442	0.558	4	0.99413	0.97509	0.99717	18680	0	0.72186	0.0058717	0.03046	0.762544	720	4	0.72186
ACSS3	-27.517	0.995	0.51	0.49	4	0.85973	0.66819	0.848624	14972	0	0.48797	0.19759	0.41406	1	6039	2	0.48797
ACTA1	-22.555	0.986	0.588	0.412	4	0.59155	0.47933	0.834067	9192	0	0.46984	0.319	0.61547	1	8174	2	0.46984
ACTA2	-25.946	0.991	0.532	0.468	4	0.93825	0.82857	0.936884	16899	0	0.33262	0.76526	0.88515	1	13286	1	0.33262
ACTB	41.047	0.408	0.996	0.004	4	2.6799e-05	2.5912e-07	2e-05	225	4	-2.5394	0.99997	1	1	18875	0	-2.5394
ACTBL2	-26.556	0.992	0.521	0.479	4	0.82976	0.65035	0.845396	14278	0	0.22817	0.60084	0.76729	1	11135	1	0.22817
ACTC1	-29.365	0.995	0.485	0.515	4	0.94795	0.84893	0.942622	17188	0	0.4555	0.35469	0.65029	1	8849	2	0.4555
ACTG1	2.868	0.873	0.962	0.038	4	0.0011834	0.00040345	0.00882	828	4	-0.77403	0.99882	0.99965	1	18478	0	-0.77403
ACTG2	-33.422	0.998	0.444	0.556	4	0.97923	0.94107	0.990477	18117	0	0.57035	0.08035	0.24336	1	3720	3	0.57035
ACTL10	-23.477	0.988	0.569	0.431	4	0.62963	0.49156	0.834067	9939	0	0.46127	0.10168	0.29548	1	4368	2	0.46127
ACTL6A	17.672	0.708	0.996	0.004	4	0.027054	0.013775	0.133794	1921	2	-1.0109	0.04714	0.15721	1	2533	1	-1.0109
ACTL6B	-30.497	0.997	0.47	0.53	4	0.95369	0.87176	0.960608	17342	0	0.70561	0.018539	0.065232	0.839142	1430	3	0.70561
ACTL7A	-28.608	0.995	0.493	0.507	4	0.89679	0.7404	0.889981	15848	0	0.4691	0.10258	0.29548	1	4379	1	0.4691
ACTL7B	-32.57	0.998	0.451	0.549	4	0.95581	0.88426	0.968516	17398	0	0.56851	0.063932	0.20522	1	3135	3	0.56851
ACTL8	-24.396	0.989	0.553	0.447	4	0.63587	0.50368	0.834067	10058	0	0.39593	0.19161	0.39866	1	5913	2	0.39593
ACTL9	-27.66	0.995	0.506	0.494	4	0.69054	0.52714	0.834067	11203	0	0.55173	0.070151	0.21459	1	3373	3	0.55173
ACTN1	-28.971	0.995	0.489	0.511	4	0.84701	0.65937	0.845396	14667	0	0.36936	0.084406	0.25281	1	3850	1	0.36936
ACTN2	-21.115	0.985	0.618	0.382	4	0.58223	0.46688	0.834067	9020	1	0.29364	0.12181	0.30969	1	4722	2	0.29364
ACTN3	-25.188	0.991	0.544	0.456	4	0.73871	0.53855	0.834067	12225	0	0.48291	0.73333	0.87102	1	12779	1	0.48291
ACTN4	-24.312	0.989	0.554	0.446	4	0.81484	0.63188	0.845396	13945	0	0.43252	0.25164	0.50063	1	6959	2	0.43252
ACTR10	43.933	0.363	1	0	4	5.4798e-05	1.8138e-06	0.000108	294	4	-1.7	0.99995	1	1	18824	0	-1.7
ACTR1A	48.988	0.29	1	0	4	4.3609e-06	2.5912e-07	2e-05	103	4	-2.1674	1	1	1	18963	0	-2.1674
ACTR1B	-10.732	0.965	0.819	0.181	4	0.45572	0.26673	0.707171	6975	1	-0.1259	0.86007	0.94102	1	14949	0	-0.1259
ACTR2	32.432	0.523	0.997	0.003	4	0.00020802	1.0624e-05	0.000396	476	3	-2.2315	0.94963	0.98799	1	16800	0	-2.2315
ACTR3	17.758	0.707	0.996	0.004	4	0.0060011	0.0013295	0.019821	1205	2	-1.1597	0.98513	0.9974	1	17711	0	-1.1597
ACTR3B	-23.104	0.986	0.574	0.426	4	0.59798	0.49156	0.834067	9321	0	0.52123	0.24438	0.47382	1	6834	2	0.52123
ACTR3C	-8.414	0.956	0.862	0.138	4	0.38577	0.24175	0.707171	6041	1	-0.082804	0.8284	0.91925	1	14389	0	-0.082804
ACTR5	18.038	0.705	0.996	0.004	4	0.0010577	0.00030861	0.007315	794	3	-1.6438	0.91739	0.97392	1	16082	0	-1.6438
ACTR6	-16.61	0.98	0.709	0.291	4	0.2882	0.19172	0.707171	4938	1	0.26844	0.11111	0.29886	1	4530	2	0.26844
ACTR8	-8.474	0.956	0.861	0.139	4	0.16494	0.10459	0.509621	3855	2	-0.42178	0.12272	0.30969	1	4740	1	-0.42178
ACTRT1	-33.372	0.998	0.445	0.555	4	0.98632	0.95983	0.994038	18365	0	0.68737	0.066132	0.20984	1	3224	3	0.68737
ACTRT2	-31.713	0.998	0.459	0.541	4	0.85238	0.65937	0.845396	14794	0	0.56929	0.075421	0.23016	1	3564	3	0.56929
ACTRT3	-16.599	0.98	0.71	0.29	4	0.5968	0.49156	0.834067	9297	0	0.11033	0.63961	0.81029	1	11552	1	0.11033
ACVR1	-17.952	0.98	0.687	0.313	4	0.58597	0.46688	0.834067	9089	0	0.071279	0.89153	0.95819	1	15532	0	0.071279
ACVR1B	-13.817	0.976	0.762	0.238	4	0.1636	0.10459	0.509621	3832	2	0.0072196	0.2387	0.46879	1	6734	2	0.0072196
ACVR1C	-25.406	0.991	0.54	0.46	4	0.80517	0.62241	0.845396	13697	0	0.13866	0.32489	0.61547	1	8288	1	0.13866
ACVR2A	-15.915	0.98	0.724	0.276	4	0.26346	0.16669	0.672708	4696	1	0.41505	0.33713	0.6391	1	8510	2	0.41505
ACVR2B	-24.604	0.989	0.552	0.448	4	0.6504	0.50368	0.834067	10345	0	0.31123	0.33017	0.6391	1	8384	1	0.31123
ACVRL1	-22.368	0.986	0.592	0.408	4	0.55186	0.42946	0.834067	8466	1	0.42476	0.19156	0.39866	1	5911	2	0.42476
ACY1	-21.362	0.985	0.611	0.389	4	0.82514	0.65035	0.845396	14174	0	0.21699	0.90737	0.96676	1	15858	0	0.21699
ACY3	-16.935	0.98	0.704	0.296	4	0.4207	0.25421	0.707171	6471	1	0.27194	0.10285	0.29548	1	4383	2	0.27194
ACYP1	-25.297	0.991	0.542	0.458	4	0.65619	0.50368	0.834067	10471	0	0.495	0.3228	0.61547	1	8241	2	0.495
ACYP2	-26.14	0.992	0.529	0.471	4	0.91465	0.79393	0.918012	16291	0	0.32567	0.2415	0.47382	1	6781	1	0.32567
ADA	-13.446	0.974	0.774	0.226	4	0.52566	0.35429	0.834067	8027	1	-0.04552	0.63143	0.81029	1	11461	1	-0.04552
ADA2					4	0.50735	0.34181	0.818341	7745	1	0.0019827	0.72685	0.87102	1	12701	1	0.0019827
ADAD1	-13.089	0.974	0.782	0.218	4	0.29791	0.19172	0.707171	5024	1	0.19927	0.63287	0.81029	1	11481	1	0.19927
ADAD2	-27.729	0.995	0.505	0.495	4	0.76147	0.57148	0.845396	12705	0	0.42862	0.067915	0.21459	1	3275	1	0.42862
ADAL	-8.902	0.956	0.852	0.148	4	0.069158	0.027042	0.194381	2410	2	-0.34756	0.53875	0.74222	1	10559	1	-0.34756
ADAM10	-9.474	0.961	0.844	0.156	4	0.42182	0.25421	0.707171	6485	1	-0.39469	0.56924	0.75659	1	10843	1	-0.39469
ADAM11	-19.346	0.98	0.656	0.344	4	0.47931	0.29179	0.742207	7319	1	0.30335	0.33333	0.6391	1	8449	2	0.30335
ADAM12	-2.609	0.923	0.927	0.073	4	0.12082	0.043084	0.262305	3148	2	-0.49097	0.98101	0.9969	1	17564	0	-0.49097
ADAM15	-16.699	0.98	0.707	0.293	4	0.6775	0.51563	0.834067	10929	0	-0.12831	0.53324	0.73861	1	10504	1	-0.12831
ADAM17	-5.011	0.938	0.899	0.101	4	0.13402	0.065833	0.373327	3340	2	-0.41297	0.8295	0.91925	1	14412	0	-0.41297
ADAM18	0.136	0.903	0.945	0.055	4	0.10632	0.029801	0.194381	2940	2	-0.2613	0.45802	0.71341	1	9904	1	-0.2613
ADAM19	-20.33	0.983	0.633	0.367	4	0.56324	0.44189	0.834067	8669	1	0.30057	0.52073	0.73499	1	10404	1	0.30057
ADAM2	-22.743	0.986	0.582	0.418	4	0.56102	0.44189	0.834067	8629	1	0.5293	0.085684	0.25281	1	3889	3	0.5293
ADAM20	-36.021	0.998	0.433	0.567	4	0.98871	0.96157	0.994038	18467	0	0.75345	0.0063523	0.03112	0.762544	760	3	0.75345
ADAM21	-24.127	0.989	0.558	0.442	4	0.85262	0.65937	0.845396	14799	0	0.23779	0.3325	0.6391	1	8429	2	0.23779
ADAM22	-16.336	0.98	0.715	0.285	4	0.22204	0.1291	0.559943	4347	1	0.45519	0.12328	0.30969	1	4748	2	0.45519
ADAM23	20.079	0.676	0.996	0.004	4	0.00045129	1.8398e-05	0.000567	612	3	-1.9699	0.45096	0.70987	1	9844	1	-1.9699
ADAM28	-15.644	0.98	0.731	0.269	4	0.68127	0.52714	0.834067	11003	0	-0.13633	0.98735	0.99782	1	17800	0	-0.13633
ADAM29	-38.635	1	0.429	0.571	4	0.99771	0.99105	1	18860	0	0.8023	0.0022881	0.011384	0.519234	361	4	0.8023
ADAM30	-22.924	0.986	0.577	0.423	4	0.4367	0.26673	0.707171	6699	1	0.48224	0.37595	0.67525	1	9225	1	0.48224
ADAM32	-18.968	0.98	0.666	0.334	4	0.49745	0.31676	0.796588	7600	1	0.306	0.31133	0.61547	1	8035	2	0.306
ADAM33	-22.797	0.986	0.581	0.419	4	0.52825	0.37949	0.834067	8074	1	0.21478	0.22597	0.46879	1	6509	2	0.21478
ADAM7	-14.093	0.977	0.757	0.243	4	0.32111	0.20424	0.707171	5274	1	0.033986	0.91987	0.97757	1	16127	0	0.033986
ADAM8	-14.22	0.977	0.756	0.244	4	0.38082	0.24175	0.707171	5975	1	-0.13181	0.9427	0.98643	1	16646	0	-0.13181
ADAM9	-18.646	0.98	0.672	0.328	4	0.41356	0.25421	0.707171	6380	1	0.22695	0.23192	0.46879	1	6616	2	0.22695
ADAMDEC1	-14.979	0.979	0.745	0.255	4	0.25309	0.16669	0.672708	4600	1	0.19711	0.82515	0.91616	1	14336	0	0.19711
ADAMTS1	-29.095	0.995	0.487	0.513	4	0.57181	0.44189	0.834067	8826	1	0.58591	0.070214	0.21459	1	3378	3	0.58591
ADAMTS10	-11.396	0.968	0.809	0.191	4	0.49392	0.30422	0.772166	7557	1	-0.20362	0.88948	0.95428	1	15498	0	-0.20362
ADAMTS12	-26.902	0.992	0.515	0.485	4	0.65085	0.50368	0.834067	10355	0	-0.067616	0.044239	0.13854	1	2438	1	-0.067616
ADAMTS13	-17.004	0.98	0.704	0.296	4	0.57695	0.45443	0.834067	8928	1	0.11954	0.68951	0.84243	1	12182	1	0.11954
ADAMTS14	-21.604	0.985	0.606	0.394	4	0.80386	0.62241	0.845396	13668	0	0.015224	0.92961	0.98086	1	16336	0	0.015224
ADAMTS15	-23.655	0.988	0.566	0.434	4	0.88481	0.72542	0.884903	15557	0	0.15325	0.27093	0.55338	1	7319	1	0.15325
ADAMTS16	-32.124	0.998	0.456	0.544	4	0.8853	0.72542	0.884903	15569	0	0.67241	0.031563	0.10397	0.997829	1956	3	0.67241
ADAMTS17	-29.458	0.995	0.484	0.516	4	0.98223	0.95208	0.994038	18220	0	0.6155	0.040215	0.13283	1	2282	2	0.6155
ADAMTS18	-31.696	0.998	0.459	0.541	4	0.95375	0.87176	0.960608	17343	0	0.46364	0.049883	0.17085	1	2631	2	0.46364
ADAMTS19	-23.67	0.988	0.566	0.434	4	0.27785	0.19172	0.707171	4834	1	0.65314	0.036983	0.13016	1	2156	3	0.65314
ADAMTS2	-25.671	0.991	0.535	0.465	4	0.65164	0.50368	0.834067	10373	0	0.38415	0.15537	0.33297	1	5271	1	0.38415
ADAMTS20	-32.62	0.998	0.45	0.55	4	0.96345	0.89945	0.976089	17618	0	0.5596	0.057621	0.18934	1	2902	2	0.5596
ADAMTS3	-2.672	0.923	0.927	0.073	4	0.17505	0.1291	0.559943	4035	2	-0.43393	0.91209	0.96978	1	15975	0	-0.43393
ADAMTS4	-30.656	0.997	0.469	0.531	4	0.89603	0.73293	0.884903	15830	0	0.5609	0.051185	0.17085	1	2667	2	0.5609
ADAMTS5	-12.002	0.968	0.799	0.201	4	0.33216	0.22926	0.707171	5397	1	-0.14864	0.78627	0.89938	1	13637	0	-0.14864
ADAMTS6	-14.133	0.977	0.756	0.244	4	0.4784	0.29179	0.742207	7305	1	-0.027011	0.92176	0.97757	1	16159	0	-0.027011
ADAMTS7	-9.965	0.961	0.831	0.169	4	0.31228	0.20424	0.707171	5189	1	0.0034789	0.85401	0.93846	1	14848	0	0.0034789
ADAMTS8	-18.543	0.98	0.673	0.327	4	0.60512	0.49156	0.834067	9451	0	0.2545	0.85938	0.94102	1	14942	0	0.2545
ADAMTS9	-20.429	0.983	0.632	0.368	4	0.74093	0.53855	0.834067	12281	0	0.11065	0.68129	0.8389	1	12086	1	0.11065
ADAMTSL1	-24.446	0.989	0.552	0.448	4	0.7717	0.58202	0.845396	12926	0	0.40046	0.30521	0.60543	1	7934	2	0.40046
ADAMTSL2	-16.896	0.98	0.705	0.295	4	0.75367	0.56068	0.845396	12562	0	-0.11557	0.6314	0.81029	1	11460	1	-0.11557
ADAMTSL3	-27.308	0.995	0.512	0.488	4	0.92613	0.80005	0.918012	16576	0	0.47593	0.31951	0.61547	1	8184	2	0.47593
ADAMTSL4	-22.934	0.986	0.576	0.424	4	0.34825	0.24175	0.707171	5582	1	0.22937	0.0056549	0.029339	0.762544	693	1	0.22937
ADAMTSL5	-20.563	0.983	0.629	0.371	4	0.66939	0.51563	0.834067	10748	0	0.055691	0.76002	0.88515	1	13205	1	0.055691
ADAP1	-23.855	0.988	0.562	0.438	4	0.69722	0.52714	0.834067	11354	0	-0.091404	0.94197	0.98643	1	16633	0	-0.091404
ADAP2	-10.002	0.961	0.831	0.169	4	0.54521	0.41688	0.834067	8346	1	-0.052796	0.97085	0.99466	1	17282	0	-0.052796
ADAR	3.847	0.862	0.964	0.036	4	0.09273	0.0298	0.194381	2744	2	-0.73318	0.99007	0.99801	1	17889	0	-0.73318
ADARB1	-15.45	0.98	0.735	0.265	4	0.49154	0.29179	0.742207	7514	1	0.34313	0.77119	0.88869	1	13389	1	0.34313
ADARB2	-13.293	0.974	0.778	0.222	4	0.40739	0.25421	0.707171	6297	1	0.14823	0.80196	0.90293	1	13913	0	0.14823
ADAT1	-28.744	0.995	0.491	0.509	4	0.85356	0.65937	0.845396	14821	0	0.52933	0.25978	0.52231	1	7121	2	0.52933
ADAT2	30.296	0.557	0.997	0.003	4	0.0029991	0.00069574	0.013019	1010	2	-1.4679	0.23186	0.46879	1	6615	1	-1.4679
ADAT3	-24.232	0.989	0.555	0.445	4	0.66632	0.51562	0.834067	10678	0	0.28545	0.57473	0.75659	1	10892	1	0.28545
ADCK1	-35.131	0.998	0.436	0.564	4	0.92096	0.79393	0.918012	16449	0	0.64126	0.076685	0.23016	1	3603	3	0.64126
ADCK2	-5.439	0.939	0.896	0.104	4	0.3937	0.25421	0.707171	6137	1	-0.4215	0.98793	0.99782	1	17817	0	-0.4215
ADCK3	-33.254	0.998	0.447	0.553
ADCK4	-20.939	0.983	0.622	0.378
ADCK5	-33.06	0.998	0.447	0.553	4	0.95024	0.85368	0.945376	17253	0	0.57091	0.064749	0.20522	1	3162	2	0.57091
ADCY1	-19.582	0.982	0.653	0.347	4	0.79087	0.62241	0.845396	13361	0	0.087865	0.58053	0.76012	1	10955	1	0.087865
ADCY10	-19.312	0.98	0.656	0.344	4	0.46781	0.26673	0.707171	7143	1	0.22509	0.21832	0.46277	1	6388	2	0.22509
ADCY2	-24.52	0.989	0.552	0.448	4	0.80645	0.62241	0.845396	13726	0	0.27685	0.35723	0.65434	1	8895	2	0.27685
ADCY3	-23.291	0.988	0.571	0.429	3	0.96615	0.91658	0.982121	17701	0	0.46902	0.20294	0.42682	1	6141	2	0.46902
ADCY4	-26.642	0.992	0.52	0.48	4	0.65916	0.51562	0.834067	10537	0	0.51553	0.13796	0.31738	1	4981	2	0.51553
ADCY5	-26.293	0.992	0.525	0.475	4	0.48827	0.29179	0.742207	7461	1	0.64359	0.042046	0.13561	1	2354	3	0.64359
ADCY6	-16.929	0.98	0.705	0.295	4	0.74657	0.5497	0.844007	12395	0	-0.072811	0.30837	0.61109	1	7986	1	-0.072811
ADCY7	-30.329	0.997	0.472	0.528	4	0.90425	0.77495	0.918012	16023	0	0.52122	0.095941	0.27487	1	4241	2	0.52122
ADCY8	-29.021	0.995	0.488	0.512	4	0.8517	0.65937	0.845396	14780	0	0.31976	0.23728	0.46879	1	6706	2	0.31976
ADCY9	-34.726	0.998	0.437	0.563	4	0.99841	0.99631	1	18909	0	0.66454	0.001586	0.0052848	0.361319	268	4	0.66454
ADCYAP1	-31.705	0.998	0.459	0.541	4	0.89114	0.73293	0.884903	15707	0	0.25827	0.82706	0.91616	1	14365	0	0.25827
ADCYAP1R1	-18.294	0.98	0.677	0.323	4	0.82735	0.65035	0.845396	14218	0	0.0054039	0.62135	0.7852	1	11340	1	0.0054039
ADD1	-23.653	0.988	0.566	0.434	4	0.54506	0.41688	0.834067	8344	1	0.60576	0.04371	0.13854	1	2421	3	0.60576
ADD2	-28.444	0.995	0.497	0.503	4	0.91743	0.79393	0.918012	16365	0	0.55413	0.1488	0.32138	1	5161	2	0.55413
ADD3	-22.918	0.986	0.578	0.422	4	0.74204	0.53855	0.834067	12299	0	0.28195	0.45311	0.70988	1	9863	1	0.28195
ADGB	-9.607	0.961	0.842	0.158	4	0.15755	0.099017	0.503384	3733	2	-0.21922	0.1654	0.35289	1	5445	1	-0.21922
ADGRA1	-25.793	0.991	0.533	0.467	4	0.69842	0.52714	0.834067	11386	0	0.029979	0.43988	0.70266	1	9738	1	0.029979
ADGRA2	-22.924	0.986	0.578	0.422	4	0.78939	0.61262	0.845396	13324	0	0.26492	0.25823	0.51717	1	7088	2	0.26492
ADGRA3	-17.263	0.98	0.699	0.301	4	0.46319	0.26673	0.707171	7077	1	0.32033	0.7707	0.88869	1	13380	1	0.32033
ADGRB1	-24.752	0.989	0.551	0.449	4	0.86786	0.68538	0.857565	15141	0	0.30489	0.68276	0.8389	1	12103	1	0.30489
ADGRB2	-15.701	0.98	0.731	0.269	4	0.53142	0.37949	0.834067	8125	1	0.18072	0.70615	0.86023	1	12418	1	0.18072
ADGRB3	-21.847	0.985	0.599	0.401	4	0.72063	0.53855	0.834067	11858	0	0.25934	0.15107	0.32138	1	5194	2	0.25934
ADGRD1	-23.702	0.988	0.565	0.435	3	0.9517	0.89807	0.976089	17295	0	0.63293	0.13958	0.28901	1	5003	2	0.63293
ADGRE1	-18.673	0.98	0.671	0.329	4	0.10379	0.029801	0.194381	2908	2	0.0059876	0.045862	0.13854	1	2495	2	0.0059876
ADGRE2	-17.885	0.98	0.689	0.311	4	0.79153	0.62241	0.845396	13375	0	0.062444	0.89898	0.96175	1	15685	0	0.062444
ADGRE3	-10.859	0.965	0.814	0.186	4	0.55568	0.42946	0.834067	8531	1	-0.23727	0.85387	0.93846	1	14847	0	-0.23727
ADGRE5	-21.207	0.985	0.615	0.385	4	0.81363	0.63188	0.845396	13907	0	0.12102	0.66157	0.81391	1	11825	1	0.12102
ADGRF1	-14.96	0.979	0.745	0.255	4	0.38155	0.24175	0.707171	5982	1	0.22645	0.36885	0.66569	1	9106	2	0.22645
ADGRF2	-22.133	0.986	0.594	0.406	4	0.8887	0.73293	0.884903	15651	0	0.23174	0.81547	0.90638	1	14161	0	0.23174
ADGRF3	-24.512	0.989	0.552	0.448	4	0.73123	0.53855	0.834067	12079	0	0.38182	0.29484	0.58983	1	7726	2	0.38182
ADGRF4	9.121	0.808	0.989	0.011	4	0.0089397	0.0015296	0.020688	1323	3	-1.3894	0.29884	0.5954	1	7818	1	-1.3894
ADGRF5	-27.544	0.995	0.509	0.491	4	0.96444	0.90641	0.97715	17644	0	0.45726	0.22315	0.46879	1	6461	2	0.45726
ADGRG1	-31.62	0.998	0.459	0.541	4	0.92554	0.80005	0.918012	16555	0	0.50752	0.26091	0.52231	1	7147	2	0.50752
ADGRG2	-24.556	0.989	0.552	0.448	4	0.79625	0.62241	0.845396	13478	0	0.34816	0.69487	0.84243	1	12262	1	0.34816
ADGRG3	-25.372	0.991	0.541	0.459	4	0.86028	0.66819	0.848624	14987	0	0.18668	0.44002	0.70266	1	9739	1	0.18668
ADGRG4	-19.066	0.98	0.663	0.337	4	0.66715	0.51562	0.834067	10694	0	0.24695	0.80792	0.90293	1	14023	0	0.24695
ADGRG5	-26.559	0.992	0.521	0.479	4	0.83001	0.65035	0.845396	14282	0	0.3309	0.34133	0.65029	1	8586	2	0.3309
ADGRG6	-9.065	0.958	0.85	0.15	4	0.1732	0.12317	0.559943	3994	1	0.041181	0.31799	0.61547	1	8154	2	0.041181
ADGRG7	-31.951	0.998	0.457	0.543	4	0.96413	0.90299	0.97715	17634	0	0.63339	0.050454	0.17085	1	2647	3	0.63339
ADGRL1	-20.419	0.983	0.632	0.368	4	0.72006	0.53855	0.834067	11843	0	0.22743	0.69237	0.84243	1	12223	1	0.22743
ADGRL2	-22.022	0.985	0.595	0.405	4	0.69091	0.52714	0.834067	11213	0	0.1429	0.73024	0.87102	1	12744	1	0.1429
ADGRL3	-23.689	0.988	0.565	0.435	4	0.5987	0.49156	0.834067	9336	0	0.27526	0.72737	0.87102	1	12706	1	0.27526
ADGRL4	-12.567	0.971	0.792	0.208	4	0.3884	0.25421	0.707171	6066	1	-0.36615	0.26926	0.55338	1	7292	1	-0.36615
ADGRV1	12.504	0.779	0.992	0.008	4	0.021914	0.0085227	0.091322	1779	2	-1.0786	0.98493	0.9974	1	17703	0	-1.0786
ADH1A	-33.271	0.998	0.447	0.553	4	0.92342	0.80005	0.918012	16502	0	0.68497	0.024375	0.074888	0.839142	1675	3	0.68497
ADH1B	-24.32	0.989	0.554	0.446	4	0.59475	0.49156	0.834067	9259	0	0.5732	0.073855	0.21752	1	3512	3	0.5732
ADH1C	-24.701	0.989	0.551	0.449	4	0.51994	0.34181	0.818341	7934	1	0.49402	0.044849	0.13854	1	2457	2	0.49402
ADH4	10.681	0.787	0.99	0.01	4	0.0027313	0.00069522	0.013019	988	3	-1.3969	0.86291	0.94102	1	15004	0	-1.3969
ADH5	-14.638	0.977	0.749	0.251	4	0.37827	0.24175	0.707171	5941	1	0.085203	0.37224	0.67147	1	9163	2	0.085203
ADH6	-17.741	0.98	0.692	0.308	4	0.40027	0.25421	0.707171	6220	1	0.061945	0.083567	0.24955	1	3829	1	0.061945
ADH7	-0.014	0.905	0.943	0.057
ADHFE1	-32.326	0.998	0.454	0.546	4	0.95399	0.87604	0.962717	17348	0	0.54922	0.068173	0.21459	1	3289	3	0.54922
ADI1	-30.466	0.997	0.47	0.53	4	0.89683	0.7404	0.889981	15850	0	0.59768	0.05844	0.1935	1	2931	3	0.59768
ADIG	-16.393	0.98	0.715	0.285	4	0.37838	0.24175	0.707171	5942	1	0.014625	0.10573	0.29886	1	4431	1	0.014625
ADIPOQ	-30.99	0.997	0.465	0.535	4	0.98726	0.96157	0.994038	18402	0	0.58222	0.20324	0.42959	1	6147	2	0.58222
ADIPOR1	-12.923	0.974	0.785	0.215	4	0.14826	0.088369	0.471587	3560	2	-0.12129	0.50262	0.73142	1	10259	1	-0.12129
ADIPOR2	-14.728	0.979	0.748	0.252	4	0.6112	0.49156	0.834067	9556	0	-0.31041	0.87345	0.94794	1	15199	0	-0.31041
ADIRF	-30.115	0.997	0.475	0.525	4	0.87722	0.70182	0.87129	15361	0	0.54802	0.20113	0.42959	1	6104	2	0.54802
ADK	-26.547	0.992	0.521	0.479	4	0.92427	0.80005	0.918012	16526	0	0.44686	0.31548	0.61547	1	8107	2	0.44686
ADM	-32.765	0.998	0.449	0.551	4	0.93026	0.81185	0.92136	16686	0	0.82597	0.013603	0.055842	0.839142	1210	3	0.82597
ADM2	-28.763	0.995	0.491	0.509	4	0.9683	0.91619	0.982121	17782	0	0.52187	0.28305	0.57492	1	7529	2	0.52187
ADM5	-12.199	0.97	0.797	0.203	3	0.6494	0.4602	0.834067	10318	0	0.02813	0.8375	0.92742	1	14558	0	0.02813
ADNP	-23.378	0.988	0.57	0.43	4	0.69051	0.52714	0.834067	11202	0	0.46422	0.26129	0.52231	1	7154	2	0.46422
ADNP2	-19.33	0.98	0.656	0.344	4	0.40767	0.25421	0.707171	6300	1	0.39795	0.12859	0.31347	1	4824	2	0.39795
ADO	-33.849	0.998	0.441	0.559	4	0.98083	0.94562	0.994038	18172	0	0.57493	0.23752	0.46879	1	6711	2	0.57493
ADORA1	-25.621	0.991	0.536	0.464	4	0.76809	0.58202	0.845396	12853	0	0.34379	0.35961	0.65993	1	8938	1	0.34379
ADORA2A	-25.043	0.989	0.547	0.453	4	0.80906	0.62241	0.845396	13793	0	0.12713	0.11327	0.29886	1	4573	1	0.12713
ADORA2B	-22.701	0.986	0.584	0.416	3	0.8351	0.68065	0.857565	14399	0	0.28584	0.086997	0.17454	1	3941	1	0.28584
ADORA3	-30.974	0.997	0.465	0.535	4	0.90217	0.76162	0.911182	15972	0	0.33332	0.076834	0.23016	1	3608	2	0.33332
ADPGK	-35.79	0.998	0.435	0.565	4	0.96763	0.913	0.982121	17761	0	0.8205	0.011104	0.052208	0.839142	1100	3	0.8205
ADPRH	-32.079	0.998	0.456	0.544	4	0.97224	0.92228	0.984223	17895	0	0.5713	0.071162	0.21459	1	3409	3	0.5713
ADPRHL1	-19.182	0.98	0.66	0.34	4	0.62457	0.49156	0.834067	9824	0	-0.22382	0.26521	0.54313	1	7225	1	-0.22382
ADPRHL2	-30.493	0.997	0.47	0.53	4	0.72204	0.53855	0.834067	11885	0	0.63539	0.018621	0.066672	0.839142	1433	2	0.63539
ADPRM	2.602	0.874	0.96	0.04	4	0.055053	0.02445	0.194381	2241	2	-0.56604	0.93398	0.98291	1	16433	0	-0.56604
ADRA1A	-20.541	0.983	0.629	0.371	4	0.67143	0.51563	0.834067	10786	0	-0.057676	0.76606	0.88515	1	13295	1	-0.057676
ADRA1B	-17.659	0.98	0.692	0.308	4	0.70307	0.53855	0.834067	11485	0	0.0063984	0.80045	0.90293	1	13883	0	0.0063984
ADRA1D	-23.871	0.988	0.562	0.438	4	0.45388	0.26673	0.707171	6945	1	0.33005	0.49218	0.72422	1	10168	1	0.33005
ADRA2A	-31.607	0.998	0.459	0.541	4	0.98135	0.94786	0.994038	18186	0	0.54242	0.19192	0.39866	1	5920	2	0.54242
ADRA2B	-34.806	0.998	0.437	0.563	4	0.98908	0.96334	0.994038	18486	0	0.70852	0.010389	0.049973	0.839142	1071	3	0.70852
ADRA2C	-22.188	0.986	0.593	0.407	4	0.73307	0.53855	0.834067	12107	0	0.3366	0.72113	0.86385	1	12631	1	0.3366
ADRB1	-38.954	1	0.428	0.572	4	0.97809	0.93351	0.985775	18069	0	0.84689	0.01631	0.062354	0.839142	1327	3	0.84689
ADRB2	-30.768	0.997	0.467	0.533	4	0.69374	0.52714	0.834067	11272	0	0.72244	0.016731	0.06382	0.839142	1345	2	0.72244
ADRB3	-16.272	0.98	0.716	0.284	4	0.65238	0.50368	0.834067	10389	0	-0.075054	0.53246	0.73861	1	10496	1	-0.075054
ADRBK1	-18.397	0.98	0.676	0.324
ADRBK2	-17.379	0.98	0.697	0.303
ADRM1	-10.929	0.968	0.814	0.186	4	0.49306	0.29179	0.742207	7540	1	-0.16767	0.94306	0.98643	1	16651	0	-0.16767
ADSL	37.133	0.467	0.997	0.003	4	7.4583e-05	2.3321e-06	0.000133	328	4	-2.0735	0.99993	1	1	18802	0	-2.0735
ADSS	-10.894	0.967	0.814	0.186	4	0.40468	0.25421	0.707171	6269	1	0.03647	0.93737	0.9838	1	16521	0	0.03647
ADSSL1	-14.002	0.976	0.759	0.241	4	0.45401	0.26673	0.707171	6948	1	0.0056603	0.75666	0.88515	1	13145	1	0.0056603
ADTRP	-12.838	0.974	0.787	0.213	4	0.26207	0.16669	0.672708	4683	1	0.31834	0.87571	0.94794	1	15242	0	0.31834
AEBP1	-20.27	0.983	0.634	0.366	4	0.7058	0.53855	0.834067	11539	0	0.26321	0.71188	0.86023	1	12498	1	0.26321
AEBP2	-4.13	0.933	0.911	0.089	4	0.14674	0.088369	0.471587	3541	2	-0.57363	0.95208	0.98873	1	16857	0	-0.57363
AEN	-29.404	0.995	0.484	0.516	4	0.91173	0.78772	0.918012	16219	0	0.52749	0.091157	0.26294	1	4086	2	0.52749
AES	-17.014	0.98	0.704	0.296	4	0.6441	0.50368	0.834067	10223	0	-0.024918	0.91604	0.97259	1	16053	0	-0.024918
AFAP1	-11.833	0.968	0.802	0.198	4	0.14464	0.088368	0.471587	3506	1	0.57018	0.21136	0.45772	1	6264	2	0.57018
AFAP1L1	-25.968	0.991	0.532	0.468	4	0.75897	0.57148	0.845396	12653	0	0.41409	0.26452	0.53786	1	7215	2	0.41409
AFAP1L2	-19.131	0.98	0.662	0.338	4	0.66669	0.51562	0.834067	10683	0	0.010116	0.37783	0.68105	1	9255	1	0.010116
AFDN					4	0.20903	0.1291	0.559943	4253	1	-0.21476	0.85619	0.94102	1	14879	0	-0.21476
AFF1	-27.563	0.995	0.509	0.491	4	0.41986	0.25421	0.707171	6456	1	0.91796	0.0053928	0.028232	0.762544	672	3	0.91796
AFF2	-23.208	0.986	0.573	0.427	4	0.88214	0.71769	0.884323	15493	0	0.32065	0.71929	0.86385	1	12603	1	0.32065
AFF3	-8.205	0.953	0.864	0.136	4	0.14376	0.088368	0.471587	3490	2	-0.26934	0.9148	0.97259	1	16023	0	-0.26934
AFF4	-16.77	0.98	0.707	0.293	4	0.61585	0.49156	0.834067	9647	0	-0.066336	0.54254	0.74222	1	10591	1	-0.066336
AFG1L					4	0.25757	0.16669	0.672708	4642	1	0.39105	0.64862	0.81029	1	11667	1	0.39105
AFG3L2	44.938	0.351	1	0	4	0.0027126	0.00069522	0.013019	983	3	-1.7906	0.99721	0.99933	1	18282	0	-1.7906
AFM	-12.111	0.97	0.797	0.203	4	0.446	0.26673	0.707171	6832	1	-0.11861	0.91458	0.97259	1	16018	0	-0.11861
AFMID	-24.435	0.989	0.552	0.448	4	0.48263	0.29179	0.742207	7378	1	0.10261	0.15488	0.33297	1	5259	2	0.10261
AFP	-19.892	0.982	0.643	0.357	4	0.39098	0.25421	0.707171	6100	1	0.30684	0.4046	0.68459	1	9463	1	0.30684
AFTPH	-19.777	0.982	0.646	0.354	4	0.79383	0.62241	0.845396	13424	0	0.0022654	0.83359	0.91925	1	14487	0	0.0022654
AGA	-24.623	0.989	0.551	0.449	4	0.53922	0.40436	0.834067	8250	1	0.37144	0.12982	0.31347	1	4841	2	0.37144
AGAP1	-23.34	0.988	0.57	0.43	4	0.17134	0.11049	0.530258	3962	2	0.26419	0.0026367	0.0128	0.519234	400	2	0.26419
AGAP11	-30.841	0.997	0.467	0.533	4	0.54348	0.40436	0.834067	8321	1	0.7915	0.030954	0.097556	0.967714	1934	3	0.7915
AGAP2	-16.678	0.98	0.707	0.293	4	0.68979	0.52714	0.834067	11187	0	-0.073014	0.69629	0.84243	1	12280	1	-0.073014
AGAP3	-24.248	0.989	0.555	0.445	4	0.8072	0.62241	0.845396	13747	0	0.34783	0.42537	0.6991	1	9622	1	0.34783
AGAP4	18.217	0.703	0.996	0.004	4	0.0034954	0.00090096	0.016193	1055	3	-1.5559	0.98374	0.99715	1	17655	0	-1.5559
AGAP5	-15.12	0.98	0.742	0.258	4	0.32135	0.20424	0.707171	5277	1	-0.037508	0.32669	0.62517	1	8317	1	-0.037508
AGAP6	-10.645	0.965	0.82	0.18	4	0.1608	0.10459	0.509621	3790	2	-0.036311	0.25692	0.51157	1	7063	2	-0.036311
AGAP9	-0.692	0.908	0.942	0.058	4	0.0096103	0.0015296	0.020688	1350	3	-0.89799	0.69132	0.84243	1	12209	1	-0.89799
AGBL1	-25.64	0.991	0.535	0.465	4	0.89816	0.7404	0.889981	15880	0	0.42639	0.21167	0.46277	1	6273	2	0.42639
AGBL2	-18.722	0.98	0.671	0.329	4	0.69631	0.52714	0.834067	11336	0	0.20231	0.7795	0.89586	1	13512	1	0.20231
AGBL3	-29.738	0.995	0.48	0.52	4	0.79131	0.62241	0.845396	13370	0	0.33762	0.07862	0.23016	1	3668	1	0.33762
AGBL4	-28.597	0.995	0.494	0.506	4	0.77279	0.58202	0.845396	12951	0	0.53819	0.10806	0.29886	1	4465	2	0.53819
AGBL5	-31.294	0.998	0.463	0.537	4	0.96525	0.90641	0.97715	17672	0	0.70129	0.05346	0.17458	1	2754	3	0.70129
AGER	-25.637	0.991	0.535	0.465	4	0.88138	0.71769	0.884323	15467	0	0.32176	0.34161	0.65029	1	8592	2	0.32176
AGFG1	-19.338	0.98	0.656	0.344	4	0.57534	0.45443	0.834067	8890	1	0.23659	0.6812	0.8389	1	12083	1	0.23659
AGFG2	-29.793	0.995	0.479	0.521	4	0.98645	0.96157	0.994038	18371	0	0.67302	0.012916	0.054665	0.839142	1180	3	0.67302
AGGF1	3.111	0.87	0.962	0.038	4	0.105	0.029801	0.194381	2922	2	-0.37327	0.72315	0.86741	1	12648	1	-0.37327
AGK	-12.582	0.971	0.791	0.209	4	0.55531	0.42946	0.834067	8523	1	0.068746	0.92382	0.9787	1	16207	0	0.068746
AGL	-13.063	0.974	0.783	0.217	4	0.64345	0.50368	0.834067	10204	0	0.026747	0.94377	0.98643	1	16664	0	0.026747
AGMAT	-1.639	0.92	0.938	0.062	3	0.10043	0.068221	0.385955	2850	2	-0.57317	0.95782	0.98832	1	16981	0	-0.57317
AGMO	-22.142	0.986	0.594	0.406	4	0.55577	0.42946	0.834067	8533	1	0.32324	0.64565	0.81029	1	11633	1	0.32324
AGO1	-12.531	0.971	0.792	0.208	4	0.15482	0.099016	0.503384	3685	2	-0.18387	0.61029	0.77805	1	11234	1	-0.18387
AGO2	-11.398	0.968	0.809	0.191	4	0.11976	0.043083	0.262305	3133	2	-0.14781	0.36374	0.66569	1	9015	2	-0.14781
AGO3	-15.786	0.98	0.731	0.269	4	0.56023	0.44189	0.834067	8615	1	0.050311	0.92715	0.9798	1	16286	0	0.050311
AGO4	-21.963	0.985	0.596	0.404	4	0.75358	0.56068	0.845396	12560	0	0.24125	0.82953	0.91925	1	14413	0	0.24125
AGPAT1	-17.544	0.98	0.694	0.306	4	0.67864	0.51563	0.834067	10955	0	-0.17599	0.32646	0.61547	1	8311	1	-0.17599
AGPAT2	-20.113	0.982	0.637	0.363	4	0.62503	0.49156	0.834067	9838	0	0.27861	0.29265	0.58523	1	7691	2	0.27861
AGPAT3	-21.762	0.985	0.6	0.4	4	0.75271	0.56068	0.845396	12540	0	0.094619	0.86395	0.94338	1	15022	0	0.094619
AGPAT4	-3.137	0.926	0.923	0.077	4	0.11216	0.036058	0.223526	3024	1	-0.34662	0.20411	0.42959	1	6162	1	-0.34662
AGPAT5	-0.295	0.906	0.942	0.058	4	0.095974	0.029801	0.194381	2784	2	-0.41038	0.89071	0.95819	1	15513	0	-0.41038
AGPAT6	-19.796	0.982	0.645	0.355
AGPAT9	-10.037	0.961	0.831	0.169
AGPS	-18.239	0.98	0.678	0.322	4	0.35908	0.24175	0.707171	5705	1	0.19727	0.12906	0.31347	1	4830	1	0.19727
AGR2	-13.889	0.976	0.761	0.239	4	0.40063	0.25421	0.707171	6226	1	0.033344	0.8566	0.94102	1	14887	0	0.033344
AGR3	-30.278	0.997	0.473	0.527	4	0.75803	0.57148	0.845396	12637	0	0.58435	0.084457	0.25281	1	3853	3	0.58435
AGRN	-26.081	0.992	0.53	0.47	4	0.86667	0.67685	0.856031	15114	0	0.35156	0.66563	0.81391	1	11866	1	0.35156
AGRP	-34.153	0.998	0.44	0.56	4	0.97812	0.93351	0.985775	18071	0	0.65047	0.02985	0.09255	0.941013	1882	3	0.65047
AGT	-17.139	0.98	0.701	0.299	4	0.43292	0.26673	0.707171	6647	1	0.25391	0.35872	0.65993	1	8920	2	0.25391
AGTPBP1	-14.462	0.977	0.753	0.247	4	0.50884	0.34181	0.818341	7764	1	0.0043018	0.41677	0.69179	1	9550	1	0.0043018
AGTR1	-31.137	0.998	0.464	0.536	4	0.80333	0.62241	0.845396	13658	0	0.78772	0.025853	0.076769	0.847301	1737	3	0.78772
AGTR2	-12.41	0.971	0.797	0.203	4	0.38529	0.24175	0.707171	6031	1	-0.038255	0.69346	0.84243	1	12242	1	-0.038255
AGTRAP	-33.55	0.998	0.444	0.556	4	0.9448	0.84403	0.942498	17101	0	0.73207	0.030308	0.094986	0.955612	1906	3	0.73207
AGXT	-31.734	0.998	0.459	0.541	4	0.91921	0.79393	0.918012	16411	0	0.69195	0.042435	0.13561	1	2370	3	0.69195
AGXT2	-20.481	0.983	0.63	0.37	4	0.45692	0.26673	0.707171	6988	1	0.43994	0.25947	0.52231	1	7112	2	0.43994
AHCTF1	12.079	0.782	0.99	0.01	4	0.0089975	0.0015296	0.020688	1324	3	-1.0412	0.99625	0.99925	1	18204	0	-1.0412
AHCY	-1.614	0.92	0.938	0.062	4	0.025971	0.013775	0.133794	1902	3	-0.7492	0.046072	0.13854	1	2498	1	-0.7492
AHCYL1	-27.455	0.995	0.511	0.489	4	0.68631	0.52714	0.834067	11125	0	0.30857	0.19378	0.39866	1	5959	2	0.30857
AHCYL2	-29.8	0.995	0.479	0.521	4	0.84014	0.65035	0.845396	14502	0	0.36265	0.18498	0.38324	1	5797	2	0.36265
AHDC1	-42.216	1	0.426	0.574	4	0.99864	0.99688	1	18926	0	1.0056	0.0013618	0.003645	0.284239	235	4	1.0056
AHI1	-20.878	0.983	0.624	0.376	4	0.755	0.57148	0.845396	12587	0	0.06987	0.84931	0.93338	1	14767	0	0.06987
AHNAK	-16.815	0.98	0.707	0.293	4	0.51915	0.34181	0.818341	7921	1	0.099882	0.70103	0.85313	1	12341	1	0.099882
AHNAK2	-26.085	0.992	0.53	0.47	4	0.78533	0.61262	0.845396	13232	0	0.42673	0.30437	0.60543	1	7920	2	0.42673
AHR	-29.413	0.995	0.484	0.516	4	0.55194	0.42946	0.834067	8467	1	0.68109	0.021953	0.073134	0.839142	1561	3	0.68109
AHRR	-23.443	0.988	0.57	0.43	4	0.6075	0.49156	0.834067	9495	0	0.36432	0.078731	0.23016	1	3672	2	0.36432
AHSA1	-9.079	0.958	0.85	0.15	4	0.33053	0.22926	0.707171	5379	1	-0.21502	0.78463	0.89938	1	13607	0	-0.21502
AHSA2	-21.098	0.985	0.618	0.382	4	0.76618	0.58202	0.845396	12804	0	0.080286	0.30412	0.60542	1	7917	1	0.080286
AHSG	-23.772	0.988	0.564	0.436	4	0.86662	0.67685	0.856031	15113	0	0.3014	0.53321	0.73861	1	10503	1	0.3014
AHSP	-24.746	0.989	0.551	0.449	4	0.3609	0.24175	0.707171	5724	1	0.6723	0.057823	0.18934	1	2909	3	0.6723
AICDA	-27.213	0.995	0.512	0.488	3	0.92554	0.8446	0.942622	16556	0	0.83443	0.025934	0.097826	0.967879	1741	2	0.83443
AIDA	-21.452	0.985	0.61	0.39	4	0.40913	0.25421	0.707171	6324	1	0.38631	0.11086	0.29886	1	4524	2	0.38631
AIF1	-15.699	0.98	0.731	0.269	4	0.50365	0.34181	0.818341	7684	1	-0.23357	0.30126	0.5954	1	7862	1	-0.23357
AIF1L	-22.653	0.986	0.585	0.415	4	0.88937	0.73293	0.884903	15661	0	0.17959	0.69769	0.84961	1	12301	1	0.17959
AIFM1	24.889	0.616	0.998	0.002	4	0.0047394	0.0010419	0.016869	1131	3	-1.5722	0.99825	0.99941	1	18400	0	-1.5722
AIFM2	-14.501	0.977	0.751	0.249	4	0.36683	0.24175	0.707171	5789	1	-0.1182	0.82104	0.90974	1	14267	0	-0.1182
AIFM3	-35.751	0.998	0.435	0.565	4	0.86191	0.66819	0.848624	15022	0	0.7931	0.00038801	0.00087298	0.140153	120	2	0.7931
AIG1	-24.789	0.989	0.551	0.449	4	0.68843	0.52714	0.834067	11160	0	0.49008	0.19857	0.41839	1	6056	2	0.49008
AIM1	-29.489	0.995	0.483	0.517
AIM1L	-23.158	0.986	0.574	0.426
AIM2	-8.086	0.953	0.868	0.132	4	0.3765	0.24175	0.707171	5917	1	-0.26603	0.85678	0.94102	1	14894	0	-0.26603
AIMP1	-15.481	0.98	0.734	0.266	4	0.39656	0.25421	0.707171	6171	1	0.15637	0.35998	0.65993	1	8948	2	0.15637
AIMP2	-9.331	0.961	0.844	0.156	4	0.17331	0.12317	0.559943	3995	2	-0.20452	0.64208	0.81029	1	11585	1	-0.20452
AIP	-21.966	0.985	0.595	0.405	4	0.72488	0.53855	0.834067	11946	0	0.24622	0.43502	0.70266	1	9701	1	0.24622
AIPL1	-17.131	0.98	0.701	0.299	4	0.66472	0.51562	0.834067	10644	0	0.044958	0.87827	0.95013	1	15293	0	0.044958
AIRE	-17.899	0.98	0.689	0.311	3	0.96178	0.91366	0.982121	17561	0	0.50543	0.22563	0.47506	1	6501	2	0.50543
AJAP1	-24.988	0.989	0.548	0.452	4	0.84537	0.65937	0.845396	14628	0	0.36321	0.33324	0.6391	1	8447	2	0.36321
AJUBA	-31.534	0.998	0.46	0.54	4	0.9545	0.87604	0.962717	17366	0	0.48268	0.14154	0.31738	1	5034	2	0.48268
AK1	-37.5	0.998	0.429	0.571	4	0.99388	0.97509	0.99717	18667	0	0.75416	0.0061181	0.03046	0.762544	743	4	0.75416
AK2	-16.728	0.98	0.707	0.293	4	0.61159	0.49156	0.834067	9565	0	0.37125	0.49965	0.73142	1	10225	1	0.37125
AK3	-20.71	0.983	0.628	0.372	4	0.84872	0.65937	0.845396	14703	0	0.092046	0.77423	0.89228	1	13431	1	0.092046
AK4	-13.602	0.974	0.771	0.229	4	0.42227	0.25421	0.707171	6491	1	-0.17233	0.24642	0.47382	1	6870	1	-0.17233
AK5	-8.203	0.953	0.864	0.136	4	0.14316	0.083441	0.456249	3482	2	-0.27327	0.72914	0.87102	1	12729	1	-0.27327
AK6	26.341	0.601	0.997	0.003	4	0.0045591	0.0010414	0.016869	1118	2	-1.5637	0.97463	0.99605	1	17386	0	-1.5637
AK7	-8.904	0.956	0.852	0.148	4	0.27076	0.17925	0.707171	4760	1	-0.13803	0.71287	0.86023	1	12512	1	-0.13803
AK8	-25.22	0.991	0.543	0.457	4	0.58311	0.46688	0.834067	9039	1	0.48152	0.12428	0.31347	1	4760	2	0.48152
AK9	-21.741	0.985	0.601	0.399	4	0.55946	0.42946	0.834067	8603	1	0.30183	0.49069	0.72421	1	10159	1	0.30183
AKAIN1					4	0.62825	0.49156	0.834067	9903	0	0.43708	0.24257	0.47382	1	6802	1	0.43708
AKAP1	-26.669	0.992	0.519	0.481	4	0.86145	0.66819	0.848624	15011	0	0.23336	0.33387	0.6391	1	8457	1	0.23336
AKAP10	-19.598	0.982	0.653	0.347	4	0.5029	0.32939	0.818341	7679	1	0.21178	0.41715	0.69179	1	9555	1	0.21178
AKAP11	1.246	0.891	0.958	0.042	4	0.031694	0.015014	0.143706	1973	1	0.22257	0.77703	0.89586	1	13482	1	0.22257
AKAP12	-21.481	0.985	0.608	0.392	4	0.63767	0.50368	0.834067	10090	0	0.25041	0.65739	0.81029	1	11773	1	0.25041
AKAP13	-36.153	0.998	0.433	0.567	4	0.98536	0.95797	0.994038	18332	0	0.86816	0.0025439	0.012342	0.519234	389	3	0.86816
AKAP14	-27.985	0.995	0.502	0.498	4	0.99079	0.9666	0.995251	18554	0	0.46914	0.0092101	0.044161	0.839142	975	4	0.46914
AKAP17A	-13.52	0.974	0.772	0.228	4	0.24356	0.16669	0.672708	4519	1	0.11608	0.64369	0.81029	1	11607	1	0.11608
AKAP2	-21.738	0.985	0.601	0.399	4	0.72377	0.53855	0.834067	11919	0	0.37655	0.76754	0.88869	1	13324	1	0.37655
AKAP3	-27.761	0.995	0.505	0.495	4	0.85598	0.65937	0.845396	14879	0	0.27477	0.66307	0.81391	1	11841	1	0.27477
AKAP4	-18.304	0.98	0.677	0.323	4	0.71696	0.53855	0.834067	11774	0	0.2436	0.90872	0.96832	1	15891	0	0.2436
AKAP5	1.136	0.891	0.955	0.045	4	0.046934	0.022142	0.191935	2141	2	-0.70946	0.94891	0.98799	1	16779	0	-0.70946
AKAP6	-27.945	0.995	0.503	0.497	4	0.94763	0.84893	0.942622	17180	0	0.37918	0.53085	0.73861	1	10490	1	0.37918
AKAP7	2.881	0.873	0.962	0.038	4	0.026213	0.013775	0.133794	1909	2	-0.98159	0.87005	0.94338	1	15128	0	-0.98159
AKAP8	-23.053	0.986	0.575	0.425	4	0.63629	0.50368	0.834067	10067	0	0.30851	0.2329	0.46879	1	6630	1	0.30851
AKAP8L	-23.009	0.986	0.575	0.425	4	0.7115	0.53855	0.834067	11664	0	0.26626	0.25687	0.51157	1	7060	2	0.26626
AKAP9	-7.048	0.946	0.878	0.122	4	0.15537	0.099016	0.503384	3699	1	-0.073526	0.19061	0.39866	1	5893	1	-0.073526
AKIP1	-13.464	0.974	0.773	0.227	4	0.36716	0.24175	0.707171	5791	1	-0.055127	0.60747	0.77089	1	11198	1	-0.055127
AKIRIN1	-20.822	0.983	0.625	0.375	4	0.7589	0.57148	0.845396	12651	0	0.03233	0.63745	0.81029	1	11533	1	0.03233
AKIRIN2	31.307	0.536	0.997	0.003	4	0.01248	0.00245	0.031316	1453	3	-0.86576	0.99527	0.99905	1	18149	0	-0.86576
AKNA	-25.485	0.991	0.538	0.462	4	0.92293	0.80005	0.918012	16491	0	0.47198	0.36787	0.66569	1	9091	2	0.47198
AKNAD1	-21.764	0.985	0.6	0.4	4	0.46771	0.26673	0.707171	7140	1	0.48349	0.20643	0.434	1	6191	2	0.48349
AKR1A1	-29.788	0.995	0.479	0.521	4	0.89562	0.73293	0.884903	15818	0	0.34946	0.054188	0.17458	1	2788	1	0.34946
AKR1B1	-21.523	0.985	0.608	0.392	4	0.46001	0.26673	0.707171	7036	1	0.23624	0.11664	0.30236	1	4625	2	0.23624
AKR1B10	-20.48	0.983	0.63	0.37	4	0.61205	0.49156	0.834067	9574	0	0.088435	0.25659	0.51157	1	7055	2	0.088435
AKR1B15	-14.266	0.977	0.756	0.244	4	0.369	0.24175	0.707171	5818	1	-0.056314	0.6415	0.81029	1	11577	1	-0.056314
AKR1C1	-23.407	0.988	0.57	0.43	4	0.79705	0.62241	0.845396	13504	0	0.35813	0.30567	0.60543	1	7941	2	0.35813
AKR1C2	-21.167	0.985	0.615	0.385	4	0.80661	0.62241	0.845396	13731	0	-0.022137	0.15625	0.34461	1	5289	1	-0.022137
AKR1C3	-20.078	0.982	0.638	0.362	4	0.53878	0.40436	0.834067	8244	1	0.33699	0.40081	0.68459	1	9441	1	0.33699
AKR1C4	-17.889	0.98	0.689	0.311	4	0.34242	0.24175	0.707171	5508	1	0.13723	0.018245	0.065232	0.839142	1417	2	0.13723
AKR1D1	-24.483	0.989	0.552	0.448	4	0.92563	0.80005	0.918012	16560	0	0.22389	0.90821	0.96676	1	15878	0	0.22389
AKR1E2	-26.811	0.992	0.516	0.484	4	0.67159	0.51563	0.834067	10790	0	0.62855	0.058633	0.19785	1	2944	3	0.62855
AKR7A2	-32.279	0.998	0.454	0.546	4	0.9623	0.8958	0.974119	17582	0	0.54936	0.18422	0.38324	1	5783	2	0.54936
AKR7A3	-19.308	0.98	0.656	0.344	4	0.45802	0.26673	0.707171	7003	1	0.2807	0.6023	0.77089	1	11154	1	0.2807
AKT1	-22.018	0.985	0.595	0.405	4	0.85757	0.65937	0.845396	14908	0	0.26245	0.89832	0.96175	1	15671	0	0.26245
AKT1S1	-19.926	0.982	0.643	0.357	4	0.66316	0.51562	0.834067	10611	0	0.19451	0.80403	0.90293	1	13953	0	0.19451
AKT2	-18.873	0.98	0.667	0.333	3	0.71103	0.51806	0.834067	11654	0	0.36928	0.64461	0.79315	1	11618	1	0.36928
AKT3	-9.443	0.961	0.844	0.156	4	0.10774	0.036058	0.223526	2962	2	-0.38747	0.4438	0.70266	1	9778	1	-0.38747
AKTIP	-0.25	0.906	0.942	0.058	4	0.025168	0.01278	0.128372	1880	3	-0.75012	0.97204	0.99542	1	17319	0	-0.75012
ALAD	-15.401	0.98	0.735	0.265	4	0.57908	0.45443	0.834067	8961	1	0.18627	0.90044	0.96351	1	15710	0	0.18627
ALAS1	-18.613	0.98	0.673	0.327	4	0.63577	0.50368	0.834067	10055	0	-0.14082	0.16839	0.35289	1	5495	1	-0.14082
ALAS2	-11.769	0.968	0.804	0.196	4	0.41933	0.25421	0.707171	6446	1	-0.11749	0.67289	0.82819	1	11961	1	-0.11749
ALB	-22.422	0.986	0.591	0.409	4	0.61125	0.49156	0.834067	9558	0	0.28528	0.31447	0.61547	1	8090	2	0.28528
ALCAM	-25.999	0.991	0.532	0.468	4	0.80088	0.62241	0.845396	13591	0	0.51183	0.22914	0.46879	1	6563	2	0.51183
ALDH16A1	-21.006	0.985	0.62	0.38	4	0.50608	0.34181	0.818341	7717	1	0.22809	0.32642	0.61547	1	8309	2	0.22809
ALDH18A1	-26.567	0.992	0.521	0.479	4	0.3861	0.24175	0.707171	6044	1	0.71909	0.037184	0.13016	1	2165	3	0.71909
ALDH1A1	-24.841	0.989	0.549	0.451	4	0.67081	0.51563	0.834067	10776	0	0.46689	0.14291	0.31738	1	5059	2	0.46689
ALDH1A2	-23.062	0.986	0.575	0.425	4	0.48935	0.29179	0.742207	7484	1	0.21972	0.033134	0.10634	0.997829	2016	2	0.21972
ALDH1A3	-39.795	1	0.427	0.573	4	0.99971	0.99932	1	19003	0	1.0607	0.0002923	0.00069574	0.116684	100	4	1.0607
ALDH1B1	-27.551	0.995	0.509	0.491	4	0.96873	0.91619	0.982121	17790	0	0.50313	0.30883	0.61109	1	7996	2	0.50313
ALDH1L1	-21.998	0.985	0.595	0.405	4	0.55563	0.42946	0.834067	8530	1	0.46696	0.30211	0.5954	1	7878	2	0.46696
ALDH1L2	-3.681	0.932	0.917	0.083	4	0.053997	0.02445	0.194381	2231	2	-0.42596	0.54829	0.74222	1	10634	1	-0.42596
ALDH2	-26.78	0.992	0.517	0.483	4	0.92517	0.80005	0.918012	16546	0	0.43391	0.25464	0.50063	1	7022	2	0.43391
ALDH3A1	-29.94	0.995	0.476	0.524	4	0.7683	0.58202	0.845396	12858	0	0.68028	0.026247	0.080361	0.849641	1755	3	0.68028
ALDH3A2	-22.313	0.986	0.592	0.408	3	0.87591	0.73385	0.885902	15326	0	0.63057	0.12923	0.26838	1	4833	2	0.63057
ALDH3B1	-33.707	0.998	0.443	0.557	4	0.93191	0.81185	0.92136	16730	0	0.80113	0.017951	0.065232	0.839142	1401	3	0.80113
ALDH3B2	-24.351	0.989	0.554	0.446	4	0.72943	0.53855	0.834067	12039	0	0.47109	0.16014	0.34873	1	5366	2	0.47109
ALDH4A1	-18.475	0.98	0.674	0.326	4	0.53452	0.3919	0.834067	8176	1	0.21267	0.78324	0.89938	1	13581	1	0.21267
ALDH5A1	-9.836	0.961	0.837	0.163	4	0.22813	0.1291	0.559943	4391	1	-0.082666	0.32752	0.63496	1	8330	1	-0.082666
ALDH6A1	-24.673	0.989	0.551	0.449	4	0.68795	0.52714	0.834067	11151	0	0.35186	0.29898	0.5954	1	7823	2	0.35186
ALDH7A1	-23.432	0.988	0.57	0.43	4	0.7104	0.53855	0.834067	11640	0	0.20061	0.32005	0.61547	1	8194	1	0.20061
ALDH8A1	-22.686	0.986	0.584	0.416	4	0.29244	0.19172	0.707171	4972	1	0.60043	0.042755	0.13561	1	2382	3	0.60043
ALDH9A1	-8.23	0.953	0.864	0.136	4	0.12943	0.065832	0.373327	3279	2	-0.29988	0.79518	0.90293	1	13786	0	-0.29988
ALDOA	67.29	0.15	1	0	4	2.0652e-06	2.5912e-07	2e-05	75	4	-3.0975	1	1	1	18990	0	-3.0975
ALDOB	-12.909	0.974	0.785	0.215	4	0.523	0.34181	0.818341	7986	1	-0.44903	0.24005	0.47382	1	6755	1	-0.44903
ALDOC	-24.312	0.989	0.554	0.446	4	0.76925	0.58202	0.845396	12881	0	0.18017	0.22596	0.46879	1	6508	1	0.18017
ALG1	32.791	0.516	0.997	0.003	4	0.00095658	0.00021585	0.005335	767	4	-1.7408	0.99904	0.99979	1	18520	0	-1.7408
ALG10	-13.273	0.974	0.78	0.22	4	0.42798	0.26673	0.707171	6574	1	0.063982	0.19882	0.41839	1	6060	2	0.063982
ALG10B	3.611	0.864	0.965	0.035	4	0.015422	0.0039684	0.046208	1572	3	-0.92587	0.74708	0.87808	1	12983	1	-0.92587
ALG11	37.677	0.455	0.997	0.003	4	0.0019548	0.00061645	0.012015	935	2	-1.8963	0.98497	0.9974	1	17705	0	-1.8963
ALG12	-21.773	0.985	0.6	0.4	4	0.7726	0.58202	0.845396	12945	0	0.30122	0.8283	0.91925	1	14386	0	0.30122
ALG13	65.232	0.165	1	0	4	1.0867e-05	2.5912e-07	2e-05	156	3	-3.5754	0.98304	0.99715	1	17627	0	-3.5754
ALG14	0.484	0.9	0.947	0.053	4	0.22535	0.1291	0.559943	4371	1	-0.30059	0.96984	0.99425	1	17262	0	-0.30059
ALG1L	-9.415	0.961	0.844	0.156	4	0.37802	0.24175	0.707171	5938	1	0.045465	0.86623	0.94338	1	15060	0	0.045465
ALG1L2	23.121	0.644	0.998	0.002	4	0.0098826	0.0015301	0.020688	1365	2	-1.165	0.98644	0.99762	1	17760	0	-1.165
ALG2	43.384	0.369	1	0	3	0.00011693	7.7736e-07	6.1e-05	385	3	-2.3278	0.99988	1	1	18768	0	-2.3278
ALG3	-11.619	0.968	0.807	0.193	4	0.30239	0.19172	0.707171	5066	1	0.28311	0.90102	0.96351	1	15725	0	0.28311
ALG5	-4.727	0.935	0.902	0.098	4	0.08227	0.027043	0.194381	2601	2	-0.45672	0.91491	0.97259	1	16028	0	-0.45672
ALG6	14.297	0.756	0.996	0.004	4	0.010742	0.0015301	0.020688	1400	2	-1.3049	0.8027	0.90293	1	13926	0	-1.3049
ALG8	1.503	0.888	0.958	0.042	4	0.09365	0.0298	0.194381	2758	2	-0.67498	0.97486	0.99605	1	17395	0	-0.67498
ALG9	-7.312	0.949	0.874	0.126	4	0.24069	0.16669	0.672708	4492	1	-0.062927	0.9243	0.9798	1	16215	0	-0.062927
ALK	-29.291	0.995	0.486	0.514	4	0.83484	0.65035	0.845396	14392	0	0.63547	0.042196	0.13561	1	2361	3	0.63547
ALKAL1					4	0.51708	0.34181	0.818341	7884	1	0.62576	0.041714	0.13283	1	2344	3	0.62576
ALKAL2					4	0.98391	0.95208	0.994038	18271	0	0.64531	0.038209	0.13016	1	2210	3	0.64531
ALKBH1	-19.365	0.98	0.656	0.344	4	0.65128	0.50368	0.834067	10364	0	0.11214	0.6082	0.77089	1	11208	1	0.11214
ALKBH2	-28.982	0.995	0.489	0.511	4	0.91051	0.78137	0.918012	16186	0	0.58021	0.06274	0.20234	1	3090	3	0.58021
ALKBH3	-11.483	0.968	0.808	0.192	4	0.35336	0.24175	0.707171	5645	1	-0.12865	0.38581	0.68105	1	9338	1	-0.12865
ALKBH4	-33.237	0.998	0.447	0.553	4	0.95588	0.88426	0.968516	17400	0	0.81182	0.0022074	0.0097644	0.519234	351	3	0.81182
ALKBH5	-13.269	0.974	0.78	0.22	4	0.3556	0.24175	0.707171	5663	1	0.025362	0.67421	0.82819	1	11983	1	0.025362
ALKBH6	-26.368	0.992	0.524	0.476	4	0.67995	0.51563	0.834067	10979	0	0.49198	0.23199	0.46879	1	6617	2	0.49198
ALKBH7	-15.873	0.98	0.728	0.272	4	0.66108	0.51562	0.834067	10573	0	-0.32772	0.48568	0.72064	1	10119	1	-0.32772
ALKBH8	3.286	0.868	0.963	0.037	4	0.015132	0.0039684	0.046208	1557	3	-0.74335	0.9942	0.99905	1	18098	0	-0.74335
ALLC	-29.481	0.995	0.483	0.517	4	0.73442	0.53855	0.834067	12138	0	0.65676	0.019103	0.066672	0.839142	1452	2	0.65676
ALMS1	-26.612	0.992	0.521	0.479	4	0.87115	0.68538	0.857565	15218	0	0.39214	0.52076	0.73499	1	10405	1	0.39214
ALOX12	-0.584	0.908	0.942	0.058	4	0.10228	0.029801	0.194381	2887	2	-0.63258	0.992	0.99867	1	17981	0	-0.63258
ALOX12B	-23.807	0.988	0.562	0.438	4	0.5671	0.44189	0.834067	8743	1	0.36667	0.12174	0.30969	1	4720	2	0.36667
ALOX15	-26.6	0.992	0.521	0.479	4	0.68183	0.52714	0.834067	11014	0	0.23625	0.41951	0.69179	1	9571	1	0.23625
ALOX15B	-35.455	0.998	0.436	0.564	4	0.98008	0.94107	0.990477	18150	0	0.709	0.04271	0.13561	1	2381	3	0.709
ALOX5	-20.02	0.982	0.64	0.36	4	0.49329	0.30422	0.772166	7545	1	0.32019	0.41691	0.69179	1	9552	1	0.32019
ALOX5AP	-35.303	0.998	0.436	0.564	4	0.9984	0.99631	1	18907	0	0.70848	0.0015978	0.0055786	0.361319	271	4	0.70848
ALOXE3	-22.342	0.986	0.592	0.408	4	0.59603	0.49156	0.834067	9281	0	0.27995	0.36161	0.65993	1	8984	1	0.27995
ALPI	-22.154	0.986	0.593	0.407	4	0.70449	0.53855	0.834067	11516	0	0.086413	0.22409	0.46879	1	6478	1	0.086413
ALPK1	-35.559	0.998	0.435	0.565	4	0.94709	0.84893	0.942622	17161	0	0.68636	0.039031	0.13016	1	2243	3	0.68636
ALPK2	-7.437	0.949	0.874	0.126	4	0.14115	0.078756	0.435244	3454	2	-0.13647	0.6151	0.7816	1	11279	1	-0.13647
ALPK3	-33.222	0.998	0.447	0.553	4	0.85616	0.65937	0.845396	14883	0	0.89468	0.0022068	0.0097644	0.519234	350	3	0.89468
ALPL	-25.961	0.991	0.532	0.468	4	0.65377	0.50368	0.834067	10420	0	0.50887	0.21815	0.46277	1	6383	2	0.50887
ALPP	-24.691	0.989	0.551	0.449	4	0.70352	0.53855	0.834067	11495	0	0.3808	0.25056	0.50063	1	6942	2	0.3808
ALPPL2	-26.478	0.992	0.521	0.479	4	0.90404	0.76844	0.917044	16020	0	0.40738	0.31861	0.61547	1	8166	2	0.40738
ALS2	-22.034	0.985	0.595	0.405	4	0.80824	0.62241	0.845396	13768	0	0.30869	0.87895	0.95227	1	15304	0	0.30869
ALS2CL	-30.169	0.997	0.475	0.525	4	0.96291	0.89945	0.976089	17598	0	0.42743	0.41211	0.68817	1	9515	1	0.42743
ALS2CR11	-8.488	0.956	0.861	0.139
ALS2CR12	-23.837	0.988	0.562	0.438	4	0.66402	0.51562	0.834067	10629	0	0.3737	0.44186	0.70266	1	9757	1	0.3737
ALX1	-19.249	0.98	0.659	0.341	4	0.31052	0.20424	0.707171	5164	1	0.45371	0.30581	0.61109	1	7944	2	0.45371
ALX3	-36.971	0.998	0.431	0.569	4	0.99132	0.96957	0.995438	18574	0	0.62444	0.0086767	0.040411	0.813545	940	4	0.62444
ALX4	-29.532	0.995	0.483	0.517	4	0.93643	0.81753	0.926329	16860	0	0.56671	0.18512	0.38324	1	5800	2	0.56671
ALYREF	17.881	0.705	0.996	0.004	3	0.0027228	0.00028218	0.006798	987	2	-2.3344	0.96176	0.98988	1	17060	0	-2.3344
AMACR	-34.053	0.998	0.44	0.56	4	0.67056	0.51563	0.834067	10769	0	0.66743	0.029791	0.092549	0.941013	1879	3	0.66743
AMBN	-15.426	0.98	0.735	0.265	4	0.54257	0.40436	0.834067	8300	1	0.02546	0.70729	0.86023	1	12434	1	0.02546
AMBP	-23.704	0.988	0.565	0.435	4	0.82771	0.65035	0.845396	14226	0	0.31553	0.4748	0.72064	1	10028	1	0.31553
AMBRA1	10.578	0.788	0.99	0.01	4	0.068565	0.027042	0.194381	2397	2	-0.60802	0.6799	0.8389	1	12062	1	-0.60802
AMD1	-17.266	0.98	0.699	0.301	4	0.60695	0.49156	0.834067	9483	0	0.050864	0.80921	0.90293	1	14054	0	0.050864
AMDHD1	-21.023	0.985	0.62	0.38	4	0.70844	0.53855	0.834067	11601	0	0.2964	0.69986	0.84961	1	12330	1	0.2964
AMDHD2	-26.307	0.992	0.525	0.475	4	0.96088	0.89205	0.970311	17532	0	0.33098	0.88034	0.95227	1	15333	0	0.33098
AMELX	-25.097	0.989	0.545	0.455	4	0.89289	0.73293	0.884903	15756	0	0.19918	0.73243	0.87102	1	12768	1	0.19918
AMELY	-19.791	0.982	0.646	0.354	4	0.61213	0.49156	0.834067	9577	0	0.0074394	0.89527	0.96002	1	15607	0	0.0074394
AMER1	-24.667	0.989	0.551	0.449	4	0.66563	0.51562	0.834067	10662	0	0.38593	0.22291	0.46277	1	6454	2	0.38593
AMER2	-34.678	0.998	0.437	0.563	4	0.98423	0.95411	0.994038	18282	0	0.58963	0.050565	0.17085	1	2649	3	0.58963
AMER3	-32.26	0.998	0.455	0.545	4	0.86959	0.68538	0.857565	15178	0	0.61819	0.060693	0.19785	1	3013	3	0.61819
AMFR	-11.969	0.968	0.801	0.199	4	0.22696	0.1291	0.559943	4379	1	0.1816	0.74525	0.87808	1	12955	1	0.1816
AMH	-31.041	0.998	0.465	0.535	4	0.89621	0.73293	0.884903	15834	0	0.46448	0.07311	0.21751	1	3484	2	0.46448
AMHR2	-25.685	0.991	0.535	0.465	4	0.60912	0.49156	0.834067	9528	0	0.4551	0.024314	0.074888	0.839142	1670	2	0.4551
AMICA1	-30.249	0.997	0.473	0.527
AMIGO1	-26.052	0.991	0.531	0.469	4	0.75977	0.57148	0.845396	12668	0	0.20096	0.64142	0.81029	1	11574	1	0.20096
AMIGO2	-22.141	0.986	0.594	0.406	4	0.89416	0.73293	0.884903	15784	0	0.29901	0.81225	0.90638	1	14111	0	0.29901
AMIGO3	-29.406	0.995	0.484	0.516	4	0.93853	0.82857	0.936884	16909	0	0.51936	0.28529	0.58523	1	7561	2	0.51936
AMMECR1	-23.946	0.989	0.561	0.439	4	0.74284	0.53855	0.834067	12316	0	0.06641	0.046378	0.14158	1	2507	1	0.06641
AMMECR1L	-21.656	0.985	0.603	0.397	4	0.82612	0.65035	0.845396	14192	0	0.18168	0.61829	0.7852	1	11313	1	0.18168
AMN	-39.363	1	0.428	0.572	4	0.98981	0.96334	0.994038	18512	0	0.83425	0.0051514	0.027114	0.762544	656	4	0.83425
AMN1	-16.779	0.98	0.707	0.293	4	0.5237	0.34181	0.818341	8000	1	0.21895	0.91381	0.96978	1	16005	0	0.21895
AMOT	-23.194	0.986	0.573	0.427	4	0.92059	0.79393	0.918012	16441	0	0.21359	0.75338	0.88515	1	13086	1	0.21359
AMOTL1	-11.598	0.968	0.807	0.193	4	0.10212	0.029801	0.194381	2884	2	-0.18379	0.29191	0.58523	1	7673	2	-0.18379
AMOTL2	-12.492	0.971	0.792	0.208	4	0.412	0.25421	0.707171	6360	1	-0.020201	0.60074	0.76729	1	11133	1	-0.020201
AMPD1	-20.248	0.983	0.634	0.366	4	0.49449	0.31676	0.796588	7565	1	0.2248	0.21664	0.46277	1	6355	2	0.2248
AMPD2	-29.839	0.995	0.478	0.522	4	0.4844	0.29179	0.742207	7408	1	0.37516	0.022657	0.074888	0.839142	1598	1	0.37516
AMPD3	-12.015	0.968	0.799	0.201	4	0.5971	0.49156	0.834067	9305	0	-0.017793	0.79208	0.90293	1	13736	0	-0.017793
AMPH	-26.017	0.991	0.532	0.468	4	0.80847	0.62241	0.845396	13779	0	0.40085	0.18737	0.38324	1	5836	1	0.40085
AMT	-35.737	0.998	0.435	0.565	4	0.9782	0.93351	0.985775	18074	0	0.6007	0.057317	0.18934	1	2891	3	0.6007
AMTN	-5.965	0.941	0.891	0.109	4	0.15424	0.099016	0.503384	3675	2	-0.35082	0.57681	0.75659	1	10911	1	-0.35082
AMY1A	-9.238	0.959	0.846	0.154	4	0.15449	0.099016	0.503384	3682	1	-0.011083	0.018713	0.066672	0.839142	1434	1	-0.011083
AMY1B	1.886	0.885	0.959	0.041	4	0.043076	0.018107	0.161577	2108	2	-0.74081	0.83624	0.91925	1	14531	0	-0.74081
AMY1C	-7.291	0.949	0.876	0.124	4	0.14423	0.088368	0.471587	3498	2	-0.58559	0.40849	0.68817	1	9489	1	-0.58559
AMY2A	-13.898	0.976	0.761	0.239	4	0.4193	0.25421	0.707171	6445	1	0.062408	0.47059	0.72064	1	9990	1	0.062408
AMY2B	-19.285	0.98	0.657	0.343	4	0.54559	0.41688	0.834067	8353	1	0.033194	0.035547	0.12764	1	2104	1	0.033194
AMZ1	-38.592	1	0.429	0.571	4	0.9904	0.96503	0.994497	18540	0	0.68041	0.0095969	0.046649	0.839142	1013	4	0.68041
AMZ2	-27.632	0.995	0.506	0.494	4	0.81593	0.64121	0.845396	13968	0	0.54925	0.071289	0.21459	1	3414	3	0.54925
ANAPC1	45.114	0.348	1	0	4	0.00012364	8.0327e-06	0.000361	392	4	-2.564	0.9988	0.99965	1	18475	0	-2.564
ANAPC10	1.941	0.884	0.959	0.041	4	0.053277	0.02445	0.194381	2221	1	0.13794	0.66435	0.81391	1	11851	1	0.13794
ANAPC11	63.528	0.172	1	0	4	4.0099e-06	2.5912e-07	2e-05	101	4	-3.2089	1	1	1	18966	0	-3.2089
ANAPC13	14.901	0.746	0.996	0.004	4	0.0033373	0.00090044	0.016193	1038	3	-1.4706	0.7047	0.85668	1	12398	1	-1.4706
ANAPC15	36.427	0.48	0.997	0.003	4	0.00047101	1.8398e-05	0.000567	619	3	-2.0482	0.64708	0.81029	1	11647	1	-2.0482
ANAPC16	-20.911	0.983	0.623	0.377	4	0.56457	0.44189	0.834067	8694	1	0.20679	0.88815	0.95428	1	15473	0	0.20679
ANAPC2	49.118	0.29	1	0	4	1.5692e-05	2.5912e-07	2e-05	183	3	-3.3751	0.020064	0.066672	0.839142	1489	1	-3.3751
ANAPC4	19.867	0.679	0.996	0.004	4	0.00065124	7.074e-05	0.001993	676	4	-1.4509	0.99935	0.99993	1	18589	0	-1.4509
ANAPC5	17.026	0.717	0.996	0.004	4	0.0017353	0.00055944	0.011493	920	3	-1.6715	0.0029225	0.012801	0.519234	446	1	-1.6715
ANAPC7	-19.646	0.982	0.65	0.35	4	0.42666	0.25421	0.707171	6558	1	0.25564	0.10462	0.29886	1	4415	1	0.25564
ANG	-15.847	0.98	0.73	0.27	4	0.38891	0.25421	0.707171	6071	1	0.03149	0.38584	0.68105	1	9339	1	0.03149
ANGEL1	-21.491	0.985	0.608	0.392	4	0.67223	0.51563	0.834067	10803	0	0.31324	0.81664	0.90638	1	14182	0	0.31324
ANGEL2	-27.042	0.994	0.514	0.486	4	0.6179	0.49156	0.834067	9689	0	0.63107	0.077104	0.23016	1	3624	2	0.63107
ANGPT1	-21.426	0.985	0.61	0.39	4	0.27938	0.19172	0.707171	4850	1	0.69646	0.021662	0.073134	0.839142	1545	3	0.69646
ANGPT2	-24.189	0.989	0.557	0.443	4	0.52921	0.37949	0.834067	8091	1	0.52672	0.092247	0.26294	1	4110	3	0.52672
ANGPT4	-29.555	0.995	0.483	0.517	4	0.93534	0.81185	0.92136	16829	0	0.32937	0.71007	0.86023	1	12473	1	0.32937
ANGPTL1	-5.481	0.939	0.896	0.104	4	0.11471	0.036059	0.223526	3060	1	0.14309	0.53633	0.74222	1	10539	1	0.14309
ANGPTL2	-27.4	0.995	0.512	0.488	4	0.73855	0.53855	0.834067	12222	0	0.45082	0.14646	0.32138	1	5117	2	0.45082
ANGPTL3	-14.888	0.979	0.746	0.254	4	0.36578	0.24175	0.707171	5780	1	0.10641	0.30606	0.61109	1	7948	2	0.10641
ANGPTL4	-28.221	0.995	0.501	0.499	4	0.8452	0.65937	0.845396	14623	0	0.31537	0.29224	0.58523	1	7683	1	0.31537
ANGPTL5	-0.743	0.908	0.942	0.058	4	0.13505	0.065833	0.373327	3353	2	-0.4262	0.63	0.81029	1	11446	1	-0.4262
ANGPTL6	-18.072	0.98	0.684	0.316	4	0.5895	0.47933	0.834067	9155	0	0.015675	0.96098	0.9907	1	17043	0	0.015675
ANGPTL7	-26.824	0.992	0.515	0.485	4	0.80857	0.62241	0.845396	13783	0	0.43786	0.25883	0.51717	1	7097	2	0.43786
ANGPTL8					4	0.63369	0.50368	0.834067	10021	0	0.57719	0.066907	0.21459	1	3240	3	0.57719
ANHX	-30.993	0.997	0.465	0.535	4	0.53431	0.3919	0.834067	8170	1	0.96539	0.001118	0.0028117	0.248694	214	3	0.96539
ANK1	-14.233	0.977	0.756	0.244	4	0.43567	0.26673	0.707171	6680	1	-0.0046571	0.47288	0.72064	1	10007	1	-0.0046571
ANK2	-19.53	0.982	0.654	0.346	4	0.31692	0.20424	0.707171	5231	1	0.47517	0.32043	0.61547	1	8202	2	0.47517
ANK3	-14.656	0.979	0.748	0.252	4	0.6808	0.52714	0.834067	10992	0	-0.1392	0.94511	0.98799	1	16691	0	-0.1392
ANKAR	-12.407	0.971	0.797	0.203	4	0.4161	0.25421	0.707171	6411	1	-0.085336	0.5759	0.75659	1	10899	1	-0.085336
ANKDD1A	-13.746	0.976	0.763	0.237	4	0.39707	0.25421	0.707171	6177	1	-0.1091	0.44084	0.70266	1	9744	1	-0.1091
ANKDD1B	-17.329	0.98	0.699	0.301	4	0.23957	0.16669	0.672708	4482	1	0.45132	0.14887	0.32138	1	5163	2	0.45132
ANKEF1	-1.944	0.921	0.935	0.065	4	0.15608	0.099017	0.503384	3708	2	-0.56364	0.77617	0.89586	1	13465	1	-0.56364
ANKFN1	-9.953	0.961	0.831	0.169	4	0.12137	0.046965	0.283054	3159	2	-0.4903	0.51582	0.73499	1	10364	1	-0.4903
ANKFY1	-11.036	0.968	0.814	0.186	4	0.08598	0.0298	0.194381	2647	2	-0.39241	0.53952	0.74222	1	10566	1	-0.39241
ANKH	-31.689	0.998	0.459	0.541	4	0.59648	0.49156	0.834067	9291	0	0.58241	0.065113	0.20522	1	3178	3	0.58241
ANKHD1	-15.411	0.98	0.735	0.265	4	0.57863	0.45443	0.834067	8954	1	-0.041075	0.83195	0.91925	1	14455	0	-0.041075
ANKHD1-EIF4EBP3	-28.192	0.995	0.501	0.499	4	0.88435	0.72542	0.884903	15548	0	0.24157	0.089331	0.25778	1	4022	1	0.24157
ANKIB1	-20.652	0.983	0.629	0.371	4	0.76269	0.58202	0.845396	12735	0	-0.027413	0.087609	0.25281	1	3966	1	-0.027413
ANKK1	-14.886	0.979	0.746	0.254	4	0.29459	0.19172	0.707171	4992	1	0.089766	0.35916	0.65993	1	8926	1	0.089766
ANKLE1	-22.729	0.986	0.583	0.417	4	0.69287	0.52714	0.834067	11253	0	0.43816	0.80408	0.90293	1	13954	0	0.43816
ANKLE2	10.61	0.788	0.99	0.01	4	0.022435	0.010806	0.114067	1793	3	-0.92358	0.23841	0.46879	1	6729	1	-0.92358
ANKMY1	-21.236	0.985	0.614	0.386	4	0.67239	0.51563	0.834067	10805	0	0.24863	0.30428	0.60543	1	7919	2	0.24863
ANKMY2	-22.523	0.986	0.589	0.411	4	0.38946	0.25421	0.707171	6078	1	0.40825	0.17485	0.36447	1	5602	1	0.40825
ANKRA2	-3.143	0.926	0.923	0.077	4	0.088052	0.0298	0.194381	2678	2	0.15277	0.0030854	0.012801	0.519234	464	2	0.15277
ANKRD1	-16.745	0.98	0.707	0.293	4	0.78019	0.61262	0.845396	13106	0	-0.092501	0.84043	0.92222	1	14610	0	-0.092501
ANKRD10	-26.225	0.992	0.526	0.474	4	0.93551	0.81185	0.92136	16836	0	0.41698	0.82234	0.91616	1	14283	0	0.41698
ANKRD11	4.863	0.858	0.968	0.032	4	0.0114	0.0015301	0.020688	1418	3	-0.90908	0.73621	0.87102	1	12823	1	-0.90908
ANKRD12	-13.961	0.976	0.76	0.24	4	0.45645	0.26673	0.707171	6981	1	-0.095558	0.9083	0.96676	1	15881	0	-0.095558
ANKRD13A	-18.193	0.98	0.679	0.321	4	0.64558	0.50368	0.834067	10253	0	0.21342	0.88217	0.95227	1	15366	0	0.21342
ANKRD13B	-24.934	0.989	0.548	0.452	4	0.91972	0.79393	0.918012	16420	0	0.41464	0.36792	0.66569	1	9092	2	0.41464
ANKRD13C	-31.551	0.998	0.46	0.54	4	0.85822	0.66819	0.848624	14929	0	0.69658	0.0097075	0.046933	0.839142	1021	2	0.69658
ANKRD13D	-6.576	0.944	0.884	0.116	4	0.27616	0.19172	0.707171	4812	1	-0.14708	0.92303	0.9787	1	16189	0	-0.14708
ANKRD16	-21.858	0.985	0.599	0.401	4	0.87079	0.68538	0.857565	15206	0	0.27075	0.72307	0.86741	1	12646	1	0.27075
ANKRD17	3.484	0.865	0.965	0.035	4	0.022413	0.010806	0.114067	1792	3	-0.82745	0.99542	0.99915	1	18157	0	-0.82745
ANKRD18A	-5.665	0.941	0.895	0.105	4	0.17302	0.12317	0.559943	3993	1	-0.017615	0.34538	0.65029	1	8659	1	-0.017615
ANKRD18B	-20.032	0.982	0.64	0.36	4	0.49335	0.30422	0.772166	7546	1	0.05841	0.60831	0.77089	1	11210	1	0.05841
ANKRD2	-24.478	0.989	0.552	0.448	4	0.80617	0.62241	0.845396	13718	0	0.012795	0.93783	0.98558	1	16531	0	0.012795
ANKRD20A1	19.013	0.688	0.996	0.004	4	0.00023434	1.1142e-05	0.000396	507	3	-2.0539	0.86513	0.94338	1	15039	0	-2.0539
ANKRD20A2	1.858	0.885	0.959	0.041	4	0.01078	0.0015301	0.020688	1403	2	-0.76832	0.71506	0.86023	1	12547	1	-0.76832
ANKRD20A3	-9.49	0.961	0.842	0.158	4	0.031467	0.015014	0.143706	1968	2	-0.64452	0.96236	0.99185	1	17076	0	-0.64452
ANKRD20A4	3.202	0.868	0.963	0.037	4	0.0097617	0.0015301	0.020688	1360	3	-1.3301	0.93381	0.98291	1	16425	0	-1.3301
ANKRD22	-13.819	0.976	0.762	0.238	4	0.42621	0.25421	0.707171	6553	1	0.17646	0.89405	0.96002	1	15578	0	0.17646
ANKRD23	-24.444	0.989	0.552	0.448	4	0.37539	0.24175	0.707171	5895	1	0.52571	0.022605	0.074888	0.839142	1597	2	0.52571
ANKRD24	-18.341	0.98	0.677	0.323	4	0.55877	0.42946	0.834067	8588	1	-0.090286	0.097266	0.28897	1	4283	1	-0.090286
ANKRD26	-37.164	0.998	0.43	0.57	4	0.98767	0.96157	0.994038	18421	0	0.88121	0.0012856	0.0036445	0.284239	230	3	0.88121
ANKRD27	-34.548	0.998	0.438	0.562	4	0.98447	0.95411	0.994038	18293	0	0.72205	0.019359	0.066672	0.839142	1462	3	0.72205
ANKRD28	-13.536	0.974	0.772	0.228	4	0.57982	0.45443	0.834067	8977	1	-0.078695	0.89998	0.96351	1	15702	0	-0.078695
ANKRD30A	6.414	0.837	0.972	0.028	4	0.021918	0.0085227	0.091322	1780	3	-0.82416	0.99721	0.99933	1	18283	0	-0.82416
ANKRD30B	-23.326	0.988	0.57	0.43	4	0.59413	0.49156	0.834067	9247	0	0.018999	0.60758	0.77089	1	11200	1	0.018999
ANKRD31	-3.976	0.933	0.911	0.089	4	0.40917	0.25421	0.707171	6325	1	0.21549	0.83335	0.91925	1	14483	0	0.21549
ANKRD32	-16.652	0.98	0.708	0.292
ANKRD33	-26.574	0.992	0.521	0.479	4	0.89982	0.74772	0.897588	15920	0	0.42111	0.096056	0.27487	1	4247	2	0.42111
ANKRD33B	-39.616	1	0.427	0.573	4	0.74744	0.5497	0.844007	12420	0	0.85446	0.0073396	0.035144	0.78714	833	3	0.85446
ANKRD34A	-32.65	0.998	0.45	0.55	4	0.86895	0.68538	0.857565	15165	0	0.94748	0.0040293	0.021042	0.699142	549	3	0.94748
ANKRD34B	-14.056	0.977	0.758	0.242	4	0.39164	0.25421	0.707171	6110	1	0.055801	0.74191	0.87102	1	12908	1	0.055801
ANKRD34C	-23.722	0.988	0.565	0.435	4	0.44725	0.26673	0.707171	6848	1	0.56044	0.10102	0.29548	1	4360	2	0.56044
ANKRD35	-17.002	0.98	0.704	0.296	4	0.69874	0.52714	0.834067	11394	0	0.18567	0.33509	0.6391	1	8477	2	0.18567
ANKRD36	-13.527	0.974	0.772	0.228	4	0.66759	0.51562	0.834067	10703	0	-0.24721	0.74229	0.87102	1	12916	1	-0.24721
ANKRD36B	-27.261	0.995	0.512	0.488	4	0.81203	0.63188	0.845396	13869	0	0.44356	0.1158	0.30236	1	4611	2	0.44356
ANKRD37	-26.319	0.992	0.525	0.475	4	0.82233	0.64121	0.845396	14104	0	0.40353	0.37207	0.67147	1	9160	2	0.40353
ANKRD39	-52.237	1	0.425	0.575	4	1	1	1	19046	0	1.4298	1.583e-06	2.5912e-07	0.000248	16	4	1.4298
ANKRD40	-17.88	0.98	0.69	0.31	4	0.41073	0.25421	0.707171	6346	1	0.047834	0.20567	0.42959	1	6182	1	0.047834
ANKRD42	-13.924	0.976	0.761	0.239	3	0.46813	0.35405	0.834067	7149	1	0.20772	0.41302	0.6021	1	9520	1	0.20772
ANKRD44	-15.816	0.98	0.731	0.269	4	0.46458	0.26673	0.707171	7092	1	0.14452	0.75865	0.88515	1	13185	1	0.14452
ANKRD45	-12.42	0.971	0.797	0.203	4	0.26228	0.16669	0.672708	4685	1	0.23459	0.79447	0.90293	1	13777	0	0.23459
ANKRD46	-4.543	0.935	0.905	0.095	4	0.36172	0.24175	0.707171	5737	1	-0.39422	0.84166	0.9251	1	14629	0	-0.39422
ANKRD49	23.502	0.637	0.998	0.002	4	0.00029472	1.477e-05	0.000504	542	3	-2.2523	0.21876	0.46277	1	6393	1	-2.2523
ANKRD50	-30.818	0.997	0.467	0.533	4	0.99007	0.96503	0.994497	18523	0	0.57076	0.0099326	0.047389	0.839142	1040	4	0.57076
ANKRD52	-39.698	1	0.427	0.573	4	0.94264	0.83901	0.938708	17023	0	0.80375	0.015174	0.061003	0.839142	1277	3	0.80375
ANKRD53	-19.34	0.98	0.656	0.344	4	0.81186	0.63188	0.845396	13866	0	0.085529	0.72677	0.87102	1	12698	1	0.085529
ANKRD54	-17.941	0.98	0.687	0.313	4	0.69073	0.52714	0.834067	11208	0	-0.15562	0.26216	0.52231	1	7170	1	-0.15562
ANKRD55	-27.204	0.995	0.513	0.487	4	0.91885	0.79393	0.918012	16399	0	0.29381	0.84777	0.93338	1	14742	0	0.29381
ANKRD6	-23.61	0.988	0.567	0.433	4	0.53267	0.37949	0.834067	8149	1	0.7227	0.00030378	0.00069574	0.116684	103	2	0.7227
ANKRD60	-29.311	0.995	0.485	0.515	4	0.93152	0.81185	0.92136	16714	0	0.40321	0.30989	0.61109	1	8018	2	0.40321
ANKRD61	-33.301	0.998	0.446	0.554	4	0.90863	0.78137	0.918012	16137	0	0.50861	0.082655	0.24955	1	3796	2	0.50861
ANKRD62	-18.889	0.98	0.667	0.333	4	0.55116	0.42946	0.834067	8454	1	0.19637	0.92859	0.98086	1	16314	0	0.19637
ANKRD63	-40.264	1	0.426	0.574	4	0.99252	0.97101	0.996732	18613	0	0.77393	0.0074847	0.037331	0.813545	851	4	0.77393
ANKRD65	-35.353	0.998	0.436	0.564	4	0.98417	0.95411	0.994038	18279	0	0.64178	0.04773	0.16023	1	2558	3	0.64178
ANKRD66	-23.406	0.988	0.57	0.43	4	0.88532	0.72542	0.884903	15570	0	0.23539	0.66134	0.81391	1	11822	1	0.23539
ANKRD7	-24.971	0.989	0.548	0.452	4	0.38339	0.24175	0.707171	6008	1	0.56432	0.11622	0.30236	1	4619	2	0.56432
ANKRD9	-34.375	0.998	0.439	0.561	4	0.98659	0.96157	0.994038	18375	0	0.66113	0.023275	0.074888	0.839142	1631	3	0.66113
ANKS1A	3.75	0.864	0.965	0.035	4	0.082579	0.027043	0.194381	2605	1	-0.17121	0.93222	0.98291	1	16398	0	-0.17121
ANKS1B	-43.725	1	0.426	0.574	4	0.99363	0.97509	0.99717	18658	0	1.1787	0.00014842	0.00025782	0.075158	63	4	1.1787
ANKS3	-21.639	0.985	0.603	0.397	4	0.85869	0.66819	0.848624	14940	0	0.20506	0.76662	0.88515	1	13306	1	0.20506
ANKS4B	-19.743	0.982	0.646	0.354	4	0.62135	0.49156	0.834067	9758	0	0.31291	0.62805	0.80675	1	11422	1	0.31291
ANKS6	-20.683	0.983	0.629	0.371	4	0.7767	0.60267	0.845396	13034	0	0.36055	0.74689	0.87808	1	12979	1	0.36055
ANKUB1	-28.097	0.995	0.502	0.498	4	0.94372	0.83901	0.938708	17058	0	0.41991	0.25673	0.51157	1	7057	1	0.41991
ANKZF1	-26.701	0.992	0.519	0.481	4	0.72636	0.53855	0.834067	11976	0	0.43475	0.11697	0.30236	1	4631	2	0.43475
ANLN	19.683	0.682	0.996	0.004	4	0.0025708	0.00069522	0.013019	973	3	-1.4633	0.99527	0.99905	1	18148	0	-1.4633
ANO1	-30.17	0.997	0.475	0.525	4	0.99486	0.97858	0.998064	18720	0	0.66453	0.0051434	0.027114	0.762544	655	4	0.66453
ANO10	-24.729	0.989	0.551	0.449	4	0.81912	0.64121	0.845396	14036	0	0.29549	0.60164	0.77089	1	11145	1	0.29549
ANO2	-26.855	0.992	0.515	0.485	4	0.88099	0.71769	0.884323	15453	0	0.20021	0.65415	0.81029	1	11731	1	0.20021
ANO3	-11.7	0.968	0.806	0.194	4	0.50056	0.32938	0.818341	7648	1	-0.12537	0.83939	0.92222	1	14592	0	-0.12537
ANO4	-18.221	0.98	0.679	0.321	4	0.67262	0.51563	0.834067	10811	0	0.15158	0.76914	0.88869	1	13353	1	0.15158
ANO5	-19.555	0.982	0.654	0.346	4	0.58445	0.46688	0.834067	9061	1	0.33808	0.62265	0.7888	1	11359	1	0.33808
ANO6	-17.032	0.98	0.703	0.297	4	0.32634	0.21677	0.707171	5331	1	0.45146	0.32968	0.6391	1	8374	2	0.45146
ANO7	-32.261	0.998	0.455	0.545	4	0.97343	0.92522	0.98519	17936	0	0.53262	0.21034	0.45772	1	6244	2	0.53262
ANO8	-28.726	0.995	0.491	0.509	4	0.93031	0.81185	0.92136	16688	0	0.51367	0.19438	0.39866	1	5972	2	0.51367
ANO9	-26.258	0.992	0.525	0.475	4	0.85874	0.66819	0.848624	14941	0	0.30233	0.31211	0.61547	1	8047	2	0.30233
ANOS1	-20.828	0.983	0.625	0.375	4	0.85897	0.66819	0.848624	14947	0	0.099112	0.94739	0.98799	1	16748	0	0.099112
ANP32A	8.219	0.817	0.982	0.018	4	0.041275	0.016465	0.150579	2082	2	-0.88266	0.99333	0.99905	1	18048	0	-0.88266
ANP32B	-17.468	0.98	0.696	0.304	4	0.46425	0.26673	0.707171	7089	1	0.39769	0.34249	0.65029	1	8609	2	0.39769
ANP32C	-22.548	0.986	0.588	0.412	4	0.58275	0.46688	0.834067	9028	1	0.13247	0.12578	0.31347	1	4780	2	0.13247
ANP32D	-6.167	0.941	0.887	0.113	4	0.070662	0.027042	0.194381	2435	1	0.31698	0.15746	0.34873	1	5311	2	0.31698
ANP32E	-11.205	0.968	0.811	0.189	4	0.15439	0.099016	0.503384	3679	1	0.052294	0.064209	0.20522	1	3144	1	0.052294
ANPEP	-22.399	0.986	0.592	0.408	4	0.74199	0.53855	0.834067	12297	0	0.42894	0.43026	0.70266	1	9658	1	0.42894
ANTXR1	-18.358	0.98	0.677	0.323	4	0.50658	0.34181	0.818341	7729	1	0.12628	0.60354	0.77089	1	11162	1	0.12628
ANTXR2	-3.802	0.932	0.914	0.086	4	0.12735	0.065832	0.373327	3250	1	-0.17313	0.61629	0.7852	1	11292	1	-0.17313
ANTXRL	-20.939	0.983	0.622	0.378	4	0.81232	0.63188	0.845396	13876	0	0.25682	0.87834	0.95013	1	15295	0	0.25682
ANXA1	-14.796	0.979	0.747	0.253	4	0.59225	0.47933	0.834067	9206	0	-0.13063	0.50484	0.73499	1	10272	1	-0.13063
ANXA10	-22.683	0.986	0.585	0.415	4	0.76501	0.58202	0.845396	12785	0	0.17234	0.59386	0.76371	1	11069	1	0.17234
ANXA11	-27.625	0.995	0.507	0.493	4	0.93326	0.81185	0.92136	16774	0	0.35761	0.39381	0.68105	1	9397	1	0.35761
ANXA13	-25.838	0.991	0.533	0.467	4	0.92748	0.80005	0.918012	16609	0	0.4012	0.23741	0.46879	1	6710	2	0.4012
ANXA2	-21.111	0.985	0.618	0.382	4	0.57537	0.45443	0.834067	8891	1	0.11986	0.17082	0.35289	1	5539	1	0.11986
ANXA2R	-21.543	0.985	0.608	0.392	3	0.32244	0.1891	0.707171	5292	1	0.85519	0.0049142	0.0094167	0.505354	631	2	0.85519
ANXA3	-11.294	0.968	0.81	0.19	4	0.31506	0.20424	0.707171	5214	1	0.072369	0.90945	0.96832	1	15904	0	0.072369
ANXA4	-27.049	0.994	0.514	0.486	4	0.93737	0.8231	0.932033	16883	0	0.30322	0.66702	0.81391	1	11887	1	0.30322
ANXA5	-22.259	0.986	0.592	0.408	4	0.67948	0.51563	0.834067	10967	0	0.2713	0.28656	0.58523	1	7579	2	0.2713
ANXA6	-28.336	0.995	0.499	0.501	4	0.92582	0.80005	0.918012	16567	0	0.54504	0.062757	0.20234	1	3092	3	0.54504
ANXA7	-12.282	0.971	0.798	0.202	4	0.59747	0.49156	0.834067	9311	0	-0.36462	0.91128	0.96978	1	15951	0	-0.36462
ANXA8	-16.572	0.98	0.711	0.289	4	0.34003	0.22926	0.707171	5482	1	0.33992	0.11058	0.29886	1	4519	2	0.33992
ANXA8L1	-7.009	0.946	0.878	0.122	4	0.12523	0.065832	0.373327	3223	2	-0.41875	0.85904	0.94102	1	14933	0	-0.41875
ANXA9	-31.514	0.998	0.46	0.54	4	0.7139	0.53855	0.834067	11708	0	0.56344	0.0302	0.094986	0.955612	1901	2	0.56344
AOAH	-13.148	0.974	0.781	0.219	4	0.28648	0.19172	0.707171	4915	1	0.21492	0.52024	0.73499	1	10399	1	0.21492
AOC1	-24.616	0.989	0.551	0.449	4	0.73219	0.53855	0.834067	12095	0	0.52825	0.34383	0.65029	1	8632	2	0.52825
AOC2	-25.661	0.991	0.535	0.465	4	0.47288	0.27928	0.738604	7226	1	0.64622	0.038907	0.13016	1	2239	2	0.64622
AOC3	-27.911	0.995	0.503	0.497	4	0.87023	0.68538	0.857565	15192	0	0.4374	0.20758	0.44797	1	6207	2	0.4374
AOX1	-9.552	0.961	0.842	0.158	4	0.33465	0.22926	0.707171	5426	1	-0.37318	0.34292	0.65029	1	8616	1	-0.37318
AP1AR	-25.648	0.991	0.535	0.465	4	0.55986	0.44189	0.834067	8611	1	0.46108	0.09642	0.27487	1	4260	3	0.46108
AP1B1	-8.736	0.956	0.856	0.144	4	0.60501	0.49156	0.834067	9449	0	-0.35479	0.93872	0.98558	1	16550	0	-0.35479
AP1G1	-23.06	0.986	0.575	0.425	4	0.83562	0.65035	0.845396	14412	0	0.22863	0.45985	0.71342	1	9920	1	0.22863
AP1G2	-14.994	0.979	0.745	0.255	4	0.36989	0.24175	0.707171	5832	1	0.032434	0.46899	0.72064	1	9978	1	0.032434
AP1M1	-31.03	0.998	0.465	0.535	4	0.91464	0.79393	0.918012	16290	0	0.48941	0.085837	0.25281	1	3895	2	0.48941
AP1M2	-10.095	0.961	0.831	0.169	4	0.30729	0.19172	0.707171	5130	1	0.036865	0.916	0.97259	1	16050	0	0.036865
AP1S1	-26.68	0.992	0.519	0.481	4	0.9053	0.78137	0.918012	16049	0	0.36726	0.10926	0.29886	1	4490	1	0.36726
AP1S2	7.008	0.832	0.979	0.021	4	0.043099	0.018107	0.161577	2109	2	-0.78097	0.95988	0.99006	1	17024	0	-0.78097
AP1S3	-12.805	0.973	0.787	0.213	4	0.18507	0.1291	0.559943	4117	1	0.068948	0.10014	0.29218	1	4344	1	0.068948
AP2A1	-16.906	0.98	0.705	0.295	4	0.73093	0.53855	0.834067	12072	0	-0.011253	0.86115	0.94102	1	14971	0	-0.011253
AP2A2	-29.21	0.995	0.487	0.513	4	0.78827	0.61262	0.845396	13296	0	0.26407	0.89533	0.96002	1	15609	0	0.26407
AP2B1	-10.925	0.968	0.814	0.186	3	0.52917	0.40859	0.834067	8089	0	-0.1471	0.95046	0.98748	1	16814	0	-0.1471
AP2M1	-11.048	0.968	0.814	0.186	4	0.46787	0.26673	0.707171	7145	1	-0.027831	0.8813	0.95227	1	15354	0	-0.027831
AP2S1	27.471	0.589	0.997	0.003	4	0.00029289	1.477e-05	0.000504	541	4	-1.6042	0.99971	0.99999	1	18680	0	-1.6042
AP3B1	-26.275	0.992	0.525	0.475	4	0.75496	0.57148	0.845396	12585	0	0.42604	0.31771	0.61547	1	8150	2	0.42604
AP3B2	-27.234	0.995	0.512	0.488	4	0.92641	0.80005	0.918012	16584	0	0.4822	0.27517	0.55339	1	7392	2	0.4822
AP3D1	-11.219	0.968	0.811	0.189	4	0.13635	0.06994	0.394399	3379	1	0.10889	0.44223	0.70266	1	9760	1	0.10889
AP3M1	-15.241	0.98	0.74	0.26	4	0.60346	0.49156	0.834067	9424	0	-0.1218	0.63421	0.81029	1	11501	1	-0.1218
AP3M2	-21.508	0.985	0.608	0.392	4	0.64025	0.50368	0.834067	10140	0	0.32653	0.63769	0.81029	1	11536	1	0.32653
AP3S1	-25.054	0.989	0.546	0.454	4	0.70195	0.53855	0.834067	11465	0	0.35328	0.10332	0.29548	1	4391	2	0.35328
AP3S2	-0.195	0.906	0.942	0.058	4	0.11078	0.036058	0.223526	3006	2	-0.31105	0.79237	0.90293	1	13741	0	-0.31105
AP4B1	-16.408	0.98	0.713	0.287	4	0.46896	0.26673	0.707171	7165	1	-0.013781	0.43171	0.70266	1	9668	1	-0.013781
AP4E1	-8.095	0.953	0.867	0.133	4	0.17425	0.1291	0.559943	4019	2	-0.39	0.89445	0.96002	1	15592	0	-0.39
AP4M1	-8.673	0.956	0.856	0.144	4	0.34285	0.24175	0.707171	5513	1	0.068611	0.73828	0.87102	1	12856	1	0.068611
AP4S1	-13.439	0.974	0.775	0.225	4	0.48369	0.29179	0.742207	7398	1	0.031163	0.91484	0.97259	1	16024	0	0.031163
AP5B1	-25.706	0.991	0.535	0.465	4	0.67118	0.51563	0.834067	10783	0	0.48308	0.13527	0.31347	1	4934	2	0.48308
AP5M1	-9.504	0.961	0.842	0.158	4	0.2658	0.16669	0.672708	4720	1	-0.022566	0.62883	0.80675	1	11435	1	-0.022566
AP5S1	-33.655	0.998	0.443	0.557	4	0.96167	0.89205	0.970311	17557	0	0.4439	0.23583	0.46879	1	6684	1	0.4439
AP5Z1	-23.896	0.988	0.562	0.438	4	0.70288	0.53855	0.834067	11481	0	0.21165	0.85327	0.93846	1	14839	0	0.21165
APAF1	-8.201	0.953	0.864	0.136	4	0.14342	0.088368	0.471587	3486	1	-0.083392	0.15903	0.34873	1	5339	1	-0.083392
APBA1	-26.259	0.992	0.525	0.475	4	0.85168	0.65937	0.845396	14778	0	0.37761	0.39338	0.68105	1	9394	1	0.37761
APBA2	-22.359	0.986	0.592	0.408	4	0.69756	0.52714	0.834067	11362	0	0.19294	0.15658	0.34461	1	5298	2	0.19294
APBA3	-29.104	0.995	0.487	0.513	4	0.62318	0.49156	0.834067	9796	0	0.21714	0.63105	0.81029	1	11457	1	0.21714
APBB1	-28.691	0.995	0.491	0.509	4	0.78559	0.61262	0.845396	13239	0	-0.03631	0.82775	0.91925	1	14375	0	-0.03631
APBB1IP	-17.378	0.98	0.697	0.303	4	0.27578	0.19172	0.707171	4806	1	0.39497	0.09294	0.26294	1	4132	2	0.39497
APBB2	-30.332	0.997	0.472	0.528	4	0.69025	0.52714	0.834067	11196	0	0.7741	0.026241	0.080361	0.849641	1754	3	0.7741
APBB3	-24.616	0.989	0.551	0.449	4	0.75635	0.57148	0.845396	12610	0	0.17242	0.22848	0.46879	1	6548	1	0.17242
APC	-3.593	0.93	0.917	0.083	4	0.16447	0.10459	0.509621	3849	2	-0.45982	0.82614	0.91616	1	14347	0	-0.45982
APC2	-26.959	0.992	0.515	0.485	4	0.68158	0.52714	0.834067	11010	0	0.51088	0.26372	0.52231	1	7199	2	0.51088
APCDD1	-28.899	0.995	0.489	0.511	4	0.59488	0.49156	0.834067	9261	0	0.52525	0.10274	0.29548	1	4381	2	0.52525
APCDD1L	-27.419	0.995	0.511	0.489	4	0.72681	0.53855	0.834067	11985	0	0.57466	0.08076	0.24336	1	3738	3	0.57466
APCS	-10.35	0.965	0.824	0.176	4	0.12968	0.065832	0.373327	3281	2	-0.44585	0.43553	0.70266	1	9709	1	-0.44585
APEH	-16.707	0.98	0.707	0.293	4	0.18167	0.1291	0.559943	4101	1	0.42379	0.15559	0.33297	1	5278	2	0.42379
APELA	-9.347	0.961	0.844	0.156	4	0.06451	0.024451	0.194381	2347	1	0.40316	0.0882	0.25778	1	3985	2	0.40316
APEX1	-23.24	0.986	0.573	0.427	4	0.68649	0.52714	0.834067	11128	0	0.3155	0.57256	0.75659	1	10870	1	0.3155
APEX2	-27.538	0.995	0.51	0.49	4	0.81576	0.64121	0.845396	13965	0	0.45106	0.1797	0.38324	1	5685	2	0.45106
APH1A	-6.726	0.944	0.881	0.119	4	0.077194	0.027043	0.194381	2529	2	-0.48826	0.11274	0.29886	1	4560	1	-0.48826
APH1B	-17.294	0.98	0.699	0.301	4	0.25491	0.16669	0.672708	4614	1	0.37593	0.080798	0.24336	1	3740	2	0.37593
API5	-10.075	0.961	0.831	0.169	4	0.12475	0.065832	0.373327	3219	2	-0.3156	0.58254	0.76012	1	10974	1	-0.3156
APIP	-5.434	0.939	0.896	0.104	4	0.2185	0.1291	0.559943	4316	1	-0.057167	0.7941	0.90293	1	13770	0	-0.057167
APITD1	-12.307	0.971	0.797	0.203
APITD1-CORT	-14.303	0.977	0.755	0.245
APLF	-3.762	0.932	0.915	0.085	4	0.016295	0.0039689	0.046208	1609	3	-0.78349	0.89377	0.96002	1	15570	0	-0.78349
APLN	-16.733	0.98	0.707	0.293	3	0.4227	0.2661	0.707171	6497	1	0.6727	0.11244	0.20242	1	4556	2	0.6727
APLNR	-26.642	0.992	0.52	0.48	4	0.70229	0.53855	0.834067	11470	0	0.46409	0.050818	0.17085	1	2656	2	0.46409
APLP1	-31.109	0.998	0.464	0.536	4	0.85048	0.65937	0.845396	14744	0	0.62229	0.041366	0.13283	1	2326	3	0.62229
APLP2	-22.543	0.986	0.588	0.412	4	0.88264	0.71769	0.884323	15507	0	0.25838	0.83653	0.91925	1	14537	0	0.25838
APMAP	-5.17	0.938	0.896	0.104	4	0.051185	0.022142	0.191935	2197	2	-0.45438	0.36709	0.66569	1	9075	1	-0.45438
APOA1	-15.261	0.98	0.74	0.26	4	0.17357	0.12317	0.559943	4002	1	0.15335	0.020894	0.069892	0.839142	1518	1	0.15335
APOA1BP	-15.985	0.98	0.722	0.278
APOA2	-19.475	0.982	0.654	0.346	4	0.70447	0.53855	0.834067	11515	0	0.093516	0.52741	0.73861	1	10463	1	0.093516
APOA4	-18.737	0.98	0.669	0.331	4	0.6169	0.49156	0.834067	9672	0	0.12071	0.63399	0.81029	1	11499	1	0.12071
APOA5	-29.525	0.995	0.483	0.517	4	0.45695	0.26673	0.707171	6989	1	0.88443	0.0089872	0.041809	0.819249	962	3	0.88443
APOB	-31.502	0.998	0.46	0.54	4	0.94768	0.84893	0.942622	17183	0	0.7523	0.0076922	0.039523	0.813545	865	3	0.7523
APOBEC1	-10.398	0.965	0.823	0.177
APOBEC2	-28.893	0.995	0.489	0.511	4	0.77485	0.60267	0.845396	12994	0	0.46719	0.2046	0.42959	1	6168	1	0.46719
APOBEC3A	-30.16	0.997	0.475	0.525	4	0.8389	0.65035	0.845396	14474	0	0.66465	0.034571	0.11938	1	2064	3	0.66465
APOBEC3B	-29.534	0.995	0.483	0.517	4	0.73913	0.53855	0.834067	12238	0	0.51782	0.0377	0.13016	1	2188	2	0.51782
APOBEC3C	-13.351	0.974	0.778	0.222	4	0.67709	0.51563	0.834067	10916	0	-0.037939	0.96363	0.99338	1	17101	0	-0.037939
APOBEC3D	-9.038	0.956	0.849	0.151	3	0.30661	0.17817	0.707171	5120	1	-0.35861	0.09793	0.18595	1	4303	1	-0.35861
APOBEC3F	-6.955	0.946	0.879	0.121	4	0.37783	0.24175	0.707171	5935	1	-0.42258	0.6672	0.81391	1	11890	1	-0.42258
APOBEC3G	-12.216	0.97	0.797	0.203	4	0.53627	0.40436	0.834067	8199	1	-0.34845	0.45062	0.70987	1	9839	1	-0.34845
APOBEC3H	-36.915	0.998	0.432	0.568	4	0.99904	0.99781	1	18948	0	0.82066	0.00096118	0.0026039	0.241541	195	4	0.82066
APOBEC4	-14.295	0.977	0.755	0.245	4	0.47069	0.26673	0.707171	7191	1	0.042666	0.79058	0.89938	1	13706	0	0.042666
APOBR	-29.843	0.995	0.478	0.522	4	0.99616	0.98457	1	18779	0	0.7292	0.0038422	0.020155	0.695062	535	4	0.7292
APOC1	-19.516	0.982	0.654	0.346	4	0.71929	0.53855	0.834067	11825	0	0.13541	0.59978	0.76371	1	11126	1	0.13541
APOC2	-11.997	0.968	0.799	0.201	4	0.54725	0.41688	0.834067	8382	1	-0.092122	0.91176	0.96978	1	15965	0	-0.092122
APOC3	-38.314	1	0.429	0.571	4	0.99814	0.99567	1	18885	0	0.82807	0.0018621	0.0061963	0.373442	306	4	0.82807
APOC4	-27.381	0.995	0.512	0.488	4	0.90611	0.78137	0.918012	16071	0	0.32178	0.21173	0.46277	1	6275	2	0.32178
APOD	-10.798	0.965	0.818	0.182	4	0.17682	0.1291	0.559943	4068	2	-0.20303	0.31076	0.61547	1	8027	1	-0.20303
APOE	-22.354	0.986	0.592	0.408	4	0.81094	0.62241	0.845396	13837	0	0.28017	0.72993	0.87102	1	12739	1	0.28017
APOF	-29.13	0.995	0.487	0.513	4	0.59989	0.49156	0.834067	9360	0	0.52509	0.024521	0.074888	0.839142	1680	2	0.52509
APOH	-40.409	1	0.426	0.574	4	0.96112	0.89205	0.970311	17540	0	0.74218	0.0035536	0.017645	0.639685	513	2	0.74218
APOL1	-17.699	0.98	0.692	0.308	4	0.47879	0.29179	0.742207	7313	1	-0.024351	0.12554	0.31347	1	4776	1	-0.024351
APOL2	-21.461	0.985	0.609	0.391	4	0.6349	0.50368	0.834067	10039	0	0.30269	0.37119	0.67146	1	9141	2	0.30269
APOL3	-13.296	0.974	0.778	0.222	4	0.24893	0.16669	0.672708	4570	1	0.24431	0.35549	0.65434	1	8864	2	0.24431
APOL4	-17.198	0.98	0.701	0.299	4	0.69831	0.52714	0.834067	11383	0	-0.095656	0.56156	0.75304	1	10768	1	-0.095656
APOL5	-21.57	0.985	0.607	0.393	4	0.76797	0.58202	0.845396	12849	0	0.18582	0.59696	0.76371	1	11097	1	0.18582
APOL6	-6.16	0.941	0.889	0.111	4	0.33321	0.22926	0.707171	5409	1	-0.23627	0.92345	0.9787	1	16196	0	-0.23627
APOLD1	-35.935	0.998	0.434	0.566	4	0.98528	0.95797	0.994038	18328	0	0.71978	0.034074	0.11127	1	2049	3	0.71978
APOM	-17.169	0.98	0.701	0.299	4	0.58834	0.47933	0.834067	9132	0	0.034181	0.81347	0.90638	1	14133	0	0.034181
APOO	-22.069	0.985	0.593	0.407	4	0.762	0.57148	0.845396	12722	0	0.24743	0.29711	0.5954	1	7777	1	0.24743
APOOL	-15.256	0.98	0.74	0.26	4	0.56533	0.44189	0.834067	8708	1	-0.17478	0.21771	0.46277	1	6374	1	-0.17478
APOPT1	-15.135	0.98	0.742	0.258	4	0.31562	0.20424	0.707171	5219	1	0.089633	0.43529	0.70266	1	9706	1	0.089633
APP	-25.49	0.991	0.538	0.462	4	0.8168	0.64121	0.845396	13986	0	0.094065	0.25959	0.52231	1	7114	1	0.094065
APPBP2	-26.208	0.992	0.527	0.473	4	0.21322	0.1291	0.559943	4287	1	0.53944	0.00089138	0.0024246	0.241541	184	2	0.53944
APPL1	-19.177	0.98	0.66	0.34	4	0.49553	0.31676	0.796588	7578	1	0.24161	0.31254	0.61547	1	8057	2	0.24161
APPL2	-32.42	0.998	0.453	0.547	4	0.914	0.79393	0.918012	16277	0	0.66016	0.0522	0.17458	1	2703	3	0.66016
APRT	-20.734	0.983	0.627	0.373	4	0.32155	0.20424	0.707171	5280	1	0.38182	0.056864	0.18934	1	2875	1	0.38182
APTX	-21.056	0.985	0.62	0.38	4	0.40514	0.25421	0.707171	6274	1	0.060399	0.73867	0.87102	1	12863	1	0.060399
AQP1	-28.405	0.995	0.498	0.502	4	0.88143	0.71769	0.884323	15470	0	0.57565	0.074916	0.22722	1	3546	3	0.57565
AQP10	-24.068	0.989	0.559	0.441	4	0.739	0.53855	0.834067	12232	0	0.27793	0.32119	0.61547	1	8213	1	0.27793
AQP11	-31.658	0.998	0.459	0.541	4	0.99307	0.97244	0.996911	18639	0	0.6382	0.0069319	0.03439	0.78714	799	4	0.6382
AQP12A	-27.144	0.995	0.514	0.486	4	0.64008	0.50368	0.834067	10136	0	0.46792	0.057896	0.18934	1	2913	2	0.46792
AQP12B	-29.874	0.995	0.478	0.522	4	0.78275	0.61262	0.845396	13167	0	0.587	0.1573	0.34461	1	5309	2	0.587
AQP2	-22.383	0.986	0.592	0.408	3	0.87503	0.72755	0.884903	15299	0	0.66496	0.11188	0.20242	1	4545	2	0.66496
AQP3	-24.744	0.989	0.551	0.449	4	0.48153	0.29179	0.742207	7355	1	0.45731	0.14287	0.31738	1	5058	2	0.45731
AQP4	-19.632	0.982	0.651	0.349	4	0.7373	0.53855	0.834067	12198	0	-0.057847	0.22735	0.46879	1	6532	1	-0.057847
AQP5	-14.48	0.977	0.752	0.248	4	0.48587	0.29179	0.742207	7427	1	0.096917	0.57443	0.75659	1	10888	1	0.096917
AQP6	-11.06	0.968	0.814	0.186	4	0.13688	0.069941	0.394399	3387	2	-0.14663	0.66354	0.81391	1	11845	1	-0.14663
AQP7	23.89	0.626	0.998	0.002	4	0.011825	0.0020442	0.027178	1432	2	-1.1543	0.98607	0.99762	1	17749	0	-1.1543
AQP8	-31.351	0.998	0.462	0.538	4	0.80921	0.62241	0.845396	13796	0	0.10162	0.75746	0.88515	1	13162	1	0.10162
AQP9	-35.539	0.998	0.435	0.565	4	0.8449	0.65937	0.845396	14618	0	0.78388	0.029376	0.086189	0.8853	1864	3	0.78388
AQR	45.619	0.336	1	0	4	5.1147e-06	2.5912e-07	2e-05	110	4	-2.3204	0.99999	1	1	18957	0	-2.3204
AR	-30.982	0.997	0.465	0.535	4	0.99265	0.97244	0.996911	18623	0	0.55537	0.0073488	0.035144	0.78714	836	4	0.55537
ARAF	-14.488	0.977	0.751	0.249	4	0.65817	0.51562	0.834067	10517	0	-0.013284	0.89554	0.96002	1	15613	0	-0.013284
ARAP1	-19.203	0.98	0.66	0.34	4	0.83998	0.65035	0.845396	14496	0	0.20331	0.87764	0.95013	1	15277	0	0.20331
ARAP2	-23.943	0.989	0.561	0.439	4	0.69276	0.52714	0.834067	11250	0	0.22189	0.070512	0.21459	1	3386	1	0.22189
ARAP3	-23.728	0.988	0.565	0.435	4	0.46846	0.26673	0.707171	7157	1	0.17337	0.0068092	0.031851	0.762544	794	2	0.17337
ARC	-29.428	0.995	0.484	0.516	4	0.89108	0.73293	0.884903	15705	0	0.51821	0.081395	0.24336	1	3760	2	0.51821
ARCN1	15.057	0.743	0.996	0.004	4	0.0087601	0.0015296	0.020688	1309	3	-1.3365	0.89461	0.96002	1	15598	0	-1.3365
AREG	-23.151	0.986	0.574	0.426	4	0.60551	0.49156	0.834067	9462	0	0.29568	0.33857	0.65029	1	8537	1	0.29568
AREL1	-32.184	0.998	0.455	0.545	4	0.92556	0.80005	0.918012	16559	0	0.66528	0.034697	0.11938	1	2067	2	0.66528
ARF1	7.362	0.825	0.978	0.022	4	0.008252	0.0015296	0.020688	1292	3	-1.1549	0.91923	0.97642	1	16114	0	-1.1549
ARF3	-27.241	0.995	0.512	0.488	4	0.93211	0.81185	0.92136	16737	0	0.50097	0.10012	0.29218	1	4343	2	0.50097
ARF4	-15.815	0.98	0.731	0.269	4	0.57404	0.45443	0.834067	8868	1	-0.04485	0.68044	0.8389	1	12070	1	-0.04485
ARF5	-16.647	0.98	0.708	0.292	4	0.64471	0.50368	0.834067	10233	0	-0.26216	0.55657	0.74942	1	10719	1	-0.26216
ARF6	-29.357	0.995	0.485	0.515	4	0.8565	0.65937	0.845396	14893	0	0.43967	0.12071	0.30969	1	4698	2	0.43967
ARFGAP1	-23.827	0.988	0.562	0.438	4	0.81284	0.63188	0.845396	13885	0	0.24603	0.6684	0.81391	1	11912	1	0.24603
ARFGAP2	-25.753	0.991	0.534	0.466	4	0.8453	0.65937	0.845396	14627	0	0.44299	0.32236	0.61547	1	8233	2	0.44299
ARFGAP3	-25.305	0.991	0.542	0.458	4	0.6063	0.49156	0.834067	9470	0	0.33506	0.065863	0.20984	1	3213	2	0.33506
ARFGEF1	4.422	0.859	0.966	0.034	4	0.017808	0.0055967	0.063426	1666	2	-0.97493	0.56219	0.75304	1	10776	1	-0.97493
ARFGEF2	-18.296	0.98	0.677	0.323	3	0.65381	0.47014	0.834067	10422	0	0.48943	0.19373	0.4045	1	5958	2	0.48943
ARFGEF3	-30.299	0.997	0.473	0.527	4	0.97352	0.92522	0.98519	17939	0	0.46063	0.32596	0.61547	1	8302	2	0.46063
ARFIP1	-33.155	0.998	0.447	0.553	4	0.87702	0.70182	0.87129	15357	0	0.64553	0.041694	0.13283	1	2343	3	0.64553
ARFIP2	-24.055	0.989	0.559	0.441	4	0.67355	0.51563	0.834067	10832	0	-0.11675	0.93723	0.9838	1	16514	0	-0.11675
ARFRP1	38.801	0.436	0.997	0.003	4	0.00013897	8.0327e-06	0.000361	408	4	-2.1262	0.99986	0.99999	1	18756	0	-2.1262
ARG1	-23.275	0.986	0.572	0.428	4	0.76855	0.58202	0.845396	12863	0	0.2068	0.74856	0.87808	1	13006	1	0.2068
ARG2	-19.625	0.982	0.651	0.349	4	0.64364	0.50368	0.834067	10210	0	-0.099239	0.15885	0.34873	1	5334	1	-0.099239
ARGFX	-31.834	0.998	0.458	0.542	4	0.98501	0.95609	0.994038	18317	0	0.5937	0.11001	0.29886	1	4508	2	0.5937
ARGLU1	-11.919	0.968	0.802	0.198	4	0.39247	0.25421	0.707171	6123	1	-0.29327	0.25296	0.50063	1	6988	1	-0.29327
ARHGAP1	-25.887	0.991	0.533	0.467	4	0.83111	0.65035	0.845396	14304	0	0.42041	0.21683	0.46277	1	6358	2	0.42041
ARHGAP10	-26.074	0.991	0.53	0.47	4	0.89545	0.73293	0.884903	15814	0	0.2716	0.51155	0.73499	1	10331	1	0.2716
ARHGAP11A	-2.874	0.923	0.924	0.076	4	0.062609	0.024451	0.194381	2320	2	-0.51149	0.91211	0.96978	1	15978	0	-0.51149
ARHGAP11B	0.729	0.894	0.949	0.051	4	0.1554	0.099016	0.503384	3701	2	-0.43845	0.95981	0.99006	1	17022	0	-0.43845
ARHGAP12	-12.477	0.971	0.793	0.207	4	0.53588	0.3919	0.834067	8191	1	-0.084293	0.87811	0.95013	1	15290	0	-0.084293
ARHGAP15	-26.866	0.992	0.515	0.485	4	0.74571	0.5497	0.844007	12370	0	0.49891	0.27263	0.55339	1	7347	2	0.49891
ARHGAP17	-34.26	0.998	0.44	0.56	4	0.94007	0.83381	0.936884	16955	0	0.54121	0.25672	0.51157	1	7056	2	0.54121
ARHGAP18	-21.865	0.985	0.599	0.401	4	0.48301	0.29179	0.742207	7384	1	0.24984	0.41993	0.69179	1	9575	1	0.24984
ARHGAP19	-8.601	0.956	0.858	0.142	4	0.11946	0.043083	0.262305	3128	2	-0.56729	0.09046	0.26294	1	4060	1	-0.56729
ARHGAP20	-16.363	0.98	0.715	0.285	4	0.58196	0.46688	0.834067	9015	1	0.11662	0.88006	0.95227	1	15325	0	0.11662
ARHGAP21	-13.099	0.974	0.782	0.218	4	0.31311	0.20424	0.707171	5196	1	0.083881	0.56885	0.75659	1	10836	1	0.083881
ARHGAP22	-20.413	0.983	0.632	0.368	3	0.91111	0.81189	0.92136	16204	0	0.37797	0.49752	0.64495	1	10211	1	0.37797
ARHGAP23	-40.736	1	0.426	0.574	4	0.98771	0.96157	0.994038	18424	0	0.95485	0.0060975	0.03046	0.762544	741	3	0.95485
ARHGAP24	-13.761	0.976	0.762	0.238	4	0.64371	0.50368	0.834067	10212	0	-0.078161	0.84267	0.9251	1	14651	0	-0.078161
ARHGAP25	-21.284	0.985	0.614	0.386	4	0.71076	0.53855	0.834067	11649	0	0.24997	0.83879	0.92222	1	14582	0	0.24997
ARHGAP26	-16.219	0.98	0.718	0.282	4	0.60283	0.49156	0.834067	9417	0	0.01675	0.73965	0.87102	1	12877	1	0.01675
ARHGAP27	-21.371	0.985	0.61	0.39	4	0.76872	0.58202	0.845396	12868	0	0.092091	0.54222	0.74222	1	10588	1	0.092091
ARHGAP28	-25.244	0.991	0.542	0.458	4	0.87566	0.69364	0.864162	15314	0	0.21087	0.75075	0.87808	1	13044	1	0.21087
ARHGAP29	38.225	0.443	0.997	0.003	4	0.00015929	8.551e-06	0.000363	430	4	-1.5758	0.99984	0.99999	1	18743	0	-1.5758
ARHGAP30	-20.524	0.983	0.629	0.371	4	0.63782	0.50368	0.834067	10092	0	0.31769	0.76111	0.88515	1	13226	1	0.31769
ARHGAP31	-20.708	0.983	0.628	0.372	4	0.64635	0.50368	0.834067	10267	0	0.20546	0.24331	0.47382	1	6818	2	0.20546
ARHGAP32	-12.178	0.97	0.797	0.203	4	0.13518	0.065833	0.373327	3356	2	-0.22631	0.619	0.7852	1	11319	1	-0.22631
ARHGAP33	-31.832	0.998	0.459	0.541	4	0.82813	0.65035	0.845396	14237	0	0.58401	0.055683	0.18233	1	2837	2	0.58401
ARHGAP35	-19.087	0.98	0.663	0.337	4	0.65798	0.50368	0.834067	10513	0	0.26	0.7186	0.86385	1	12592	1	0.26
ARHGAP36	-18.813	0.98	0.668	0.332	4	0.59373	0.49156	0.834067	9234	0	0.21922	0.19308	0.39866	1	5942	2	0.21922
ARHGAP4	-2.229	0.921	0.934	0.066	4	0.01894	0.0069317	0.076423	1708	3	-0.7204	0.69463	0.84243	1	12258	1	-0.7204
ARHGAP40	-13.058	0.974	0.783	0.217	4	0.39818	0.25421	0.707171	6195	1	0.076332	0.59276	0.76371	1	11056	1	0.076332
ARHGAP42	0.217	0.903	0.948	0.052	4	0.052346	0.02445	0.194381	2207	2	-0.51016	0.82974	0.91925	1	14418	0	-0.51016
ARHGAP44	-21.573	0.985	0.607	0.393	4	0.77735	0.60267	0.845396	13046	0	-0.00089106	0.28509	0.58523	1	7558	1	-0.00089106
ARHGAP45					4	0.63619	0.50368	0.834067	10065	0	0.51328	0.095676	0.27487	1	4227	3	0.51328
ARHGAP5	-14.754	0.979	0.748	0.252	4	0.67682	0.51563	0.834067	10909	0	-0.26962	0.56301	0.75304	1	10781	1	-0.26962
ARHGAP6	-24.888	0.989	0.549	0.451	4	0.80706	0.62241	0.845396	13742	0	0.26622	0.70647	0.86023	1	12422	1	0.26622
ARHGAP8	-15.384	0.98	0.735	0.265	4	0.44495	0.26673	0.707171	6814	1	0.12503	0.37502	0.67525	1	9206	2	0.12503
ARHGAP9	-12.74	0.971	0.789	0.211	4	0.16016	0.10459	0.509621	3778	2	-0.41365	0.20238	0.42959	1	6127	1	-0.41365
ARHGDIA	-29.073	0.995	0.487	0.513	4	0.57998	0.45443	0.834067	8979	1	0.46695	0.071709	0.21459	1	3429	2	0.46695
ARHGDIB	-27.577	0.995	0.508	0.492	4	0.84598	0.65937	0.845396	14647	0	0.51214	0.23572	0.46879	1	6682	2	0.51214
ARHGDIG	-22.22	0.986	0.593	0.407	4	0.69797	0.52714	0.834067	11375	0	0.55196	0.18219	0.38324	1	5735	2	0.55196
ARHGEF1	-24.299	0.989	0.554	0.446	4	0.84254	0.65035	0.845396	14564	0	0.32295	0.36628	0.66569	1	9055	2	0.32295
ARHGEF10	-32.847	0.998	0.449	0.551	4	0.98684	0.96157	0.994038	18384	0	0.64358	0.05095	0.17085	1	2659	3	0.64358
ARHGEF10L	-33.125	0.998	0.447	0.553	4	0.94452	0.84403	0.942498	17090	0	0.6674	0.040301	0.13283	1	2286	3	0.6674
ARHGEF11	-7.579	0.95	0.875	0.125	4	0.096497	0.029801	0.194381	2790	2	-0.363	0.84018	0.92222	1	14604	0	-0.363
ARHGEF12	-12.688	0.971	0.789	0.211	4	0.61397	0.49156	0.834067	9608	0	-0.37797	0.47141	0.72064	1	9997	1	-0.37797
ARHGEF15	-39.641	1	0.427	0.573	4	0.99535	0.98071	0.999654	18745	0	0.84717	0.004648	0.024438	0.74705	611	4	0.84717
ARHGEF16	-15.489	0.98	0.734	0.266	3	0.61378	0.44001	0.834067	9604	0	0.29344	0.7666	0.88049	1	13305	0	0.29344
ARHGEF17	-23.639	0.988	0.567	0.433	3	0.97413	0.92767	0.985775	17956	0	0.55741	0.02587	0.097826	0.967879	1738	3	0.55741
ARHGEF18	-19.819	0.982	0.644	0.356	4	0.55402	0.42946	0.834067	8502	1	0.11399	0.48179	0.72064	1	10088	1	0.11399
ARHGEF19	-32.28	0.998	0.454	0.546	4	0.90426	0.77495	0.918012	16024	0	0.62638	0.042417	0.13561	1	2368	2	0.62638
ARHGEF2	-28.133	0.995	0.501	0.499	4	0.83773	0.65035	0.845396	14453	0	0.41383	0.07021	0.21459	1	3377	2	0.41383
ARHGEF25	-28.572	0.995	0.494	0.506	4	0.8136	0.63188	0.845396	13906	0	0.39323	0.061246	0.19785	1	3034	2	0.39323
ARHGEF26	-24.652	0.989	0.551	0.449	4	0.66083	0.51562	0.834067	10568	0	0.55558	0.17044	0.35289	1	5531	2	0.55558
ARHGEF28	-7.285	0.949	0.877	0.123	4	0.20202	0.1291	0.559943	4210	1	0.54957	0.054309	0.17458	1	2794	2	0.54957
ARHGEF3	-26.474	0.992	0.521	0.479	4	0.74868	0.56068	0.845396	12452	0	0.50316	0.23017	0.46879	1	6582	2	0.50316
ARHGEF33	-24.023	0.989	0.559	0.441	4	0.84051	0.65035	0.845396	14514	0	0.35732	0.37093	0.67146	1	9136	2	0.35732
ARHGEF35	-24.526	0.989	0.552	0.448	4	0.91412	0.79393	0.918012	16282	0	0.23448	0.90634	0.96676	1	15833	0	0.23448
ARHGEF37	-11.524	0.968	0.808	0.192	4	0.3958	0.25421	0.707171	6162	1	-0.24761	0.43202	0.70266	1	9671	1	-0.24761
ARHGEF38	-16.672	0.98	0.707	0.293	4	0.17726	0.1291	0.559943	4076	1	0.62722	0.053889	0.17458	1	2776	3	0.62722
ARHGEF39	-2.596	0.923	0.927	0.073	4	0.15309	0.099016	0.503384	3654	2	-0.21249	0.82741	0.91616	1	14371	0	-0.21249
ARHGEF4	-26.878	0.992	0.515	0.485	4	0.43409	0.26673	0.707171	6663	1	0.68186	0.080478	0.24336	1	3725	3	0.68186
ARHGEF40	-25.626	0.991	0.536	0.464	4	0.85559	0.65937	0.845396	14870	0	0.093065	0.93799	0.98558	1	16535	0	0.093065
ARHGEF5	-21.374	0.985	0.61	0.39	4	0.64768	0.50368	0.834067	10289	0	0.17046	0.79636	0.90293	1	13799	0	0.17046
ARHGEF6	-27.82	0.995	0.504	0.496	4	0.95906	0.89205	0.970311	17485	0	0.46409	0.24025	0.47382	1	6759	2	0.46409
ARHGEF7	-17.212	0.98	0.699	0.301	4	0.35765	0.24175	0.707171	5689	1	0.26413	0.57767	0.75659	1	10922	1	0.26413
ARHGEF9	-25.985	0.991	0.532	0.468	4	0.85101	0.65937	0.845396	14757	0	0.26704	0.19497	0.40565	1	5983	1	0.26704
ARID1A	12.798	0.779	0.992	0.008	4	0.018261	0.0055973	0.063426	1686	3	-0.90748	0.99823	0.99941	1	18396	0	-0.90748
ARID1B	-5.376	0.939	0.896	0.104	4	0.13825	0.078756	0.435244	3412	2	-0.34883	0.97247	0.99574	1	17329	0	-0.34883
ARID2	4.889	0.856	0.968	0.032	4	0.12983	0.065833	0.373327	3286	2	-0.59789	0.99378	0.99905	1	18077	0	-0.59789
ARID3A	-16.478	0.98	0.711	0.289	4	0.7202	0.53855	0.834067	11848	0	0.044851	0.92037	0.97757	1	16135	0	0.044851
ARID3B	-17.007	0.98	0.704	0.296	4	0.49138	0.29179	0.742207	7512	1	0.11559	0.19432	0.39866	1	5969	2	0.11559
ARID3C	-30.838	0.997	0.467	0.533	4	0.89834	0.7404	0.889981	15891	0	0.58134	0.080601	0.24336	1	3733	2	0.58134
ARID4A	-7.629	0.95	0.875	0.125	4	0.17479	0.1291	0.559943	4028	2	-0.49303	0.83743	0.91925	1	14557	0	-0.49303
ARID4B	9.036	0.808	0.989	0.011	4	0.00093272	0.00021533	0.005335	759	4	-0.82499	0.99907	0.99979	1	18525	0	-0.82499
ARID5A	-15.743	0.98	0.731	0.269	4	0.58562	0.46688	0.834067	9083	1	0.10872	0.90606	0.96676	1	15823	0	0.10872
ARID5B	-12.415	0.971	0.797	0.203	4	0.20558	0.1291	0.559943	4234	1	0.33037	0.73907	0.87102	1	12869	1	0.33037
ARIH1	34.994	0.487	0.997	0.003	4	0.019337	0.0069322	0.076423	1723	3	-1.1654	0.99672	0.99925	1	18240	0	-1.1654
ARIH2	-14.708	0.979	0.748	0.252	4	0.59808	0.49156	0.834067	9323	0	0.0092503	0.94104	0.98643	1	16610	0	0.0092503
ARIH2OS	-29.177	0.995	0.487	0.513	4	0.76184	0.57148	0.845396	12717	0	0.54543	0.17995	0.38324	1	5687	2	0.54543
ARL1	-14.053	0.977	0.758	0.242	4	0.61821	0.49156	0.834067	9697	0	-0.091964	0.83036	0.91925	1	14427	0	-0.091964
ARL10	-28.41	0.995	0.498	0.502	4	0.81921	0.64121	0.845396	14039	0	0.50247	0.25181	0.50063	1	6962	2	0.50247
ARL11	-27.053	0.994	0.514	0.486	4	0.75413	0.56068	0.845396	12570	0	0.39513	0.25791	0.51717	1	7082	2	0.39513
ARL13A	-8.601	0.956	0.858	0.142	4	0.45558	0.26673	0.707171	6973	1	-0.25655	0.76139	0.88515	1	13232	1	-0.25655
ARL13B	-19.599	0.982	0.653	0.347	4	0.48433	0.29179	0.742207	7407	1	0.23779	0.50611	0.73499	1	10286	1	0.23779
ARL14	0.592	0.896	0.949	0.051	4	0.1505	0.093579	0.490625	3607	2	-0.41252	0.89748	0.96002	1	15653	0	-0.41252
ARL14EP	-0.858	0.908	0.942	0.058	4	0.14387	0.088368	0.471587	3493	2	-0.60614	0.98059	0.9969	1	17555	0	-0.60614
ARL14EPL	-13.262	0.974	0.78	0.22	4	0.083073	0.027043	0.194381	2610	1	0.61786	0.054158	0.17458	1	2786	3	0.61786
ARL15	-9.849	0.961	0.837	0.163	4	0.36959	0.24175	0.707171	5827	1	-0.10302	0.81551	0.90638	1	14164	0	-0.10302
ARL16	-25.338	0.991	0.542	0.458	4	0.38004	0.24175	0.707171	5965	1	0.60539	0.069532	0.21459	1	3355	2	0.60539
ARL17A	-11.979	0.968	0.8	0.2	4	0.29905	0.19172	0.707171	5037	1	0.3329	0.18477	0.38324	1	5792	2	0.3329
ARL17B	-21.276	0.985	0.614	0.386	4	0.51823	0.34181	0.818341	7901	1	0.63147	0.012841	0.054665	0.839142	1177	2	0.63147
ARL2	22.984	0.646	0.998	0.002	4	0.016646	0.0039689	0.046208	1625	3	-1.2701	0.99729	0.99933	1	18290	0	-1.2701
ARL2BP	-7.403	0.949	0.874	0.126	4	0.19667	0.1291	0.559943	4178	1	-0.26309	0.64968	0.81029	1	11687	1	-0.26309
ARL3	-4.572	0.935	0.904	0.096	4	0.11379	0.036059	0.223526	3046	2	-0.36089	0.9302	0.98193	1	16357	0	-0.36089
ARL4A	-8.976	0.956	0.849	0.151	4	0.17714	0.1291	0.559943	4073	2	-0.31649	0.97752	0.99665	1	17471	0	-0.31649
ARL4C	-30.23	0.997	0.473	0.527	4	0.8945	0.73293	0.884903	15791	0	0.54162	0.084467	0.25281	1	3854	3	0.54162
ARL4D	-23.123	0.986	0.574	0.426	3	0.58638	0.42961	0.834067	9097	0	0.92845	0.010546	0.033123	0.78714	1077	2	0.92845
ARL5A	-4.043	0.933	0.911	0.089	4	0.062237	0.024451	0.194381	2317	2	-0.40109	0.41058	0.68817	1	9503	1	-0.40109
ARL5B	8.947	0.811	0.989	0.011	4	0.033927	0.016464	0.150579	2005	2	-0.65695	0.94996	0.98799	1	16804	0	-0.65695
ARL5C	-20.852	0.983	0.624	0.376	4	0.79004	0.62241	0.845396	13341	0	0.23196	0.77592	0.89228	1	13458	1	0.23196
ARL6	-16.515	0.98	0.711	0.289	4	0.12493	0.065832	0.373327	3222	2	0.076686	0.023525	0.074888	0.839142	1648	2	0.076686
ARL6IP1	-28.949	0.995	0.489	0.511	4	0.92554	0.80005	0.918012	16557	0	0.43594	0.21098	0.45772	1	6256	2	0.43594
ARL6IP4	-27.116	0.995	0.514	0.486	4	0.83223	0.65035	0.845396	14330	0	0.44946	0.30188	0.5954	1	7874	2	0.44946
ARL6IP5	-27.086	0.995	0.515	0.485	4	0.87366	0.68538	0.857565	15269	0	0.44113	0.25192	0.50063	1	6964	2	0.44113
ARL6IP6	-19.532	0.982	0.654	0.346	4	0.64179	0.50368	0.834067	10169	0	0.26296	0.81867	0.90973	1	14220	0	0.26296
ARL8A	-13.63	0.976	0.772	0.228	4	0.52355	0.34181	0.818341	7997	1	-0.16185	0.59015	0.76371	1	11036	1	-0.16185
ARL8B	-24.852	0.989	0.549	0.451	4	0.78028	0.61262	0.845396	13107	0	0.38587	0.59736	0.76371	1	11104	1	0.38587
ARL9	-8.653	0.956	0.856	0.144	4	0.31878	0.20424	0.707171	5248	1	-0.14345	0.98695	0.99782	1	17781	0	-0.14345
ARMC1	-21.23	0.985	0.614	0.386	4	0.5568	0.42946	0.834067	8555	1	0.34579	0.49005	0.72421	1	10154	1	0.34579
ARMC10	-10.686	0.965	0.82	0.18	4	0.47792	0.29179	0.742207	7300	1	-0.2947	0.93923	0.98643	1	16568	0	-0.2947
ARMC12	-16.999	0.98	0.704	0.296	4	0.48938	0.29179	0.742207	7485	1	0.1844	0.36509	0.66569	1	9043	2	0.1844
ARMC2	-14.384	0.977	0.755	0.245	4	0.30412	0.19172	0.707171	5089	1	-0.05512	0.11365	0.29886	1	4578	1	-0.05512
ARMC3	-26.674	0.992	0.519	0.481	4	0.69879	0.52714	0.834067	11395	0	0.59274	0.074273	0.21752	1	3522	3	0.59274
ARMC4	-2.132	0.921	0.934	0.066	4	0.018863	0.0069317	0.076423	1705	3	-0.85209	0.49644	0.73142	1	10202	1	-0.85209
ARMC5	23.373	0.64	0.998	0.002	4	0.010266	0.0015301	0.020688	1384	2	-0.77192	0.19241	0.39866	1	5929	1	-0.77192
ARMC6	-17.059	0.98	0.702	0.298	4	0.60193	0.49156	0.834067	9403	0	0.085743	0.72572	0.87102	1	12680	1	0.085743
ARMC7	83.124	0.068	1	0	4	1.0771e-06	2.5912e-07	2e-05	57	4	-3.93	1	1	1	19009	0	-3.93
ARMC8	-19.921	0.982	0.643	0.357	4	0.76172	0.57148	0.845396	12711	0	0.13613	0.58117	0.76012	1	10963	1	0.13613
ARMC9	-15.426	0.98	0.735	0.265	4	0.78097	0.61262	0.845396	13123	0	-0.062244	0.96599	0.99384	1	17164	0	-0.062244
ARMCX1	-2.575	0.923	0.927	0.073	3	0.27486	0.17817	0.707171	4798	1	-0.18194	0.93163	0.98198	1	16383	0	-0.18194
ARMCX2	-26.495	0.992	0.521	0.479	4	0.93666	0.81753	0.926329	16864	0	0.32425	0.52018	0.73499	1	10398	1	0.32425
ARMCX3	-12.958	0.974	0.785	0.215	4	0.71026	0.53855	0.834067	11637	0	-0.17755	0.92532	0.9798	1	16233	0	-0.17755
ARMCX4	-25.092	0.989	0.545	0.455	4	0.81855	0.64121	0.845396	14026	0	0.31372	0.2781	0.56392	1	7442	1	0.31372
ARMCX5	-17.975	0.98	0.686	0.314	4	0.76744	0.58202	0.845396	12833	0	0.1172	0.90082	0.96351	1	15718	0	0.1172
ARMCX5-GPRASP2	-7.301	0.949	0.874	0.126	4	0.13805	0.078756	0.435244	3406	2	-0.18756	0.72269	0.86741	1	12640	1	-0.18756
ARMCX6	-1.851	0.921	0.937	0.063	4	0.10871	0.036058	0.223526	2978	2	-0.49111	0.9563	0.9894	1	16945	0	-0.49111
ARMS2	-34.676	0.998	0.437	0.563	4	0.99746	0.99047	1	18846	0	0.73848	0.0025358	0.012342	0.519234	388	4	0.73848
ARMT1	14.721	0.749	0.996	0.004	4	0.0069226	0.0013295	0.019821	1245	3	-1.4197	0.96579	0.99384	1	17157	0	-1.4197
ARNT	-25.15	0.991	0.545	0.455	4	0.519	0.34181	0.818341	7918	1	0.56065	0.14989	0.32138	1	5178	2	0.56065
ARNT2	-21.692	0.985	0.602	0.398	4	0.57412	0.45443	0.834067	8869	1	0.37706	0.30839	0.61109	1	7987	2	0.37706
ARNTL	0.236	0.903	0.948	0.052	4	0.063356	0.024451	0.194381	2335	2	-0.34941	0.75088	0.87808	1	13047	1	-0.34941
ARNTL2	-21.809	0.985	0.599	0.401	4	0.53943	0.40436	0.834067	8254	1	0.36884	0.295	0.58983	1	7731	2	0.36884
ARPC1A	-30.139	0.997	0.475	0.525	4	0.93345	0.81185	0.92136	16781	0	0.63941	0.077615	0.23016	1	3640	3	0.63941
ARPC1B	-22.954	0.986	0.576	0.424	4	0.59792	0.49156	0.834067	9319	0	0.3417	0.16439	0.35289	1	5432	1	0.3417
ARPC2	-11.71	0.968	0.805	0.195	4	0.49802	0.31676	0.796588	7611	1	-0.13097	0.9112	0.96978	1	15947	0	-0.13097
ARPC3	15.634	0.734	0.996	0.004	4	0.0010681	0.00030861	0.007315	797	4	-1.1871	0.99893	0.99975	1	18498	0	-1.1871
ARPC4	47.876	0.301	1	0	4	6.0229e-05	1.8138e-06	0.000108	303	4	-2.7213	0.99994	1	1	18817	0	-2.7213
ARPC4-TTLL3	-15.124	0.98	0.742	0.258	4	0.50319	0.34181	0.818341	7680	1	-0.0053542	0.79694	0.90293	1	13812	0	-0.0053542
ARPC5	-28.262	0.995	0.5	0.5	4	0.93548	0.81185	0.92136	16834	0	0.49283	0.20044	0.42285	1	6094	2	0.49283
ARPC5L	-24.334	0.989	0.554	0.446	4	0.85761	0.65937	0.845396	14910	0	0.29126	0.61236	0.7816	1	11256	1	0.29126
ARPIN	-26.177	0.992	0.527	0.473	4	0.61026	0.49156	0.834067	9542	0	0.74189	0.0026852	0.0128	0.519234	411	2	0.74189
ARPP19	-12.074	0.968	0.798	0.202	4	0.30384	0.19172	0.707171	5085	1	-0.23009	0.078818	0.23016	1	3673	1	-0.23009
ARPP21	-29.571	0.995	0.482	0.518	4	0.56988	0.44189	0.834067	8791	1	0.6418	0.02312	0.074888	0.839142	1621	2	0.6418
ARR3	-17.437	0.98	0.696	0.304	4	0.31176	0.20424	0.707171	5180	1	0.21016	0.22505	0.46879	1	6492	1	0.21016
ARRB1	-28.106	0.995	0.501	0.499	4	0.82072	0.64121	0.845396	14079	0	0.62074	0.065673	0.20984	1	3207	3	0.62074
ARRB2	-23.627	0.988	0.567	0.433	4	0.71448	0.53855	0.834067	11721	0	0.12803	0.9146	0.97259	1	16019	0	0.12803
ARRDC1	-23.967	0.989	0.56	0.44	4	0.72939	0.53855	0.834067	12038	0	0.30129	0.30925	0.61109	1	8003	1	0.30129
ARRDC2	-33.716	0.998	0.443	0.557	4	0.99727	0.99047	1	18835	0	0.68081	0.0027281	0.0128	0.519234	416	4	0.68081
ARRDC3	-27.496	0.995	0.511	0.489	4	0.53949	0.40436	0.834067	8255	1	0.64881	0.016677	0.06382	0.839142	1341	2	0.64881
ARRDC4	-23.518	0.988	0.568	0.432	4	0.88466	0.72542	0.884903	15554	0	0.49284	0.2425	0.47382	1	6799	2	0.49284
ARRDC5	-0.65	0.908	0.942	0.058	4	0.1078	0.036058	0.223526	2964	2	-0.50533	0.98419	0.99715	1	17674	0	-0.50533
ARSA	-22.257	0.986	0.592	0.408	4	0.49119	0.29179	0.742207	7509	1	0.51154	0.081307	0.24336	1	3757	3	0.51154
ARSB	-16.923	0.98	0.705	0.295	4	0.71242	0.53855	0.834067	11685	0	0.061526	0.92901	0.98086	1	16323	0	0.061526
ARSD	-25.259	0.991	0.542	0.458	4	0.65899	0.51562	0.834067	10534	0	0.3003	0.23955	0.47382	1	6747	2	0.3003
ARSE	-18.848	0.98	0.668	0.332	4	0.58644	0.47933	0.834067	9098	0	-0.048664	0.54876	0.74589	1	10639	1	-0.048664
ARSF	-22.806	0.986	0.58	0.42	4	0.71721	0.53855	0.834067	11781	0	0.24098	0.76062	0.88515	1	13215	1	0.24098
ARSG	-20.871	0.983	0.624	0.376	4	0.37842	0.24175	0.707171	5943	1	0.46215	0.071939	0.21459	1	3440	2	0.46215
ARSH	-23.61	0.988	0.567	0.433	4	0.85151	0.65937	0.845396	14771	0	0.2254	0.83647	0.91925	1	14534	0	0.2254
ARSI	-16.368	0.98	0.715	0.285	4	0.5518	0.42946	0.834067	8464	1	-0.078142	0.3376	0.6391	1	8523	1	-0.078142
ARSJ	-8.583	0.956	0.859	0.141	4	0.22269	0.1291	0.559943	4350	1	0.074206	0.81132	0.90293	1	14090	0	0.074206
ARSK	-19.891	0.982	0.643	0.357	4	0.27917	0.19172	0.707171	4847	1	0.4335	0.10677	0.29886	1	4450	2	0.4335
ART1	-20.228	0.982	0.634	0.366	3	0.88168	0.74002	0.889981	15479	0	0.37574	0.55433	0.70232	1	10697	1	0.37574
ART3	-12.204	0.97	0.797	0.203	4	0.53213	0.37949	0.834067	8138	1	-0.095869	0.97023	0.99425	1	17271	0	-0.095869
ART4	-13.816	0.976	0.762	0.238	4	0.23108	0.15407	0.662937	4418	1	0.28359	0.71003	0.86023	1	12472	1	0.28359
ART5	-31.43	0.998	0.461	0.539	4	0.92459	0.80005	0.918012	16529	0	0.48615	0.095409	0.27487	1	4219	2	0.48615
ARTN	-26.703	0.992	0.519	0.481	3	0.98814	0.96965	0.995438	18441	0	0.66806	0.011861	0.035525	0.792895	1131	3	0.66806
ARV1	-12.909	0.974	0.785	0.215	4	0.23372	0.15407	0.662937	4435	1	0.055251	0.27292	0.55339	1	7355	1	0.055251
ARVCF	-33.404	0.998	0.444	0.556	4	0.95033	0.85368	0.945376	17255	0	0.50907	0.050035	0.17085	1	2634	2	0.50907
ARX	-26.181	0.992	0.527	0.473	4	0.75039	0.56068	0.845396	12494	0	0.27972	0.21994	0.46277	1	6408	2	0.27972
AS3MT	-12.864	0.974	0.786	0.214	4	0.36537	0.24175	0.707171	5773	1	-0.027222	0.4149	0.69179	1	9538	1	-0.027222
ASAH1	-13.122	0.974	0.782	0.218	4	0.59026	0.47933	0.834067	9167	0	-0.11417	0.88093	0.95227	1	15346	0	-0.11417
ASAH2	-8.575	0.956	0.859	0.141	4	0.52831	0.37949	0.834067	8076	1	-0.36622	0.91193	0.96978	1	15971	0	-0.36622
ASAH2B	-2.612	0.923	0.927	0.073	4	0.17401	0.1291	0.559943	4015	2	-0.37325	0.91222	0.96978	1	15980	0	-0.37325
ASAP1	-7.033	0.946	0.878	0.122	4	0.16933	0.11049	0.530258	3934	2	-0.4723	0.96209	0.99185	1	17068	0	-0.4723
ASAP2	-31.481	0.998	0.461	0.539	4	0.82365	0.64121	0.845396	14136	0	0.6279	0.065423	0.20984	1	3197	3	0.6279
ASAP3	-26.831	0.992	0.515	0.485	4	0.81429	0.63188	0.845396	13924	0	0.45507	0.62837	0.80675	1	11429	1	0.45507
ASB1	-25.09	0.989	0.545	0.455	4	0.91547	0.79393	0.918012	16309	0	0.28914	0.55122	0.74589	1	10664	1	0.28914
ASB10	-19.777	0.982	0.646	0.354	4	0.52762	0.37949	0.834067	8066	1	0.25529	0.21397	0.46277	1	6309	1	0.25529
ASB11	-10.243	0.964	0.829	0.171	4	0.45812	0.26673	0.707171	7005	1	-0.23867	0.89289	0.96002	1	15553	0	-0.23867
ASB12	-22.04	0.985	0.594	0.406	4	0.78672	0.61262	0.845396	13263	0	0.24336	0.69093	0.84243	1	12201	1	0.24336
ASB13	-34.345	0.998	0.439	0.561	4	0.98592	0.95983	0.994038	18353	0	0.71458	0.021768	0.073134	0.839142	1551	3	0.71458
ASB14	-21.607	0.985	0.606	0.394	4	0.71279	0.53855	0.834067	11692	0	0.2677	0.35991	0.65993	1	8945	2	0.2677
ASB15	-36.034	0.998	0.433	0.567	4	0.96753	0.913	0.982121	17754	0	0.59763	0.036019	0.12764	1	2123	2	0.59763
ASB16	-29.462	0.995	0.483	0.517	4	0.94228	0.83381	0.936884	17014	0	0.40872	0.47899	0.72064	1	10063	1	0.40872
ASB17	-24.895	0.989	0.549	0.451	4	0.76992	0.58202	0.845396	12898	0	0.2828	0.69034	0.84243	1	12192	1	0.2828
ASB18	-43.574	1	0.426	0.574	4	0.98252	0.95208	0.994038	18231	0	1.0707	0.00027337	0.00060867	0.116684	97	3	1.0707
ASB2	-35.446	0.998	0.436	0.564	4	0.9785	0.93351	0.985775	18085	0	0.70615	0.014628	0.059844	0.839142	1255	2	0.70615
ASB3	-1.32	0.912	0.941	0.059	4	0.075356	0.027042	0.194381	2500	2	-0.53767	0.82955	0.91925	1	14414	0	-0.53767
ASB4	-23.218	0.986	0.573	0.427	4	0.48189	0.29179	0.742207	7361	1	0.57529	0.058601	0.1935	1	2941	3	0.57529
ASB5	-17.674	0.98	0.692	0.308	4	0.61554	0.49156	0.834067	9639	0	0.020518	0.67896	0.83529	1	12044	1	0.020518
ASB6	-30.88	0.997	0.466	0.534	4	0.94025	0.83381	0.936884	16959	0	0.4262	0.068565	0.21459	1	3307	2	0.4262
ASB7	-26.907	0.992	0.515	0.485	4	0.90061	0.75475	0.903823	15939	0	0.43625	0.11153	0.29886	1	4536	1	0.43625
ASB8	-18.794	0.98	0.668	0.332	4	0.71003	0.53855	0.834067	11630	0	0.20257	0.70075	0.85313	1	12338	1	0.20257
ASB9	-23.441	0.988	0.57	0.43	4	0.60739	0.49156	0.834067	9492	0	0.28995	0.28853	0.58523	1	7610	1	0.28995
ASCC1	-16.902	0.98	0.705	0.295	4	0.5775	0.45443	0.834067	8934	1	-0.08594	0.9258	0.9798	1	16243	0	-0.08594
ASCC2	-20.351	0.983	0.633	0.367	4	0.63597	0.50368	0.834067	10060	0	0.26837	0.73683	0.87102	1	12832	1	0.26837
ASCC3	26.692	0.593	0.997	0.003	4	0.0069141	0.0013295	0.019821	1244	1	-0.28873	0.32414	0.61547	1	8271	1	-0.28873
ASCL1	-30.472	0.997	0.47	0.53	4	0.9419	0.83381	0.936884	16999	0	0.49179	0.10528	0.29886	1	4424	2	0.49179
ASCL2	-37.65	0.998	0.429	0.571	4	0.92646	0.80005	0.918012	16585	0	0.42826	0.24159	0.47382	1	6784	2	0.42826
ASCL3	-19.267	0.98	0.659	0.341	4	0.73936	0.53855	0.834067	12242	0	0.040287	0.85268	0.93846	1	14829	0	0.040287
ASCL4	-45.114	1	0.425	0.575	4	0.99834	0.99631	1	18904	0	0.97862	0.0016641	0.0055786	0.361319	276	4	0.97862
ASCL5	-36.967	0.998	0.432	0.568	4	0.99557	0.98273	1	18757	0	0.73063	0.0044314	0.0225	0.723664	586	4	0.73063
ASF1A	2.733	0.873	0.96	0.04	4	0.068313	0.027042	0.194381	2395	2	-0.80467	0.99688	0.99925	1	18255	0	-0.80467
ASF1B	-0.693	0.908	0.942	0.058	4	0.205	0.1291	0.559943	4229	1	-0.30304	0.98188	0.99715	1	17591	0	-0.30304
ASGR1	-22.074	0.985	0.593	0.407	4	0.6748	0.51563	0.834067	10863	0	0.28265	0.59909	0.76371	1	11119	1	0.28265
ASGR2	-25.922	0.991	0.532	0.468	4	0.83574	0.65035	0.845396	14415	0	0.38838	0.65238	0.81029	1	11716	1	0.38838
ASH1L	-11.204	0.968	0.811	0.189	4	0.22987	0.1291	0.559943	4406	1	-0.056679	0.15197	0.32538	1	5215	1	-0.056679
ASH2L	-2.52	0.923	0.928	0.072	4	0.031715	0.015014	0.143706	1974	2	-0.64403	0.44101	0.70266	1	9745	1	-0.64403
ASIC1	0.757	0.894	0.949	0.051	4	0.018964	0.0069317	0.076423	1709	3	-0.67916	0.93098	0.98193	1	16370	0	-0.67916
ASIC2	-21.879	0.985	0.599	0.401	4	0.87499	0.69364	0.864162	15298	0	0.32922	0.37768	0.68105	1	9253	2	0.32922
ASIC3	-24.292	0.989	0.554	0.446	4	0.78931	0.61262	0.845396	13323	0	0.40826	0.18388	0.38324	1	5774	2	0.40826
ASIC4	-24.552	0.989	0.552	0.448	4	0.93162	0.81185	0.92136	16717	0	0.24371	0.6545	0.81029	1	11736	1	0.24371
ASIC5	-20.038	0.982	0.639	0.361	4	0.63015	0.49156	0.834067	9950	0	0.05952	0.49167	0.72421	1	10164	1	0.05952
ASIP	1.6	0.888	0.959	0.041	4	0.071924	0.027042	0.194381	2459	2	-0.61622	0.99206	0.99867	1	17984	0	-0.61622
ASL	-13.509	0.974	0.772	0.228	4	0.73776	0.53855	0.834067	12204	0	-0.076963	0.9172	0.97392	1	16076	0	-0.076963
ASMT	-25.185	0.991	0.544	0.456	4	0.90452	0.77495	0.918012	16028	0	0.28391	0.87686	0.95013	1	15264	0	0.28391
ASMTL	-23.042	0.986	0.575	0.425	4	0.63755	0.50368	0.834067	10088	0	0.23309	0.67957	0.8389	1	12056	1	0.23309
ASNA1	-18.598	0.98	0.673	0.327	4	0.72904	0.53855	0.834067	12028	0	0.13463	0.76075	0.88515	1	13220	1	0.13463
ASNS	-26.206	0.992	0.527	0.473	4	0.81686	0.64121	0.845396	13988	0	0.51393	0.15977	0.34873	1	5358	2	0.51393
ASNSD1	-27.592	0.995	0.507	0.493	4	0.87632	0.69364	0.864162	15335	0	0.31473	0.069264	0.21459	1	3339	1	0.31473
ASPA	-16.471	0.98	0.711	0.289	4	0.65843	0.51562	0.834067	10522	0	-0.29433	0.90066	0.96351	1	15714	0	-0.29433
ASPDH	-15.313	0.98	0.736	0.264	4	0.61567	0.49156	0.834067	9642	0	0.073904	0.95105	0.98873	1	16833	0	0.073904
ASPG	-17.49	0.98	0.696	0.304	4	0.77374	0.58202	0.845396	12974	0	0.07418	0.93918	0.98643	1	16567	0	0.07418
ASPH	-21.077	0.985	0.618	0.382	4	0.65469	0.50368	0.834067	10438	0	0.32965	0.7244	0.86741	1	12665	1	0.32965
ASPHD1	-31.422	0.998	0.461	0.539	4	0.9249	0.80005	0.918012	16538	0	0.49766	0.09439	0.27487	1	4180	3	0.49766
ASPHD2	-20.364	0.983	0.633	0.367	4	0.7292	0.53855	0.834067	12032	0	0.22613	0.80135	0.90293	1	13902	0	0.22613
ASPM	5.126	0.853	0.969	0.031	4	0.13275	0.065833	0.373327	3324	2	-0.551	0.98998	0.99801	1	17886	0	-0.551
ASPN	0.137	0.903	0.946	0.054	4	0.080142	0.027043	0.194381	2572	2	-0.58942	0.82061	0.90974	1	14255	0	-0.58942
ASPRV1	-29.65	0.995	0.482	0.518	4	0.74716	0.5497	0.844007	12411	0	0.41802	0.076784	0.23016	1	3606	2	0.41802
ASPSCR1	-6.674	0.944	0.883	0.117	4	0.075238	0.027042	0.194381	2499	2	-0.46031	0.89353	0.96002	1	15562	0	-0.46031
ASRGL1	-28.59	0.995	0.494	0.506	4	0.9587	0.88815	0.970311	17477	0	0.44622	0.259	0.51717	1	7101	2	0.44622
ASS1	-8.661	0.956	0.856	0.144	4	0.27218	0.17925	0.707171	4775	1	-0.083956	0.7999	0.90293	1	13873	0	-0.083956
ASTE1	-11.853	0.968	0.802	0.198	4	0.70632	0.53855	0.834067	11549	0	-0.13026	0.9523	0.98873	1	16862	0	-0.13026
ASTL	-17.527	0.98	0.695	0.305	4	0.31442	0.20424	0.707171	5211	1	0.35555	0.35167	0.65029	1	8792	2	0.35555
ASTN1	-17.223	0.98	0.699	0.301	4	0.27213	0.17925	0.707171	4774	1	0.47276	0.18835	0.38737	1	5852	2	0.47276
ASTN2	-17.051	0.98	0.703	0.297	4	0.42443	0.25421	0.707171	6524	1	0.40924	0.79676	0.90293	1	13805	0	0.40924
ASUN	23.653	0.632	0.998	0.002
ASXL1	-11.134	0.968	0.814	0.186	4	0.42676	0.25421	0.707171	6560	1	-0.17495	0.37657	0.67525	1	9234	1	-0.17495
ASXL2	-20.256	0.983	0.634	0.366	4	0.46833	0.26673	0.707171	7153	1	0.5113	0.37693	0.67525	1	9241	2	0.5113
ASXL3	-25.15	0.991	0.545	0.455	4	0.64439	0.50368	0.834067	10227	0	0.5456	0.28452	0.58051	1	7554	2	0.5456
ASZ1	-12.769	0.973	0.788	0.212	4	0.3374	0.22926	0.707171	5458	1	0.08184	0.95212	0.98873	1	16859	0	0.08184
ATAD1	27.47	0.589	0.997	0.003	4	0.0029957	0.00069574	0.013019	1007	3	-1.7994	0.92662	0.9798	1	16269	0	-1.7994
ATAD2	-6.864	0.946	0.88	0.12	4	0.023868	0.011803	0.121629	1837	3	-0.65056	0.32182	0.61547	1	8224	1	-0.65056
ATAD2B	-26.116	0.992	0.53	0.47	4	0.48526	0.29179	0.742207	7418	1	0.60625	0.051353	0.17085	1	2673	2	0.60625
ATAD3A	-25.991	0.991	0.532	0.468	4	0.77288	0.58202	0.845396	12952	0	0.29427	0.24574	0.47382	1	6861	1	0.29427
ATAD3B	-27.569	0.995	0.509	0.491	4	0.65021	0.50368	0.834067	10341	0	0.54311	0.33922	0.65029	1	8550	2	0.54311
ATAD3C	-7.16	0.946	0.878	0.122	4	0.14599	0.088368	0.471587	3533	2	-0.35235	0.6681	0.81391	1	11903	1	-0.35235
ATAD5	-3.418	0.93	0.919	0.081	4	0.08397	0.027043	0.194381	2623	2	-0.58105	0.60296	0.77089	1	11161	1	-0.58105
ATAT1	-24.887	0.989	0.549	0.451	4	0.89964	0.74772	0.897588	15918	0	0.47787	0.10438	0.29886	1	4409	2	0.47787
ATCAY	-33.083	0.998	0.447	0.553	4	0.8326	0.65035	0.845396	14340	0	0.35087	0.71324	0.86023	1	12519	1	0.35087
ATE1	-35.448	0.998	0.436	0.564	4	0.96335	0.89945	0.976089	17614	0	0.76181	0.0095316	0.046648	0.839142	1004	3	0.76181
ATF1	-16.753	0.98	0.707	0.293	4	0.42888	0.26673	0.707171	6589	1	0.27595	0.34967	0.65029	1	8746	2	0.27595
ATF2	-27.196	0.995	0.513	0.487	4	0.91091	0.78137	0.918012	16194	0	0.34547	0.47633	0.72064	1	10041	1	0.34547
ATF3	-22.621	0.986	0.586	0.414	4	0.8843	0.72542	0.884903	15546	0	0.20188	0.70286	0.85313	1	12367	1	0.20188
ATF4	-5.961	0.941	0.891	0.109	3	0.36807	0.20008	0.707171	5806	1	-0.5325	0.67404	0.81231	1	11982	1	-0.5325
ATF5	-12.627	0.971	0.791	0.209	4	0.57148	0.44189	0.834067	8823	1	-0.27093	0.68968	0.84243	1	12184	1	-0.27093
ATF6	-23.998	0.989	0.56	0.44	4	0.65296	0.50368	0.834067	10398	0	0.43284	0.10317	0.29548	1	4388	2	0.43284
ATF6B	-10.953	0.968	0.814	0.186	4	0.18035	0.1291	0.559943	4093	1	0.17871	0.43608	0.70266	1	9714	1	0.17871
ATF7	-2.628	0.923	0.927	0.073	4	0.067045	0.024451	0.194381	2379	2	-0.3654	0.88675	0.95428	1	15450	0	-0.3654
ATF7IP	5.015	0.855	0.969	0.031	4	0.020971	0.0085222	0.091322	1762	3	-0.73325	0.95565	0.98873	1	16928	0	-0.73325
ATF7IP2	-21.286	0.985	0.614	0.386	4	0.6663	0.51562	0.834067	10677	0	0.21531	0.10215	0.29548	1	4374	2	0.21531
ATG10	-6.887	0.946	0.88	0.12	4	0.127	0.065832	0.373327	3244	2	-0.23716	0.91645	0.97259	1	16058	0	-0.23716
ATG101	-2.502	0.923	0.928	0.072	4	0.23889	0.16669	0.672708	4474	1	-0.20071	0.94132	0.98643	1	16617	0	-0.20071
ATG12	-11.733	0.968	0.805	0.195	4	0.59169	0.47933	0.834067	9195	0	-0.19176	0.91119	0.96978	1	15946	0	-0.19176
ATG13	-3.712	0.932	0.917	0.083	4	0.14285	0.083441	0.456249	3479	2	-0.38444	0.92503	0.9798	1	16228	0	-0.38444
ATG14	-29.234	0.995	0.486	0.514	4	0.89879	0.7404	0.889981	15897	0	0.5454	0.081671	0.2464	1	3768	2	0.5454
ATG16L1	-16.436	0.98	0.712	0.288	4	0.34538	0.24175	0.707171	5549	1	0.27605	0.61177	0.77805	1	11250	1	0.27605
ATG16L2	-7.509	0.949	0.874	0.126	4	0.36063	0.24175	0.707171	5719	1	-0.3343	0.42262	0.6991	1	9597	1	-0.3343
ATG2A	-18.725	0.98	0.671	0.329	4	0.59832	0.49156	0.834067	9329	0	0.02833	0.40156	0.68459	1	9447	1	0.02833
ATG2B	-26.859	0.992	0.515	0.485	4	0.80806	0.62241	0.845396	13762	0	0.29134	0.21265	0.46277	1	6288	1	0.29134
ATG3	-13.557	0.974	0.771	0.229	4	0.53523	0.3919	0.834067	8184	1	-0.18076	0.50608	0.73499	1	10285	1	-0.18076
ATG4A	-17.686	0.98	0.692	0.308	4	0.59308	0.49156	0.834067	9220	0	0.077783	0.45635	0.70988	1	9887	1	0.077783
ATG4B	-25.922	0.991	0.532	0.468	4	0.93086	0.81185	0.92136	16697	0	0.34395	0.77124	0.88869	1	13390	1	0.34395
ATG4C	-18.553	0.98	0.673	0.327	4	0.60948	0.49156	0.834067	9533	0	0.147	0.68691	0.84243	1	12155	1	0.147
ATG4D	-24.008	0.989	0.56	0.44	4	0.73959	0.53855	0.834067	12247	0	0.20373	0.2123	0.46277	1	6281	1	0.20373
ATG5	-16.3	0.98	0.716	0.284	4	0.41729	0.25421	0.707171	6423	1	0.41901	0.058629	0.19785	1	2943	2	0.41901
ATG7	-20.257	0.983	0.634	0.366	4	0.4989	0.31676	0.796588	7625	1	0.33235	0.51726	0.73499	1	10373	1	0.33235
ATG9A	35.973	0.481	0.997	0.003	4	0.0002605	1.1142e-05	0.000396	525	3	-2.4432	0.83005	0.91925	1	14419	0	-2.4432
ATG9B	-23.009	0.986	0.575	0.425	4	0.84877	0.65937	0.845396	14704	0	0.29116	0.35418	0.65029	1	8833	2	0.29116
ATHL1	-32.421	0.998	0.453	0.547
ATIC	0.35	0.902	0.948	0.052	4	0.11852	0.043083	0.262305	3111	2	-0.6885	0.89365	0.96002	1	15566	0	-0.6885
ATL1	-14.49	0.977	0.751	0.249	4	0.29211	0.19172	0.707171	4970	1	0.21169	0.32509	0.61547	1	8292	1	0.21169
ATL2	13.723	0.764	0.994	0.006	4	0.0051407	0.0010419	0.016869	1160	3	-1.3771	0.83758	0.91925	1	14560	0	-1.3771
ATL3	-23.126	0.986	0.574	0.426	4	0.69564	0.52714	0.834067	11321	0	0.38427	0.77291	0.89228	1	13414	1	0.38427
ATM	-12.745	0.973	0.789	0.211	4	0.19066	0.1291	0.559943	4140	1	0.12558	0.13181	0.31347	1	4872	1	0.12558
ATMIN	-7.886	0.952	0.871	0.129	4	0.11864	0.043083	0.262305	3115	2	-0.36197	0.33733	0.6391	1	8515	1	-0.36197
ATN1	-30.844	0.997	0.467	0.533	4	0.67808	0.51563	0.834067	10941	0	0.37909	0.60925	0.77089	1	11220	1	0.37909
ATOH1	-27.828	0.995	0.504	0.496	4	0.90695	0.78137	0.918012	16094	0	0.46561	0.21053	0.45772	1	6250	2	0.46561
ATOH7	-35.521	0.998	0.435	0.565	4	0.88215	0.71769	0.884323	15494	0	0.74108	0.0074123	0.035144	0.78714	844	2	0.74108
ATOH8	-30.619	0.997	0.469	0.531	4	0.87474	0.69364	0.864162	15290	0	0.47543	0.13498	0.31347	1	4929	1	0.47543
ATOX1	-17.592	0.98	0.693	0.307	3	0.8606	0.70136	0.87129	14995	0	0.23124	0.73361	0.84878	1	12785	0	0.23124
ATP10A	-41.496	1	0.426	0.574	4	0.99978	0.99959	1	19010	0	0.91336	0.00022194	0.00040863	0.08783	80	4	0.91336
ATP10B	-21.437	0.985	0.61	0.39	4	0.40614	0.25421	0.707171	6284	1	0.49467	0.057137	0.18934	1	2884	2	0.49467
ATP10D	-2.029	0.921	0.934	0.066	4	0.12201	0.046966	0.283054	3169	2	-0.50995	0.95451	0.98873	1	16904	0	-0.50995
ATP11A	5.502	0.849	0.969	0.031	4	0.04322	0.018107	0.161577	2111	1	-0.045973	0.8163	0.90638	1	14178	0	-0.045973
ATP11AUN	-30.072	0.997	0.475	0.525	4	0.63946	0.50368	0.834067	10124	0	0.66249	0.0090569	0.041809	0.819249	965	2	0.66249
ATP11B	-25.644	0.991	0.535	0.465	4	0.48874	0.29179	0.742207	7472	1	0.62832	0.012827	0.054664	0.839142	1175	2	0.62832
ATP11C	-11.205	0.968	0.811	0.189	4	0.28053	0.19172	0.707171	4861	1	-0.015991	0.32001	0.61547	1	8192	1	-0.015991
ATP12A	-20.89	0.983	0.624	0.376	4	0.80612	0.62241	0.845396	13716	0	0.13016	0.76159	0.88515	1	13234	1	0.13016
ATP13A1	19.011	0.688	0.996	0.004	4	0.0098221	0.0015301	0.020688	1363	3	-1.4556	0.91412	0.97123	1	16010	0	-1.4556
ATP13A2	-18.366	0.98	0.676	0.324	4	0.73549	0.53855	0.834067	12158	0	0.055021	0.86773	0.94338	1	15088	0	0.055021
ATP13A3	-4.262	0.935	0.909	0.091	4	0.099193	0.029801	0.194381	2832	2	-0.42015	0.92771	0.9798	1	16291	0	-0.42015
ATP13A4	-11.85	0.968	0.802	0.198	4	0.67209	0.51563	0.834067	10799	0	-0.13935	0.91925	0.97642	1	16117	0	-0.13935
ATP13A5	-25.918	0.991	0.532	0.468	4	0.85959	0.66819	0.848624	14966	0	0.42246	0.19709	0.41406	1	6026	2	0.42246
ATP1A1	21.306	0.666	0.995	0.005	4	0.00061049	5.4674e-05	0.001566	660	3	-1.8947	0.80383	0.90293	1	13948	0	-1.8947
ATP1A2	-16.798	0.98	0.707	0.293	4	0.56341	0.44189	0.834067	8672	1	0.014823	0.51041	0.73499	1	10319	1	0.014823
ATP1A3	-25.961	0.991	0.532	0.468	4	0.89414	0.73293	0.884903	15783	0	0.34812	0.52774	0.73861	1	10465	1	0.34812
ATP1A4	-27.824	0.995	0.504	0.496	4	0.70409	0.53855	0.834067	11508	0	0.42676	0.065913	0.20984	1	3216	2	0.42676
ATP1B1	-29.642	0.995	0.482	0.518	4	0.97099	0.9193	0.982121	17860	0	0.52266	0.09034	0.26294	1	4057	3	0.52266
ATP1B2	-18.313	0.98	0.677	0.323	4	0.45475	0.26673	0.707171	6959	1	0.23801	0.2041	0.42959	1	6161	2	0.23801
ATP1B3	-4.418	0.935	0.907	0.093	4	0.28546	0.19172	0.707171	4902	1	-0.11117	0.96185	0.9913	1	17064	0	-0.11117
ATP1B4	-25.109	0.989	0.545	0.455	4	0.70192	0.53855	0.834067	11464	0	0.506	0.18637	0.38324	1	5823	2	0.506
ATP23					4	0.33376	0.22926	0.707171	5417	1	-0.098303	0.67781	0.83528	1	12033	1	-0.098303
ATP2A1	-24.564	0.989	0.552	0.448	4	0.74774	0.5497	0.844007	12429	0	0.26371	0.66879	0.81391	1	11916	1	0.26371
ATP2A2	56.557	0.222	1	0	4	0.0013614	0.00045372	0.009707	869	3	-2.2764	0.99361	0.99905	1	18063	0	-2.2764
ATP2A3	-26.503	0.992	0.521	0.479	4	0.40192	0.25421	0.707171	6245	1	0.50824	0.07555	0.23016	1	3568	2	0.50824
ATP2B1	-27.874	0.995	0.503	0.497	4	0.8255	0.65035	0.845396	14180	0	0.43133	0.23691	0.46879	1	6701	2	0.43133
ATP2B2	-26.187	0.992	0.527	0.473	4	0.63959	0.50368	0.834067	10127	0	0.54516	0.056818	0.18934	1	2873	2	0.54516
ATP2B3	-18.169	0.98	0.681	0.319	4	0.48523	0.29179	0.742207	7417	1	0.3132	0.26845	0.55338	1	7279	2	0.3132
ATP2B4	-27.724	0.995	0.505	0.495	4	0.94923	0.85368	0.945376	17223	0	0.38652	0.33461	0.6391	1	8469	2	0.38652
ATP2C1	-13.76	0.976	0.763	0.237	4	0.40478	0.25421	0.707171	6270	1	0.086734	0.2845	0.58051	1	7552	2	0.086734
ATP2C2	-38.629	1	0.429	0.571	4	0.96809	0.91619	0.982121	17774	0	0.80935	0.0066948	0.03185	0.762544	783	3	0.80935
ATP4A	-36.553	0.998	0.433	0.567	4	0.96901	0.9193	0.982121	17796	0	0.78567	0.019783	0.066672	0.839142	1477	3	0.78567
ATP4B	-27.784	0.995	0.504	0.496	4	0.71333	0.53855	0.834067	11703	0	0.38754	0.367	0.66569	1	9073	2	0.38754
ATP5A1	80.799	0.079	1	0	4	8.8679e-07	2.5912e-07	2e-05	51	4	-3.706	1	1	1	19015	0	-3.706
ATP5B	25.544	0.607	0.998	0.002	3	0.0034871	0.00050192	0.010714	1054	3	-1.9451	0.99651	0.99956	1	18224	0	-1.9451
ATP5C1	50.548	0.274	1	0	4	0.00017711	1.0624e-05	0.000396	450	4	-2.2905	0.99982	0.99999	1	18728	0	-2.2905
ATP5D	52.194	0.259	1	0	4	0.00033444	1.5288e-05	0.000504	559	3	-2.6455	0.99743	0.99933	1	18308	0	-2.6455
ATP5E	22.594	0.651	0.998	0.002	4	0.0069996	0.0013301	0.019821	1249	3	-1.4725	0.99517	0.99905	1	18140	0	-1.4725
ATP5F1	-8.092	0.953	0.868	0.132	4	0.13758	0.074217	0.417648	3396	1	0.10171	0.59045	0.76371	1	11038	1	0.10171
ATP5G1	-2.236	0.921	0.934	0.066	4	0.11726	0.036059	0.223526	3095	1	-0.035881	0.81979	0.90974	1	14237	0	-0.035881
ATP5G2	-12.898	0.974	0.786	0.214	4	0.63659	0.50368	0.834067	10073	0	0.015715	0.93945	0.98643	1	16574	0	0.015715
ATP5G3	-27.757	0.995	0.505	0.495	4	0.65657	0.50368	0.834067	10483	0	0.5386	0.043111	0.13561	1	2397	2	0.5386
ATP5H	52.508	0.25	1	0	4	0.00017914	1.0624e-05	0.000396	453	4	-2.7665	0.99982	0.99999	1	18727	0	-2.7665
ATP5I	34.274	0.495	0.997	0.003	4	0.0090685	0.0015296	0.020688	1329	3	-1.5646	0.96578	0.99384	1	17156	0	-1.5646
ATP5J	-12.369	0.971	0.797	0.203	4	0.32017	0.20424	0.707171	5265	1	0.024247	0.92365	0.9787	1	16202	0	0.024247
ATP5J2	26.908	0.592	0.997	0.003	4	0.0037113	0.0010414	0.016869	1066	2	-0.78676	0.88575	0.95228	1	15426	0	-0.78676
ATP5J2-PTCD1	5.199	0.853	0.969	0.031	4	0.077082	0.027043	0.194381	2528	2	-0.65037	0.97419	0.99605	1	17374	0	-0.65037
ATP5L	-4.037	0.933	0.911	0.089	4	0.2303	0.15407	0.662937	4411	1	-0.20834	0.91159	0.96978	1	15961	0	-0.20834
ATP5L2	-12.085	0.968	0.798	0.202	4	0.31945	0.20424	0.707171	5253	1	0.05699	0.57825	0.75659	1	10929	1	0.05699
ATP5O	8.651	0.815	0.989	0.011	4	0.052013	0.02445	0.194381	2206	2	-0.72518	0.74953	0.87808	1	13027	1	-0.72518
ATP5S	-16.188	0.98	0.718	0.282	4	0.61972	0.49156	0.834067	9724	0	0.009276	0.71715	0.86385	1	12572	1	0.009276
ATP5SL	20.975	0.666	0.995	0.005
ATP6AP1	54.571	0.233	1	0	4	0.00067684	8.9397e-05	0.002369	682	4	-2.1289	0.99869	0.99965	1	18457	0	-2.1289
ATP6AP1L	-30.808	0.997	0.467	0.533	4	0.85804	0.66819	0.848624	14922	0	0.57977	0.068606	0.21459	1	3309	3	0.57977
ATP6AP2	13.68	0.764	0.994	0.006	4	0.012211	0.00245	0.031316	1447	3	-1.3208	0.809	0.90293	1	14050	0	-1.3208
ATP6V0A1	0.696	0.894	0.949	0.051	4	0.070213	0.027042	0.194381	2427	1	0.047625	0.91667	0.97259	1	16063	0	0.047625
ATP6V0A2	-27.152	0.995	0.514	0.486	4	0.87572	0.69364	0.864162	15317	0	0.50626	0.25462	0.50063	1	7021	2	0.50626
ATP6V0A4	-26.05	0.991	0.531	0.469	4	0.4333	0.26673	0.707171	6652	1	0.63756	0.06406	0.20522	1	3139	3	0.63756
ATP6V0B	45.328	0.339	1	0	4	8.7649e-05	5.4415e-06	0.000286	347	3	-2.9981	0.95305	0.98873	1	16880	0	-2.9981
ATP6V0C	36.843	0.472	0.997	0.003	4	0.00098969	0.00024124	0.005861	777	4	-2.1666	0.99901	0.99979	1	18511	0	-2.1666
ATP6V0D1	30.137	0.557	0.997	0.003	3	0.0013076	0.00016921	0.004293	853	3	-1.7513	0.99869	0.99983	1	18460	0	-1.7513
ATP6V0D2	-26.842	0.992	0.515	0.485	4	0.36866	0.24175	0.707171	5812	1	0.73673	0.0080108	0.040411	0.813545	889	2	0.73673
ATP6V0E1	-25.261	0.991	0.542	0.458	4	0.83129	0.65035	0.845396	14308	0	0.39039	0.69739	0.84961	1	12296	1	0.39039
ATP6V0E2	-27.897	0.995	0.503	0.497	4	0.87607	0.69364	0.864162	15328	0	0.43758	0.22103	0.46277	1	6426	1	0.43758
ATP6V1A	48.545	0.293	1	0	4	0.00097827	0.00024124	0.005861	772	4	-1.8422	0.99902	0.99979	1	18515	0	-1.8422
ATP6V1B1	-25.346	0.991	0.542	0.458	4	0.9592	0.89205	0.970311	17489	0	0.39641	0.80806	0.90293	1	14029	0	0.39641
ATP6V1B2	83.764	0.064	1	0	4	3.8931e-06	2.5912e-07	2e-05	99	4	-2.8863	1	1	1	18968	0	-2.8863
ATP6V1C1	18.668	0.693	0.996	0.004	4	0.00038005	1.5288e-05	0.000504	579	4	-1.3897	0.99962	0.99999	1	18653	0	-1.3897
ATP6V1C2	-17.604	0.98	0.693	0.307	4	0.38089	0.24175	0.707171	5976	1	0.45965	0.29759	0.5954	1	7792	2	0.45965
ATP6V1D	23.126	0.644	0.998	0.002	4	0.0042131	0.0010414	0.016869	1100	3	-1.6599	0.9442	0.98643	1	16673	0	-1.6599
ATP6V1E1	10.022	0.8	0.989	0.011	4	0.0083959	0.0015296	0.020688	1296	3	-1.2937	0.85096	0.93338	1	14798	0	-1.2937
ATP6V1E2	-33.342	0.998	0.446	0.554	4	0.9904	0.96503	0.994497	18539	0	0.73994	0.009605	0.046649	0.839142	1014	4	0.73994
ATP6V1F	13.286	0.773	0.994	0.006	4	0.0058536	0.0012109	0.019278	1199	2	-1.3468	0.6666	0.81391	1	11883	1	-1.3468
ATP6V1G1	11.348	0.785	0.99	0.01	4	0.0182	0.0055973	0.063426	1680	2	-1.0171	0.37842	0.68105	1	9263	1	-1.0171
ATP6V1G2	-21.832	0.985	0.599	0.401	4	0.82903	0.65035	0.845396	14264	0	0.092637	0.71752	0.86385	1	12578	1	0.092637
ATP6V1G3	-16.459	0.98	0.711	0.289	4	0.70588	0.53855	0.834067	11541	0	-0.11818	0.63914	0.81029	1	11548	1	-0.11818
ATP6V1H	-8.128	0.953	0.867	0.133	4	0.46283	0.26673	0.707171	7073	1	-0.17828	0.9768	0.99665	1	17450	0	-0.17828
ATP7A	4.975	0.856	0.968	0.032	4	0.076849	0.027043	0.194381	2524	2	-0.60659	0.95465	0.98873	1	16908	0	-0.60659
ATP7B	-23.967	0.989	0.56	0.44	4	0.82897	0.65035	0.845396	14262	0	0.32372	0.80185	0.90293	1	13911	0	0.32372
ATP8A1	-28.799	0.995	0.491	0.509	4	0.97907	0.93607	0.987558	18111	0	0.49788	0.25351	0.50063	1	7001	2	0.49788
ATP8A2	-14.905	0.979	0.746	0.254	4	0.31906	0.20424	0.707171	5250	1	0.19797	0.77531	0.89228	1	13445	1	0.19797
ATP8B1	-14.479	0.977	0.753	0.247	4	0.76782	0.58202	0.845396	12843	0	-0.11537	0.88178	0.95227	1	15363	0	-0.11537
ATP8B2	-4.577	0.935	0.904	0.096	4	0.12142	0.046965	0.283054	3160	2	-0.47416	0.88848	0.95428	1	15478	0	-0.47416
ATP8B3	-20.61	0.983	0.629	0.371	4	0.64369	0.50368	0.834067	10211	0	0.12784	0.79214	0.90293	1	13738	0	0.12784
ATP8B4	-11.679	0.968	0.806	0.194	3	0.18213	0.11228	0.538025	4103	1	-0.008542	0.079273	0.16729	1	3688	1	-0.008542
ATP9A	-15.033	0.979	0.745	0.255	4	0.50159	0.32939	0.818341	7661	1	0.25947	0.90142	0.96351	1	15737	0	0.25947
ATP9B	-5.738	0.941	0.894	0.106	4	0.30034	0.19172	0.707171	5048	1	-0.24461	0.78993	0.89938	1	13698	0	-0.24461
ATPAF1	-30.565	0.997	0.47	0.53	4	0.89645	0.73293	0.884903	15844	0	0.5987	0.16289	0.35289	1	5403	2	0.5987
ATPAF2	7.958	0.817	0.982	0.018	4	0.048301	0.022142	0.191935	2164	2	-0.86934	0.98999	0.99801	1	17887	0	-0.86934
ATPIF1	-26.683	0.992	0.519	0.481	4	0.80813	0.62241	0.845396	13764	0	0.52646	0.090039	0.25778	1	4046	3	0.52646
ATR	-22.105	0.986	0.594	0.406	4	0.62401	0.49156	0.834067	9814	0	0.20485	0.090804	0.26294	1	4070	1	0.20485
ATRAID	-23.855	0.988	0.562	0.438	4	0.77916	0.60267	0.845396	13087	0	0.43579	0.3127	0.61547	1	8059	2	0.43579
ATRIP	41.204	0.401	0.996	0.004	4	0.0039569	0.0010414	0.016869	1078	3	-1.5268	0.9382	0.98558	1	16540	0	-1.5268
ATRN	-18.078	0.98	0.684	0.316	4	0.43309	0.26673	0.707171	6650	1	0.013948	0.63567	0.81029	1	11518	1	0.013948
ATRNL1	-13.306	0.974	0.778	0.222	4	0.74463	0.5497	0.844007	12347	0	-0.16331	0.942	0.98643	1	16634	0	-0.16331
ATRX	-7.633	0.95	0.875	0.125	4	0.16429	0.10459	0.509621	3844	2	-0.59545	0.37861	0.68105	1	9264	1	-0.59545
ATXN1	-29.564	0.995	0.483	0.517	4	0.88552	0.72542	0.884903	15574	0	0.62228	0.049237	0.16719	1	2611	3	0.62228
ATXN10	17.094	0.714	0.996	0.004	4	0.023192	0.011803	0.121629	1816	2	-0.94114	0.91489	0.97259	1	16027	0	-0.94114
ATXN1L	-30.764	0.997	0.467	0.533	4	0.90577	0.78137	0.918012	16064	0	0.41448	0.027157	0.080361	0.849641	1789	2	0.41448
ATXN2	-23.911	0.988	0.561	0.439	4	0.84073	0.65035	0.845396	14521	0	0.33178	0.61739	0.7852	1	11306	1	0.33178
ATXN2L	-30.784	0.997	0.467	0.533	4	0.95445	0.87604	0.962717	17364	0	0.62039	0.027431	0.080361	0.849641	1795	2	0.62039
ATXN3	-1.02	0.909	0.942	0.058	4	0.19864	0.1291	0.559943	4190	1	-0.35007	0.93917	0.98643	1	16566	0	-0.35007
ATXN3L	-14.89	0.979	0.746	0.254	4	0.41677	0.25421	0.707171	6419	1	-0.08696	0.52653	0.73861	1	10451	1	-0.08696
ATXN7	-5.574	0.941	0.896	0.104	4	0.093602	0.0298	0.194381	2756	2	-0.34507	0.92744	0.9798	1	16289	0	-0.34507
ATXN7L1	-14.155	0.977	0.756	0.244	4	0.56943	0.44189	0.834067	8783	1	-0.27191	0.77562	0.89228	1	13451	1	-0.27191
ATXN7L2	-2.238	0.921	0.934	0.066	4	0.058271	0.02445	0.194381	2276	2	-0.74352	0.72247	0.86741	1	12636	1	-0.74352
ATXN7L3	-44.709	1	0.425	0.575	4	0.99011	0.96503	0.994497	18525	0	1.0331	0.0014583	0.0040441	0.305424	246	4	1.0331
ATXN7L3B	-33.368	0.998	0.445	0.555	4	0.88488	0.72542	0.884903	15561	0	0.70451	0.012711	0.054664	0.839142	1166	2	0.70451
AUH	-18.011	0.98	0.686	0.314	4	0.65069	0.50368	0.834067	10350	0	-0.020563	0.15188	0.32538	1	5212	1	-0.020563
AUNIP	-0.288	0.906	0.942	0.058	4	0.10034	0.029801	0.194381	2845	2	-0.59658	0.77381	0.89228	1	13427	1	-0.59658
AUP1	-22.934	0.986	0.576	0.424	4	0.80417	0.62241	0.845396	13676	0	0.19782	0.49097	0.72421	1	10160	1	0.19782
AURKA	59.423	0.203	1	0	4	0.00011761	8.0327e-06	0.000361	386	3	-3.1013	0.74019	0.87102	1	12886	1	-3.1013
AURKAIP1	0.834	0.894	0.95	0.05	4	0.024898	0.01278	0.128372	1870	3	-0.63981	0.99562	0.99915	1	18168	0	-0.63981
AURKB	12.327	0.782	0.99	0.01	4	0.043067	0.018107	0.161577	2107	2	-0.50578	0.92369	0.9787	1	16204	0	-0.50578
AURKC	-13.7	0.976	0.767	0.233	4	0.63133	0.49156	0.834067	9973	0	-0.065776	0.94666	0.98799	1	16726	0	-0.065776
AUTS2	-16.665	0.98	0.707	0.293	4	0.81047	0.62241	0.845396	13826	0	0.095517	0.92906	0.98086	1	16324	0	0.095517
AVEN	-26.157	0.992	0.529	0.471	4	0.79101	0.62241	0.845396	13362	0	0.30859	0.24539	0.47382	1	6853	2	0.30859
AVIL	-16.187	0.98	0.718	0.282	4	0.15318	0.099016	0.503384	3656	2	-0.11692	0.19183	0.39866	1	5916	1	-0.11692
AVL9	9.961	0.8	0.989	0.011	3	0.0029982	0.00028218	0.006798	1009	3	-0.92704	0.997	0.99972	1	18263	0	-0.92704
AVP	-26.723	0.992	0.519	0.481	4	0.6784	0.51563	0.834067	10948	0	0.36261	0.71841	0.86385	1	12589	1	0.36261
AVPI1	-37.803	0.998	0.429	0.571	4	0.9131	0.78772	0.918012	16254	0	0.57297	0.16555	0.35289	1	5447	2	0.57297
AVPR1A	-36.111	0.998	0.433	0.567	4	0.99096	0.9681	0.995438	18560	0	0.76204	0.0090389	0.041809	0.819249	964	4	0.76204
AVPR1B	-18.541	0.98	0.673	0.327	4	0.60692	0.49156	0.834067	9482	0	-0.029147	0.17945	0.38324	1	5682	1	-0.029147
AVPR2	-34.455	0.998	0.438	0.562	4	0.99725	0.99047	1	18833	0	0.72911	0.0027489	0.0128	0.519234	418	4	0.72911
AWAT1	-35.059	0.998	0.437	0.563	4	0.99091	0.9666	0.995251	18559	0	0.63352	0.0090931	0.043225	0.839142	967	4	0.63352
AWAT2	-24.796	0.989	0.551	0.449	4	0.74667	0.5497	0.844007	12396	0	0.34837	0.19771	0.41839	1	6041	2	0.34837
AXDND1	-21.929	0.985	0.597	0.403	4	0.39149	0.25421	0.707171	6109	1	0.48726	0.18359	0.38324	1	5768	2	0.48726
AXIN1	-18.056	0.98	0.685	0.315	4	0.90787	0.78137	0.918012	16115	0	0.19788	0.83666	0.91925	1	14539	0	0.19788
AXIN2	-31.678	0.998	0.459	0.541	4	0.6609	0.51562	0.834067	10569	0	0.78257	0.0095697	0.046649	0.839142	1008	3	0.78257
AXL	-20.534	0.983	0.629	0.371	4	0.80031	0.62241	0.845396	13575	0	-0.044993	0.71208	0.86023	1	12502	1	-0.044993
AZGP1	-27.527	0.995	0.51	0.49	4	0.94325	0.83901	0.938708	17047	0	0.4511	0.077231	0.23016	1	3629	1	0.4511
AZI2	-20.658	0.983	0.629	0.371	4	0.71536	0.53855	0.834067	11743	0	0.1863	0.66298	0.81391	1	11839	1	0.1863
AZIN1	-26.021	0.991	0.532	0.468	4	0.91482	0.79393	0.918012	16298	0	0.35157	0.43667	0.70266	1	9720	1	0.35157
AZIN2	-17.337	0.98	0.699	0.301	4	0.67047	0.51563	0.834067	10768	0	0.41745	0.3051	0.60543	1	7931	2	0.41745
AZU1	-27.934	0.995	0.503	0.497	4	0.93202	0.81185	0.92136	16733	0	0.39313	0.40685	0.68817	1	9481	1	0.39313
B2M	-24.207	0.989	0.555	0.445	4	0.74866	0.56068	0.845396	12451	0	0.39268	0.33306	0.6391	1	8443	2	0.39268
B3GALNT1	-34.974	0.998	0.437	0.563	4	0.99426	0.97626	0.997673	18691	0	0.79331	0.0057365	0.029339	0.762544	705	4	0.79331
B3GALNT2	-24.21	0.989	0.555	0.445	4	0.84866	0.65937	0.845396	14700	0	0.13321	0.17872	0.38324	1	5669	1	0.13321
B3GALT1	-14.961	0.979	0.745	0.255	4	0.11063	0.036058	0.223526	3003	2	-0.042027	0.097628	0.28897	1	4292	2	-0.042027
B3GALT2	-23.961	0.989	0.56	0.44	4	0.90961	0.78137	0.918012	16162	0	0.29195	0.81016	0.90293	1	14071	0	0.29195
B3GALT4	-30.522	0.997	0.47	0.53	4	0.083412	0.027043	0.194381	2616	2	-0.66703	0.99255	0.99881	1	18015	0	-0.66703
B3GALT5	-21.592	0.985	0.606	0.394	4	0.68434	0.52714	0.834067	11076	0	0.23879	0.19531	0.40565	1	5992	2	0.23879
B3GALT6	-11.718	0.968	0.805	0.195	4	0.27525	0.19172	0.707171	4801	1	0.13914	0.84948	0.93338	1	14768	0	0.13914
B3GALTL	-17.075	0.98	0.701	0.299
B3GAT1	-34.884	0.998	0.437	0.563	4	0.93994	0.83381	0.936884	16951	0	0.68804	0.015326	0.061003	0.839142	1285	3	0.68804
B3GAT2	-21.949	0.985	0.596	0.404	4	0.64289	0.50368	0.834067	10192	0	0.27307	0.47876	0.72064	1	10059	1	0.27307
B3GAT3	-16.432	0.98	0.712	0.288	4	0.56182	0.44189	0.834067	8643	1	0.13359	0.89517	0.96002	1	15606	0	0.13359
B3GLCT					4	0.4984	0.31676	0.796588	7618	1	-0.10148	0.13706	0.31738	1	4964	1	-0.10148
B3GNT2	-21.582	0.985	0.606	0.394	4	0.65902	0.51562	0.834067	10535	0	0.17096	0.52343	0.73861	1	10428	1	0.17096
B3GNT3	-22.909	0.986	0.578	0.422	4	0.64614	0.50368	0.834067	10264	0	0.30194	0.38302	0.68105	1	9318	1	0.30194
B3GNT4	-29.409	0.995	0.484	0.516	4	0.96278	0.89945	0.976089	17596	0	0.50709	0.19929	0.41839	1	6072	2	0.50709
B3GNT5	-21.595	0.985	0.606	0.394	4	0.7511	0.56068	0.845396	12512	0	0.28097	0.31815	0.61547	1	8157	2	0.28097
B3GNT6	-37	0.998	0.431	0.569	4	0.87728	0.70182	0.87129	15362	0	1.0167	0.0011871	0.00326	0.276854	220	3	1.0167
B3GNT7	-28.629	0.995	0.493	0.507	4	0.71491	0.53855	0.834067	11730	0	0.50436	0.0038108	0.020155	0.695062	529	2	0.50436
B3GNT8	-18.698	0.98	0.671	0.329	4	0.76453	0.58202	0.845396	12777	0	0.019449	0.93536	0.98291	1	16460	0	0.019449
B3GNT9	-35.209	0.998	0.436	0.564	4	0.99546	0.98174	1	18749	0	0.6849	0.0045401	0.023453	0.738162	601	4	0.6849
B3GNTL1	-31.801	0.998	0.459	0.541	4	0.39714	0.25421	0.707171	6178	1	0.70566	0.014377	0.058451	0.839142	1240	3	0.70566
B4GALNT1	-29.158	0.995	0.487	0.513	4	0.77312	0.58202	0.845396	12959	0	0.33306	0.029015	0.082253	0.854973	1849	2	0.33306
B4GALNT2	-17.07	0.98	0.701	0.299	4	0.70561	0.53855	0.834067	11534	0	-0.055798	0.90296	0.96676	1	15761	0	-0.055798
B4GALNT3	-20.729	0.983	0.627	0.373	4	0.61865	0.49156	0.834067	9708	0	0.18033	0.89734	0.96002	1	15650	0	0.18033
B4GALNT4	-19.977	0.982	0.641	0.359	4	0.83941	0.65035	0.845396	14486	0	0.13192	0.95588	0.98873	1	16934	0	0.13192
B4GALT1	-30.328	0.997	0.472	0.528	4	0.7072	0.53855	0.834067	11570	0	0.52026	0.18665	0.38324	1	5828	2	0.52026
B4GALT2	-18.052	0.98	0.685	0.315	4	0.73639	0.53855	0.834067	12180	0	0.11107	0.89675	0.96002	1	15637	0	0.11107
B4GALT3	-3.251	0.927	0.922	0.078	4	0.22029	0.1291	0.559943	4332	1	-0.30758	0.86381	0.94338	1	15020	0	-0.30758
B4GALT4	-25.742	0.991	0.535	0.465	4	0.57434	0.45443	0.834067	8873	1	0.48949	0.16113	0.34873	1	5378	2	0.48949
B4GALT5	-27.779	0.995	0.505	0.495	4	0.90932	0.78137	0.918012	16152	0	0.34847	0.13602	0.31738	1	4950	1	0.34847
B4GALT6	-22.343	0.986	0.592	0.408	4	0.65838	0.51562	0.834067	10521	0	0.45337	0.36717	0.66569	1	9077	2	0.45337
B4GALT7	-8.82	0.956	0.854	0.146	4	0.40799	0.25421	0.707171	6304	1	-0.16354	0.93667	0.9838	1	16488	0	-0.16354
B4GAT1	-15.24	0.98	0.74	0.26	4	0.60711	0.49156	0.834067	9487	0	0.013572	0.92245	0.9787	1	16175	0	0.013572
B9D1	-28.85	0.995	0.49	0.51	4	0.90735	0.78137	0.918012	16106	0	0.4557	0.31335	0.61547	1	8073	2	0.4557
B9D2	-27.236	0.995	0.512	0.488	4	0.74935	0.56068	0.845396	12467	0	0.28713	0.15078	0.32138	1	5192	2	0.28713
BAALC	-33.02	0.998	0.447	0.553	4	0.97946	0.94107	0.990477	18129	0	0.6508	0.040488	0.13283	1	2292	3	0.6508
BAAT	-20.639	0.983	0.629	0.371	4	0.40485	0.25421	0.707171	6272	1	0.28081	0.28751	0.58523	1	7590	1	0.28081
BABAM1	-14.016	0.976	0.759	0.241	4	0.43564	0.26673	0.707171	6679	1	-0.16562	0.18881	0.38737	1	5861	1	-0.16562
BABAM2					4	0.44833	0.26673	0.707171	6861	1	0.043094	0.15517	0.33297	1	5268	2	0.043094
BACE1	-14.491	0.977	0.751	0.249	4	0.40138	0.25421	0.707171	6237	1	-0.18032	0.17238	0.35289	1	5563	1	-0.18032
BACE2	-28.407	0.995	0.498	0.502	4	0.84303	0.65035	0.845396	14575	0	0.44441	0.11755	0.30236	1	4641	2	0.44441
BACH1	-14.381	0.977	0.755	0.245	4	0.45575	0.26673	0.707171	6976	1	0.15539	0.85079	0.93338	1	14794	0	0.15539
BACH2	-30.218	0.997	0.473	0.527	4	0.93492	0.81185	0.92136	16819	0	0.70229	0.011573	0.052208	0.839142	1117	3	0.70229
BAD	-27.763	0.995	0.505	0.495	4	0.82821	0.65035	0.845396	14240	0	0.41347	0.34616	0.65029	1	8676	2	0.41347
BAG1	-19.929	0.982	0.643	0.357	4	0.17692	0.1291	0.559943	4070	2	0.020233	0.20246	0.42959	1	6130	2	0.020233
BAG2	-25.057	0.989	0.546	0.454	4	0.49275	0.29179	0.742207	7532	1	0.61662	0.071472	0.21459	1	3419	2	0.61662
BAG3	-41.239	1	0.426	0.574	4	0.99984	0.9997	1	19018	0	0.95939	0.00016094	0.00030239	0.075158	65	4	0.95939
BAG4	-33.295	0.998	0.446	0.554	4	0.97813	0.93351	0.985775	18073	0	0.71785	0.026871	0.080361	0.849641	1779	3	0.71785
BAG5	-30.008	0.997	0.476	0.524	4	0.87589	0.69364	0.864162	15324	0	0.52143	0.18003	0.38324	1	5689	2	0.52143
BAG6	-9.447	0.961	0.844	0.156	4	0.60556	0.49156	0.834067	9463	0	-0.47115	0.92256	0.9787	1	16178	0	-0.47115
BAGE2	1.059	0.891	0.953	0.047	4	0.018237	0.0055973	0.063426	1683	3	-0.71724	0.8204	0.90974	1	14250	0	-0.71724
BAHCC1	-32.818	0.998	0.449	0.551	4	0.7904	0.62241	0.845396	13348	0	0.49536	0.0080989	0.040411	0.813545	897	2	0.49536
BAHD1	-27.996	0.995	0.502	0.498	4	0.69681	0.52714	0.834067	11346	0	0.28507	0.023952	0.074888	0.839142	1662	2	0.28507
BAIAP2	-32.933	0.998	0.448	0.552	4	0.8258	0.65035	0.845396	14185	0	0.72552	0.014822	0.061002	0.839142	1262	3	0.72552
BAIAP2L1	-31.845	0.998	0.458	0.542	4	0.95175	0.85839	0.948175	17297	0	0.7621	0.017185	0.065232	0.839142	1365	3	0.7621
BAIAP2L2	-16.72	0.98	0.707	0.293	4	0.28439	0.19172	0.707171	4892	1	-0.004456	0.010998	0.05106	0.839142	1094	1	-0.004456
BAIAP3	-15.544	0.98	0.732	0.268	4	0.27707	0.19172	0.707171	4823	1	0.51862	0.18233	0.38324	1	5737	2	0.51862
BAK1	-32.022	0.998	0.456	0.544	4	0.95686	0.88426	0.968516	17423	0	0.44987	0.14022	0.31738	1	5015	1	0.44987
BAMBI	-10.413	0.965	0.823	0.177	4	0.24309	0.16669	0.672708	4515	1	0.076673	0.70163	0.85313	1	12351	1	0.076673
BANF1	41.004	0.411	0.996	0.004	4	0.00067982	8.9397e-05	0.002369	683	2	-1.7378	0.9077	0.96676	1	15865	0	-1.7378
BANF2	-22.384	0.986	0.592	0.408	4	0.71469	0.53855	0.834067	11725	0	0.38364	0.18345	0.38324	1	5765	2	0.38364
BANK1	-17.041	0.98	0.703	0.297	4	0.69532	0.52714	0.834067	11315	0	0.0040827	0.76758	0.88869	1	13325	1	0.0040827
BANP	34.588	0.492	0.997	0.003	3	0.0002335	1.2956e-06	9e-05	505	3	-2.2203	0.99977	1	1	18700	0	-2.2203
BAP1	5.997	0.846	0.972	0.028	4	0.0094378	0.0015296	0.020688	1344	3	-0.94228	0.99664	0.99925	1	18234	0	-0.94228
BARD1	17.343	0.713	0.996	0.004	4	0.018025	0.0055973	0.063426	1675	3	-1.1359	0.85213	0.93596	1	14817	0	-1.1359
BARHL1	-27.206	0.995	0.513	0.487	4	0.53775	0.40436	0.834067	8223	1	0.70851	0.022869	0.074888	0.839142	1612	3	0.70851
BARHL2	-22.763	0.986	0.582	0.418	4	0.5975	0.49156	0.834067	9312	0	0.12965	0.19178	0.39866	1	5915	1	0.12965
BARX1	-36.324	0.998	0.433	0.567	4	0.99953	0.99881	1	18984	0	0.79282	0.00047204	0.0012865	0.175064	132	4	0.79282
BARX2	-24.754	0.989	0.551	0.449	4	0.92049	0.79393	0.918012	16439	0	0.23106	0.51051	0.73499	1	10321	1	0.23106
BASP1	-31.284	0.998	0.463	0.537	4	0.6293	0.49156	0.834067	9933	0	0.40813	0.14163	0.31738	1	5037	2	0.40813
BATF	-19.58	0.982	0.653	0.347	4	0.77307	0.58202	0.845396	12958	0	0.089788	0.86312	0.94102	1	15008	0	0.089788
BATF2	-37.502	0.998	0.429	0.571	4	0.98984	0.96334	0.994038	18513	0	0.89916	0.0031427	0.014433	0.564678	472	4	0.89916
BATF3	-18.402	0.98	0.676	0.324	4	0.6142	0.49156	0.834067	9613	0	0.16712	0.78503	0.89938	1	13615	0	0.16712
BAX	-20.442	0.983	0.632	0.368	4	0.62361	0.49156	0.834067	9806	0	0.2948	0.68263	0.8389	1	12100	1	0.2948
BAZ1A	-15.314	0.98	0.736	0.264	4	0.55797	0.42946	0.834067	8577	1	0.062474	0.92363	0.9787	1	16201	0	0.062474
BAZ1B	5.609	0.849	0.969	0.031	4	0.13814	0.078756	0.435244	3410	2	-0.59682	0.99091	0.99853	1	17931	0	-0.59682
BAZ2A	-29.49	0.995	0.483	0.517	4	0.82588	0.65035	0.845396	14188	0	0.46065	0.16591	0.35289	1	5454	2	0.46065
BAZ2B	-21.012	0.985	0.62	0.38	4	0.6833	0.52714	0.834067	11051	0	0.14595	0.82908	0.91925	1	14403	0	0.14595
BBC3	-39.718	1	0.427	0.573	4	0.99354	0.97509	0.99717	18653	0	1.0348	0.0019609	0.0072416	0.425727	320	4	1.0348
BBIP1	-3.194	0.926	0.922	0.078	4	0.21714	0.1291	0.559943	4308	1	-0.29877	0.77778	0.89586	1	13489	1	-0.29877
BBOF1					3	0.068468	0.023935	0.194381	2396	2	-0.73164	0.94815	0.98662	1	16762	0	-0.73164
BBOX1	3.506	0.865	0.965	0.035	4	0.071764	0.027042	0.194381	2456	2	-0.6212	0.99081	0.99853	1	17922	0	-0.6212
BBS1	-8.996	0.956	0.849	0.151	4	0.17055	0.11049	0.530258	3951	1	0.045419	0.502	0.73142	1	10250	1	0.045419
BBS10	-25.298	0.991	0.542	0.458	4	0.87646	0.69364	0.864162	15340	0	0.34158	0.49281	0.72422	1	10172	1	0.34158
BBS12	-25.398	0.991	0.54	0.46	4	0.72172	0.53855	0.834067	11877	0	0.40659	0.20897	0.45281	1	6226	2	0.40659
BBS2	-21.688	0.985	0.602	0.398	4	0.72947	0.53855	0.834067	12041	0	0.24766	0.68973	0.84243	1	12185	1	0.24766
BBS4	-20.048	0.982	0.639	0.361	4	0.72142	0.53855	0.834067	11874	0	0.28015	0.82906	0.91925	1	14402	0	0.28015
BBS5	-0.407	0.908	0.942	0.058	4	0.21217	0.1291	0.559943	4277	1	-0.40802	0.9645	0.99338	1	17127	0	-0.40802
BBS7	-13.769	0.976	0.762	0.238	4	0.34427	0.24175	0.707171	5532	1	0.0079577	0.49987	0.73142	1	10230	1	0.0079577
BBS9	-6.404	0.943	0.885	0.115	4	0.4031	0.25421	0.707171	6253	1	-0.17457	0.95428	0.98873	1	16897	0	-0.17457
BBX	-33.628	0.998	0.443	0.557	4	0.6938	0.52714	0.834067	11275	0	0.86753	0.0085857	0.040411	0.813545	935	3	0.86753
BCAM	-18.578	0.98	0.673	0.327	4	0.79151	0.62241	0.845396	13374	0	0.11224	0.8729	0.94794	1	15188	0	0.11224
BCAN	-34.124	0.998	0.44	0.56	4	0.97248	0.92228	0.984223	17903	0	0.64827	0.052653	0.17458	1	2727	3	0.64827
BCAP29	-13.854	0.976	0.761	0.239	4	0.34741	0.24175	0.707171	5573	1	-0.0060414	0.74457	0.87808	1	12945	1	-0.0060414
BCAP31	-4.458	0.935	0.905	0.095	4	0.28718	0.19172	0.707171	4925	1	-0.25756	0.88366	0.95228	1	15392	0	-0.25756
BCAR1	-26.292	0.992	0.525	0.475	3	0.95664	0.90133	0.97715	17417	0	0.72119	0.072489	0.15524	1	3461	2	0.72119
BCAR3	-24.493	0.989	0.552	0.448	4	0.70022	0.52714	0.834067	11429	0	0.40001	0.03286	0.10634	0.997829	2003	2	0.40001
BCAS1	-7.911	0.952	0.871	0.129	4	0.47122	0.26673	0.707171	7199	1	-0.41146	0.58108	0.76012	1	10962	1	-0.41146
BCAS2	6.344	0.837	0.972	0.028	4	0.0076195	0.0013301	0.019821	1273	3	-1.0338	0.99539	0.99905	1	18153	0	-1.0338
BCAS3	-24.683	0.989	0.551	0.449	4	0.82194	0.64121	0.845396	14094	0	0.19337	0.23605	0.46879	1	6686	1	0.19337
BCAS4	-18.739	0.98	0.669	0.331	4	0.60063	0.49156	0.834067	9378	0	0.22592	0.51408	0.73499	1	10349	1	0.22592
BCAT1	-14.371	0.977	0.755	0.245	4	0.70693	0.53855	0.834067	11563	0	-0.15847	0.92534	0.9798	1	16234	0	-0.15847
BCAT2	-6.455	0.943	0.885	0.115	4	0.18953	0.1291	0.559943	4137	1	-0.19117	0.49723	0.73142	1	10208	1	-0.19117
BCCIP	-0.723	0.908	0.942	0.058	4	0.1488	0.088369	0.471587	3571	2	-0.5052	0.70407	0.85668	1	12385	1	-0.5052
BCDIN3D	-19.264	0.98	0.659	0.341	3	0.73904	0.54528	0.844005	12234	0	0.5972	0.18148	0.39286	1	5721	2	0.5972
BCHE	-20.933	0.983	0.623	0.377	4	0.7108	0.53855	0.834067	11651	0	0.17385	0.22874	0.46879	1	6553	2	0.17385
BCKDHA	-0.401	0.908	0.942	0.058	4	0.15846	0.099017	0.503384	3751	2	-0.57266	0.97817	0.9969	1	17484	0	-0.57266
BCKDHB	-20.108	0.982	0.637	0.363	4	0.39559	0.25421	0.707171	6159	1	0.40767	0.32649	0.61547	1	8313	2	0.40767
BCKDK	-30.11	0.997	0.475	0.525	4	0.92718	0.80005	0.918012	16600	0	0.49878	0.21229	0.46277	1	6280	2	0.49878
BCL10	-4.41	0.935	0.907	0.093	4	0.093586	0.0298	0.194381	2755	2	-0.52998	0.53582	0.73861	1	10533	1	-0.52998
BCL11A	-30.38	0.997	0.472	0.528	4	0.83753	0.65035	0.845396	14447	0	0.74473	0.027878	0.080361	0.849641	1807	3	0.74473
BCL11B	-26.433	0.992	0.522	0.478	4	0.92284	0.80005	0.918012	16489	0	0.36407	0.37383	0.67147	1	9187	2	0.36407
BCL2	-22.703	0.986	0.584	0.416	4	0.64872	0.50368	0.834067	10307	0	0.39088	0.18659	0.38324	1	5826	2	0.39088
BCL2A1	-14.058	0.977	0.758	0.242	4	0.32446	0.20424	0.707171	5311	1	0.051222	0.26818	0.55338	1	7276	2	0.051222
BCL2L1	-0.597	0.908	0.942	0.058	4	0.025829	0.013775	0.133794	1896	3	-0.59175	0.98835	0.99782	1	17829	0	-0.59175
BCL2L10	-16.978	0.98	0.704	0.296	4	0.6019	0.49156	0.834067	9402	0	-0.012065	0.75968	0.88515	1	13202	1	-0.012065
BCL2L11	-21.237	0.985	0.614	0.386	4	0.68468	0.52714	0.834067	11089	0	0.29747	0.72391	0.86741	1	12658	1	0.29747
BCL2L12	-21.992	0.985	0.595	0.405	4	0.8401	0.65035	0.845396	14500	0	0.2157	0.77805	0.89586	1	13495	1	0.2157
BCL2L13	-18.862	0.98	0.667	0.333	4	0.56417	0.44189	0.834067	8686	1	0.23121	0.37675	0.67525	1	9238	2	0.23121
BCL2L14	-29.992	0.997	0.477	0.523	4	0.94743	0.84893	0.942622	17170	0	0.46182	0.28549	0.58523	1	7566	2	0.46182
BCL2L15	-5.06	0.938	0.897	0.103	4	0.0075991	0.0013301	0.019821	1272	3	-0.96696	0.16701	0.35289	1	5470	1	-0.96696
BCL2L2	-2.735	0.923	0.926	0.074	4	0.083474	0.027043	0.194381	2617	2	-0.72774	0.82103	0.90974	1	14266	0	-0.72774
BCL2L2-PABPN1	5.683	0.849	0.969	0.031	4	0.015974	0.0039689	0.046208	1594	3	-1.1392	0.511	0.73499	1	10324	1	-1.1392
BCL3	-26.231	0.992	0.526	0.474	4	0.91342	0.78772	0.918012	16263	0	0.39204	0.35318	0.65029	1	8817	2	0.39204
BCL6	-29.995	0.997	0.476	0.524	4	0.98772	0.96157	0.994038	18426	0	0.55489	0.086038	0.25281	1	3903	3	0.55489
BCL6B	-28.426	0.995	0.497	0.503	4	0.90992	0.78137	0.918012	16170	0	0.504	0.29752	0.5954	1	7790	2	0.504
BCL7A	-27.388	0.995	0.512	0.488	4	0.87049	0.68538	0.857565	15199	0	0.44694	0.30183	0.5954	1	7872	2	0.44694
BCL7B	-24.17	0.989	0.557	0.443	4	0.78479	0.61262	0.845396	13215	0	0.31143	0.13328	0.31347	1	4903	2	0.31143
BCL7C	-19.274	0.98	0.658	0.342	4	0.27814	0.19172	0.707171	4837	1	0.15635	0.0081197	0.040411	0.813545	901	1	0.15635
BCL9	-24.61	0.989	0.551	0.449	3	0.6495	0.4602	0.834067	10323	0	1.0688	0.0028885	0.005518	0.361319	438	2	1.0688
BCL9L	-21.996	0.985	0.595	0.405	4	0.58289	0.46688	0.834067	9032	1	0.26168	0.22584	0.46879	1	6506	2	0.26168
BCLAF1	-1.251	0.911	0.942	0.058	3	0.32421	0.1891	0.707171	5308	1	-0.54297	0.98326	0.995	1	17638	0	-0.54297
BCLAF3					4	0.50794	0.34181	0.818341	7753	1	0.12502	0.13883	0.31738	1	4995	2	0.12502
BCO1	-31.306	0.998	0.463	0.537	4	0.71682	0.53855	0.834067	11773	0	0.83763	0.0085585	0.040411	0.813545	934	3	0.83763
BCO2	-20.76	0.983	0.627	0.373	4	0.39204	0.25421	0.707171	6116	1	0.32529	0.16825	0.35289	1	5492	1	0.32529
BCOR	-16.42	0.98	0.713	0.287	4	0.60203	0.49156	0.834067	9406	0	-0.10466	0.80674	0.90293	1	14004	0	-0.10466
BCORL1	-16.632	0.98	0.709	0.291	4	0.31084	0.20424	0.707171	5170	1	0.24639	0.16508	0.35289	1	5441	1	0.24639
BCR	-27.844	0.995	0.504	0.496	4	0.88625	0.72542	0.884903	15593	0	0.16563	0.048665	0.16719	1	2583	1	0.16563
BCS1L	60.876	0.192	1	0	4	0.00030645	1.477e-05	0.000504	546	4	-2.1767	0.99969	0.99999	1	18675	0	-2.1767
BDH1	-23.746	0.988	0.565	0.435	4	0.80072	0.62241	0.845396	13586	0	0.32489	0.44152	0.70266	1	9753	1	0.32489
BDH2	-18.84	0.98	0.668	0.332	4	0.72733	0.53855	0.834067	11996	0	0.22201	0.89418	0.96002	1	15584	0	0.22201
BDKRB1	-32.966	0.998	0.448	0.552	4	0.99045	0.96503	0.994497	18542	0	0.57113	0.0095517	0.046649	0.839142	1006	4	0.57113
BDKRB2	-27.423	0.995	0.511	0.489	4	0.91517	0.79393	0.918012	16303	0	0.36199	0.26755	0.54827	1	7266	2	0.36199
BDP1	-21.153	0.985	0.615	0.385	4	0.52933	0.37949	0.834067	8093	1	0.23677	0.014131	0.058451	0.839142	1230	1	0.23677
BEAN1	-13.125	0.974	0.782	0.218	4	0.51057	0.34181	0.818341	7789	1	-0.033911	0.82418	0.91616	1	14319	0	-0.033911
BECN1	-1.821	0.921	0.937	0.063	4	0.022363	0.010806	0.114067	1791	3	-0.63001	0.98636	0.99762	1	17758	0	-0.63001
BECN2	-37.896	0.998	0.429	0.571	4	0.99849	0.99631	1	18914	0	0.77113	0.0015135	0.0045432	0.335124	257	4	0.77113
BEGAIN	-28.579	0.995	0.494	0.506	4	0.84895	0.65937	0.845396	14708	0	0.34379	0.07151	0.21459	1	3422	2	0.34379
BEND2	-27.168	0.995	0.513	0.487	4	0.80978	0.62241	0.845396	13809	0	0.44257	0.43182	0.70266	1	9669	1	0.44257
BEND3	-9.422	0.961	0.844	0.156	4	0.69776	0.52714	0.834067	11368	0	-0.028694	0.79687	0.90293	1	13809	0	-0.028694
BEND4	-28.737	0.995	0.491	0.509	4	0.88469	0.72542	0.884903	15555	0	0.25765	0.024883	0.074888	0.839142	1696	1	0.25765
BEND5	-37.289	0.998	0.43	0.57	4	0.99955	0.99892	1	18987	0	0.78016	0.00045211	0.0011736	0.175064	127	4	0.78016
BEND6	-12.183	0.97	0.797	0.203	4	0.3515	0.24175	0.707171	5618	1	0.0061512	0.65812	0.81029	1	11782	1	0.0061512
BEND7	-20.314	0.983	0.633	0.367	4	0.57623	0.45443	0.834067	8910	1	0.1235	0.2696	0.55338	1	7299	1	0.1235
BEST1	-28.633	0.995	0.493	0.507	4	0.92156	0.79393	0.918012	16460	0	0.4163	0.35165	0.65029	1	8791	1	0.4163
BEST2	-9.707	0.961	0.841	0.159	4	0.30243	0.19172	0.707171	5067	1	-0.035474	0.75883	0.88515	1	13187	1	-0.035474
BEST3	-26.94	0.992	0.515	0.485	4	0.76322	0.58202	0.845396	12746	0	0.39114	0.13862	0.31738	1	4991	2	0.39114
BEST4	-25.033	0.989	0.547	0.453	4	0.67519	0.51563	0.834067	10872	0	0.37206	0.016268	0.062354	0.839142	1325	2	0.37206
BET1	1.128	0.891	0.955	0.045	4	0.14126	0.078756	0.435244	3455	1	-0.16195	0.9667	0.99384	1	17184	0	-0.16195
BET1L	-7.267	0.947	0.877	0.123	4	0.41465	0.25421	0.707171	6394	1	-0.28341	0.97589	0.99636	1	17420	0	-0.28341
BEX1	-15.161	0.98	0.742	0.258	4	0.64152	0.50368	0.834067	10163	0	-0.0091637	0.8028	0.90293	1	13929	0	-0.0091637
BEX2	-0.723	0.908	0.942	0.058	4	0.14777	0.088369	0.471587	3551	1	-0.30917	0.78156	0.89586	1	13547	1	-0.30917
BEX3					4	0.75104	0.56068	0.845396	12510	0	0.42462	0.59346	0.76371	1	11063	1	0.42462
BEX4	-17.011	0.98	0.704	0.296	4	0.33115	0.22926	0.707171	5387	1	0.099905	0.07966	0.24336	1	3698	2	0.099905
BEX5	-10.567	0.965	0.82	0.18	4	0.57153	0.44189	0.834067	8824	1	-0.47039	0.57148	0.75659	1	10864	1	-0.47039
BFAR	-15.101	0.98	0.742	0.258	4	0.46273	0.26673	0.707171	7071	1	0.14064	0.5944	0.76371	1	11074	1	0.14064
BFSP1	-15.586	0.98	0.731	0.269	3	0.5822	0.42961	0.834067	9019	0	0.45725	0.57734	0.7407	1	10917	1	0.45725
BFSP2	-29.665	0.995	0.481	0.519	4	0.87776	0.70182	0.87129	15377	0	0.58086	0.059665	0.19785	1	2982	3	0.58086
BGLAP	-27.265	0.995	0.512	0.488	4	0.73266	0.53855	0.834067	12100	0	0.51033	0.12834	0.31347	1	4818	2	0.51033
BGN	-11.348	0.968	0.809	0.191	4	0.61572	0.49156	0.834067	9644	0	-0.15557	0.94156	0.98643	1	16623	0	-0.15557
BHLHA15	-43.585	1	0.426	0.574	4	0.9999	0.99978	1	19024	0	1.0687	0.00010275	0.00022258	0.072076	57	4	1.0687
BHLHA9	-17.614	0.98	0.693	0.307	4	0.28131	0.19172	0.707171	4869	1	0.26336	0.097803	0.28897	1	4299	2	0.26336
BHLHB9	-13.177	0.974	0.78	0.22	4	0.34734	0.24175	0.707171	5571	1	0.087933	0.29727	0.5954	1	7783	2	0.087933
BHLHE22	-44.115	1	0.425	0.575	4	0.99039	0.96503	0.994497	18538	0	0.80279	0.0019754	0.0072422	0.425727	321	4	0.80279
BHLHE23	-33.598	0.998	0.443	0.557	4	0.86953	0.68538	0.857565	15176	0	0.57899	0.064459	0.20522	1	3152	3	0.57899
BHLHE40	-28.773	0.995	0.491	0.509	4	0.914	0.79393	0.918012	16276	0	0.49523	0.24948	0.48963	1	6921	2	0.49523
BHLHE41	-21.639	0.985	0.603	0.397	4	0.84456	0.65937	0.845396	14606	0	0.042792	0.62303	0.7888	1	11366	1	0.042792
BHMT	-30.76	0.997	0.467	0.533	4	0.98535	0.95797	0.994038	18331	0	0.46461	0.44305	0.70266	1	9770	1	0.46461
BHMT2	-33.347	0.998	0.445	0.555	4	0.99709	0.99047	1	18823	0	0.62231	0.0029119	0.012801	0.519234	443	4	0.62231
BICC1	-21.093	0.985	0.618	0.382	4	0.80626	0.62241	0.845396	13721	0	0.052324	0.79162	0.90293	1	13726	0	0.052324
BICD1	-26.473	0.992	0.521	0.479	4	0.7897	0.61262	0.845396	13334	0	0.44656	0.18966	0.39172	1	5877	2	0.44656
BICD2	-23.992	0.989	0.56	0.44	4	0.87127	0.68538	0.857565	15220	0	0.40063	0.18494	0.38324	1	5796	2	0.40063
BICDL1					4	0.82501	0.65035	0.845396	14173	0	0.40491	0.81218	0.90638	1	14109	0	0.40491
BICDL2					4	0.64896	0.50368	0.834067	10311	0	0.32514	0.57507	0.75659	1	10894	1	0.32514
BICRA					4	0.62015	0.49156	0.834067	9733	0	0.25152	0.064911	0.20522	1	3172	2	0.25152
BICRAL					4	0.81539	0.64121	0.845396	13956	0	0.47699	0.3211	0.61547	1	8211	2	0.47699
BID	-38.057	0.998	0.428	0.572	4	0.85808	0.66819	0.848624	14924	0	1.007	0.00073222	0.0021105	0.235858	162	3	1.007
BIK	-30.608	0.997	0.469	0.531	4	0.94695	0.84893	0.942622	17157	0	0.389	0.07594	0.23016	1	3578	1	0.389
BIN1	-28.209	0.995	0.501	0.499	4	0.54072	0.40436	0.834067	8266	1	0.53731	0.012305	0.052209	0.839142	1149	3	0.53731
BIN2	-24.821	0.989	0.549	0.451	4	0.87582	0.69364	0.864162	15320	0	0.2941	0.22029	0.46277	1	6418	1	0.2941
BIN3	-20.058	0.982	0.638	0.362	4	0.57251	0.44189	0.834067	8843	1	0.085718	0.86857	0.94338	1	15104	0	0.085718
BIRC2	-9.494	0.961	0.842	0.158	4	0.207	0.1291	0.559943	4245	1	0.082092	0.78975	0.89938	1	13693	0	0.082092
BIRC3	-21.34	0.985	0.611	0.389	4	0.75101	0.56068	0.845396	12509	0	0.042582	0.32783	0.63496	1	8338	1	0.042582
BIRC5	19.509	0.684	0.996	0.004	4	0.00040707	1.7879e-05	0.000566	592	3	-2.1016	0.93647	0.9838	1	16479	0	-2.1016
BIRC6	0.674	0.894	0.949	0.051	4	0.061866	0.024451	0.194381	2311	2	-0.63629	0.388	0.68105	1	9354	1	-0.63629
BIRC7	-30.933	0.997	0.466	0.534	4	0.95955	0.89205	0.970311	17495	0	0.52348	0.14943	0.32138	1	5169	2	0.52348
BIRC8	-13.141	0.974	0.781	0.219	4	0.25318	0.16669	0.672708	4601	1	0.1904	0.44971	0.70987	1	9829	1	0.1904
BIVM	-14.349	0.977	0.755	0.245	4	0.39493	0.25421	0.707171	6155	1	0.13428	0.8463	0.93069	1	14717	0	0.13428
BIVM-ERCC5	-19.403	0.98	0.654	0.346	4	0.3191	0.20424	0.707171	5251	1	0.54718	0.07308	0.21751	1	3482	3	0.54718
BLCAP	-22.341	0.986	0.592	0.408	4	0.87376	0.68538	0.857565	15270	0	0.30165	0.68693	0.84243	1	12156	1	0.30165
BLID	-12.595	0.971	0.791	0.209	4	0.70099	0.53855	0.834067	11443	0	-0.072741	0.97957	0.9969	1	17518	0	-0.072741
BLK	-24.13	0.989	0.558	0.442	4	0.4098	0.25421	0.707171	6332	1	0.40192	0.025969	0.078686	0.849641	1743	1	0.40192
BLM	21.566	0.658	0.995	0.005	4	0.00042418	1.7879e-05	0.000566	602	4	-1.3288	0.99958	0.99999	1	18639	0	-1.3288
BLMH	-9.816	0.961	0.837	0.163	4	0.31819	0.20424	0.707171	5241	1	0.01768	0.86808	0.94338	1	15097	0	0.01768
BLNK	-17.003	0.98	0.704	0.296	4	0.32959	0.22926	0.707171	5363	1	0.40286	0.18357	0.38324	1	5766	2	0.40286
BLOC1S1	-17.242	0.98	0.699	0.301	4	0.53778	0.40436	0.834067	8224	1	0.30361	0.69994	0.84961	1	12331	1	0.30361
BLOC1S2	8.824	0.815	0.989	0.011	4	0.046378	0.018107	0.161577	2136	2	-0.44334	0.07156	0.21459	1	3424	1	-0.44334
BLOC1S3	-30.395	0.997	0.472	0.528	4	0.87894	0.70182	0.87129	15397	0	0.57963	0.15214	0.32538	1	5220	2	0.57963
BLOC1S4	-38.668	1	0.429	0.571	4	0.99346	0.97509	0.99717	18649	0	0.78149	0.0065367	0.03112	0.762544	775	4	0.78149
BLOC1S5	-1.943	0.921	0.935	0.065	4	0.11013	0.036058	0.223526	2996	2	-0.576	0.87003	0.94338	1	15127	0	-0.576
BLOC1S6	-16.189	0.98	0.718	0.282	4	0.25879	0.16669	0.672708	4651	1	0.41051	0.66323	0.81391	1	11843	1	0.41051
BLVRA	-20.793	0.983	0.626	0.374	4	0.62745	0.49156	0.834067	9890	0	0.21728	0.2054	0.42959	1	6179	1	0.21728
BLVRB	-9.812	0.961	0.838	0.162	4	0.40532	0.25421	0.707171	6275	1	-0.35181	0.8362	0.91925	1	14529	0	-0.35181
BLZF1	-1.98	0.921	0.935	0.065	4	0.1556	0.099017	0.503384	3705	2	-0.48168	0.35276	0.65029	1	8811	1	-0.48168
BMF	-29.834	0.995	0.479	0.521	4	0.5498	0.41688	0.834067	8427	1	0.73506	0.031752	0.10397	0.997829	1962	3	0.73506
BMI1	-14.799	0.979	0.747	0.253	4	0.3507	0.24175	0.707171	5610	1	0.18534	0.76258	0.88515	1	13244	1	0.18534
BMP1	-11.442	0.968	0.809	0.191	3	0.57529	0.42961	0.834067	8889	0	-0.17202	0.95429	0.98748	1	16898	0	-0.17202
BMP10	-16.595	0.98	0.71	0.29	4	0.52364	0.34181	0.818341	7999	1	0.094235	0.88673	0.95428	1	15449	0	0.094235
BMP15	-25.209	0.991	0.543	0.457
BMP2	-37.975	0.998	0.429	0.571	4	0.99945	0.99881	1	18976	0	0.89954	0.00054572	0.0013378	0.175064	142	4	0.89954
BMP2K	-19.052	0.98	0.663	0.337	4	0.25394	0.16669	0.672708	4608	1	0.26986	0.057167	0.18934	1	2886	1	0.26986
BMP3	-25.447	0.991	0.54	0.46	4	0.84682	0.65937	0.845396	14661	0	0.21599	0.26697	0.54827	1	7256	2	0.21599
BMP4	-14.773	0.979	0.747	0.253	4	0.48247	0.29179	0.742207	7374	1	0.21213	0.87036	0.94338	1	15137	0	0.21213
BMP5	-23.231	0.986	0.573	0.427	4	0.6105	0.49156	0.834067	9546	0	0.48018	0.087299	0.25281	1	3954	3	0.48018
BMP6	-22.732	0.986	0.583	0.417	4	0.55174	0.42946	0.834067	8463	1	0.31919	0.060173	0.19785	1	3001	2	0.31919
BMP7	-24.444	0.989	0.552	0.448	4	0.81275	0.63188	0.845396	13883	0	0.076865	0.10965	0.29886	1	4501	1	0.076865
BMP8A	-24.894	0.989	0.549	0.451	4	0.87625	0.69364	0.864162	15332	0	0.32053	0.11361	0.29886	1	4577	1	0.32053
BMP8B	-31.519	0.998	0.46	0.54	4	0.96957	0.9193	0.982121	17812	0	0.53719	0.010214	0.049972	0.839142	1059	2	0.53719
BMPER	-25.487	0.991	0.538	0.462	4	0.72438	0.53855	0.834067	11936	0	0.5335	0.29843	0.5954	1	7809	2	0.5335
BMPR1A	-7.827	0.952	0.874	0.126	4	0.099772	0.029801	0.194381	2838	2	-0.31163	0.40475	0.68459	1	9464	1	-0.31163
BMPR1B	-18.301	0.98	0.677	0.323	4	0.59338	0.49156	0.834067	9228	0	0.19227	0.49014	0.72421	1	10155	1	0.19227
BMPR2	-24.625	0.989	0.551	0.449	4	0.65857	0.51562	0.834067	10525	0	0.30517	0.083715	0.24955	1	3834	2	0.30517
BMS1	7.331	0.825	0.978	0.022	4	0.10376	0.029801	0.194381	2906	2	-0.64239	0.98224	0.99715	1	17606	0	-0.64239
BMT2					4	0.58048	0.45443	0.834067	8990	1	0.14249	0.52689	0.73861	1	10457	1	0.14249
BMX	-20.131	0.982	0.637	0.363	4	0.63885	0.50368	0.834067	10113	0	0.11131	0.24475	0.47382	1	6842	2	0.11131
BNC1	-24.38	0.989	0.553	0.447	4	0.4762	0.29179	0.742207	7275	1	0.71026	0.037885	0.13016	1	2196	3	0.71026
BNC2	-33.896	0.998	0.441	0.559	4	0.97851	0.93351	0.985775	18086	0	0.61556	0.033146	0.10634	0.997829	2017	3	0.61556
BNIP1	2.027	0.882	0.959	0.041	4	0.019408	0.0069322	0.076423	1725	3	-0.68376	0.99646	0.99925	1	18217	0	-0.68376
BNIP2	-11.013	0.968	0.814	0.186	4	0.16747	0.10459	0.509621	3901	1	0.155	0.36581	0.66569	1	9049	2	0.155
BNIP3	-17.63	0.98	0.692	0.308	4	0.50462	0.34181	0.818341	7692	1	-0.1367	0.84143	0.92222	1	14628	0	-0.1367
BNIP3L	-19.474	0.98	0.653	0.347	4	0.44843	0.26673	0.707171	6863	1	0.16612	0.88389	0.95228	1	15394	0	0.16612
BNIPL	-25.653	0.991	0.535	0.465	4	0.84954	0.65937	0.845396	14722	0	0.29765	0.32347	0.61547	1	8255	2	0.29765
BOC	-34.473	0.998	0.438	0.562	4	0.97635	0.93085	0.985775	18015	0	0.74485	0.024295	0.074888	0.839142	1669	3	0.74485
BOD1	-32.689	0.998	0.45	0.55	4	0.89708	0.7404	0.889981	15853	0	0.6459	0.082548	0.24955	1	3792	2	0.6459
BOD1L1	-23.052	0.986	0.575	0.425	4	0.51177	0.34181	0.818341	7805	1	0.45319	0.15973	0.34873	1	5357	2	0.45319
BOD1L2	-30.837	0.997	0.467	0.533	4	0.93738	0.8231	0.932033	16884	0	0.59833	0.075149	0.22722	1	3553	3	0.59833
BOK	-34.805	0.998	0.437	0.563	4	0.97951	0.94107	0.990477	18130	0	0.74555	0.03326	0.10634	0.997829	2021	3	0.74555
BOLA1	-28.499	0.995	0.495	0.505	4	0.85161	0.65937	0.845396	14775	0	0.60799	0.044009	0.13854	1	2430	3	0.60799
BOLA2	-10.251	0.964	0.828	0.172	4	0.38243	0.24175	0.707171	5994	1	-0.50013	0.58412	0.76371	1	10986	1	-0.50013
BOLA2B	-13.303	0.974	0.778	0.222	4	0.43749	0.26673	0.707171	6709	1	0.013751	0.67298	0.82819	1	11964	1	0.013751
BOLA3	6.667	0.837	0.975	0.025	3	0.07316	0.026351	0.194381	2473	1	-0.23967	0.79931	0.89775	1	13858	0	-0.23967
BOLL	-23.932	0.989	0.561	0.439	4	0.68817	0.52714	0.834067	11157	0	0.28826	0.21142	0.45772	1	6265	1	0.28826
BOP1	35.774	0.483	0.997	0.003	4	0.00042102	1.7879e-05	0.000566	600	3	-2.1309	0.97627	0.99665	1	17431	0	-2.1309
BORA	11.205	0.785	0.99	0.01	4	0.032077	0.015014	0.143706	1982	2	-0.87377	0.95279	0.98873	1	16873	0	-0.87377
BORCS5					4	0.31953	0.20424	0.707171	5255	1	0.5212	0.070268	0.21459	1	3380	3	0.5212
BORCS6					4	0.74819	0.5497	0.844007	12440	0	0.35337	0.095213	0.27487	1	4211	1	0.35337
BORCS7					4	0.9828	0.95208	0.994038	18239	0	0.58028	0.10213	0.29548	1	4373	2	0.58028
BORCS8					4	0.6608	0.51562	0.834067	10566	0	0.18144	0.121	0.30969	1	4706	1	0.18144
BORCS8-MEF2B					4	0.62672	0.49156	0.834067	9874	0	-0.029218	0.0055499	0.028232	0.762544	683	1	-0.029218
BPGM	-29.177	0.995	0.487	0.513	4	0.90118	0.75475	0.903823	15950	0	0.41113	0.35267	0.65029	1	8809	2	0.41113
BPHL	-18.902	0.98	0.666	0.334	4	0.62656	0.49156	0.834067	9870	0	0.10602	0.58429	0.76371	1	10987	1	0.10602
BPI	-26.849	0.992	0.515	0.485	4	0.68814	0.52714	0.834067	11156	0	0.64785	0.050898	0.17085	1	2658	3	0.64785
BPIFA1	-33.733	0.998	0.443	0.557	4	0.92891	0.80005	0.918012	16649	0	0.76476	0.0157	0.062353	0.839142	1308	3	0.76476
BPIFA2	-23.352	0.988	0.57	0.43	4	0.54483	0.41688	0.834067	8341	1	0.58676	0.067179	0.21459	1	3252	3	0.58676
BPIFA3	-21.574	0.985	0.606	0.394	4	0.73526	0.53855	0.834067	12151	0	0.39969	0.22967	0.46879	1	6572	2	0.39969
BPIFB1	-16.131	0.98	0.72	0.28	3	0.82366	0.65148	0.845396	14137	0	0.33369	0.76675	0.88049	1	13311	0	0.33369
BPIFB2	-18.788	0.98	0.668	0.332	4	0.78962	0.61262	0.845396	13332	0	0.24726	0.90574	0.96676	1	15818	0	0.24726
BPIFB3	-37.083	0.998	0.431	0.569	4	0.99571	0.98365	1	18761	0	0.84084	0.0042919	0.021627	0.699142	576	4	0.84084
BPIFB4	-30.906	0.997	0.466	0.534	4	0.94397	0.83901	0.938708	17069	0	0.6951	0.024541	0.074888	0.839142	1681	3	0.6951
BPIFB6	-25.05	0.989	0.546	0.454
BPIFC	-10.859	0.965	0.814	0.186	4	0.49259	0.29179	0.742207	7531	1	0.0019214	0.96301	0.99239	1	17091	0	0.0019214
BPNT1	-11.378	0.968	0.809	0.191	4	0.56657	0.44189	0.834067	8732	1	-0.17017	0.93395	0.98291	1	16431	0	-0.17017
BPTF	32.2	0.525	0.997	0.003	4	0.00011152	7.5145e-06	0.000361	382	4	-1.8901	0.99989	0.99999	1	18769	0	-1.8901
BPY2	-20.108	0.982	0.637	0.363	4	0.75247	0.56068	0.845396	12535	0	0.14813	0.87402	0.94794	1	15207	0	0.14813
BPY2B	-30.436	0.997	0.471	0.529	4	0.75406	0.56068	0.845396	12569	0	0.1072	0.85794	0.94102	1	14913	0	0.1072
BPY2C	-19.626	0.982	0.651	0.349	4	0.17503	0.1291	0.559943	4034	2	-0.53931	0.711	0.86023	1	12488	1	-0.53931
BRAF	-7.899	0.952	0.871	0.129	4	0.16512	0.10459	0.509621	3863	2	-0.22582	0.91655	0.97259	1	16061	0	-0.22582
BRAP	-7.441	0.949	0.874	0.126	4	0.37702	0.24175	0.707171	5926	1	-0.26913	0.89084	0.95819	1	15518	0	-0.26913
BRAT1	2.837	0.873	0.962	0.038	4	0.068864	0.027042	0.194381	2405	2	-0.36813	0.67259	0.82819	1	11957	1	-0.36813
BRCA1	27.093	0.592	0.997	0.003	4	0.0039076	0.0010414	0.016869	1073	3	-1.8326	0.98702	0.99782	1	17788	0	-1.8326
BRCA2	-1.668	0.92	0.938	0.062	4	0.34212	0.24175	0.707171	5505	1	-0.4299	0.99198	0.99867	1	17980	0	-0.4299
BRCC3	-29.649	0.995	0.482	0.518	4	0.89255	0.73293	0.884903	15748	0	0.62624	0.060222	0.19785	1	3002	3	0.62624
BRD1	-38.051	0.998	0.428	0.572	4	0.99602	0.98457	1	18772	0	0.86297	0.0031261	0.014433	0.564678	470	4	0.86297
BRD2	8.222	0.817	0.982	0.018	4	0.054987	0.02445	0.194381	2239	2	-0.60708	0.98112	0.9969	1	17570	0	-0.60708
BRD3	-24.203	0.989	0.556	0.444	4	0.7787	0.60267	0.845396	13072	0	0.477	0.33257	0.6391	1	8431	2	0.477
BRD4	6.985	0.832	0.975	0.025	4	0.034461	0.016464	0.150579	2013	2	-0.86931	0.99233	0.99881	1	18001	0	-0.86931
BRD7	8.007	0.817	0.982	0.018	4	0.016098	0.0039689	0.046208	1602	3	-0.89185	0.995	0.99905	1	18131	0	-0.89185
BRD8	-11.524	0.968	0.808	0.192	4	0.57337	0.44189	0.834067	8858	1	-0.18343	0.93649	0.9838	1	16481	0	-0.18343
BRD9	-18.323	0.98	0.677	0.323	4	0.34338	0.24175	0.707171	5522	1	0.29988	0.24343	0.47382	1	6819	2	0.29988
BRDT	-21.059	0.985	0.619	0.381	4	0.79678	0.62241	0.845396	13496	0	0.17561	0.38431	0.68105	1	9326	1	0.17561
BRE	-15.352	0.98	0.736	0.264
BRF1	-12.4	0.971	0.797	0.203	4	0.35314	0.24175	0.707171	5643	1	0.017633	0.69674	0.84243	1	12286	1	0.017633
BRF2	7.836	0.821	0.982	0.018	4	0.083814	0.027043	0.194381	2622	2	-0.66096	0.18317	0.38324	1	5760	1	-0.66096
BRI3	-23.55	0.988	0.568	0.432	4	0.71134	0.53855	0.834067	11661	0	0.29773	0.072308	0.21459	1	3453	2	0.29773
BRI3BP	-34.431	0.998	0.438	0.562	4	0.99661	0.98984	1	18798	0	0.67894	0.0033879	0.015015	0.564678	500	4	0.67894
BRICD5	-27.907	0.995	0.503	0.497	4	0.85253	0.65937	0.845396	14797	0	0.39604	0.072114	0.21459	1	3447	2	0.39604
BRINP1	-29.51	0.995	0.483	0.517	4	0.97951	0.94107	0.990477	18131	0	0.53313	0.086373	0.25281	1	3920	3	0.53313
BRINP2	-26.391	0.992	0.524	0.476	4	0.69019	0.52714	0.834067	11195	0	0.29957	0.056259	0.18524	1	2858	2	0.29957
BRINP3	-23.906	0.988	0.561	0.439	4	0.59392	0.49156	0.834067	9240	0	0.42453	0.22093	0.46277	1	6424	2	0.42453
BRIP1	-17.997	0.98	0.686	0.314	4	0.54193	0.40436	0.834067	8290	1	0.24437	0.75441	0.88515	1	13099	1	0.24437
BRIX1	40.173	0.424	0.996	0.004	4	0.00079189	8.9915e-05	0.002369	716	3	-2.2925	0.9974	0.99933	1	18302	0	-2.2925
BRK1	-14.713	0.979	0.748	0.252	4	0.27549	0.19172	0.707171	4802	1	0.17238	0.2634	0.52231	1	7190	2	0.17238
BRMS1	-15.589	0.98	0.731	0.269	3	0.78267	0.5799	0.845396	13166	0	0.082059	0.80836	0.90103	1	14036	0	0.082059
BRMS1L	-16.735	0.98	0.707	0.293	4	0.74937	0.56068	0.845396	12468	0	0.035893	0.89781	0.96002	1	15660	0	0.035893
BROX	-15.331	0.98	0.736	0.264	4	0.30661	0.19172	0.707171	5119	1	0.13044	0.25178	0.50063	1	6961	1	0.13044
BRPF1	-0.457	0.908	0.942	0.058	4	0.063204	0.024451	0.194381	2332	2	-0.78405	0.084308	0.25281	1	3847	1	-0.78405
BRPF3	-19.697	0.982	0.647	0.353	4	0.49663	0.31676	0.796588	7590	1	0.15028	0.10185	0.29548	1	4369	1	0.15028
BRS3	-14.847	0.979	0.746	0.254	4	0.50518	0.34181	0.818341	7701	1	0.072781	0.64893	0.81029	1	11674	1	0.072781
BRSK1	-11.277	0.968	0.81	0.19	4	0.69887	0.52714	0.834067	11399	0	-0.14253	0.98873	0.99782	1	17847	0	-0.14253
BRSK2	-26.631	0.992	0.52	0.48	4	0.68015	0.52714	0.834067	10981	0	0.085945	0.76673	0.88515	1	13309	1	0.085945
BRWD1	0.679	0.894	0.949	0.051	4	0.026114	0.013775	0.133794	1907	3	-0.56615	0.95641	0.9894	1	16946	0	-0.56615
BRWD3	-14.043	0.976	0.758	0.242	4	0.63168	0.49156	0.834067	9978	0	-0.10214	0.69983	0.84961	1	12329	1	-0.10214
BSCL2	-22.476	0.986	0.589	0.411	4	0.91995	0.79393	0.918012	16426	0	0.19874	0.90678	0.96676	1	15845	0	0.19874
BSDC1	-19.847	0.982	0.643	0.357	4	0.49761	0.31676	0.796588	7602	1	0.25185	0.070961	0.21459	1	3403	1	0.25185
BSG	-21.025	0.985	0.62	0.38	4	0.87967	0.7097	0.880385	15410	0	0.17802	0.86064	0.94102	1	14961	0	0.17802
BSN	-31.541	0.998	0.46	0.54	4	0.95266	0.86746	0.956194	17320	0	0.52905	0.090726	0.26294	1	4068	3	0.52905
BSND	-17.935	0.98	0.687	0.313	4	0.56755	0.44189	0.834067	8751	1	0.23339	0.78456	0.89938	1	13606	0	0.23339
BSPH1	18.22	0.703	0.996	0.004	4	0.031899	0.015014	0.143706	1979	2	-0.789	0.94465	0.98722	1	16683	0	-0.789
BSPRY	-30.594	0.997	0.469	0.531	4	0.87681	0.69364	0.864162	15353	0	0.67314	0.022728	0.074888	0.839142	1604	3	0.67314
BST1	-23.728	0.988	0.565	0.435	4	0.80583	0.62241	0.845396	13712	0	0.2722	0.36694	0.66569	1	9072	1	0.2722
BST2	-25.706	0.991	0.535	0.465	4	0.88648	0.72542	0.884903	15600	0	0.36921	0.27268	0.55339	1	7348	2	0.36921
BSX	-27.126	0.995	0.514	0.486	4	0.89457	0.73293	0.884903	15793	0	0.38968	0.52677	0.73861	1	10455	1	0.38968
BTAF1	-14.209	0.977	0.756	0.244	4	0.47999	0.29179	0.742207	7329	1	-0.097607	0.52067	0.73499	1	10403	1	-0.097607
BTBD1	-19.113	0.98	0.663	0.337	4	0.72691	0.53855	0.834067	11988	0	0.15887	0.50094	0.73142	1	10240	1	0.15887
BTBD10	-16.684	0.98	0.707	0.293	4	0.63814	0.50368	0.834067	10099	0	0.089014	0.26014	0.52231	1	7130	1	0.089014
BTBD11	-35.111	0.998	0.437	0.563	4	0.99104	0.9681	0.995438	18563	0	0.74122	0.0089558	0.041809	0.819249	959	4	0.74122
BTBD16	-15.773	0.98	0.731	0.269	4	0.16885	0.11049	0.530258	3926	1	0.54224	0.11156	0.29886	1	4537	2	0.54224
BTBD17	-34.959	0.998	0.437	0.563	4	0.98437	0.95411	0.994038	18289	0	0.65895	0.029952	0.094986	0.955612	1887	3	0.65895
BTBD18	-22.262	0.986	0.592	0.408	4	0.8996	0.74772	0.897588	15916	0	0.22921	0.78378	0.89938	1	13590	0	0.22921
BTBD19	-16	0.98	0.721	0.279	4	0.71177	0.53855	0.834067	11672	0	0.070899	0.55548	0.74589	1	10708	1	0.070899
BTBD2	-32.194	0.998	0.455	0.545	4	0.87033	0.68538	0.857565	15194	0	0.57235	0.05453	0.17458	1	2801	2	0.57235
BTBD3	-9.541	0.961	0.842	0.158	4	0.4817	0.29179	0.742207	7358	1	-0.095324	0.83432	0.91925	1	14501	0	-0.095324
BTBD6	-21.605	0.985	0.606	0.394	4	0.87481	0.69364	0.864162	15294	0	0.18269	0.80537	0.90293	1	13975	0	0.18269
BTBD7	-22.97	0.986	0.576	0.424	4	0.84347	0.65937	0.845396	14584	0	0.136	0.53573	0.73861	1	10531	1	0.136
BTBD8	-7.895	0.952	0.871	0.129	3	0.16131	0.079227	0.435579	3800	1	-0.024345	0.03298	0.11008	1	2009	1	-0.024345
BTBD9	-5.92	0.941	0.891	0.109	4	0.2902	0.19172	0.707171	4951	1	-0.12835	0.96337	0.99291	1	17096	0	-0.12835
BTC	-1.558	0.918	0.938	0.062	4	0.065844	0.024451	0.194381	2369	2	-0.7534	0.91277	0.96978	1	15993	0	-0.7534
BTD	-30.123	0.997	0.475	0.525	4	0.9747	0.93085	0.985775	17967	0	0.51086	0.28556	0.58523	1	7567	2	0.51086
BTF3	-5.36	0.939	0.896	0.104	4	0.16567	0.10459	0.509621	3878	2	-0.1871	0.23738	0.46879	1	6708	1	-0.1871
BTF3L4	11.801	0.784	0.99	0.01	4	0.014093	0.0031258	0.039262	1521	3	-1.2447	0.65559	0.81029	1	11752	1	-1.2447
BTG1	-22.013	0.985	0.595	0.405	4	0.70936	0.53855	0.834067	11619	0	0.29642	0.2	0.41839	1	6086	2	0.29642
BTG2	-36.374	0.998	0.433	0.567	4	0.99697	0.99047	1	18815	0	0.67451	0.003032	0.012801	0.519234	458	4	0.67451
BTG3	1.514	0.888	0.958	0.042	4	0.10329	0.029801	0.194381	2901	2	-0.64981	0.98762	0.99782	1	17807	0	-0.64981
BTG4	-19.535	0.982	0.654	0.346	4	0.65796	0.50368	0.834067	10512	0	0.10078	0.56547	0.75659	1	10804	1	0.10078
BTK	-25.249	0.991	0.542	0.458	4	0.75609	0.57148	0.845396	12601	0	0.38306	0.11562	0.30236	1	4608	2	0.38306
BTLA	-21.859	0.985	0.599	0.401	4	0.51552	0.34181	0.818341	7862	1	0.37284	0.26541	0.54313	1	7229	2	0.37284
BTN1A1	-31.515	0.998	0.46	0.54	4	0.86958	0.68538	0.857565	15177	0	0.69614	0.018924	0.066672	0.839142	1442	3	0.69614
BTN2A1	-13.072	0.974	0.783	0.217	4	0.14553	0.088368	0.471587	3519	2	-0.23057	0.31649	0.61547	1	8125	1	-0.23057
BTN2A2	-26.548	0.992	0.521	0.479	4	0.92941	0.80005	0.918012	16662	0	0.38716	0.36745	0.66569	1	9085	2	0.38716
BTN3A1	-24.692	0.989	0.551	0.449	4	0.90473	0.77495	0.918012	16032	0	0.28816	0.37946	0.68105	1	9280	2	0.28816
BTN3A2	-33.095	0.998	0.447	0.553	4	0.96778	0.91619	0.982121	17764	0	0.63905	0.052308	0.17458	1	2708	2	0.63905
BTN3A3	-10.492	0.965	0.821	0.179	4	0.44356	0.26673	0.707171	6796	1	-0.14338	0.91107	0.96978	1	15944	0	-0.14338
BTNL10	-30.759	0.997	0.467	0.533	4	0.96722	0.90974	0.97969	17744	0	0.5665	0.22352	0.46879	1	6467	2	0.5665
BTNL2	-26.712	0.992	0.519	0.481	4	0.93012	0.81185	0.92136	16682	0	0.40022	0.35716	0.65434	1	8893	2	0.40022
BTNL3	-15.213	0.98	0.74	0.26	4	0.37879	0.24175	0.707171	5949	1	0.1093	0.5608	0.75304	1	10760	1	0.1093
BTNL8	-28.151	0.995	0.501	0.499	4	0.75299	0.56068	0.845396	12543	0	0.46629	0.12143	0.30969	1	4714	2	0.46629
BTNL9	-26.648	0.992	0.519	0.481	4	0.74959	0.56068	0.845396	12475	0	0.53134	0.13764	0.31738	1	4973	2	0.53134
BTRC	-18.583	0.98	0.673	0.327	4	0.56826	0.44189	0.834067	8765	1	0.10078	0.29232	0.58523	1	7685	1	0.10078
BUB1	-4.841	0.935	0.902	0.098	4	0.17192	0.11049	0.530258	3974	1	-0.061561	0.67446	0.82819	1	11989	1	-0.061561
BUB1B	-1.821	0.921	0.937	0.063	4	0.13909	0.078756	0.435244	3425	2	-0.56046	0.99339	0.99905	1	18053	0	-0.56046
BUB3	91.082	0.045	1	0	4	5.2852e-08	2.5912e-07	2e-05	13	4	-3.5166	1	1	1	19044	0	-3.5166
BUD13	-16.185	0.98	0.718	0.282	4	0.62112	0.49156	0.834067	9752	0	0.086424	0.89345	0.96002	1	15560	0	0.086424
BUD23					4	0.0039361	0.0010414	0.016869	1076	3	-1.5053	0.87747	0.95013	1	15273	0	-1.5053
BUD31	67.777	0.148	1	0	4	2.91e-05	2.5912e-07	2e-05	232	3	-3.1982	0.99564	0.99915	1	18169	0	-3.1982
BVES	-21.766	0.985	0.6	0.4	4	0.48417	0.29179	0.742207	7405	1	0.82492	0.0017488	0.0055791	0.361319	290	3	0.82492
BYSL	-8.38	0.956	0.863	0.137	4	0.19102	0.1291	0.559943	4147	1	-0.17917	0.099607	0.29218	1	4328	1	-0.17917
BZRAP1	-36.85	0.998	0.432	0.568
BZW1	-7.197	0.946	0.878	0.122	4	0.17068	0.11049	0.530258	3952	1	0.091567	0.85252	0.93846	1	14825	0	0.091567
BZW2	-7.831	0.952	0.872	0.128	4	0.05059	0.022142	0.191935	2185	2	-0.41612	0.72654	0.87102	1	12695	1	-0.41612
C10orf10	-26.796	0.992	0.516	0.484	4	0.94877	0.84893	0.942622	17211	0	0.37065	0.66484	0.81391	1	11854	1	0.37065
C10orf105	-20.281	0.983	0.634	0.366	4	0.72311	0.53855	0.834067	11907	0	-0.10548	0.77788	0.89586	1	13491	1	-0.10548
C10orf107	-16.767	0.98	0.707	0.293	4	0.27284	0.17925	0.707171	4780	1	0.30274	0.21511	0.46277	1	6328	2	0.30274
C10orf111	-23.331	0.988	0.57	0.43	4	0.57565	0.45443	0.834067	8898	1	0.44042	0.28973	0.58523	1	7630	2	0.44042
C10orf113	-26.034	0.991	0.531	0.469	4	0.55597	0.42946	0.834067	8537	1	0.6379	0.060051	0.19785	1	2994	2	0.6379
C10orf12	-15.018	0.979	0.745	0.255
C10orf120	-26.237	0.992	0.526	0.474	4	0.72494	0.53855	0.834067	11948	0	0.42015	0.12592	0.31347	1	4782	1	0.42015
C10orf126	-16.766	0.98	0.707	0.293	4	0.31339	0.20424	0.707171	5199	1	0.30507	0.31946	0.61547	1	8183	2	0.30507
C10orf128	-30.823	0.997	0.467	0.533	4	0.92161	0.79393	0.918012	16462	0	0.54873	0.18611	0.38324	1	5818	2	0.54873
C10orf131	-21.554	0.985	0.607	0.393
C10orf142	-17.136	0.98	0.701	0.299	4	0.58945	0.47933	0.834067	9154	0	0.089754	0.74193	0.87102	1	12909	1	0.089754
C10orf2	87.439	0.05	1	0
C10orf25	-16.535	0.98	0.711	0.289	4	0.32269	0.20424	0.707171	5296	1	0.34292	0.35542	0.65434	1	8861	2	0.34292
C10orf32	-32.228	0.998	0.455	0.545
C10orf35	-26.935	0.992	0.515	0.485	4	0.41603	0.25421	0.707171	6410	1	0.51389	0.030577	0.097556	0.967714	1917	2	0.51389
C10orf53	-33.277	0.998	0.446	0.554	4	0.93805	0.82857	0.936884	16897	0	0.67782	0.017042	0.065232	0.839142	1357	2	0.67782
C10orf54	-18.112	0.98	0.682	0.318
C10orf55	-20.404	0.983	0.632	0.368	4	0.58393	0.46688	0.834067	9053	1	0.19409	0.4682	0.72064	1	9970	1	0.19409
C10orf62	-33.66	0.998	0.443	0.557	4	0.80879	0.62241	0.845396	13790	0	0.51021	0.22438	0.46879	1	6483	2	0.51021
C10orf67	-27.46	0.995	0.511	0.489	4	0.76841	0.58202	0.845396	12861	0	0.53184	0.24572	0.47382	1	6860	2	0.53184
C10orf71	-15.881	0.98	0.726	0.274	4	0.50998	0.34181	0.818341	7779	1	0.091498	0.2794	0.56943	1	7463	2	0.091498
C10orf76	-15.619	0.98	0.731	0.269	4	0.32174	0.20424	0.707171	5282	1	0.18585	0.19813	0.41839	1	6049	2	0.18585
C10orf82	-25.273	0.991	0.542	0.458	4	0.68485	0.52714	0.834067	11092	0	0.32135	0.081442	0.24336	1	3762	2	0.32135
C10orf88	-26.306	0.992	0.525	0.475	4	0.4875	0.29179	0.742207	7451	1	0.60672	0.060781	0.19785	1	3015	3	0.60672
C10orf90	-12.257	0.971	0.798	0.202	4	0.3645	0.24175	0.707171	5767	1	-0.11191	0.83326	0.91925	1	14482	0	-0.11191
C10orf91	-20.661	0.983	0.629	0.371	4	0.72642	0.53855	0.834067	11978	0	-0.045856	0.94556	0.98799	1	16702	0	-0.045856
C10orf95	-34.353	0.998	0.439	0.561	4	0.82938	0.65035	0.845396	14271	0	0.69264	0.023436	0.074888	0.839142	1640	3	0.69264
C10orf99	-21.965	0.985	0.595	0.405	4	0.42711	0.25421	0.707171	6565	1	0.59724	0.07471	0.22229	1	3538	3	0.59724
C11orf1	-23.884	0.988	0.562	0.438	4	0.59316	0.49156	0.834067	9223	0	0.48256	0.084327	0.25281	1	3848	3	0.48256
C11orf16	-25.37	0.991	0.541	0.459	4	0.73596	0.53855	0.834067	12168	0	0.36564	0.34837	0.65029	1	8715	2	0.36564
C11orf21	-35.638	0.998	0.435	0.565	4	0.95254	0.86301	0.952615	17317	0	0.48139	0.087462	0.25281	1	3963	3	0.48139
C11orf24	-34.881	0.998	0.437	0.563	4	0.9862	0.95983	0.994038	18363	0	0.70888	0.018402	0.065232	0.839142	1424	3	0.70888
C11orf30	-8.73	0.956	0.856	0.144
C11orf31	-26.631	0.992	0.52	0.48
C11orf40	-20.696	0.983	0.628	0.372	4	0.28828	0.19172	0.707171	4939	1	0.24564	0.29702	0.5954	1	7774	1	0.24564
C11orf42	-30.863	0.997	0.466	0.534	4	0.76301	0.58202	0.845396	12741	0	0.19221	0.84246	0.9251	1	14644	0	0.19221
C11orf44	-17.196	0.98	0.701	0.299	4	0.586	0.46688	0.834067	9090	0	0.14813	0.77626	0.89586	1	13467	1	0.14813
C11orf45	-22.189	0.986	0.593	0.407	4	0.64553	0.50368	0.834067	10251	0	0.34056	0.5682	0.75659	1	10829	1	0.34056
C11orf49	-19.804	0.982	0.644	0.356	4	0.85551	0.65937	0.845396	14865	0	0.086293	0.73875	0.87102	1	12866	1	0.086293
C11orf52	-29.5	0.995	0.483	0.517	4	0.96869	0.91619	0.982121	17789	0	0.51669	0.22765	0.46879	1	6539	2	0.51669
C11orf53	-36.934	0.998	0.432	0.568	4	0.99501	0.97858	0.998064	18727	0	0.77464	0.0049932	0.027114	0.762544	643	4	0.77464
C11orf54	-22.572	0.986	0.588	0.412	4	0.81483	0.63188	0.845396	13944	0	0.14998	0.53881	0.74222	1	10560	1	0.14998
C11orf57	23.689	0.632	0.998	0.002	4	0.015046	0.0039684	0.046208	1553	2	-1.1746	0.97675	0.99665	1	17448	0	-1.1746
C11orf58	19.417	0.687	0.996	0.004	4	0.014288	0.0035233	0.043829	1530	2	-0.98561	0.95037	0.98873	1	16811	0	-0.98561
C11orf63	-4.558	0.935	0.904	0.096	4	0.10919	0.036058	0.223526	2984	2	-0.26593	0.8989	0.96175	1	15683	0	-0.26593
C11orf65	-17.931	0.98	0.688	0.312	4	0.47027	0.26673	0.707171	7184	1	0.26304	0.32359	0.61547	1	8259	2	0.26304
C11orf68	-28.561	0.995	0.494	0.506	4	0.75631	0.57148	0.845396	12608	0	0.67089	0.014989	0.061002	0.839142	1269	3	0.67089
C11orf70	-24.161	0.989	0.557	0.443	4	0.84908	0.65937	0.845396	14711	0	0.20293	0.30877	0.61109	1	7994	1	0.20293
C11orf71	-36.483	0.998	0.433	0.567	4	0.98435	0.95411	0.994038	18288	0	0.79238	0.018047	0.065232	0.839142	1406	3	0.79238
C11orf73	-0.079	0.905	0.942	0.058
C11orf74	-14.372	0.977	0.755	0.245	4	0.47079	0.26673	0.707171	7192	1	-0.026015	0.44159	0.70266	1	9755	1	-0.026015
C11orf80	-14.078	0.977	0.758	0.242	4	0.58169	0.46688	0.834067	9009	1	-0.04559	0.91006	0.96832	1	15916	0	-0.04559
C11orf84	-23.339	0.988	0.57	0.43	4	0.50704	0.34181	0.818341	7739	1	0.57171	0.083171	0.24955	1	3811	3	0.57171
C11orf85	-15.248	0.98	0.74	0.26
C11orf86	-29.323	0.995	0.485	0.515	4	0.85249	0.65937	0.845396	14796	0	0.50797	0.070529	0.21459	1	3387	2	0.50797
C11orf87	-24.745	0.989	0.551	0.449	4	0.95564	0.88023	0.967089	17395	0	0.27249	0.82247	0.91616	1	14284	0	0.27249
C11orf88	-26.741	0.992	0.518	0.482	4	0.7547	0.56068	0.845396	12581	0	0.47905	0.26405	0.53262	1	7206	2	0.47905
C11orf91	-28.639	0.995	0.492	0.508	4	0.93934	0.83381	0.936884	16934	0	0.53352	0.17108	0.35289	1	5544	2	0.53352
C11orf94	-25.248	0.991	0.542	0.458	4	0.91907	0.79393	0.918012	16407	0	0.32208	0.48008	0.72064	1	10072	1	0.32208
C11orf95	-28.123	0.995	0.501	0.499	4	0.94741	0.84893	0.942622	17168	0	0.47378	0.36574	0.66569	1	9047	2	0.47378
C11orf96	-38.976	1	0.428	0.572	4	0.98025	0.94341	0.992062	18156	0	0.8627	0.0041717	0.021627	0.699142	569	3	0.8627
C11orf97	-31.175	0.998	0.463	0.537	4	0.77407	0.5925	0.845396	12978	0	0.71902	0.049421	0.17085	1	2619	3	0.71902
C11orf98	-18.626	0.98	0.672	0.328	4	0.79992	0.62241	0.845396	13566	0	0.06768	0.86071	0.94102	1	14964	0	0.06768
C12orf10	-23.669	0.988	0.566	0.434	4	0.78207	0.61262	0.845396	13150	0	0.35564	0.40052	0.68459	1	9440	1	0.35564
C12orf29	-26.043	0.991	0.531	0.469	4	0.69705	0.52714	0.834067	11351	0	0.34952	0.17247	0.35289	1	5566	1	0.34952
C12orf4	8.129	0.817	0.982	0.018	4	0.020375	0.0077184	0.084167	1748	2	-0.41856	0.72504	0.87102	1	12670	1	-0.41856
C12orf40	4.431	0.859	0.966	0.034	4	0.011776	0.0020437	0.027178	1428	3	-0.86556	0.75356	0.88515	1	13089	1	-0.86556
C12orf42	-25.413	0.991	0.54	0.46	4	0.92609	0.80005	0.918012	16575	0	0.35574	0.73358	0.87102	1	12783	1	0.35574
C12orf43	-36.754	0.998	0.432	0.568	4	0.82834	0.65035	0.845396	14244	0	0.72251	0.0030277	0.012801	0.519234	457	3	0.72251
C12orf45	19.071	0.687	0.996	0.004	4	0.0017774	0.00061645	0.012015	923	3	-1.7064	0.77759	0.89586	1	13488	1	-1.7064
C12orf49	-2.398	0.923	0.93	0.07	4	0.078323	0.027043	0.194381	2546	2	-0.4866	0.97913	0.9969	1	17506	0	-0.4866
C12orf50	-27.177	0.995	0.513	0.487	4	0.69361	0.52714	0.834067	11269	0	0.47989	0.095773	0.27487	1	4231	3	0.47989
C12orf54	-19.187	0.98	0.66	0.34	4	0.64975	0.50368	0.834067	10330	0	0.12603	0.29828	0.5954	1	7805	1	0.12603
C12orf56	-6.225	0.943	0.886	0.114	4	0.19362	0.1291	0.559943	4158	1	-0.045064	0.76684	0.88515	1	13314	1	-0.045064
C12orf57	-20.583	0.983	0.629	0.371	4	0.63367	0.50368	0.834067	10020	0	-0.087772	0.9461	0.98799	1	16713	0	-0.087772
C12orf60	-13.49	0.974	0.772	0.228	4	0.58839	0.47933	0.834067	9134	0	-0.26015	0.70301	0.85313	1	12371	1	-0.26015
C12orf65	0.976	0.893	0.953	0.047	4	0.132	0.065833	0.373327	3314	2	-0.45999	0.639	0.81029	1	11544	1	-0.45999
C12orf66	-22.446	0.986	0.59	0.41	4	0.76084	0.57148	0.845396	12693	0	0.20879	0.48913	0.72421	1	10147	1	0.20879
C12orf71	-25.401	0.991	0.54	0.46	4	0.94273	0.83901	0.938708	17028	0	0.26039	0.72578	0.87102	1	12681	1	0.26039
C12orf73	-16.785	0.98	0.707	0.293	4	0.53828	0.40436	0.834067	8237	1	0.061106	0.48443	0.72064	1	10107	1	0.061106
C12orf74	-34.895	0.998	0.437	0.563	4	0.94209	0.83381	0.936884	17008	0	0.79674	0.013527	0.055842	0.839142	1208	3	0.79674
C12orf75	-28.749	0.995	0.491	0.509	4	0.85811	0.66819	0.848624	14926	0	0.34983	0.052468	0.17458	1	2716	1	0.34983
C12orf76	-20.051	0.982	0.639	0.361	4	0.6353	0.50368	0.834067	10048	0	0.18224	0.15467	0.32538	1	5258	2	0.18224
C12orf77	-19.61	0.982	0.652	0.348	3	0.56188	0.41915	0.834067	8645	0	0.14128	0.025771	0.097826	0.967879	1734	1	0.14128
C12orf79	-25.806	0.991	0.533	0.467
C12orf80	-24.993	0.989	0.547	0.453	4	0.81338	0.63188	0.845396	13900	0	0.41848	0.15928	0.34873	1	5344	2	0.41848
C14orf1	-24.022	0.989	0.56	0.44
C14orf105	1.136	0.891	0.955	0.045	4	0.13969	0.078756	0.435244	3435	2	-0.51648	0.97249	0.99574	1	17331	0	-0.51648
C14orf119	-22.768	0.986	0.582	0.418	4	0.78393	0.61262	0.845396	13199	0	0.27237	0.71167	0.86023	1	12494	1	0.27237
C14orf132	-37.577	0.998	0.429	0.571	4	0.98688	0.96157	0.994038	18387	0	0.8691	0.014407	0.058451	0.839142	1244	3	0.8691
C14orf142	-22.004	0.985	0.595	0.405
C14orf159	-26.569	0.992	0.521	0.479	4	0.77994	0.61262	0.845396	13099	0	0.30065	0.15843	0.34873	1	5326	1	0.30065
C14orf166	-9.891	0.961	0.836	0.164	4	0.15368	0.099016	0.503384	3665	2	-0.39944	0.45207	0.70987	1	9853	1	-0.39944
C14orf169	-33.069	0.998	0.447	0.553
C14orf177	-32.839	0.998	0.449	0.551	4	0.93183	0.81185	0.92136	16726	0	0.65738	0.066254	0.20984	1	3226	3	0.65738
C14orf178	19.383	0.687	0.996	0.004	4	0.019648	0.0069322	0.076423	1731	1	-0.29594	0.97371	0.99605	1	17358	0	-0.29594
C14orf180	-37.378	0.998	0.43	0.57	4	0.98684	0.96157	0.994038	18385	0	0.70441	0.060743	0.19785	1	3014	3	0.70441
C14orf2	14.543	0.75	0.996	0.004	4	0.0013645	0.00045372	0.009707	870	4	-1.2308	0.99864	0.9996	1	18449	0	-1.2308
C14orf28	-20.334	0.983	0.633	0.367	4	0.60401	0.49156	0.834067	9433	0	0.30548	0.19591	0.41406	1	6001	2	0.30548
C14orf37	0.768	0.894	0.949	0.051	4	0.026233	0.013775	0.133794	1910	3	-0.60091	0.99734	0.99933	1	18295	0	-0.60091
C14orf39	3.361	0.868	0.965	0.035	4	0.048766	0.022142	0.191935	2169	1	-0.15639	0.59766	0.76371	1	11106	1	-0.15639
C14orf79	-23.541	0.988	0.568	0.432	4	0.83765	0.65035	0.845396	14450	0	0.29418	0.76825	0.88869	1	13336	1	0.29418
C14orf80	37.351	0.46	0.997	0.003	4	4.9964e-05	1.8138e-06	0.000108	280	4	-1.9591	0.99995	1	1	18834	0	-1.9591
C14orf93	-8.218	0.953	0.864	0.136	4	0.4041	0.25421	0.707171	6263	1	-0.22467	0.929	0.98086	1	16322	0	-0.22467
C15orf26	-15.444	0.98	0.735	0.265
C15orf27	-31.201	0.998	0.463	0.537
C15orf32	-22.749	0.986	0.582	0.418	4	0.60235	0.49156	0.834067	9410	0	0.61945	0.02977	0.092549	0.941013	1877	3	0.61945
C15orf38-AP3S2	-18.677	0.98	0.671	0.329	4	0.39624	0.25421	0.707171	6167	1	0.57844	0.088005	0.25778	1	3976	3	0.57844
C15orf39	-27.398	0.995	0.512	0.488	4	0.94538	0.84403	0.942498	17114	0	0.45738	0.36726	0.66569	1	9079	2	0.45738
C15orf40	-23.98	0.989	0.56	0.44	4	0.61454	0.49156	0.834067	9620	0	0.6015	0.12263	0.30969	1	4739	2	0.6015
C15orf41	-17.755	0.98	0.692	0.308	4	0.49145	0.29179	0.742207	7513	1	0.028683	0.41989	0.69179	1	9574	1	0.028683
C15orf43	-16.326	0.98	0.715	0.285
C15orf48	-14.42	0.977	0.755	0.245	4	0.33092	0.22926	0.707171	5385	1	0.088986	0.49745	0.73142	1	10210	1	0.088986
C15orf52	-32.882	0.998	0.449	0.551	4	0.92785	0.80005	0.918012	16619	0	0.69786	0.032436	0.10634	0.997829	1991	3	0.69786
C15orf53	-18.157	0.98	0.681	0.319	4	0.27843	0.19172	0.707171	4840	1	0.43188	0.27068	0.55338	1	7314	2	0.43188
C15orf54	-28.447	0.995	0.497	0.503	4	0.68667	0.52714	0.834067	11130	0	0.44049	0.065141	0.20984	1	3179	2	0.44049
C15orf56	-35.443	0.998	0.436	0.564	4	0.95036	0.85368	0.945376	17258	0	0.6688	0.022169	0.073135	0.839142	1570	2	0.6688
C15orf57	-11.461	0.968	0.808	0.192
C15orf59	-18.486	0.98	0.674	0.326	4	0.43282	0.26673	0.707171	6646	1	0.33983	0.50624	0.73499	1	10288	1	0.33983
C15orf61	-27.032	0.994	0.514	0.486	4	0.58872	0.47933	0.834067	9141	0	0.68639	0.026632	0.080361	0.849641	1769	3	0.68639
C15orf62	-32.694	0.998	0.45	0.55	4	0.81749	0.64121	0.845396	14002	0	0.58125	0.040923	0.13283	1	2311	2	0.58125
C15orf65	1.717	0.888	0.959	0.041	4	0.023229	0.011803	0.121629	1818	3	-0.75495	0.93272	0.98291	1	16404	0	-0.75495
C16orf13	-18.069	0.98	0.684	0.316
C16orf45	-32.359	0.998	0.454	0.546	4	0.96082	0.89205	0.970311	17530	0	0.5918	0.03156	0.10397	0.997829	1955	2	0.5918
C16orf46	-34.297	0.998	0.439	0.561	4	0.99799	0.99457	1	18876	0	0.70865	0.002011	0.0076158	0.436937	328	4	0.70865
C16orf47	-16.984	0.98	0.704	0.296	4	0.16555	0.10459	0.509621	3875	2	0.054368	0.12595	0.31347	1	4783	2	0.054368
C16orf52	-25.881	0.991	0.533	0.467	4	0.74537	0.5497	0.844007	12365	0	0.51071	0.25146	0.50063	1	6957	2	0.51071
C16orf54	-32.436	0.998	0.453	0.547	4	0.87701	0.70182	0.87129	15356	0	0.5315	0.079443	0.23822	1	3690	2	0.5315
C16orf58	-29.401	0.995	0.484	0.516	4	0.91116	0.78137	0.918012	16206	0	0.28177	0.065763	0.20984	1	3209	1	0.28177
C16orf59	4.818	0.858	0.968	0.032	4	0.054192	0.02445	0.194381	2235	2	-0.78588	0.99484	0.99905	1	18124	0	-0.78588
C16orf62	-2.159	0.921	0.934	0.066	4	0.097907	0.029801	0.194381	2810	2	-0.35067	0.6883	0.84243	1	12170	1	-0.35067
C16orf70	-23.335	0.988	0.57	0.43	4	0.49626	0.31676	0.796588	7585	1	0.4801	0.24086	0.47382	1	6767	2	0.4801
C16orf71	-27.351	0.995	0.512	0.488	4	0.8902	0.73293	0.884903	15681	0	0.4695	0.10534	0.29886	1	4425	2	0.4695
C16orf72	-18.188	0.98	0.68	0.32	4	0.67109	0.51563	0.834067	10781	0	0.12135	0.69773	0.84961	1	12303	1	0.12135
C16orf74	-32.525	0.998	0.451	0.549	4	0.98201	0.95005	0.994038	18213	0	0.56134	0.11676	0.30236	1	4627	2	0.56134
C16orf78	-12.423	0.971	0.796	0.204	4	0.67954	0.51563	0.834067	10970	0	-0.16072	0.96513	0.99384	1	17137	0	-0.16072
C16orf82	-28.227	0.995	0.501	0.499	3	0.74238	0.54528	0.844005	12306	0	0.5653	0.20707	0.44814	1	6200	2	0.5653
C16orf86	-28.887	0.995	0.489	0.511	4	0.84353	0.65937	0.845396	14586	0	0.46398	0.2955	0.5954	1	7745	2	0.46398
C16orf87	-22.683	0.986	0.585	0.415	4	0.46715	0.26673	0.707171	7131	1	0.51476	0.09769	0.28897	1	4295	3	0.51476
C16orf89	-24.731	0.989	0.551	0.449	4	0.86857	0.68538	0.857565	15154	0	0.30346	0.288	0.58523	1	7600	1	0.30346
C16orf90	-27.49	0.995	0.511	0.489	4	0.69313	0.52714	0.834067	11259	0	0.60409	0.11237	0.29886	1	4554	2	0.60409
C16orf91	-17.046	0.98	0.703	0.297	4	0.79797	0.62241	0.845396	13527	0	0.11248	0.89294	0.96002	1	15554	0	0.11248
C16orf92	-20.923	0.983	0.623	0.377	4	0.71489	0.53855	0.834067	11729	0	0.088651	0.87952	0.95227	1	15315	0	0.088651
C16orf93	-31.303	0.998	0.463	0.537
C16orf95	-19.807	0.982	0.644	0.356	4	0.68265	0.52714	0.834067	11035	0	0.16882	0.21662	0.46277	1	6354	2	0.16882
C16orf96	-15.602	0.98	0.731	0.269	4	0.66542	0.51562	0.834067	10658	0	0.025039	0.78099	0.89586	1	13537	1	0.025039
C16orf97	-36.227	0.998	0.433	0.567	4	0.99869	0.99688	1	18928	0	0.71686	0.0013063	0.0036445	0.284239	232	4	0.71686
C17orf100	-29.516	0.995	0.483	0.517	4	0.78695	0.61262	0.845396	13272	0	0.61978	0.093761	0.27158	1	4157	3	0.61978
C17orf102	-26.056	0.991	0.53	0.47	4	0.85165	0.65937	0.845396	14777	0	0.58894	0.072657	0.21459	1	3470	3	0.58894
C17orf104	-1.069	0.909	0.942	0.058
C17orf105	-15.669	0.98	0.731	0.269	4	0.07392	0.027042	0.194381	2476	2	-0.076726	0.071487	0.21459	1	3420	2	-0.076726
C17orf107	-4.878	0.935	0.901	0.099	4	0.049584	0.022142	0.191935	2175	2	-0.54178	0.91156	0.96978	1	15959	0	-0.54178
C17orf112	-37.412	0.998	0.429	0.571	4	0.98698	0.96157	0.994038	18393	0	0.67887	0.023064	0.074888	0.839142	1619	3	0.67887
C17orf47	-29.793	0.995	0.479	0.521	4	0.99166	0.96957	0.995438	18581	0	0.58423	0.0083444	0.040411	0.813545	924	4	0.58423
C17orf49	-16	0.98	0.721	0.279	3	0.69894	0.51806	0.834067	11400	0	0.21158	0.76309	0.87677	1	13254	0	0.21158
C17orf50	-29.18	0.995	0.487	0.513	4	0.76655	0.58202	0.845396	12814	0	0.084906	0.057066	0.18934	1	2882	1	0.084906
C17orf51	-19.248	0.98	0.659	0.341	4	0.52352	0.34181	0.818341	7996	1	0.22119	0.60724	0.77089	1	11196	1	0.22119
C17orf53	-7.912	0.952	0.87	0.13	4	0.12228	0.046966	0.283054	3179	2	-0.36456	0.9468	0.98799	1	16732	0	-0.36456
C17orf58	-22.499	0.986	0.589	0.411	4	0.69506	0.52714	0.834067	11309	0	0.14292	0.23581	0.46879	1	6683	2	0.14292
C17orf59	-28.083	0.995	0.502	0.498
C17orf62	-30.616	0.997	0.469	0.531	4	0.56423	0.44189	0.834067	8687	1	0.49474	0.36122	0.65993	1	8975	2	0.49474
C17orf64	-25.262	0.991	0.542	0.458	4	0.79148	0.62241	0.845396	13373	0	0.29998	0.2167	0.46277	1	6356	1	0.29998
C17orf67	-13.102	0.974	0.782	0.218	4	0.38346	0.24175	0.707171	6010	1	0.092456	0.89883	0.96175	1	15681	0	0.092456
C17orf70	2.051	0.88	0.959	0.041
C17orf74	-15.539	0.98	0.732	0.268	4	0.33496	0.22926	0.707171	5429	1	0.078268	0.13105	0.31347	1	4862	2	0.078268
C17orf75	-6.221	0.943	0.886	0.114	4	0.15759	0.099017	0.503384	3734	2	-0.51686	0.84637	0.93069	1	14719	0	-0.51686
C17orf77	-38.712	1	0.429	0.571	4	0.9986	0.99688	1	18923	0	0.805	0.0014011	0.003645	0.284239	241	4	0.805
C17orf78	-43.447	1	0.426	0.574	4	0.99986	0.99974	1	19022	0	1.1403	0.00014285	0.00025782	0.075158	61	4	1.1403
C17orf80	-23.827	0.988	0.562	0.438	4	0.73861	0.53855	0.834067	12224	0	0.29848	0.41313	0.68817	1	9522	1	0.29848
C17orf82	-35.392	0.998	0.436	0.564	4	0.99762	0.99047	1	18856	0	0.70044	0.0023799	0.011943	0.519234	373	4	0.70044
C17orf85	-4.059	0.933	0.911	0.089
C17orf89	25.37	0.61	0.998	0.002
C17orf96	-28.416	0.995	0.498	0.502
C17orf97	-32.779	0.998	0.449	0.551	4	0.89168	0.73293	0.884903	15722	0	0.62426	0.046091	0.13854	1	2499	3	0.62426
C17orf98	-34.597	0.998	0.438	0.562	4	0.97856	0.93351	0.985775	18089	0	0.48875	0.019285	0.066672	0.839142	1460	1	0.48875
C17orf99	-14.625	0.977	0.749	0.251	3	0.54546	0.40859	0.834067	8351	0	-0.11422	0.89971	0.96502	1	15697	0	-0.11422
C18orf21	11.648	0.784	0.99	0.01	4	0.055959	0.02445	0.194381	2249	2	-0.64018	0.94534	0.98799	1	16697	0	-0.64018
C18orf25	-19.843	0.982	0.643	0.357	4	0.69711	0.52714	0.834067	11353	0	-0.079638	0.18818	0.38737	1	5849	1	-0.079638
C18orf32	-13.167	0.974	0.78	0.22	4	0.25563	0.16669	0.672708	4622	1	0.25549	0.21297	0.46277	1	6293	2	0.25549
C18orf42	-28.541	0.995	0.494	0.506
C18orf54	-18.225	0.98	0.678	0.322	4	0.65255	0.50368	0.834067	10391	0	-0.11031	0.25258	0.50063	1	6980	1	-0.11031
C18orf63	-14.444	0.977	0.754	0.246	4	0.46761	0.26673	0.707171	7138	1	0.22485	0.8984	0.96175	1	15673	0	0.22485
C18orf65	-31.298	0.998	0.463	0.537	4	0.96002	0.89205	0.970311	17508	0	0.47917	0.095018	0.27487	1	4205	2	0.47917
C18orf8	-16.407	0.98	0.713	0.287	4	0.41982	0.25421	0.707171	6455	1	0.22509	0.49654	0.73142	1	10203	1	0.22509
C19orf12	-30.291	0.997	0.473	0.527	4	0.82448	0.65035	0.845396	14156	0	0.65651	0.037649	0.13016	1	2185	3	0.65651
C19orf18	-18.764	0.98	0.668	0.332	4	0.5696	0.44189	0.834067	8786	1	0.1333	0.62571	0.8032	1	11392	1	0.1333
C19orf24	-25.025	0.989	0.547	0.453	4	0.67148	0.51563	0.834067	10787	0	0.025474	0.53564	0.73861	1	10529	1	0.025474
C19orf25	-37.88	0.998	0.429	0.571	4	0.93846	0.82857	0.936884	16905	0	0.66027	0.043537	0.13854	1	2413	2	0.66027
C19orf26	-31.422	0.998	0.461	0.539
C19orf33	-22.44	0.986	0.59	0.41	4	0.7772	0.60267	0.845396	13042	0	0.31847	0.70762	0.86023	1	12439	1	0.31847
C19orf35	-30.124	0.997	0.475	0.525	4	0.76247	0.58202	0.845396	12729	0	0.50514	0.13928	0.31738	1	5000	2	0.50514
C19orf38	-20.206	0.982	0.634	0.366	4	0.6967	0.52714	0.834067	11342	0	0.13437	0.33484	0.6391	1	8475	2	0.13437
C19orf40	1.076	0.891	0.953	0.047
C19orf43	-12.539	0.971	0.792	0.208
C19orf44	-13.301	0.974	0.778	0.222	4	0.3306	0.22926	0.707171	5380	1	0.14004	0.58953	0.76371	1	11031	1	0.14004
C19orf45	-17.933	0.98	0.688	0.312
C19orf47	-23.566	0.988	0.568	0.432	4	0.68465	0.52714	0.834067	11088	0	0.19083	0.31877	0.61547	1	8171	2	0.19083
C19orf48	-27.674	0.995	0.506	0.494	4	0.86051	0.66819	0.848624	14993	0	0.50384	0.3159	0.61547	1	8113	2	0.50384
C19orf52	23.033	0.644	0.998	0.002
C19orf53	38.281	0.443	0.997	0.003	4	7.3824e-05	2.3321e-06	0.000133	325	4	-2.0016	0.99993	1	1	18803	0	-2.0016
C19orf54	-31.555	0.998	0.46	0.54	4	0.79937	0.62241	0.845396	13556	0	0.50365	0.21133	0.45772	1	6263	2	0.50365
C19orf57	-18.57	0.98	0.673	0.327	4	0.59699	0.49156	0.834067	9302	0	-0.13475	0.072457	0.21459	1	3460	1	-0.13475
C19orf60	-29.605	0.995	0.482	0.518	4	0.75823	0.57148	0.845396	12640	0	0.56651	0.12299	0.30969	1	4745	2	0.56651
C19orf66	-17.497	0.98	0.696	0.304	4	0.59055	0.47933	0.834067	9171	0	-0.24234	0.73786	0.87102	1	12848	1	-0.24234
C19orf67	-18.922	0.98	0.666	0.334	4	0.69513	0.52714	0.834067	11311	0	0.12364	0.68105	0.8389	1	12081	1	0.12364
C19orf68	-22.624	0.986	0.586	0.414	4	0.80086	0.62241	0.845396	13590	0	0.25238	0.72083	0.86385	1	12626	1	0.25238
C19orf70	-4.848	0.935	0.902	0.098	4	0.13453	0.065833	0.373327	3344	2	-0.62352	0.91274	0.96978	1	15991	0	-0.62352
C19orf71	-27.849	0.995	0.504	0.496	4	0.79888	0.62241	0.845396	13545	0	-0.0033056	0.5854	0.76371	1	10997	1	-0.0033056
C19orf73	-20.894	0.983	0.623	0.377	4	0.70994	0.53855	0.834067	11629	0	-0.040691	0.37864	0.68105	1	9266	1	-0.040691
C19orf80	-24.335	0.989	0.554	0.446
C19orf81	-23.757	0.988	0.565	0.435	4	0.66616	0.51562	0.834067	10674	0	0.32948	0.19674	0.41406	1	6020	2	0.32948
C19orf84	-31.945	0.998	0.457	0.543	4	0.90995	0.78137	0.918012	16171	0	0.4489	0.072856	0.21751	1	3475	2	0.4489
C1D	-5.921	0.941	0.891	0.109	4	0.12155	0.046965	0.283054	3163	2	-0.29102	0.93683	0.9838	1	16494	0	-0.29102
C1GALT1	-13.24	0.974	0.78	0.22	4	0.58714	0.47933	0.834067	9109	0	-0.31459	0.96041	0.99006	1	17029	0	-0.31459
C1GALT1C1	-21.86	0.985	0.599	0.401	4	0.66461	0.51562	0.834067	10641	0	0.26678	0.34737	0.65029	1	8698	1	0.26678
C1GALT1C1L	-28.523	0.995	0.494	0.506	4	0.54424	0.40436	0.834067	8335	1	0.84207	0.0032046	0.015014	0.564678	480	3	0.84207
C1orf100	-13.396	0.974	0.776	0.224	4	0.3281	0.22926	0.707171	5350	1	0.26215	0.86828	0.94338	1	15102	0	0.26215
C1orf101	-10.854	0.965	0.815	0.185
C1orf105	-10.133	0.961	0.829	0.171	4	0.18868	0.1291	0.559943	4133	1	0.093511	0.50237	0.73142	1	10254	1	0.093511
C1orf106	-19.053	0.98	0.663	0.337	4	0.71299	0.53855	0.834067	11696	0	0.0252	0.47594	0.72064	1	10038	1	0.0252
C1orf109	26.511	0.601	0.997	0.003	4	0.009919	0.0015301	0.020688	1369	3	-1.5343	0.99534	0.99905	1	18151	0	-1.5343
C1orf110	-23.677	0.988	0.565	0.435
C1orf111	-22.253	0.986	0.593	0.407
C1orf112	-13.486	0.974	0.772	0.228	4	0.50502	0.34181	0.818341	7698	1	-0.0093723	0.85247	0.93846	1	14822	0	-0.0093723
C1orf115	-26.918	0.992	0.515	0.485	4	0.91348	0.78772	0.918012	16264	0	0.29233	0.34695	0.65029	1	8692	1	0.29233
C1orf116	-17.076	0.98	0.701	0.299	4	0.26329	0.16669	0.672708	4695	1	0.45969	0.34567	0.65029	1	8666	2	0.45969
C1orf122	-32.57	0.998	0.451	0.549	4	0.83358	0.65035	0.845396	14358	0	0.61292	0.14215	0.31738	1	5047	2	0.61292
C1orf123	-11.662	0.968	0.806	0.194	4	0.35085	0.24175	0.707171	5612	1	0.040023	0.83828	0.91925	1	14577	0	0.040023
C1orf127	-30.902	0.997	0.466	0.534	4	0.77775	0.60267	0.845396	13052	0	0.69584	0.01516	0.061003	0.839142	1274	3	0.69584
C1orf131	29.417	0.564	0.997	0.003	4	0.0014007	0.00045372	0.009707	876	4	-1.3135	0.9986	0.9996	1	18443	0	-1.3135
C1orf137	-23.602	0.988	0.567	0.433	4	0.59981	0.49156	0.834067	9358	0	0.36736	0.30265	0.60096	1	7892	2	0.36736
C1orf141	-13.143	0.974	0.781	0.219	4	0.41282	0.25421	0.707171	6371	1	0.0049976	0.66822	0.81391	1	11907	1	0.0049976
C1orf146	-22.642	0.986	0.585	0.415	4	0.56199	0.44189	0.834067	8648	1	0.50853	0.31656	0.61547	1	8126	2	0.50853
C1orf158	-18.867	0.98	0.667	0.333	4	0.60306	0.49156	0.834067	9420	0	0.022855	0.42635	0.70266	1	9629	1	0.022855
C1orf159	-28.09	0.995	0.502	0.498	4	0.89261	0.73293	0.884903	15751	0	0.40958	0.51469	0.73499	1	10355	1	0.40958
C1orf162	-18.044	0.98	0.686	0.314	4	0.44213	0.26673	0.707171	6773	1	0.040273	0.30725	0.61109	1	7966	1	0.040273
C1orf167	-28.753	0.995	0.491	0.509	4	0.81221	0.63188	0.845396	13875	0	0.4359	0.17744	0.38324	1	5646	2	0.4359
C1orf168	-7.702	0.95	0.875	0.125
C1orf174	-18.247	0.98	0.678	0.322	4	0.48124	0.29179	0.742207	7348	1	0.20693	0.70483	0.85668	1	12400	1	0.20693
C1orf177	-27.961	0.995	0.503	0.497
C1orf185	-20.389	0.983	0.632	0.368	4	0.51358	0.34181	0.818341	7829	1	0.216	0.14525	0.32138	1	5097	2	0.216
C1orf186	-22.013	0.985	0.595	0.405	4	0.74761	0.5497	0.844007	12426	0	0.23724	0.62158	0.7852	1	11343	1	0.23724
C1orf189	-28.211	0.995	0.501	0.499	4	0.92847	0.80005	0.918012	16637	0	0.47644	0.2455	0.47382	1	6856	2	0.47644
C1orf194	-20.049	0.982	0.639	0.361	4	0.38862	0.25421	0.707171	6068	1	0.52272	0.052744	0.17458	1	2732	2	0.52272
C1orf195	-8.705	0.956	0.856	0.144	4	0.07787	0.027043	0.194381	2540	2	-0.25516	0.37352	0.67147	1	9182	2	-0.25516
C1orf198	-36.689	0.998	0.433	0.567	4	0.99721	0.99047	1	18828	0	0.75902	0.0027871	0.0128	0.519234	426	4	0.75902
C1orf204	-23.462	0.988	0.57	0.43
C1orf21	-6.904	0.946	0.88	0.12	4	0.30809	0.19172	0.707171	5138	1	-0.17325	0.9031	0.96676	1	15766	0	-0.17325
C1orf210	-30.49	0.997	0.47	0.53	4	0.77593	0.60267	0.845396	13014	0	0.91561	0.0021774	0.0083869	0.455206	346	3	0.91561
C1orf216	-24.015	0.989	0.56	0.44	4	0.59547	0.49156	0.834067	9271	0	0.28538	0.23884	0.46879	1	6735	1	0.28538
C1orf226	-20.421	0.983	0.632	0.368	4	0.49287	0.29179	0.742207	7535	1	0.30431	0.2649	0.53786	1	7221	2	0.30431
C1orf228	-22.889	0.986	0.578	0.422	4	0.75303	0.56068	0.845396	12545	0	0.34467	0.75164	0.8816	1	13056	1	0.34467
C1orf229	-30.904	0.997	0.466	0.534	4	0.92942	0.80005	0.918012	16663	0	0.47912	0.12391	0.31347	1	4755	2	0.47912
C1orf233	-29.362	0.995	0.485	0.515
C1orf234	-20.432	0.983	0.632	0.368
C1orf27	2.57	0.877	0.96	0.04	4	0.078262	0.027043	0.194381	2544	2	-0.81568	0.92548	0.9798	1	16238	0	-0.81568
C1orf43	-11.287	0.968	0.81	0.19	4	0.13336	0.065833	0.373327	3333	2	-0.15009	0.26287	0.52231	1	7182	1	-0.15009
C1orf50	-3.609	0.93	0.917	0.083	4	0.11678	0.036059	0.223526	3088	1	0.38429	0.80874	0.90293	1	14043	0	0.38429
C1orf52	-15.165	0.98	0.742	0.258	4	0.36229	0.24175	0.707171	5742	1	0.044905	0.25836	0.51717	1	7091	2	0.044905
C1orf53	-22.871	0.986	0.579	0.421	4	0.65011	0.50368	0.834067	10338	0	0.33546	0.37182	0.67146	1	9150	2	0.33546
[truncated: 17,502 more rows]

## Sheet: SMB21
Table S2. BAGEL2 and MAGeCK RRA output for DAOY and SMB21 cells screened with corresponding knockout CRISPR-Cas9 libraries.
Gene	BF	Recall	Precision	FDR	num	neg|score	neg|p-value	neg|fdr	neg|rank	neg|goodsgrna	neg|lfc	pos|score	pos|p-value	pos|fdr	pos|rank	pos|goodsgrna	pos|lfc
0610007P14Rik	-41.2	0.995	0.609	0.391	4	0.99342	0.99376	1	20165	0	0.31406	0.0065758	0.021172	1	808	4	0.31406
0610009B22Rik	6.669	0.935	0.998	0.002	4	0.001466	0.00016261	0.00211	1568	4	-0.6448	0.99853	0.99984	1	19243	0	-0.6448
0610009O20Rik	-27.848	0.983	0.866	0.134	4	0.38399	0.2051	0.637731	6391	1	0.13394	0.46561	0.68733	1	11585	2	0.13394
0610010B08Rik	-7.655	0.962	0.997	0.003	4	0.010173	0.0012925	0.01259	2114	3	-0.7815	0.29151	0.48242	1	8514	1	-0.7815
0610010F05Rik	-36.699	0.988	0.655	0.345	4	0.27431	0.1254	0.485793	5394	1	0.18951	0.31436	0.49362	1	8903	2	0.18951
0610010K14Rik	-33.409	0.988	0.73	0.27	4	0.27563	0.13238	0.503198	5417	2	0.13023	0.17065	0.37222	1	6450	2	0.13023
0610011F06Rik	-32.994	0.988	0.737	0.263	4	0.68094	0.48394	0.898345	11177	1	0.074334	0.28853	0.47525	1	8451	2	0.074334
0610030E20Rik	-33.95	0.988	0.716	0.284	4	0.70944	0.51851	0.898345	11880	1	-0.098173	0.56123	0.72328	1	12421	1	-0.098173
0610040J01Rik	-32.236	0.985	0.757	0.243	4	0.90683	0.82041	0.984939	17260	0	0.038701	0.26852	0.4461	1	8107	1	0.038701
1110001J03Rik	-16.057	0.975	0.986	0.014	4	0.15866	0.063552	0.340334	3822	2	-0.23838	0.90246	0.91704	1	16974	0	-0.23838
1110004E09Rik	14.297	0.9	0.998	0.002	4	0.0052306	0.00091222	0.009557	1969	3	-0.74128	0.98009	0.99286	1	18502	0	-0.74128
1110004F10Rik	-19.595	0.977	0.969	0.031	4	0.58345	0.40232	0.898345	9191	1	0.056593	0.79127	0.8176	1	14983	1	0.056593
1110007C09Rik	-44.021	0.998	0.581	0.419	4	0.87356	0.7768	0.980889	16274	0	0.34153	0.068442	0.16677	1	3526	3	0.34153
1110008F13Rik	-32.156	0.985	0.76	0.24	4	0.56539	0.39055	0.898345	8852	1	0.13773	0.46125	0.68287	1	11505	1	0.13773
1110008L16Rik	35.521	0.715	0.998	0.002	4	7.2825e-05	2.3949e-07	5e-06	806	4	-1.202	0.99993	1	1	19857	0	-1.202
1110008P14Rik	-48.188	0.998	0.562	0.438	4	0.93123	0.88432	1	18027	0	0.12113	0.3027	0.48965	1	8689	2	0.12113
1110012L19Rik	-31.164	0.983	0.786	0.214	4	0.73242	0.54158	0.898345	12462	0	-0.051868	0.7714	0.79519	1	14694	1	-0.051868
1110017D15Rik	-26.982	0.983	0.888	0.112	4	0.050411	0.012861	0.093414	2835	3	-0.25977	0.71515	0.76368	1	13950	1	-0.25977
1110025L11Rik	-31.045	0.983	0.791	0.209	4	0.22594	0.099768	0.440195	4626	2	-0.031977	0.40954	0.61744	1	10563	2	-0.031977
1110032A03Rik	-22.561	0.978	0.947	0.053	4	0.16845	0.072831	0.372464	3940	2	-0.05575	0.42295	0.62877	1	10798	2	-0.05575
1110032F04Rik	-29.831	0.983	0.824	0.176	4	0.85952	0.76997	0.980889	15873	0	0.025727	0.82906	0.84893	1	15607	1	0.025727
1110034G24Rik	-34.046	0.988	0.714	0.286	4	0.81309	0.66574	0.951559	14570	0	0.044001	0.3149	0.49362	1	8915	1	0.044001
1110037F02Rik	11.702	0.917	0.998	0.002	4	0.0041918	0.00060711	0.006598	1893	3	-0.94428	0.98889	0.99794	1	18743	0	-0.94428
1110038F14Rik	-38.094	0.99	0.639	0.361	4	0.89154	0.80854	0.980889	16829	0	0.26829	0.24258	0.42962	1	7647	2	0.26829
1110051M20Rik	-36.673	0.988	0.655	0.345	4	0.61855	0.44911	0.898345	9855	1	0.2181	0.097507	0.24516	1	4500	3	0.2181
1110059E24Rik	-25.051	0.983	0.915	0.085	4	0.55235	0.36726	0.884494	8642	1	-0.12377	0.95735	0.98014	1	18018	0	-0.12377
1110059G10Rik	-43.487	0.997	0.589	0.411	4	0.93897	0.90364	1	18263	0	0.36737	0.039865	0.12535	1	2518	3	0.36737
1110065P20Rik	-59.163	1	0.552	0.448	4	0.99665	0.99468	1	20316	0	0.52158	0.0033526	0.010244	0	546	4	0.52158
1190002N15Rik	-43.112	0.997	0.593	0.407	3	0.15945	0.065865	0.352444	3837	2	-0.43819	0.9508	0.97655	1	17880	0	-0.43819
1190003K10Rik	-42.014	0.995	0.601	0.399	4	0.79278	0.61768	0.917373	14033	0	0.33866	0.042962	0.12929	1	2637	3	0.33866
1190005I06Rik	-39.606	0.993	0.625	0.375	4	0.84129	0.74081	0.980889	15352	0	0.083929	0.15583	0.35983	1	6229	2	0.083929
1190007I07Rik	-28.479	0.983	0.854	0.146	4	0.27353	0.1254	0.485793	5376	2	-0.10695	0.50257	0.70088	1	11962	1	-0.10695
1200014J11Rik	-28.568	0.983	0.851	0.149	4	0.67147	0.48394	0.898345	10978	1	-0.14551	0.95899	0.9823	1	18041	0	-0.14551
1300017J02Rik	-45.029	0.998	0.574	0.426	4	0.89059	0.80854	0.980889	16801	0	0.32013	0.074545	0.18495	1	3725	3	0.32013
1500009L16Rik	-28.769	0.983	0.849	0.151	4	0.21914	0.099768	0.440195	4541	2	-0.06361	0.016962	0.057233	1	1572	2	-0.06361
1500012F01Rik	-33.408	0.988	0.73	0.27	4	0.68307	0.48394	0.898345	11235	1	-0.084403	0.72318	0.76368	1	14054	1	-0.084403
1500015O10Rik	-32.34	0.985	0.756	0.244	4	0.75581	0.58634	0.910138	13042	0	0.040312	0.42572	0.63277	1	10859	2	0.040312
1600002H07Rik	6.968	0.933	0.998	0.002	4	0.00077592	2.5625e-05	0.000381	1380	4	-0.56107	0.99922	0.99997	1	19374	0	-0.56107
1600002K03Rik	-31.903	0.985	0.767	0.233	4	0.54012	0.33252	0.828824	8420	1	0.12297	0.13748	0.32714	1	5797	2	0.12297
1600012H06Rik	-26.924	0.983	0.89	0.11	4	0.73487	0.54158	0.898345	12526	0	-0.038578	0.91179	0.92627	1	17161	0	-0.038578
1600014C10Rik	-45.253	0.998	0.572	0.428	4	0.98177	0.97544	1	19693	0	0.36103	0.018232	0.060981	1	1673	4	0.36103
1600014C23Rik	-56.432	1	0.553	0.447	4	0.82602	0.70906	0.980889	14902	0	0.21753	0.1346	0.32034	1	5714	3	0.21753
1600014K23Rik	-43.76	0.997	0.584	0.416	4	0.96188	0.95384	1	18986	0	0.24813	0.08072	0.2048	1	3935	3	0.24813
1600015I10Rik	-26.69	0.983	0.892	0.108	4	0.6054	0.41392	0.898345	9580	1	-0.066276	0.50726	0.70538	1	11995	1	-0.066276
1700001C02Rik	-52.422	0.998	0.554	0.446	4	0.82748	0.70906	0.980889	14946	0	0.59655	0.0040983	0.012633	0	608	3	0.59655
1700001C19Rik	-25.223	0.983	0.913	0.087	4	0.52231	0.30938	0.799888	8112	1	-0.12602	0.90562	0.91704	1	17029	0	-0.12602
1700001F09Rik	32.392	0.751	0.998	0.002	4	0.010533	0.001293	0.01259	2122	3	-1.2145	0.60835	0.72778	1	12859	1	-1.2145
1700001J03Rik	-22.769	0.98	0.947	0.053	4	0.24707	0.11208	0.45091	4949	2	-0.044893	0.61016	0.72778	1	12877	1	-0.044893
1700001K19Rik	-35.058	0.988	0.689	0.311	4	0.93624	0.89227	1	18177	0	0.18132	0.38001	0.5625	1	10023	2	0.18132
1700001L19Rik	-40.07	0.995	0.62	0.38	4	0.9253	0.87586	1	17837	0	0.33174	0.10654	0.25479	1	4830	3	0.33174
1700001O22Rik	-31.427	0.983	0.778	0.222	4	0.85489	0.76996	0.980889	15742	0	0.13255	0.55485	0.72328	1	12369	1	0.13255
1700001P01Rik	-6.957	0.96	0.997	0.003	4	0.0016517	0.00019039	0.002391	1611	4	-0.56847	0.99835	0.99981	1	19212	0	-0.56847
1700003E16Rik	-48.554	0.998	0.56	0.44	4	0.99732	0.99616	1	20349	0	0.44666	0.0026807	0.0083503	0	488	4	0.44666
1700003F12Rik	-27.522	0.983	0.875	0.125	4	0.6425	0.46075	0.898345	10330	1	-0.15667	0.8252	0.84893	1	15538	1	-0.15667
1700006A11Rik	-41.857	0.995	0.603	0.397	4	0.84871	0.74842	0.980889	15559	0	0.29492	0.10135	0.25222	1	4641	2	0.29492
1700006E09Rik	-18.28	0.977	0.98	0.02	4	0.17415	0.072832	0.372464	3998	2	-0.2359	0.93318	0.9596	1	17543	0	-0.2359
1700007B14Rik	-33.795	0.988	0.719	0.281	4	0.73115	0.54158	0.898345	12430	0	-0.044034	0.67648	0.75927	1	13521	1	-0.044034
1700007G11Rik	-24.047	0.982	0.926	0.074	4	0.17139	0.072831	0.372464	3968	2	-0.23519	0.87369	0.88834	1	16448	0	-0.23519
1700007K09Rik	-26.863	0.983	0.89	0.11	4	0.45548	0.25143	0.721168	7164	1	0.035023	0.40335	0.60169	1	10453	2	0.035023
1700007K13Rik	-42.717	0.995	0.594	0.406	4	0.84283	0.74842	0.980889	15389	0	0.42362	0.001796	0.0049903	0	400	2	0.42362
1700008F21Rik	-28.797	0.983	0.847	0.153	4	0.24436	0.11208	0.45091	4904	1	0.36933	0.025131	0.071982	1	1946	3	0.36933
1700008I05Rik	-16.04	0.975	0.986	0.014	4	0.080059	0.022093	0.143249	3167	2	-0.26916	0.91199	0.92918	1	17165	0	-0.26916
1700008O03Rik	-24.681	0.982	0.917	0.083	4	0.50841	0.29785	0.780931	7885	1	-0.07664	0.92858	0.95768	1	17465	0	-0.07664
1700008P02Rik	-36.09	0.988	0.666	0.334	4	0.7143	0.53011	0.898345	12018	1	0.12925	0.34022	0.52247	1	9335	1	0.12925
1700009N14Rik	-37.313	0.99	0.651	0.349	4	0.73888	0.55315	0.898345	12620	0	0.22485	0.13928	0.34026	1	5847	2	0.22485
1700010B08Rik	-15.025	0.975	0.992	0.008	4	0.43515	0.23993	0.704589	6905	1	-0.09124	0.86397	0.88423	1	16241	0	-0.09124
1700010I14Rik	-28.603	0.983	0.851	0.149	4	0.27348	0.1254	0.485793	5375	1	0.32806	0.062249	0.15647	1	3322	3	0.32806
1700011A15Rik	-26.148	0.983	0.901	0.099	4	0.26494	0.11856	0.463365	5218	2	-0.093966	0.76262	0.78179	1	14555	1	-0.093966
1700011E24Rik	-47.953	0.998	0.562	0.438	4	0.824	0.70906	0.980889	14849	0	0.23299	0.082287	0.2068	1	3992	2	0.23299
1700011H14Rik	-36.934	0.99	0.654	0.346	4	0.73064	0.54158	0.898345	12418	0	0.096829	0.36862	0.55191	1	9833	2	0.096829
1700011I03Rik	-30.984	0.983	0.792	0.208	4	0.56901	0.40232	0.898345	8917	1	0.01873	0.40054	0.59739	1	10388	1	0.01873
1700011L22Rik	-41.029	0.995	0.611	0.389	4	0.60723	0.42563	0.898345	9617	1	0.18541	0.34389	0.52632	1	9394	2	0.18541
1700012A03Rik	-42.248	0.995	0.598	0.402	4	0.60184	0.41392	0.898345	9513	1	0.26225	0.10185	0.25222	1	4663	3	0.26225
1700012B07Rik	-40.951	0.995	0.613	0.387	4	0.72011	0.54158	0.898345	12161	0	0.2123	0.050336	0.13655	1	2909	2	0.2123
1700012B09Rik	-30.16	0.983	0.812	0.188	4	0.77633	0.59705	0.912302	13599	0	0.040992	0.69852	0.76368	1	13761	1	0.040992
1700012L04Rik	-24.288	0.982	0.922	0.078	2	0.9792	0.96309	1	19592	0	0.45242	0.020803	0.053743	1	1786	2	0.45242
1700012P22Rik	-31.009	0.983	0.791	0.209	4	0.64738	0.46075	0.898345	10438	1	0.028082	0.39841	0.59739	1	10346	1	0.028082
1700013D24Rik	-37.369	0.99	0.65	0.35	4	0.6645	0.48394	0.898345	10821	1	0.14458	0.14537	0.35571	1	6039	2	0.14458
1700013F07Rik	-39.994	0.995	0.62	0.38	4	0.97586	0.96987	1	19485	0	0.2351	0.24573	0.43421	1	7701	2	0.2351
1700013G24Rik	-33.972	0.988	0.715	0.285	4	0.55293	0.36726	0.884494	8651	1	0.10294	0.51449	0.71429	1	12051	1	0.10294
1700013H16Rik	-31.49	0.983	0.776	0.224	4	0.24989	0.11208	0.45091	4992	2	-0.028962	0.20705	0.38458	1	7044	2	-0.028962
1700015E13Rik	-37.275	0.99	0.651	0.349	4	0.74874	0.55315	0.898345	12866	0	0.16944	0.47011	0.69202	1	11669	2	0.16944
1700015F17Rik	-38.91	0.99	0.628	0.372	4	0.6904	0.49541	0.898345	11412	1	0.32833	0.18759	0.38048	1	6731	2	0.32833
1700015G11Rik	-35.142	0.988	0.688	0.312	4	0.77337	0.59705	0.912302	13526	0	0.099514	0.25409	0.4416	1	7855	1	0.099514
1700016C15Rik	-29.283	0.983	0.837	0.163	4	0.91742	0.85733	1	17594	0	0.28503	0.018203	0.060981	1	1670	3	0.28503
1700016D06Rik	-42.368	0.995	0.598	0.402	4	0.98	0.9741	1	19625	0	0.37829	0.055746	0.14536	1	3090	3	0.37829
1700016H13Rik	-41.442	0.995	0.608	0.392	4	0.93507	0.88833	1	18131	0	0.23367	0.23305	0.41757	1	7483	2	0.23367
1700016K19Rik	-48.441	0.998	0.56	0.44	4	0.97375	0.96987	1	19417	0	0.43898	0.025949	0.071983	1	1968	3	0.43898
1700017B05Rik	-20.481	0.977	0.962	0.038	4	0.04941	0.012861	0.093414	2819	3	-0.43352	0.30416	0.48965	1	8709	1	-0.43352
1700017D01Rik	-23.969	0.982	0.929	0.071	4	0.1819	0.077822	0.382558	4086	2	-0.20741	0.76663	0.78625	1	14612	1	-0.20741
1700018B08Rik	-41.647	0.995	0.605	0.395	4	0.89982	0.80854	0.980889	17068	0	0.21212	0.20143	0.38048	1	6946	2	0.21212
1700018C11Rik	-47.359	0.998	0.563	0.437	4	0.82679	0.70906	0.980889	14920	0	0.066319	0.89405	0.90709	1	16818	0	0.066319
1700018F24Rik	-27.095	0.983	0.886	0.114	4	0.15452	0.059238	0.321813	3786	2	-0.13257	0.65746	0.75029	1	13315	1	-0.13257
1700019A02Rik	-41.468	0.995	0.608	0.392	4	0.78376	0.60745	0.916547	13803	0	0.1358	0.33245	0.5087	1	9212	2	0.1358
1700019B03Rik	-28.542	0.983	0.851	0.149	4	0.82146	0.69227	0.976326	14787	0	-0.020734	0.92695	0.95367	1	17436	0	-0.020734
1700019D03Rik	-37.087	0.99	0.653	0.347	4	0.64343	0.46075	0.898345	10352	1	0.094215	0.56028	0.72328	1	12413	1	0.094215
1700019G17Rik	-43.55	0.997	0.586	0.414	4	0.90773	0.83157	0.996194	17299	0	0.31201	0.12385	0.29468	1	5361	3	0.31201
1700019L03Rik	-32.728	0.987	0.744	0.256	4	0.2787	0.13238	0.503198	5468	2	-0.055592	0.32443	0.50086	1	9082	1	-0.055592
1700019N19Rik	-41.426	0.995	0.608	0.392	4	0.82267	0.70906	0.980889	14817	0	0.24064	0.08718	0.2068	1	4172	3	0.24064
1700019O17Rik	-36.352	0.988	0.664	0.336	4	0.88953	0.80854	0.980889	16775	0	0.11857	0.45036	0.67021	1	11301	1	0.11857
1700020A23Rik	-37.887	0.99	0.642	0.358	4	0.90142	0.81451	0.984939	17115	0	0.15807	0.28883	0.47525	1	8460	2	0.15807
1700020D05Rik	-34.389	0.988	0.707	0.293	4	0.82244	0.70906	0.980889	14811	0	0.17979	0.42782	0.63277	1	10896	2	0.17979
1700020L24Rik	-39.007	0.992	0.629	0.371	4	0.89831	0.80854	0.980889	17025	0	0.18532	0.34606	0.52632	1	9432	2	0.18532
1700020N15Rik	-18.983	0.977	0.972	0.028	4	0.020299	0.0040993	0.036201	2314	3	-0.39616	0.88756	0.90354	1	16702	0	-0.39616
1700021F05Rik	-45.338	0.998	0.572	0.428	4	0.42283	0.21671	0.671515	6761	1	-0.10848	0.33475	0.5087	1	9251	1	-0.10848
1700021F07Rik	-41.631	0.995	0.606	0.394	4	0.95649	0.945	1	18816	0	0.35284	0.021274	0.065727	1	1802	3	0.35284
1700021K19Rik	-41.01	0.995	0.613	0.387	4	0.90443	0.82041	0.984939	17196	0	0.20218	0.19887	0.38048	1	6913	2	0.20218
1700022I11Rik	-53.775	0.998	0.553	0.447	4	0.97332	0.96836	1	19402	0	0.69007	0.0015726	0.0047278	0	371	3	0.69007
1700023E05Rik	-40.524	0.995	0.616	0.384	4	0.89219	0.80854	0.980889	16850	0	0.39355	0.026235	0.071983	1	1983	3	0.39355
1700023F06Rik	-50.255	0.998	0.557	0.443	4	0.73006	0.54158	0.898345	12398	0	0.23453	0.34657	0.52632	1	9439	2	0.23453
1700024G13Rik	-55.319	1	0.553	0.447	4	0.83407	0.72526	0.980889	15135	0	0.20321	0.11062	0.27474	1	4953	2	0.20321
1700024P04Rik	-25.043	0.983	0.915	0.085	4	0.61483	0.44911	0.898345	9778	1	-0.089641	0.94212	0.96814	1	17707	0	-0.089641
1700024P16Rik	-21.87	0.978	0.956	0.044	4	0.28669	0.14452	0.528548	5603	2	-0.13969	0.97956	0.99286	1	18489	0	-0.13969
1700025F22Rik	-36.119	0.988	0.666	0.334	4	0.81672	0.67478	0.957397	14663	0	0.097994	0.41017	0.61744	1	10569	2	0.097994
1700025G04Rik	-45.008	0.998	0.574	0.426	4	0.75328	0.56445	0.910138	12979	0	0.16657	0.049997	0.13655	1	2901	2	0.16657
1700026D08Rik	-39.074	0.992	0.628	0.372	4	0.91627	0.85733	1	17561	0	0.25813	0.14356	0.34373	1	5975	3	0.25813
1700026L06Rik	-46.441	0.998	0.565	0.435	3	0.99106	0.98705	1	20066	0	0.49853	0.0089411	0.019124	1	988	3	0.49853
1700028K03Rik	-40.784	0.995	0.614	0.386	4	0.9043	0.82041	0.984939	17191	0	0.23368	0.13712	0.3237	1	5790	3	0.23368
1700028P14Rik	-36.232	0.988	0.664	0.336	3	0.57907	0.38999	0.898345	9111	1	0.27172	0.1824	0.29688	1	6639	2	0.27172
1700029F12Rik	-27.7	0.983	0.867	0.133	4	0.48504	0.26299	0.721168	7570	1	0.077126	0.31261	0.49362	1	8876	2	0.077126
1700029H14Rik	-34.246	0.988	0.712	0.288	4	0.74577	0.55315	0.898345	12795	0	0.1334	0.20002	0.38048	1	6925	2	0.1334
1700029I15Rik	-34.411	0.988	0.707	0.293	4	0.60765	0.42563	0.898345	9626	1	0.16406	0.26532	0.4416	1	8057	2	0.16406
1700029J07Rik	-32.329	0.985	0.757	0.243	4	0.60678	0.42563	0.898345	9609	1	0.096866	0.51601	0.71429	1	12062	1	0.096866
1700029P11Rik	-26.663	0.983	0.892	0.108	4	0.69653	0.51851	0.898345	11549	1	-0.12943	0.39441	0.59739	1	10272	1	-0.12943
1700030F18Rik	-30.429	0.983	0.807	0.193	4	0.87139	0.7768	0.980889	16207	0	0.016838	0.86268	0.88423	1	16216	0	0.016838
1700030J22Rik	-36.934	0.99	0.654	0.346	4	0.8491	0.74842	0.980889	15571	0	0.091421	0.24814	0.43421	1	7752	2	0.091421
1700030K09Rik	-20.806	0.977	0.961	0.039	4	0.049243	0.012861	0.093414	2816	3	-0.22577	0.97393	0.99059	1	18368	0	-0.22577
1700031F05Rik	-39.296	0.992	0.627	0.373	4	0.8162	0.67478	0.957397	14651	0	0.24991	0.19231	0.38048	1	6808	2	0.24991
1700034E13Rik	-35.97	0.988	0.667	0.333	4	0.81502	0.66574	0.951559	14617	0	0.19785	0.23632	0.42521	1	7537	2	0.19785
1700034J05Rik	-57.545	1	0.552	0.448	4	0.99978	0.9994	1	20525	0	0.64617	0.00022004	0.00076709	0	163	4	0.64617
1700034O15Rik	-41.181	0.995	0.609	0.391	4	0.67953	0.48394	0.898345	11145	1	0.40638	0.018641	0.062047	1	1700	3	0.40638
1700037C18Rik	-40.75	0.995	0.614	0.386	4	0.66845	0.48394	0.898345	10907	1	0.30276	0.054587	0.14536	1	3050	3	0.30276
1700037H04Rik	-38.048	0.99	0.639	0.361	4	0.78036	0.59705	0.912302	13705	0	0.22955	0.25494	0.4416	1	7863	2	0.22955
1700040L02Rik	-27.99	0.983	0.866	0.134	4	0.80881	0.66574	0.951559	14454	0	-0.055185	0.88425	0.89618	1	16634	0	-0.055185
1700042B14Rik	-20.324	0.977	0.962	0.038	4	0.18242	0.077822	0.382558	4092	2	-0.27037	0.80725	0.82654	1	15234	1	-0.27037
1700042G07Rik	-9.846	0.968	0.995	0.005	4	0.45888	0.25143	0.721168	7203	1	0.15851	0.34482	0.52632	1	9410	2	0.15851
1700047I17Rik2	-44.714	0.998	0.577	0.423	4	0.56555	0.39055	0.898345	8856	1	0.42704	0.02442	0.071982	1	1917	2	0.42704
1700055N04Rik	-41.719	0.995	0.604	0.396	4	0.5874	0.40232	0.898345	9273	1	0.36127	0.070398	0.17113	1	3589	3	0.36127
1700056E22Rik	-32.87	0.988	0.743	0.257	4	0.41993	0.2051	0.637731	6728	1	0.13293	0.3747	0.5625	1	9931	2	0.13293
1700057G04Rik	-37.596	0.99	0.647	0.353	4	0.84034	0.74081	0.980889	15321	0	0.15736	0.22253	0.40103	1	7306	2	0.15736
1700061G19Rik	-47.587	0.998	0.563	0.437	4	0.98858	0.98683	1	19965	0	0.29806	0.011419	0.040263	1	1175	4	0.29806
1700066B19Rik	-32.558	0.987	0.748	0.252	4	0.82385	0.70906	0.980889	14843	0	0.044157	0.76796	0.78625	1	14632	1	0.044157
1700066M21Rik	-19.938	0.977	0.965	0.035	4	0.11724	0.030392	0.181204	3442	2	-0.27455	0.97468	0.99059	1	18387	0	-0.27455
1700067K01Rik	-38.597	0.99	0.63	0.37	4	0.61508	0.44911	0.898345	9782	1	0.11961	0.21154	0.38458	1	7120	2	0.11961
1700067P10Rik	-20.808	0.977	0.961	0.039	4	0.24168	0.11208	0.45091	4861	2	-0.11194	0.81036	0.82654	1	15285	1	-0.11194
1700074P13Rik	-39.533	0.993	0.626	0.374	4	0.95806	0.94737	1	18865	0	0.23746	0.24473	0.43421	1	7686	2	0.23746
1700080E11Rik	-31.517	0.983	0.775	0.225	4	0.71136	0.51851	0.898345	11939	1	0.017555	0.59417	0.72778	1	12722	1	0.017555
1700080O16Rik	-35.171	0.988	0.688	0.312	4	0.65473	0.4723	0.898345	10601	1	0.090584	0.44366	0.66023	1	11185	2	0.090584
1700084C01Rik	-40.261	0.995	0.618	0.382	4	0.94618	0.91073	1	18480	0	0.18423	0.25589	0.4416	1	7883	2	0.18423
1700088E04Rik	-41.61	0.995	0.606	0.394	4	0.88667	0.7963	0.980889	16693	0	0.37659	0.04634	0.13655	1	2763	3	0.37659
1700092M07Rik	-29.64	0.983	0.826	0.174	4	0.2526	0.11208	0.45091	5020	2	0.030046	0.25834	0.4416	1	7930	2	0.030046
1700093K21Rik	-32.636	0.987	0.746	0.254	4	0.68551	0.48394	0.898345	11307	1	-0.052646	0.94608	0.97259	1	17782	0	-0.052646
1700101E01Rik	-35.442	0.988	0.68	0.32	4	0.46702	0.26298	0.721168	7313	1	0.33127	0.063521	0.15647	1	3364	2	0.33127
1700102P08Rik	-34.341	0.988	0.708	0.292	4	0.77837	0.59705	0.912302	13662	0	0.25205	0.14734	0.35571	1	6091	2	0.25205
1700106J16Rik	-41.813	0.995	0.603	0.397	4	0.95587	0.945	1	18796	0	0.19542	0.29238	0.48242	1	8527	2	0.19542
1700109H08Rik	-37.498	0.99	0.649	0.351	4	0.87146	0.7768	0.980889	16208	0	0.083542	0.19528	0.38048	1	6856	1	0.083542
1700112E06Rik	-40.489	0.995	0.616	0.384	4	0.62331	0.44911	0.898345	9946	1	0.19101	0.39079	0.59152	1	10212	2	0.19101
1700113H08Rik	-33.578	0.988	0.724	0.276	3	0.35641	0.16771	0.587586	6143	1	0.096951	0.12156	0.23663	1	5293	1	0.096951
1700122O11Rik	-35.056	0.988	0.689	0.311	4	0.56353	0.37895	0.898345	8824	1	0.097757	0.27205	0.44611	1	8169	2	0.097757
1700123I01Rik	-36.895	0.99	0.654	0.346	4	0.78875	0.61768	0.917373	13930	0	0.22566	0.14805	0.35571	1	6106	2	0.22566
1700123K08Rik	-32.683	0.987	0.745	0.255	4	0.16193	0.063552	0.340334	3862	2	-0.10094	0.27458	0.4534	1	8212	1	-0.10094
1700123O20Rik	-38.088	0.99	0.639	0.361	4	0.52295	0.30938	0.799888	8124	1	0.2639	0.059169	0.15259	1	3213	2	0.2639
1700125H20Rik	-38.525	0.99	0.632	0.368	4	0.80918	0.66574	0.951559	14466	0	0.10253	0.17375	0.37222	1	6495	1	0.10253
1700129C05Rik	-22.384	0.978	0.948	0.052	4	0.24783	0.11208	0.45091	4964	2	-0.199	0.865	0.88423	1	16263	0	-0.199
1810009A15Rik	-35.831	0.988	0.669	0.331	4	0.89605	0.80854	0.980889	16961	0	0.059131	0.69991	0.76368	1	13781	1	0.059131
1810009J06Rik	-18.16	0.977	0.98	0.02	4	0.2554	0.11208	0.45091	5075	2	-0.21771	0.96846	0.98697	1	18250	0	-0.21771
1810011H11Rik	-46.325	0.998	0.566	0.434	4	0.9635	0.95592	1	19048	0	0.22527	0.28175	0.46063	1	8325	2	0.22527
1810011O10Rik	-39.64	0.993	0.625	0.375	4	0.96652	0.9598	1	19164	0	0.28802	0.10327	0.25479	1	4725	3	0.28802
1810013L24Rik	-11.344	0.968	0.993	0.007	4	0.045435	0.012861	0.093414	2745	3	-0.32155	0.8275	0.84893	1	15575	1	-0.32155
1810022K09Rik	-28.847	0.983	0.844	0.156	4	0.25686	0.11208	0.45091	5098	2	-0.027474	0.4317	0.63697	1	10961	2	-0.027474
1810024B03Rik	-33.995	0.988	0.714	0.286	4	0.60362	0.41392	0.898345	9542	1	0.21214	0.38104	0.5625	1	10040	2	0.21214
1810026J23Rik	54.43	0.509	1	0	4	3.8493e-06	2.3949e-07	5e-06	200	4	-1.9249	1	1	1	20436	0	-1.9249
1810030O07Rik	-27.57	0.983	0.874	0.126	4	0.44907	0.23993	0.704589	7080	1	-0.061898	0.36942	0.55191	1	9847	1	-0.061898
1810037I17Rik	-32.96	0.988	0.74	0.26	4	0.42509	0.22835	0.697231	6785	1	0.20485	0.20854	0.38458	1	7069	2	0.20485
1810041L15Rik	-42.698	0.995	0.594	0.406	4	0.96467	0.95789	1	19093	0	0.14431	0.064574	0.15647	1	3395	1	0.14431
1810043G02Rik	-42.398	0.995	0.598	0.402	4	0.95976	0.95384	1	18916	0	0.23781	0.1691	0.37222	1	6428	2	0.23781
1810043H04Rik	-9.423	0.968	0.997	0.003	4	0.030762	0.0073459	0.061007	2486	3	-0.4192	0.90921	0.92627	1	17093	0	-0.4192
1810046K07Rik	-27.149	0.983	0.884	0.116	4	0.49719	0.27463	0.744904	7739	1	-0.056454	0.51823	0.71429	1	12082	1	-0.056454
1810055G02Rik	-30.827	0.983	0.795	0.205	4	0.5173	0.29785	0.780931	8032	1	0.051978	0.3515	0.52632	1	9524	2	0.051978
1810062G17Rik	-47.422	0.998	0.563	0.437	4	0.50183	0.29785	0.780931	7797	1	0.35142	0.043073	0.13134	1	2642	3	0.35142
1810065E05Rik	-34.418	0.988	0.707	0.293	4	0.83772	0.74081	0.980889	15247	0	0.043653	0.52433	0.71429	1	12133	1	0.043653
2010001E11Rik	-31.041	0.983	0.791	0.209	4	0.67557	0.48394	0.898345	11071	1	-0.065982	0.91385	0.92918	1	17192	0	-0.065982
2010002M12Rik	-33.731	0.988	0.721	0.279	4	0.5152	0.29785	0.780931	7999	1	0.2476	0.088885	0.21578	1	4223	3	0.2476
2010003K11Rik	-33.061	0.988	0.734	0.266	4	0.65364	0.4723	0.898345	10578	1	0.16644	0.11136	0.27935	1	4972	2	0.16644
2010005H15Rik	-34.919	0.988	0.693	0.307	4	0.69153	0.49541	0.898345	11432	1	0.16322	0.1663	0.36813	1	6382	2	0.16322
2010012O05Rik	-35.771	0.988	0.671	0.329	4	0.56033	0.37895	0.898345	8768	1	-0.040774	0.67053	0.75927	1	13446	1	-0.040774
2010106E10Rik	-25.911	0.983	0.903	0.097	4	0.3433	0.19348	0.637731	6064	1	0.016133	0.78487	0.80408	1	14898	1	0.016133
2010107E04Rik	30.109	0.778	0.998	0.002	4	0.011469	0.0014223	0.01346	2150	2	-0.68554	0.83463	0.86237	1	15695	1	-0.68554
2010107G12Rik	-40.639	0.995	0.616	0.384	4	0.87502	0.78342	0.980889	16327	0	0.15627	0.41526	0.62312	1	10668	2	0.15627
2010107G23Rik	-31.023	0.983	0.791	0.209	4	0.5045	0.29785	0.780931	7827	1	0.090738	0.33913	0.5087	1	9319	2	0.090738
2010109A12Rik	-32.381	0.987	0.756	0.244	4	0.73416	0.54158	0.898345	12505	0	-0.0074883	0.84622	0.87138	1	15899	0	-0.0074883
2010109I03Rik	-40.52	0.995	0.616	0.384	4	0.84909	0.74842	0.980889	15570	0	0.25501	0.13788	0.33156	1	5805	3	0.25501
2010111I01Rik	-43.001	0.995	0.592	0.408	4	0.9686	0.96164	1	19230	0	0.34082	0.082348	0.2068	1	3994	3	0.34082
2010300C02Rik	-42.715	0.995	0.594	0.406	4	0.80143	0.64705	0.943906	14254	0	0.54503	0.006278	0.020147	1	784	3	0.54503
2010315B03Rik	-12.89	0.972	0.993	0.007	4	0.20536	0.093858	0.440195	4362	1	0.040838	0.41902	0.62877	1	10733	2	0.040838
2200002D01Rik	-37.877	0.99	0.642	0.358	4	0.5289	0.33252	0.828824	8232	1	0.2775	0.1262	0.30652	1	5444	3	0.2775
2200002J24Rik	-41.736	0.995	0.604	0.396	4	0.90807	0.83157	0.996194	17307	0	0.19226	0.21262	0.38458	1	7139	2	0.19226
2210010C04Rik	-47.275	0.998	0.563	0.437	4	0.97079	0.96513	1	19309	0	0.46158	0.010546	0.039069	1	1115	3	0.46158
2210016F16Rik	-38.606	0.99	0.63	0.37	4	0.35543	0.19348	0.637731	6136	1	0.023182	0.83084	0.85344	1	15634	1	0.023182
2210016L21Rik	-29.413	0.983	0.831	0.169	4	0.28995	0.14452	0.528548	5664	2	-0.039684	0.85639	0.87585	1	16094	0	-0.039684
2210018M11Rik	1.398	0.947	0.996	0.004	4	0.0081668	0.0011105	0.011079	2065	3	-0.7365	0.80166	0.82654	1	15142	1	-0.7365
2210404O09Rik	-22.708	0.978	0.947	0.053	4	0.21064	0.099768	0.440195	4425	1	-0.0094806	0.65906	0.75482	1	13333	1	-0.0094806
2210407C18Rik	-37.878	0.99	0.642	0.358	4	0.51674	0.29785	0.780931	8021	1	0.36333	0.058566	0.14536	1	3195	3	0.36333
2210408I21Rik	9.148	0.927	0.998	0.002	4	0.00065883	1.8441e-05	0.000278	1350	4	-0.76713	0.99934	0.99998	1	19395	0	-0.76713
2300002M23Rik	-30.831	0.983	0.795	0.205	4	0.58424	0.40232	0.898345	9207	1	-0.049438	0.52792	0.7188	1	12162	1	-0.049438
2300003K06Rik	-52.184	0.998	0.554	0.446	4	0.95055	0.93496	1	18608	0	0.28293	0.021076	0.065727	1	1796	2	0.28293
2300005B03Rik	-32.948	0.988	0.74	0.26	4	0.60397	0.41392	0.898345	9553	1	0.099181	0.69696	0.76368	1	13744	1	0.099181
2300009A05Rik	-34.633	0.988	0.701	0.299	4	0.79346	0.61768	0.917373	14050	0	0.094765	0.27478	0.4534	1	8217	2	0.094765
2310002L09Rik	-38.549	0.99	0.631	0.369	4	0.86277	0.7768	0.980889	15970	0	-0.0015832	0.87801	0.89618	1	16527	0	-0.0015832
2310003H01Rik	-53.261	0.998	0.554	0.446	4	0.99951	0.99865	1	20490	0	0.64836	0.00049136	0.0019406	0	231	4	0.64836
2310007B03Rik	-24.901	0.983	0.916	0.084	4	0.35362	0.19348	0.637731	6128	1	0.09361	0.87665	0.89618	1	16496	0	0.09361
2310007L24Rik	-28.542	0.983	0.851	0.149	4	0.2866	0.14452	0.528548	5600	2	0.01767	0.35961	0.53045	1	9674	2	0.01767
2310009B15Rik	-14.406	0.975	0.992	0.008	4	0.0024299	0.00037241	0.004356	1728	4	-0.50157	0.99757	0.99963	1	19141	0	-0.50157
2310011J03Rik	55.591	0.503	1	0	4	0.0001151	2.3949e-07	5e-06	923	4	-2.2213	0.99988	1	1	19749	0	-2.2213
2310014L17Rik	-34.507	0.988	0.706	0.294	4	0.38612	0.2051	0.637731	6404	1	0.047945	0.40457	0.60748	1	10474	2	0.047945
2310022A10Rik	-24.316	0.982	0.922	0.078	3	0.14895	0.061805	0.335587	3736	2	-0.25933	0.64115	0.66254	1	13172	1	-0.25933
2310022B05Rik	-51.679	0.998	0.555	0.445	4	0.9988	0.99727	1	20433	0	0.52637	0.0012045	0.0042378	0	321	4	0.52637
2310030G06Rik	-32.969	0.988	0.739	0.261	4	0.20507	0.093858	0.440195	4359	2	0.066544	0.19503	0.38048	1	6851	2	0.066544
2310033P09Rik	-22.384	0.978	0.948	0.052	4	0.14931	0.051277	0.283411	3742	2	-0.18892	0.77087	0.79519	1	14685	1	-0.18892
2310034C09Rik	-28.23	0.983	0.861	0.139	4	0.65047	0.46075	0.898345	10510	1	0.051432	0.33323	0.5087	1	9229	2	0.051432
2310035C23Rik	-28.027	0.983	0.865	0.135	4	0.67129	0.48394	0.898345	10970	1	0.0011068	0.89028	0.90709	1	16743	0	0.0011068
2310036O22Rik	2.252	0.945	0.996	0.004	4	0.00026024	7.1847e-07	1.3e-05	1121	4	-0.75808	0.99974	1	1	19570	0	-0.75808
2310039H08Rik	-35.042	0.988	0.689	0.311	4	0.72264	0.54158	0.898345	12225	0	0.042844	0.36547	0.55191	1	9780	1	0.042844
2310047M10Rik	-27.623	0.983	0.87	0.13	4	0.75916	0.58634	0.910138	13129	0	-0.0809	0.94212	0.96814	1	17706	0	-0.0809
2310050C09Rik	-37.764	0.99	0.642	0.358	4	0.75516	0.58634	0.910138	13023	0	0.144	0.16777	0.36813	1	6407	2	0.144
2310057J18Rik	-43.37	0.997	0.591	0.409	4	0.91981	0.87144	1	17666	0	0.28734	0.062009	0.15647	1	3318	3	0.28734
2310057M21Rik	-37.014	0.99	0.654	0.346	4	0.62846	0.46075	0.898345	10040	1	0.0252	0.03755	0.1187	1	2421	1	0.0252
2310057N15Rik	-16.231	0.975	0.985	0.015	4	0.29424	0.15149	0.546203	5737	2	-0.22558	0.97438	0.99059	1	18378	0	-0.22558
2310061I04Rik	-47.101	0.998	0.563	0.437	4	0.19294	0.08295	0.405649	4229	2	-0.11278	0.84172	0.87138	1	15813	1	-0.11278
2310061N02Rik	-27.838	0.983	0.866	0.134	4	0.68041	0.48394	0.898345	11161	1	0.26241	0.31075	0.49362	1	8841	2	0.26241
2310067B10Rik	-38.244	0.99	0.638	0.362	4	0.727	0.54158	0.898345	12325	0	0.10452	0.21379	0.38458	1	7165	2	0.10452
2310079G19Rik	-38.41	0.99	0.632	0.368	4	0.97864	0.97276	1	19575	0	0.25364	0.26057	0.4416	1	7977	2	0.25364
2410002F23Rik	-33.314	0.988	0.732	0.268	4	0.74313	0.55315	0.898345	12727	0	-0.060249	0.35529	0.52632	1	9594	1	-0.060249
2410004B18Rik	-30.843	0.983	0.795	0.205	4	0.5697	0.40232	0.898345	8934	1	0.15645	0.42498	0.63277	1	10844	2	0.15645
2410004P03Rik	-43.878	0.997	0.582	0.418	4	0.65275	0.4723	0.898345	10560	1	0.43388	0.037905	0.12042	1	2438	3	0.43388
2410012M07Rik	-29.164	0.983	0.839	0.161	4	0.79488	0.61768	0.917373	14080	0	0.15913	0.46483	0.68733	1	11572	2	0.15913
2410015M20Rik	-12.408	0.97	0.993	0.007	4	0.0049094	0.00081019	0.008519	1944	4	-0.38048	0.99509	0.99924	1	18983	0	-0.38048
2410016O06Rik	-41.061	0.995	0.611	0.389	4	0.98952	0.98838	1	19999	0	0.29499	0.010476	0.039069	1	1108	4	0.29499
2410089E03Rik	37.077	0.698	0.998	0.002	4	3.6134e-05	2.3949e-07	5e-06	624	4	-1.4109	0.99996	1	1	20030	0	-1.4109
2410127L17Rik	-42.047	0.995	0.6	0.4	4	0.76674	0.58634	0.910138	13358	0	0.22431	0.10037	0.24973	1	4609	2	0.22431
2410131K14Rik	-40.019	0.995	0.62	0.38	4	0.92003	0.87144	1	17672	0	0.22503	0.11643	0.27935	1	5114	3	0.22503
2410137M14Rik	-34.622	0.988	0.701	0.299	4	0.53911	0.33252	0.828824	8411	1	0.073595	0.11453	0.27935	1	5065	1	0.073595
2510002D24Rik	-35.047	0.988	0.689	0.311	4	0.37301	0.2051	0.637731	6287	1	0.3753	0.040992	0.12929	1	2567	3	0.3753
2510003E04Rik	-31.843	0.985	0.769	0.231	4	0.45522	0.23993	0.704589	7161	1	0.048649	0.59037	0.72778	1	12684	1	0.048649
2510009E07Rik	-37.942	0.99	0.642	0.358	4	0.92865	0.8801	1	17946	0	0.17446	0.32053	0.50086	1	9010	2	0.17446
2510039O18Rik	-33.249	0.988	0.732	0.268	4	0.88266	0.7963	0.980889	16571	0	0.089012	0.66728	0.75927	1	13419	1	0.089012
2610002J02Rik	-30.049	0.983	0.816	0.184	4	0.76007	0.58634	0.910138	13152	0	0.0078879	0.73317	0.76824	1	14170	1	0.0078879
2610002M06Rik	-22.565	0.978	0.947	0.053	4	0.53138	0.33252	0.828824	8274	1	-0.13077	0.91826	0.93989	1	17275	0	-0.13077
2610008E11Rik	-43.878	0.997	0.582	0.418	4	0.92867	0.8801	1	17947	0	0.34744	0.12077	0.29181	1	5264	2	0.34744
2610015P09Rik	-29.662	0.983	0.826	0.174	4	0.21394	0.099768	0.440195	4466	2	-0.1212	0.17436	0.37222	1	6507	1	-0.1212
2610020H08Rik	-36.04	0.988	0.667	0.333	4	0.79578	0.62759	0.930961	14100	0	0.12214	0.23037	0.41	1	7437	2	0.12214
2610028H24Rik	-49.37	0.998	0.558	0.442	4	0.9359	0.89227	1	18163	0	0.39101	0.027742	0.074404	1	2038	2	0.39101
2610034B18Rik	-33.906	0.988	0.716	0.284	4	0.78363	0.60745	0.916547	13798	0	0.14513	0.22128	0.40103	1	7284	2	0.14513
2610301B20Rik	2.632	0.945	0.996	0.004	4	0.01057	0.001293	0.01259	2124	3	-0.7408	0.99071	0.99831	1	18810	0	-0.7408
2610305D13Rik	-27.152	0.983	0.884	0.116	4	0.27514	0.13238	0.503198	5410	1	0.11581	0.30013	0.48242	1	8654	1	0.11581
2610318N02Rik	-32.462	0.987	0.75	0.25	4	0.70154	0.51851	0.898345	11680	1	0.20409	0.31739	0.49362	1	8962	2	0.20409
2610507B11Rik	-19.566	0.977	0.969	0.031	4	0.23032	0.099768	0.440195	4693	2	-0.19483	0.7883	0.80859	1	14943	1	-0.19483
2610524H06Rik	-23.528	0.98	0.936	0.064	4	0.23172	0.099768	0.440195	4718	2	-0.25571	0.93056	0.95768	1	17493	0	-0.25571
2610528A11Rik	-48.591	0.998	0.56	0.44	4	0.79919	0.64705	0.943906	14190	0	0.36373	0.05302	0.14536	1	2996	3	0.36373
2610528J11Rik	-38.886	0.99	0.628	0.372	4	0.90025	0.80854	0.980889	17080	0	0.21883	0.35898	0.53045	1	9665	2	0.21883
2700029M09Rik	-26.359	0.983	0.895	0.105	4	0.27943	0.13238	0.503198	5481	2	-0.092625	0.33512	0.5087	1	9255	1	-0.092625
2700049A03Rik	-14.462	0.975	0.992	0.008	4	0.053932	0.015482	0.109339	2913	2	-0.38568	0.50619	0.70538	1	11987	1	-0.38568
2700060E02Rik	-21.276	0.977	0.959	0.041	4	0.15671	0.059238	0.321813	3805	1	0.25827	0.081853	0.2068	1	3973	2	0.25827
2700062C07Rik	11.34	0.918	0.998	0.002	4	0.0024603	0.00037241	0.004356	1733	4	-0.85564	0.99754	0.99963	1	19139	0	-0.85564
2700081O15Rik	-38.26	0.99	0.638	0.362	4	0.83564	0.72526	0.980889	15182	0	0.16854	0.22535	0.40103	1	7356	2	0.16854
2700089E24Rik	-33.049	0.988	0.735	0.265	4	0.85478	0.76996	0.980889	15738	0	0.072824	0.77764	0.79519	1	14795	1	0.072824
2700094K13Rik	-47.038	0.998	0.563	0.437	4	0.8163	0.67478	0.957397	14654	0	0.2965	0.05366	0.14536	1	3017	2	0.2965
2700097O09Rik	-26.215	0.983	0.898	0.102	4	0.68555	0.48394	0.898345	11309	1	-0.040676	0.90459	0.91704	1	17007	0	-0.040676
2810004N23Rik	0.045	0.952	0.997	0.003	4	0.062631	0.020554	0.137813	3073	3	-0.46078	0.8671	0.88423	1	16303	0	-0.46078
2810006K23Rik	-38.689	0.99	0.63	0.37	4	0.94535	0.91073	1	18454	0	0.191	0.33319	0.5087	1	9227	2	0.191
2810007J24Rik	-29.337	0.983	0.835	0.165	4	0.49818	0.27463	0.744904	7755	1	-0.08148	0.83361	0.86237	1	15679	1	-0.08148
2810021J22Rik	-31.01	0.983	0.791	0.209	4	0.66625	0.48394	0.898345	10862	1	-0.024103	0.47367	0.69202	1	11739	1	-0.024103
2810403A07Rik	-23.586	0.98	0.935	0.065	4	0.16549	0.072831	0.372464	3906	2	-0.0027684	0.3529	0.52632	1	9550	2	-0.0027684
2810408A11Rik	-38.877	0.99	0.628	0.372	4	0.85486	0.76996	0.980889	15741	0	0.20001	0.14738	0.35571	1	6092	2	0.20001
2810408M09Rik	37.067	0.698	0.998	0.002	4	0.0019071	0.00026751	0.003315	1652	3	-1.2373	0.98011	0.99286	1	18503	0	-1.2373
2810417H13Rik	-10.796	0.968	0.995	0.005	4	0.1639	0.068126	0.360808	3890	2	-0.19161	0.95124	0.97395	1	17895	0	-0.19161
2810428I15Rik	-27.312	0.983	0.879	0.121	4	0.56301	0.37895	0.898345	8813	1	-0.12983	0.33823	0.5087	1	9307	1	-0.12983
2810459M11Rik	-23.778	0.98	0.929	0.071	4	0.28799	0.14452	0.528548	5626	2	-0.025231	0.43016	0.63277	1	10937	2	-0.025231
2810474O19Rik	-6.199	0.96	0.997	0.003	4	0.034828	0.0092345	0.074275	2567	3	-0.3798	0.98748	0.9973	1	18703	0	-0.3798
2900011O08Rik	-44.338	0.998	0.579	0.421	4	0.74335	0.55315	0.898345	12733	0	0.27698	0.042086	0.12929	1	2608	2	0.27698
2900026A02Rik	-43.37	0.997	0.591	0.409	4	0.73029	0.54158	0.898345	12403	0	0.086906	0.45777	0.68287	1	11435	1	0.086906
2900092C05Rik	-36.463	0.988	0.659	0.341	4	0.84086	0.74081	0.980889	15337	0	0.086253	0.40006	0.59739	1	10377	2	0.086253
3010026O09Rik	-35.356	0.988	0.682	0.318	4	0.74411	0.55315	0.898345	12761	0	0.064192	0.35921	0.53045	1	9670	2	0.064192
3110001I22Rik	-35.668	0.988	0.673	0.327	4	0.79378	0.61768	0.917373	14054	0	0.049742	0.46843	0.68733	1	11645	1	0.049742
3110002H16Rik	-53.877	0.998	0.553	0.447	4	0.86519	0.7768	0.980889	16037	0	0.36252	0.055363	0.14536	1	3076	2	0.36252
3110007F17Rik	-28.506	0.983	0.854	0.146	4	0.46793	0.26298	0.721168	7332	1	0.053709	0.75303	0.77729	1	14420	1	0.053709
3110009E18Rik	-32.047	0.985	0.762	0.238	4	0.58603	0.40232	0.898345	9247	1	0.072808	0.32226	0.50086	1	9044	2	0.072808
3110021N24Rik	-38.275	0.99	0.637	0.363	4	0.87628	0.78342	0.980889	16363	0	0.35124	0.047917	0.13655	1	2820	3	0.35124
3110035E14Rik	-44.412	0.998	0.579	0.421	4	0.51224	0.29785	0.780931	7955	1	0.5601	0.0012613	0.0042378	0	331	3	0.5601
3110040N11Rik	-19.292	0.977	0.969	0.031	4	0.27046	0.11856	0.463365	5316	2	-0.13818	0.86814	0.88423	1	16322	0	-0.13818
3110043O21Rik	-31.313	0.983	0.782	0.218	4	0.75277	0.56445	0.910138	12966	0	-0.013892	0.60478	0.72778	1	12817	1	-0.013892
3110052M02Rik	-40.786	0.995	0.614	0.386	4	0.93259	0.88833	1	18066	0	0.1432	0.80392	0.82654	1	15180	1	0.1432
3110057O12Rik	-32.793	0.988	0.744	0.256	4	0.80094	0.64705	0.943906	14237	0	0.10037	0.87435	0.89234	1	16456	0	0.10037
3110062M04Rik	-32.618	0.987	0.747	0.253	4	0.44092	0.23993	0.704589	6975	1	-0.034909	0.55548	0.72328	1	12375	1	-0.034909
3110079O15Rik	-39.897	0.993	0.62	0.38	4	0.64823	0.46075	0.898345	10456	1	0.35808	0.023763	0.070179	1	1895	3	0.35808
3110082I17Rik	-40.155	0.995	0.62	0.38	4	0.90322	0.82041	0.984939	17163	0	0.090585	0.90957	0.92627	1	17104	0	0.090585
3110082J24Rik	-43.382	0.997	0.591	0.409	4	0.98691	0.98517	1	19899	0	0.3305	0.013091	0.044607	1	1293	4	0.3305
3300002I08Rik	-7.631	0.962	0.997	0.003	4	0.054366	0.016774	0.117741	2921	2	-0.19397	0.4002	0.59739	1	10379	2	-0.19397
3425401B19Rik	-34.657	0.988	0.701	0.299	4	0.67191	0.48394	0.898345	10987	1	0.01226	0.89102	0.90709	1	16759	0	0.01226
3632451O06Rik	-42.444	0.995	0.598	0.402	4	0.86137	0.7768	0.980889	15929	0	0.2958	0.097829	0.24516	1	4516	3	0.2958
3830403N18Rik	-19.536	0.977	0.969	0.031	4	0.4155	0.2051	0.637731	6678	1	-0.13801	0.98096	0.99286	1	18524	0	-0.13801
3830406C13Rik	-30.536	0.983	0.804	0.196	4	0.69023	0.49541	0.898345	11407	1	0.053196	0.73897	0.76824	1	14239	1	0.053196
3830417A13Rik	-38.022	0.99	0.64	0.36	4	0.95165	0.93496	1	18652	0	0.13386	0.74102	0.76824	1	14274	1	0.13386
4430402I18Rik	-38.283	0.99	0.637	0.363	4	0.8734	0.7768	0.980889	16268	0	0.24683	0.20565	0.38458	1	7021	2	0.24683
4632428N05Rik	-42.055	0.995	0.6	0.4	4	0.50815	0.29785	0.780931	7880	1	0.36703	0.035422	0.10164	1	2342	3	0.36703
4732456N10Rik	-43.367	0.997	0.591	0.409	4	0.70487	0.51851	0.898345	11769	1	0.30441	0.018207	0.060981	1	1671	2	0.30441
4833420G17Rik	-24.164	0.982	0.922	0.078	4	0.21345	0.099768	0.440195	4458	2	-0.19802	0.95286	0.97528	1	17927	0	-0.19802
4833423E24Rik	-33.874	0.988	0.716	0.284	4	0.7652	0.58634	0.910138	13310	0	0.12348	0.6759	0.75927	1	13515	1	0.12348
4833427G06Rik	-38.74	0.99	0.63	0.37	4	0.69889	0.51851	0.898345	11613	1	0.23913	0.33704	0.5087	1	9284	2	0.23913
4833439L19Rik	-32.129	0.985	0.761	0.239	4	0.77772	0.59705	0.912302	13643	0	0.073697	0.29824	0.48242	1	8629	1	0.073697
4921501E09Rik	-38.15	0.99	0.639	0.361	4	0.92911	0.88432	1	17953	0	0.22595	0.31351	0.49362	1	8893	2	0.22595
4921504E06Rik	-42.557	0.995	0.596	0.404	4	0.82087	0.69227	0.976326	14769	0	0.24721	0.13864	0.34026	1	5830	3	0.24721
4921507P07Rik	-26.556	0.983	0.894	0.106	4	0.76678	0.58634	0.910138	13360	0	-0.0023504	0.92084	0.93989	1	17320	0	-0.0023504
4921509C19Rik	-13.267	0.972	0.993	0.007	4	0.016028	0.0019679	0.018282	2225	3	-0.58693	0.91302	0.92918	1	17181	0	-0.58693
4921511H03Rik	-42.515	0.995	0.597	0.403	4	0.85341	0.75578	0.980889	15700	0	0.24317	0.055839	0.14536	1	3099	2	0.24317
4921517D22Rik	-19.976	0.977	0.965	0.035	4	0.10569	0.030392	0.181204	3339	2	-0.27654	0.80898	0.82654	1	15265	1	-0.27654
4921524J17Rik	-28.671	0.983	0.85	0.15	4	0.37188	0.2051	0.637731	6277	1	-0.12977	0.84452	0.87138	1	15858	0	-0.12977
4921524L21Rik	-44.65	0.998	0.577	0.423	4	0.8056	0.66574	0.951559	14367	0	0.50516	0.011059	0.040263	1	1146	3	0.50516
4921530L21Rik	-25.89	0.983	0.903	0.097	4	0.59562	0.41391	0.898345	9413	1	-0.097343	0.95713	0.98014	1	18010	0	-0.097343
4921536K21Rik	-32.472	0.987	0.75	0.25	4	0.84613	0.74842	0.980889	15486	0	-0.043263	0.90248	0.91704	1	16975	0	-0.043263
4921539E11Rik	-28.443	0.983	0.856	0.144	4	0.15949	0.063552	0.340334	3838	2	-0.15907	0.19878	0.38048	1	6911	1	-0.15907
4922502D21Rik	-15.205	0.975	0.99	0.01	4	0.22075	0.099768	0.440195	4557	2	-0.15857	0.96933	0.98856	1	18274	0	-0.15857
4930402F06Rik	-35.878	0.988	0.667	0.333	4	0.65152	0.46075	0.898345	10530	1	0.21426	0.2775	0.4534	1	8267	2	0.21426
4930402H24Rik	-50.178	0.998	0.557	0.443	4	0.93807	0.90364	1	18234	0	0.47234	0.017552	0.059996	1	1628	3	0.47234
4930402K13Rik	-28.436	0.983	0.857	0.143	4	0.65337	0.4723	0.898345	10574	1	0.043565	0.90763	0.91704	1	17066	0	0.043565
4930404N11Rik	-33.468	0.988	0.728	0.272	4	0.29405	0.15149	0.546203	5732	2	0.043281	0.21287	0.38458	1	7146	2	0.043281
4930407I10Rik	-30.637	0.983	0.8	0.2	4	0.72582	0.54158	0.898345	12296	0	-0.097289	0.62077	0.73224	1	12980	1	-0.097289
4930412D23Rik	-38.656	0.99	0.63	0.37	4	0.70003	0.51851	0.898345	11645	1	0.30427	0.11487	0.27935	1	5072	2	0.30427
4930415F15Rik	-30.513	0.983	0.804	0.196	4	0.70423	0.51851	0.898345	11755	1	-0.057292	0.47822	0.6964	1	11779	1	-0.057292
4930415L06Rik	-35.494	0.988	0.677	0.323	4	0.88721	0.80257	0.980889	16712	0	0.13689	0.67347	0.75927	1	13481	1	0.13689
4930415O20Rik	-35.01	0.988	0.691	0.309	4	0.5989	0.41392	0.898345	9466	1	0.24731	0.13375	0.31719	1	5688	3	0.24731
4930427A07Rik	12.177	0.913	0.998	0.002	4	0.001318	0.00016213	0.00211	1538	3	-1.1618	0.97491	0.99059	1	18394	0	-1.1618
4930428D18Rik	-45.316	0.998	0.572	0.428	4	0.95887	0.94961	1	18885	0	0.28762	0.12245	0.29181	1	5319	3	0.28762
4930430A15Rik	-37.215	0.99	0.652	0.348	4	0.8519	0.74842	0.980889	15657	0	0.13602	0.32924	0.50474	1	9152	2	0.13602
4930430F08Rik	-46.038	0.998	0.567	0.433	4	0.82785	0.70906	0.980889	14959	0	0.36491	0.022219	0.065727	1	1841	3	0.36491
4930432K21Rik	-30.816	0.983	0.795	0.205	4	0.60885	0.43736	0.898345	9648	1	-0.0017739	0.92164	0.93989	1	17336	0	-0.0017739
4930433I11Rik	-48.548	0.998	0.56	0.44	4	0.96301	0.95592	1	19034	0	0.38606	0.017825	0.060981	1	1650	3	0.38606
4930435E12Rik	-25.524	0.983	0.91	0.09
4930444G20Rik	-6.072	0.96	0.997	0.003	4	0.13353	0.040996	0.234162	3600	2	-0.25915	0.92571	0.95367	1	17412	0	-0.25915
4930447A16Rik	-28.4	0.983	0.859	0.141	4	0.20553	0.093858	0.440195	4366	2	-0.023811	0.38124	0.5625	1	10045	2	-0.023811
4930447C04Rik	-49.541	0.998	0.557	0.443	4	0.99738	0.99616	1	20355	0	0.52052	0.0026219	0.0083503	0	479	4	0.52052
4930449I24Rik	-11.279	0.968	0.993	0.007	4	0.17328	0.072832	0.372464	3989	2	-0.23387	0.98463	0.99512	1	18615	0	-0.23387
4930451I11Rik	-48.157	0.998	0.562	0.438	4	0.70696	0.51851	0.898345	11825	1	0.50042	0.012199	0.043049	1	1220	3	0.50042
4930452B06Rik	-39.442	0.993	0.626	0.374	4	0.84507	0.74842	0.980889	15455	0	0.097588	0.072536	0.17113	1	3663	2	0.097588
4930453N24Rik	-21.142	0.977	0.959	0.041	4	0.33642	0.17024	0.587586	6021	1	-0.097687	0.82707	0.84893	1	15567	1	-0.097687
4930467E23Rik	3.635	0.943	0.996	0.004	4	0.01107	0.0014223	0.01346	2141	3	-0.87539	0.98649	0.99677	1	18678	0	-0.87539
4930468A15Rik	-41.311	0.995	0.609	0.391	4	0.89732	0.80854	0.980889	16994	0	0.16894	0.4223	0.62877	1	10788	2	0.16894
4930474N05Rik	-35.677	0.988	0.673	0.327	4	0.71495	0.53011	0.898345	12032	1	-0.088713	0.39524	0.59739	1	10291	1	-0.088713
4930480E11Rik	-38.479	0.99	0.632	0.368	4	0.73678	0.54158	0.898345	12576	0	0.17585	0.75242	0.77729	1	14414	1	0.17585
4930486L24Rik	-35.781	0.988	0.671	0.329	4	0.92396	0.87586	1	17793	0	0.1573	0.3459	0.52632	1	9430	1	0.1573
4930502E18Rik	-24.788	0.982	0.917	0.083	4	0.32237	0.17024	0.587586	5932	1	-0.0087501	0.83873	0.86691	1	15765	1	-0.0087501
4930503B20Rik	-27.964	0.983	0.866	0.134	4	0.28654	0.14452	0.528548	5599	2	-0.084401	0.43825	0.64646	1	11081	1	-0.084401
4930503E14Rik	12.284	0.912	0.998	0.002	4	0.010056	0.0012925	0.01259	2113	3	-1.0879	0.42366	0.62877	1	10809	1	-1.0879
4930503L19Rik	-24.803	0.982	0.917	0.083	4	0.41872	0.2051	0.637731	6715	1	-0.11285	0.92581	0.95367	1	17417	0	-0.11285
4930504O13Rik	-39.767	0.993	0.623	0.377	4	0.65838	0.48394	0.898345	10672	1	0.27296	0.14394	0.34373	1	5988	3	0.27296
4930505A04Rik	-45.21	0.998	0.573	0.427	4	0.87298	0.7768	0.980889	16259	0	0.22764	0.023054	0.067864	1	1875	2	0.22764
4930506M07Rik	-26.043	0.983	0.901	0.099	4	0.23205	0.10583	0.45091	4726	2	0.0094599	0.33648	0.5087	1	9277	2	0.0094599
4930513O06Rik	-24.246	0.982	0.922	0.078	4	0.38326	0.2051	0.637731	6384	1	-0.094139	0.44704	0.66518	1	11244	1	-0.094139
4930519G04Rik	-39.583	0.993	0.626	0.374	4	0.7906	0.61768	0.917373	13973	0	0.14997	0.55205	0.72328	1	12346	1	0.14997
4930522H14Rik	-39.008	0.992	0.629	0.371	4	0.96366	0.95592	1	19059	0	0.3876	0.047167	0.13655	1	2795	3	0.3876
4930523C07Rik	-34.996	0.988	0.692	0.308	4	0.78982	0.61768	0.917373	13954	0	0.34094	0.094728	0.22773	1	4414	3	0.34094
4930524B15Rik	-36.324	0.988	0.664	0.336	4	0.76154	0.58634	0.910138	13200	0	0.21706	0.33248	0.5087	1	9213	2	0.21706
4930524N10Rik	-27.068	0.983	0.886	0.114	4	0.28395	0.14452	0.528548	5558	2	-0.038908	0.43724	0.64646	1	11062	2	-0.038908
4930538K18Rik	-53.479	0.998	0.554	0.446	4	0.99978	0.9994	1	20524	0	0.55824	0.00022232	0.00084181	0	164	4	0.55824
4930539E08Rik	-47.864	0.998	0.562	0.438	4	0.47726	0.26298	0.721168	7456	1	0.53793	0.0068031	0.022677	1	831	3	0.53793
4930544D05Rik	-25.245	0.983	0.913	0.087	4	0.61955	0.44911	0.898345	9873	1	0.053431	0.86259	0.88423	1	16215	0	0.053431
4930544G11Rik	-29.318	0.983	0.837	0.163	4	0.70439	0.51851	0.898345	11758	1	0.019589	0.82808	0.84893	1	15586	1	0.019589
4930548H24Rik	-53.724	0.998	0.553	0.447	4	0.99973	0.99913	1	20519	0	0.59636	0.000267	0.0011086	0	178	4	0.59636
4930549C01Rik	-38.796	0.99	0.629	0.371	4	0.61029	0.43736	0.898345	9684	1	0.32612	0.086114	0.2068	1	4135	2	0.32612
4930550C14Rik	-30.681	0.983	0.799	0.201	4	0.87109	0.7768	0.980889	16197	0	0.024167	0.91848	0.93989	1	17279	0	0.024167
4930550L24Rik	-40.994	0.995	0.613	0.387	4	0.74074	0.55315	0.898345	12670	0	0.15202	0.12844	0.31413	1	5512	2	0.15202
4930555G01Rik	-51.368	0.998	0.556	0.444	4	0.61726	0.44911	0.898345	9829	1	0.5869	0.0089083	0.032351	1	985	3	0.5869
4930557A04Rik	-42.138	0.995	0.599	0.401	4	0.9676	0.9598	1	19200	0	0.19143	0.22681	0.40103	1	7382	2	0.19143
4930558K02Rik	-46.01	0.998	0.567	0.433	4	0.95751	0.94737	1	18855	0	0.20113	0.16772	0.36813	1	6406	2	0.20113
4930562C15Rik	-24.923	0.983	0.916	0.084	4	0.080001	0.022093	0.143249	3166	2	-0.12635	0.15749	0.35983	1	6255	2	-0.12635
4930563D23Rik	-44.176	0.998	0.58	0.42	4	0.99526	0.99424	1	20246	0	0.43695	0.0047382	0.015104	0	674	4	0.43695
4930564B18Rik	-41.352	0.995	0.609	0.391	4	0.82978	0.70906	0.980889	15015	0	0.31071	0.10099	0.24973	1	4626	3	0.31071
4930564D02Rik	-39.486	0.993	0.626	0.374	4	0.52439	0.30938	0.799888	8144	1	0.28251	0.087728	0.21365	1	4189	3	0.28251
4930567H17Rik	-26.054	0.983	0.901	0.099	4	0.29039	0.14452	0.528548	5670	2	-0.13541	0.81323	0.82654	1	15333	1	-0.13541
4930568D16Rik	-39.622	0.993	0.625	0.375	4	0.49037	0.26299	0.721168	7646	1	0.38745	0.019394	0.062047	1	1731	3	0.38745
4930571K23Rik	-44.911	0.998	0.574	0.426	4	0.64066	0.46075	0.898345	10292	1	0.29096	0.063874	0.15647	1	3375	3	0.29096
4930578C19Rik	-37.143	0.99	0.652	0.348	4	0.45563	0.25143	0.721168	7169	1	0.3217	0.079857	0.2001	1	3910	3	0.3217
4930578I06Rik	-38.812	0.99	0.628	0.372	4	0.95067	0.93496	1	18615	0	0.25927	0.1066	0.25479	1	4832	3	0.25927
4930579F01Rik	-42.655	0.995	0.594	0.406	4	0.92394	0.87586	1	17791	0	0.23834	0.14498	0.34373	1	6022	3	0.23834
4930579G24Rik	-28.112	0.983	0.864	0.136	4	0.62135	0.44911	0.898345	9911	1	0.028702	0.90161	0.91704	1	16960	0	0.028702
4930590J08Rik	-39.95	0.993	0.62	0.38	4	0.79203	0.61768	0.917373	14011	0	0.097271	0.10054	0.24973	1	4615	2	0.097271
4930595M18Rik	-34.515	0.988	0.705	0.295	4	0.38298	0.2051	0.637731	6382	1	0.074949	0.27482	0.4534	1	8218	1	0.074949
4930596D02Rik	-28.704	0.983	0.849	0.151	4	0.1942	0.082951	0.405649	4241	2	-0.13315	0.86775	0.88423	1	16314	0	-0.13315
4931406B18Rik	-39.926	0.993	0.62	0.38	4	0.5032	0.29785	0.780931	7809	1	0.23167	0.082279	0.2068	1	3991	2	0.23167
4931406C07Rik	-55.313	1	0.553	0.447	4	0.92336	0.87586	1	17771	0	0.26715	0.064697	0.15647	1	3402	3	0.26715
4931406P16Rik	-44.096	0.998	0.58	0.42	4	0.96205	0.95384	1	18993	0	0.32652	0.090617	0.22282	1	4272	3	0.32652
4931408C20Rik	-47.872	0.998	0.562	0.438	4	0.97404	0.96987	1	19425	0	0.44358	0.013101	0.044607	1	1294	3	0.44358
4931409K22Rik	-28.535	0.983	0.851	0.149	4	0.28734	0.14452	0.528548	5615	2	0.022803	0.41763	0.62312	1	10711	2	0.022803
4931414P19Rik	-40.93	0.995	0.613	0.387	4	0.94996	0.93221	1	18591	0	0.29442	0.12086	0.29181	1	5267	3	0.29442
4931417E11Rik	-34.151	0.988	0.713	0.287	4	0.65805	0.48394	0.898345	10662	1	0.077266	0.28006	0.46063	1	8301	1	0.077266
4931423N10Rik	-23.886	0.98	0.929	0.071	4	0.051026	0.014299	0.103136	2844	3	-0.29324	0.84843	0.87138	1	15950	0	-0.29324
4931428F04Rik	-38.269	0.99	0.638	0.362	4	0.57176	0.40232	0.898345	8974	1	0.085633	0.37907	0.5625	1	10009	2	0.085633
4931429I11Rik	-8.157	0.962	0.997	0.003	4	0.054661	0.016774	0.117741	2927	3	-0.36162	0.98584	0.99649	1	18653	0	-0.36162
4931429L15Rik	-32.144	0.985	0.761	0.239	4	0.74701	0.55315	0.898345	12824	0	0.065612	0.60635	0.72778	1	12837	1	0.065612
4931431F19Rik	-18.305	0.977	0.98	0.02	4	0.11665	0.030392	0.181204	3437	2	-0.30155	0.67644	0.75927	1	13520	1	-0.30155
4931440F15Rik	-32.001	0.985	0.762	0.238	4	0.86411	0.7768	0.980889	16004	0	0.076586	0.91882	0.93989	1	17284	0	0.076586
4932411E22Rik	-48.436	0.998	0.56	0.44	4	0.92717	0.87586	1	17894	0	0.42584	0.041811	0.12929	1	2599	3	0.42584
4932411N23Rik	-32.854	0.988	0.744	0.256	4	0.60259	0.41392	0.898345	9524	1	0.0043105	0.20367	0.38048	1	6989	1	0.0043105
4932414N04Rik	-35.9	0.988	0.667	0.333	4	0.75661	0.58634	0.910138	13058	0	0.12711	0.35123	0.52632	1	9519	2	0.12711
4932418E24Rik	-28.259	0.983	0.86	0.14	4	0.30542	0.15859	0.564129	5836	1	-0.0057505	0.6389	0.73675	1	13153	1	-0.0057505
4932429P05Rik	-25.672	0.983	0.908	0.092	4	0.062946	0.022092	0.143249	3078	3	-0.26162	0.15312	0.35983	1	6192	1	-0.26162
4932438A13Rik	-54.36	1	0.554	0.446	4	1	1	1	20578	0	0.77581	1.9947e-06	3.1134e-06	0	65	4	0.77581
4932438H23Rik	-45.632	0.998	0.57	0.43	4	0.97474	0.96987	1	19450	0	0.57973	0.0084162	0.028546	1	958	3	0.57973
4932443I19Rik	-21.59	0.977	0.957	0.043	4	0.15228	0.059237	0.321813	3764	2	-0.13871	0.901	0.91382	1	16948	0	-0.13871
4933402D24Rik	-32.221	0.985	0.757	0.243	4	0.71575	0.53011	0.898345	12054	1	-0.0091561	0.82595	0.84893	1	15549	1	-0.0091561
4933402E13Rik	-42.32	0.995	0.598	0.402	4	0.96895	0.96345	1	19242	0	0.19888	0.30778	0.48965	1	8784	2	0.19888
4933402J07Rik	-36.587	0.988	0.656	0.344	4	0.53269	0.33252	0.828824	8298	1	-0.088937	0.21551	0.38458	1	7196	1	-0.088937
4933402N03Rik	-43.991	0.998	0.581	0.419	4	0.59179	0.41391	0.898345	9346	1	0.43434	0.004802	0.015104	0	681	2	0.43434
4933402N22Rik	10.718	0.922	0.998	0.002	4	0.00046806	6.4662e-06	0.000104	1254	4	-0.94205	0.99953	0.99999	1	19462	0	-0.94205
4933402P03Rik	-39.303	0.993	0.627	0.373	4	0.81896	0.67478	0.957397	14723	0	0.24851	0.088336	0.21365	1	4205	2	0.24851
4933403O08Rik	-36.086	0.988	0.666	0.334	4	0.78846	0.61768	0.917373	13926	0	0.0096746	0.10748	0.25479	1	4859	1	0.0096746
4933405L10Rik	-38.43	0.99	0.632	0.368	4	0.89492	0.80854	0.980889	16937	0	0.15406	0.45343	0.67854	1	11348	2	0.15406
4933405O20Rik	-27.452	0.983	0.876	0.124	4	0.34839	0.19348	0.637731	6096	1	0.036335	0.59794	0.72778	1	12754	1	0.036335
4933406J08Rik	-31.437	0.983	0.778	0.222	4	0.63192	0.46075	0.898345	10109	1	0.1704	0.3434	0.52632	1	9388	2	0.1704
4933406M09Rik	-32.367	0.985	0.755	0.245	4	0.71385	0.53011	0.898345	12008	1	-0.053814	0.44849	0.66518	1	11271	1	-0.053814
4933408B17Rik	-42.052	0.995	0.6	0.4	4	0.91235	0.84745	1	17447	0	0.32696	0.072635	0.17113	1	3669	2	0.32696
4933409G03Rik	-56.318	1	0.553	0.447	4	0.98128	0.9741	1	19672	0	0.63589	0.018723	0.062047	1	1708	4	0.63589
4933411G11Rik	-33.866	0.988	0.716	0.284	4	0.5213	0.30938	0.799888	8095	1	0.053622	0.87333	0.88423	1	16439	0	0.053622
4933411K16Rik	-23.007	0.98	0.942	0.058	4	0.34283	0.19348	0.637731	6061	1	-0.06615	0.73524	0.76824	1	14194	1	-0.06615
4933412E24Rik	-30.477	0.983	0.805	0.195	4	0.79916	0.64705	0.943906	14188	0	0.053185	0.42891	0.63277	1	10917	2	0.053185
4933413G19Rik	-30.163	0.983	0.812	0.188	4	0.69631	0.51851	0.898345	11544	1	0.051729	0.4704	0.69202	1	11675	2	0.051729
4933415F23Rik	-20.393	0.977	0.962	0.038	4	0.32683	0.17024	0.587586	5962	1	-0.20804	0.80802	0.82654	1	15247	1	-0.20804
4933416C03Rik	-28.215	0.983	0.861	0.139	4	0.24062	0.11208	0.45091	4848	2	-0.20061	0.15339	0.35983	1	6196	1	-0.20061
4933417A18Rik	-39	0.992	0.629	0.371	4	0.72545	0.54158	0.898345	12288	0	0.1939	0.029589	0.074404	1	2114	2	0.1939
4933421I07Rik	-50.147	0.998	0.557	0.443	4	0.54699	0.36726	0.884494	8541	1	0.31798	0.0057588	0.0188	0	757	2	0.31798
4933425L06Rik	-40.91	0.995	0.613	0.387	4	0.93164	0.88432	1	18035	0	0.2237	0.14789	0.35571	1	6103	2	0.2237
4933427D06Rik	-44.21	0.998	0.58	0.42	4	0.55105	0.36726	0.884494	8619	1	0.41866	0.019581	0.062047	1	1739	2	0.41866
4933427D14Rik	0.029	0.952	0.997	0.003	4	0.0062837	0.001019	0.01027	2013	3	-0.70966	0.9874	0.99705	1	18701	0	-0.70966
4933427G17Rik	-34.6	0.988	0.703	0.297	4	0.77536	0.59705	0.912302	13576	0	0.097815	0.12402	0.29468	1	5367	2	0.097815
4933428G20Rik	-17.299	0.977	0.983	0.017	4	0.15875	0.063552	0.340334	3825	2	-0.30542	0.12535	0.30209	1	5412	1	-0.30542
4933430I17Rik	-22.54	0.978	0.948	0.052	4	0.52701	0.33252	0.828824	8191	1	0.043887	0.59481	0.72778	1	12727	1	0.043887
4933433C11Rik	-38.413	0.99	0.632	0.368	4	0.4616	0.25143	0.721168	7243	1	0.19632	0.37818	0.5625	1	9989	2	0.19632
4933434E20Rik	-46.013	0.998	0.567	0.433	4	0.68167	0.48394	0.898345	11196	1	0.51023	0.0044057	0.012634	0	644	3	0.51023
4933436I01Rik	-40.772	0.995	0.614	0.386	4	0.83846	0.74081	0.980889	15266	0	0.22617	0.29374	0.48242	1	8557	2	0.22617
5031410I06Rik	-22.661	0.978	0.947	0.053	4	0.021058	0.0040998	0.036201	2333	3	-0.73207	0.5507	0.72328	1	12335	1	-0.73207
5031414D18Rik	-42.639	0.995	0.594	0.406	4	0.23843	0.11208	0.45091	4813	1	0.37339	0.041111	0.12929	1	2572	3	0.37339
5430401F13Rik	-36.126	0.988	0.666	0.334	4	0.75213	0.56445	0.910138	12951	0	0.23352	0.29965	0.48242	1	8646	2	0.23352
5430402E10Rik	-20.547	0.977	0.961	0.039	4	0.2243	0.099768	0.440195	4606	2	-0.20548	0.9647	0.98697	1	18164	0	-0.20548
5430419D17Rik	-41.51	0.995	0.607	0.393	4	0.97237	0.96513	1	19367	0	0.26197	0.10794	0.25479	1	4871	3	0.26197
5430421N21Rik	-21.061	0.977	0.959	0.041	4	0.19121	0.077822	0.382558	4205	2	-0.15554	0.90815	0.92028	1	17075	0	-0.15554
5430427O19Rik	-25.222	0.983	0.913	0.087	4	0.42472	0.22835	0.697231	6781	1	-0.16796	0.93428	0.9596	1	17562	0	-0.16796
5430435G22Rik	-33.925	0.988	0.716	0.284	4	0.53578	0.33252	0.828824	8354	1	0.015424	0.24514	0.43421	1	7692	1	0.015424
5530400C23Rik	-29.631	0.983	0.827	0.173	4	0.82754	0.70906	0.980889	14948	0	-0.0034911	0.81224	0.82654	1	15315	1	-0.0034911
5730409E04Rik	-44.452	0.998	0.579	0.421	4	0.97302	0.96676	1	19390	0	0.35644	0.049675	0.13655	1	2890	3	0.35644
5730455P16Rik	-40.794	0.995	0.614	0.386	4	0.81775	0.67478	0.957397	14689	0	0.1287	0.20573	0.38458	1	7024	2	0.1287
5730507C01Rik	-26.003	0.983	0.901	0.099	4	0.046722	0.012861	0.093414	2764	2	-0.088938	0.084136	0.2068	1	4065	2	-0.088938
5730508B09Rik	-19.089	0.977	0.969	0.031	4	0.31736	0.17024	0.587586	5905	1	-0.10145	0.97461	0.99059	1	18385	0	-0.10145
5730559C18Rik	-34.04	0.988	0.714	0.286	4	0.77545	0.59705	0.912302	13579	0	0.092431	0.70115	0.76368	1	13800	1	0.092431
5830411N06Rik	-44.24	0.998	0.58	0.42	4	0.9376	0.89996	1	18217	0	0.30209	0.13312	0.31719	1	5663	3	0.30209
5830415F09Rik	-18.804	0.977	0.975	0.025	4	0.32608	0.17024	0.587586	5957	1	-0.22251	0.87117	0.88423	1	16390	0	-0.22251
5830473C10Rik	-37.51	0.99	0.649	0.351	4	0.78232	0.60745	0.916547	13751	0	0.17071	0.45375	0.67854	1	11356	2	0.17071
6030419C18Rik	-43.711	0.997	0.584	0.416	4	0.57415	0.40232	0.898345	9018	1	0.3305	0.0030145	0.0095386	0	513	2	0.3305
6030458C11Rik	-38.186	0.99	0.639	0.361	4	0.64623	0.46075	0.898345	10413	1	0.098105	0.53564	0.7188	1	12219	1	0.098105
6030468B19Rik	-26.441	0.983	0.895	0.105	4	0.75458	0.57553	0.910138	13012	0	0.080692	0.46639	0.68733	1	11607	2	0.080692
6030498E09Rik	-21.937	0.978	0.956	0.044	4	0.78721	0.61768	0.917373	13890	0	-0.0049334	0.56514	0.72328	1	12459	1	-0.0049334
6330403A02Rik	-28.963	0.983	0.841	0.159	4	0.6196	0.44911	0.898345	9875	1	0.1919	0.072441	0.17113	1	3658	2	0.1919
6330408A02Rik	-36.627	0.988	0.656	0.344	4	0.69192	0.49541	0.898345	11444	1	0.11715	0.34358	0.52632	1	9392	2	0.11715
6330409D20Rik	-30.963	0.983	0.792	0.208	4	0.73328	0.54158	0.898345	12482	0	-0.018899	0.78682	0.80859	1	14924	1	-0.018899
6330416G13Rik	-54.54	1	0.554	0.446	4	0.95171	0.93496	1	18657	0	0.15871	0.61706	0.72778	1	12944	1	0.15871
6430531B16Rik	-39.302	0.993	0.627	0.373	4	0.65223	0.4723	0.898345	10550	1	0.22917	0.049446	0.13655	1	2881	2	0.22917
6430548M08Rik	-36.446	0.988	0.66	0.34	4	0.84969	0.74842	0.980889	15589	0	0.27976	0.078459	0.2001	1	3857	3	0.27976
6430550D23Rik	-38.757	0.99	0.629	0.371	4	0.73433	0.54158	0.898345	12510	0	0.46138	0.0079118	0.027275	1	921	3	0.46138
6430571L13Rik	-29.658	0.983	0.826	0.174	4	0.27656	0.13238	0.503198	5433	2	-0.036641	0.82753	0.84893	1	15576	1	-0.036641
6430573F11Rik	-40.656	0.995	0.616	0.384	4	0.95676	0.945	1	18826	0	0.15651	0.24432	0.43421	1	7678	2	0.15651
6820408C15Rik	-25.422	0.983	0.912	0.088	4	0.1557	0.059238	0.321813	3797	2	-0.22061	0.80001	0.8221	1	15115	1	-0.22061
7420426K07Rik	-46.581	0.998	0.565	0.435	4	0.75376	0.56445	0.910138	12992	0	0.66829	0.00028081	0.0011091	0	183	3	0.66829
7420461P10Rik	0	0.952	0.997	0.003	4	0.11082	0.030392	0.181204	3389	2	-0.3067	0.93332	0.9596	1	17546	0	-0.3067
7530416G11Rik	-33.204	0.988	0.733	0.267	4	0.63735	0.46075	0.898345	10219	1	0.18567	0.6757	0.75927	1	13514	1	0.18567
8030411F24Rik	-42.592	0.995	0.595	0.405	4	0.97198	0.96513	1	19357	0	0.28189	0.10141	0.25222	1	4642	3	0.28189
8030423J24Rik	-35.941	0.988	0.667	0.333	4	0.5098	0.29785	0.780931	7908	1	0.28014	0.035866	0.10164	1	2358	2	0.28014
8030462N17Rik	-35.409	0.988	0.68	0.32	4	0.90133	0.81451	0.984939	17114	0	0.14996	0.62916	0.73224	1	13054	1	0.14996
8430408G22Rik	-38.813	0.99	0.628	0.372	4	0.68441	0.48394	0.898345	11274	1	0.12898	0.41058	0.61744	1	10576	1	0.12898
8430419L09Rik	-29.904	0.983	0.82	0.18	4	0.58207	0.40232	0.898345	9168	1	0.0086948	0.39683	0.59739	1	10320	1	0.0086948
9030617O03Rik	-27.283	0.983	0.879	0.121	4	0.69536	0.50701	0.898345	11517	1	0.20144	0.26888	0.4461	1	8113	2	0.20144
9030624G23Rik	117.089	0.048	1	0	4	1.2362e-06	2.3949e-07	5e-06	113	4	-3.4911	1	1	1	20515	0	-3.4911
9030624J02Rik	-29.354	0.983	0.835	0.165	4	0.24112	0.11208	0.45091	4856	2	-0.097308	0.46252	0.68287	1	11535	1	-0.097308
9130008F23Rik	-27.016	0.983	0.886	0.114	4	0.49764	0.27463	0.744904	7747	1	0.03135	0.83428	0.86237	1	15692	1	0.03135
9130011E15Rik	-2.866	0.955	0.997	0.003	4	0.002472	0.00037241	0.004356	1737	4	-0.70652	0.99753	0.99963	1	19136	0	-0.70652
9130019O22Rik	-40.475	0.995	0.616	0.384	4	0.90756	0.82604	0.991241	17293	0	0.2503	0.12325	0.29468	1	5346	3	0.2503
9130023H24Rik	-47.319	0.998	0.563	0.437	4	0.97096	0.96513	1	19316	0	0.35526	0.081107	0.2048	1	3950	3	0.35526
9130204L05Rik	-24.049	0.982	0.926	0.074	4	0.15135	0.059237	0.321813	3755	2	-0.11089	0.77075	0.79519	1	14683	1	-0.11089
9130401M01Rik	-36.362	0.988	0.664	0.336	4	0.70395	0.51851	0.898345	11744	1	0.24995	0.15755	0.35983	1	6257	2	0.24995
9130409I23Rik	-43.353	0.997	0.591	0.409	4	0.82172	0.69227	0.976326	14796	0	0.26958	0.06901	0.16677	1	3543	2	0.26958
9230104L09Rik	-30.896	0.983	0.794	0.206
9230110C19Rik	-44.774	0.998	0.577	0.423	4	0.82142	0.69227	0.976326	14785	0	0.43475	0.025085	0.071982	1	1943	3	0.43475
9230110F15Rik	-37.511	0.99	0.649	0.351	4	0.78397	0.60745	0.916547	13809	0	0.28434	0.048282	0.13655	1	2835	2	0.28434
9230112D13Rik	-42.064	0.995	0.6	0.4	4	0.7973	0.64705	0.943906	14141	0	-0.012584	0.10313	0.25479	1	4720	1	-0.012584
9330159F19Rik	-40.662	0.995	0.616	0.384	4	0.92463	0.87586	1	17817	0	0.26012	0.1698	0.37222	1	6444	2	0.26012
9330182L06Rik	-32.343	0.985	0.756	0.244	4	0.24691	0.11208	0.45091	4944	2	0.097247	0.086818	0.2068	1	4162	2	0.097247
9330182O14Rik	-45.631	0.998	0.57	0.43	4	0.96767	0.9598	1	19204	0	0.37134	0.066617	0.15647	1	3464	3	0.37134
9430007A20Rik	-34.396	0.988	0.707	0.293	4	0.77949	0.59705	0.912302	13681	0	0.19202	0.43614	0.64646	1	11044	2	0.19202
9430015G10Rik	-38.783	0.99	0.629	0.371	4	0.79207	0.61768	0.917373	14013	0	0.25202	0.13108	0.31719	1	5598	2	0.25202
9430016H08Rik	-25.902	0.983	0.903	0.097	4	0.29071	0.14452	0.528548	5676	2	-0.089944	0.9159	0.93467	1	17232	0	-0.089944
9430020K01Rik	-37.263	0.99	0.651	0.349	4	0.91095	0.84226	1	17401	0	0.21003	0.37604	0.5625	1	9956	2	0.21003
9430038I01Rik	-29.732	0.983	0.825	0.175	4	0.65498	0.4723	0.898345	10607	1	0.032517	0.82827	0.84893	1	15590	1	0.032517
9430069I07Rik	-50.341	0.998	0.557	0.443	4	0.95882	0.94737	1	18883	0	0.43204	0.049649	0.13655	1	2889	3	0.43204
9530002B09Rik	-49.324	0.998	0.558	0.442	4	0.67158	0.48394	0.898345	10981	1	0.59154	0.0045423	0.013964	0	658	3	0.59154
9530003J23Rik	-26.862	0.983	0.89	0.11	4	0.57998	0.40232	0.898345	9131	1	-0.0048067	0.31092	0.49362	1	8844	1	-0.0048067
9530053A07Rik	-37.273	0.99	0.651	0.349	4	0.47908	0.26299	0.721168	7482	1	0.11058	0.14148	0.34373	1	5914	2	0.11058
9530068E07Rik	-35.807	0.988	0.67	0.33	4	0.52275	0.30938	0.799888	8120	1	0.21169	0.10226	0.25479	1	4684	2	0.21169
9530077C05Rik	-33.038	0.988	0.735	0.265	4	0.6743	0.48394	0.898345	11043	1	0.093236	0.45372	0.67854	1	11354	1	0.093236
9830107B12Rik	-25.099	0.983	0.915	0.085	4	0.66538	0.48394	0.898345	10846	1	-0.07745	0.92533	0.95367	1	17405	0	-0.07745
9830147E19Rik	-39.011	0.992	0.629	0.371	4	0.82269	0.70906	0.980889	14818	0	0.20238	0.13035	0.31719	1	5570	3	0.20238
9930012K11Rik	-27.122	0.983	0.884	0.116	4	0.19929	0.093858	0.440195	4290	2	-0.18467	0.93223	0.95768	1	17527	0	-0.18467
9930111J21Rik1	-40.834	0.995	0.613	0.387	4	0.72046	0.54158	0.898345	12169	0	0.29022	0.16373	0.36813	1	6340	2	0.29022
a	-100.11	1	0.552	0.448	4	1	1	1	20616	0	1.6145	9.2204e-11	2.3949e-07	0	8	4	1.6145
A130010J15Rik	-21.911	0.978	0.956	0.044	4	0.22611	0.099768	0.440195	4630	2	-0.16258	0.8076	0.82654	1	15239	1	-0.16258
A1bg	-38.506	0.99	0.632	0.368	4	0.88458	0.7963	0.980889	16620	0	0.28841	0.12633	0.30652	1	5448	3	0.28841
A1cf	-25.517	0.983	0.912	0.088	4	0.74189	0.55315	0.898345	12702	0	-0.14588	0.7846	0.79966	1	14893	1	-0.14588
A230046K03Rik	-40.34	0.995	0.617	0.383	4	0.83654	0.72526	0.980889	15211	0	0.30458	0.080302	0.2001	1	3922	3	0.30458
A230050P20Rik	-45.619	0.998	0.571	0.429	4	0.99544	0.99424	1	20255	0	0.35673	0.0045645	0.013964	0	659	4	0.35673
A230065H16Rik	-32.658	0.987	0.745	0.255	4	0.86259	0.7768	0.980889	15966	0	0.080542	0.51802	0.71429	1	12081	1	0.080542
A2m	-19.211	0.977	0.969	0.031	4	0.040454	0.010221	0.079158	2663	3	-0.29944	0.9387	0.96496	1	17644	0	-0.29944
A330050F15Rik	-21.259	0.977	0.959	0.041	4	0.26736	0.11856	0.463365	5261	1	-0.0071807	0.075952	0.18915	1	3773	2	-0.0071807
A3galt2	-35.709	0.988	0.673	0.327	4	0.62765	0.46075	0.898345	10024	1	0.3371	0.072326	0.17113	1	3651	3	0.3371
A430005L14Rik	-30.02	0.983	0.816	0.184	4	0.66456	0.48394	0.898345	10823	1	0.0091475	0.73738	0.76824	1	14223	1	0.0091475
A430033K04Rik	-31.139	0.983	0.788	0.212	4	0.68498	0.48394	0.898345	11291	1	-0.045082	0.93457	0.9596	1	17569	0	-0.045082
A430078G23Rik	-34.869	0.988	0.694	0.306	4	0.64745	0.46075	0.898345	10440	1	0.088691	0.47646	0.69202	1	11762	1	0.088691
A430089I19Rik	-11.782	0.968	0.993	0.007	4	0.15756	0.063552	0.340334	3809	2	-0.041047	0.37194	0.55839	1	9884	2	-0.041047
A430105I19Rik	-48.997	0.998	0.56	0.44	4	0.58854	0.41391	0.898345	9293	1	0.52821	0.0095888	0.035717	1	1040	3	0.52821
A4galt	-42.337	0.995	0.598	0.402	4	0.84205	0.74842	0.980889	15369	0	0.30758	0.04186	0.12929	1	2600	2	0.30758
A4gnt	-38.906	0.99	0.628	0.372	4	0.64507	0.46075	0.898345	10391	1	0.37098	0.06181	0.15647	1	3303	3	0.37098
A530016L24Rik	-50.077	0.998	0.557	0.443	4	0.99183	0.99224	1	20091	0	0.4997	0.0081669	0.027275	1	938	4	0.4997
A530032D15Rik	46.646	0.593	1	0	4	0.00011516	2.3949e-07	5e-06	924	4	-1.9703	0.99988	1	1	19748	0	-1.9703
A530064D06Rik	-39.696	0.993	0.624	0.376	4	0.92668	0.87586	1	17880	0	0.26113	0.17507	0.37222	1	6516	2	0.26113
A530099J19Rik	-41.761	0.995	0.603	0.397	4	0.87455	0.78342	0.980889	16311	0	0.55919	0.0050228	0.015882	0	702	3	0.55919
A630001G21Rik	-31.402	0.983	0.779	0.221	4	0.80475	0.65646	0.951559	14347	0	0.086157	0.78161	0.79966	1	14849	1	0.086157
A630023A22Rik	-46.795	0.998	0.563	0.437	4	0.75134	0.56445	0.910138	12926	0	0.32994	0.079089	0.2001	1	3874	3	0.32994
A630033H20Rik	-41.002	0.995	0.613	0.387	4	0.74157	0.55315	0.898345	12694	0	0.16776	0.027937	0.074404	1	2044	2	0.16776
A630073D07Rik	-37.742	0.99	0.643	0.357	4	0.9289	0.8801	1	17951	0	0.20587	0.13869	0.34026	1	5832	3	0.20587
A630076J17Rik	-20.79	0.977	0.961	0.039	4	0.57282	0.40232	0.898345	8992	1	-0.058991	0.97334	0.98995	1	18362	0	-0.058991
A630095E13Rik	-30.065	0.983	0.816	0.184	4	0.92177	0.87144	1	17729	0	0.057478	0.7181	0.76368	1	13987	1	0.057478
A630095N17Rik	-44.968	0.998	0.574	0.426	4	0.84934	0.74842	0.980889	15579	0	0.3755	0.060185	0.15259	1	3246	3	0.3755
A730017C20Rik	-20.19	0.977	0.964	0.036	4	0.27531	0.13238	0.503198	5412	2	-0.12067	0.85692	0.87585	1	16104	0	-0.12067
A830010M20Rik	-46.902	0.998	0.563	0.437	4	0.89733	0.80854	0.980889	16995	0	0.22536	0.1322	0.31719	1	5635	2	0.22536
A830018L16Rik	-37.999	0.99	0.641	0.359	4	0.87259	0.7768	0.980889	16243	0	0.19911	0.27456	0.4534	1	8211	2	0.19911
A830080D01Rik	-32.957	0.988	0.74	0.26	4	0.71732	0.54158	0.898345	12087	1	0.051215	0.41665	0.62312	1	10688	2	0.051215
A930009A15Rik	-35.214	0.988	0.686	0.314	4	0.5944	0.41391	0.898345	9394	1	0.15851	0.39323	0.59739	1	10250	2	0.15851
A930018P22Rik	-41.485	0.995	0.607	0.393	4	0.96436	0.95789	1	19084	0	0.28238	0.12052	0.29181	1	5251	3	0.28238
AA415398	-40.617	0.995	0.616	0.384	4	0.80872	0.66574	0.951559	14451	0	0.22537	0.084359	0.2068	1	4074	2	0.22537
AA467197	-14.343	0.973	0.991	0.009	4	0.037462	0.01022	0.079158	2620	3	-0.40599	0.81416	0.83096	1	15350	1	-0.40599
AA792892	-43.019	0.995	0.592	0.408	4	0.99555	0.99424	1	20258	0	0.63629	0.0011186	0.0042373	0	308	4	0.63629
AA986860	-43.167	0.997	0.592	0.408	4	0.75507	0.57553	0.910138	13021	0	0.35251	0.039664	0.12535	1	2511	3	0.35251
Aaas	-31.032	0.983	0.791	0.209	4	0.8282	0.70906	0.980889	14968	0	0.078015	0.3356	0.5087	1	9264	2	0.078015
Aadac	-24.344	0.982	0.922	0.078	4	0.5667	0.39055	0.898345	8879	1	-0.049118	0.9346	0.9596	1	17570	0	-0.049118
Aadacl2	-19.018	0.977	0.972	0.028	4	0.56344	0.37895	0.898345	8821	1	-0.023826	0.85457	0.87585	1	16062	0	-0.023826
Aadacl3	-32.934	0.988	0.74	0.26	4	0.86435	0.7768	0.980889	16008	0	0.045805	0.63379	0.73224	1	13098	1	0.045805
Aadat	-38.292	0.99	0.637	0.363	4	0.64562	0.46075	0.898345	10402	1	0.30738	0.19521	0.38048	1	6855	2	0.30738
Aaed1	-32.566	0.987	0.748	0.252	4	0.79351	0.61768	0.917373	14051	0	-0.035085	0.12426	0.29468	1	5377	1	-0.035085
Aagab	-39.135	0.992	0.627	0.373	4	0.81162	0.66574	0.951559	14530	0	0.20408	0.1731	0.37222	1	6489	2	0.20408
Aak1	-32.033	0.985	0.762	0.238	4	0.67706	0.48394	0.898345	11098	1	-0.0068963	0.8352	0.86237	1	15704	1	-0.0068963
Aamdc	-44.225	0.998	0.58	0.42	4	0.95657	0.945	1	18820	0	0.1662	0.062851	0.15647	1	3345	1	0.1662
Aamp	57.499	0.487	1	0	4	0.0001031	2.3949e-07	5e-06	901	4	-2.152	0.99955	0.99999	1	19471	0	-2.152
Aanat	-42.248	0.995	0.598	0.402	4	0.7082	0.51851	0.898345	11851	1	0.16895	0.075384	0.18915	1	3752	2	0.16895
Aar2	-27.987	0.983	0.866	0.134	4	0.28244	0.14452	0.528548	5532	2	-0.061613	0.27537	0.4534	1	8229	1	-0.061613
Aard	-39.737	0.993	0.623	0.377	4	1	1	1	20615	0	1.3231	1.1325e-10	2.3949e-07	0	9	4	1.3231
Aars	53.478	0.529	1	0	4	4.421e-05	2.3949e-07	5e-06	671	4	-2.0788	0.99996	1	1	19981	0	-2.0788
Aars2	36.496	0.701	0.998	0.002	4	0.00048083	6.4662e-06	0.000104	1261	4	-0.78855	0.99952	0.99999	1	19457	0	-0.78855
Aarsd1	-55.704	1	0.553	0.447	4	0.9999	0.99979	1	20542	0	0.73311	9.9884e-05	0.0002814	0	126	4	0.73311
Aasdh	-38.146	0.99	0.639	0.361	4	0.74552	0.55315	0.898345	12788	0	0.040098	0.7874	0.80859	1	14930	1	0.040098
Aasdhppt	78.663	0.289	1	0	4	5.1991e-06	2.3949e-07	5e-06	242	4	-2.1666	0.99999	1	1	20398	0	-2.1666
Aass	-31.029	0.983	0.791	0.209	4	0.79616	0.63741	0.943831	14113	0	0.071505	0.87697	0.89618	1	16502	0	0.071505
Aatf	23.335	0.831	0.998	0.002	4	0.0091419	0.0011881	0.01165	2097	3	-1.367	0.99232	0.99864	1	18863	0	-1.367
Aatk	-42.979	0.995	0.592	0.408	4	0.84398	0.74842	0.980889	15423	0	0.31083	0.028872	0.074404	1	2083	2	0.31083
AB124611	-52.156	0.998	0.554	0.446	4	0.98138	0.9741	1	19676	0	0.5574	0.0090741	0.032831	1	1004	4	0.5574
Abat	-47.123	0.998	0.563	0.437	4	0.89357	0.80854	0.980889	16899	0	0.34649	0.056068	0.14536	1	3109	3	0.34649
Abca1	-44.013	0.998	0.581	0.419	4	0.58421	0.40232	0.898345	9206	1	0.28712	0.088875	0.21578	1	4222	3	0.28712
Abca12	-19.613	0.977	0.969	0.031	4	0.60775	0.42563	0.898345	9629	1	0.020622	0.92455	0.95154	1	17390	0	0.020622
Abca13	-50.705	0.998	0.557	0.443	4	0.98524	0.98234	1	19836	0	0.45883	0.014757	0.04878	1	1413	4	0.45883
Abca14	-44.792	0.998	0.577	0.423	4	0.99392	0.99376	1	20190	0	0.31047	0.0060807	0.020147	1	772	4	0.31047
Abca15	-39.65	0.993	0.625	0.375	4	0.89949	0.80854	0.980889	17058	0	0.27071	0.13424	0.31719	1	5704	3	0.27071
Abca16	-35.985	0.988	0.667	0.333	4	0.81784	0.67478	0.957397	14691	0	0.16327	0.47064	0.69202	1	11680	2	0.16327
Abca17	-58.914	1	0.552	0.448	4	0.99966	0.99892	1	20507	0	0.62629	0.00033557	0.0014084	0	201	4	0.62629
Abca2	-37.613	0.99	0.646	0.354	4	0.23036	0.099768	0.440195	4694	2	0.013186	0.2139	0.38458	1	7168	2	0.013186
Abca3	-40.709	0.995	0.615	0.385	4	0.87908	0.7963	0.980889	16461	0	0.22835	0.092522	0.22282	1	4341	2	0.22835
Abca4	-29.457	0.983	0.831	0.169	4	0.39338	0.2051	0.637731	6474	1	0.054888	0.56566	0.72328	1	12462	1	0.054888
Abca5	-30.7	0.983	0.797	0.203	4	0.70878	0.51851	0.898345	11865	1	-0.0073514	0.38267	0.57083	1	10065	2	-0.0073514
Abca6	-27.873	0.983	0.866	0.134	4	0.62109	0.44911	0.898345	9905	1	-0.045699	0.76629	0.78625	1	14603	1	-0.045699
Abca7	-39.171	0.992	0.627	0.373	4	0.89561	0.80854	0.980889	16954	0	0.27074	0.10733	0.25479	1	4856	3	0.27074
Abca8a	-50.031	0.998	0.557	0.443	4	0.99464	0.99424	1	20215	0	0.47573	0.0053646	0.015882	0	724	4	0.47573
Abca8b	-32.493	0.987	0.75	0.25	4	0.48216	0.26299	0.721168	7524	1	0.20839	0.33083	0.5087	1	9180	2	0.20839
Abca9	-34.747	0.988	0.699	0.301	4	0.49409	0.26299	0.721168	7693	1	0.17586	0.24167	0.42962	1	7628	2	0.17586
Abcb10	-47.37	0.998	0.563	0.437	4	0.83337	0.72526	0.980889	15118	0	0.45523	0.018649	0.062047	1	1701	3	0.45523
Abcb11	-33.362	0.988	0.732	0.268	4	0.67011	0.48394	0.898345	10940	1	0.033387	0.2824	0.46063	1	8340	2	0.033387
Abcb1a	-40.793	0.995	0.614	0.386	4	0.96341	0.95592	1	19045	0	0.19215	0.13306	0.31719	1	5660	3	0.19215
Abcb1b	-37.341	0.99	0.65	0.35	4	0.85212	0.74842	0.980889	15666	0	0.19884	0.13075	0.31719	1	5586	2	0.19884
Abcb4	-25.474	0.983	0.912	0.088	4	0.72341	0.54158	0.898345	12241	0	-0.16152	0.72817	0.76368	1	14109	1	-0.16152
Abcb5	-45.837	0.998	0.569	0.431	4	0.99	0.98983	1	20016	0	0.3887	0.010004	0.036196	1	1073	4	0.3887
Abcb6	-30.53	0.983	0.804	0.196	4	0.71025	0.51851	0.898345	11906	1	-0.017331	0.91722	0.93467	1	17262	0	-0.017331
Abcb7	27.147	0.803	0.998	0.002	4	0.001373	0.00016213	0.00211	1551	4	-0.91814	0.99863	0.99984	1	19258	0	-0.91814
Abcb9	-31.397	0.983	0.779	0.221	4	0.58238	0.40232	0.898345	9173	1	0.092029	0.50835	0.70986	1	12006	1	0.092029
Abcc1	-38.966	0.992	0.629	0.371	4	0.79314	0.61768	0.917373	14043	0	0.18574	0.057291	0.14536	1	3154	2	0.18574
Abcc10	-33.28	0.988	0.732	0.268	4	0.6421	0.46075	0.898345	10321	1	0.050634	0.61841	0.72778	1	12953	1	0.050634
Abcc12	-44.454	0.998	0.579	0.421	4	0.48605	0.26299	0.721168	7582	1	0.24122	0.12291	0.29181	1	5332	2	0.24122
Abcc2	-40.845	0.995	0.613	0.387	4	0.65719	0.48394	0.898345	10645	1	0.32044	0.049216	0.13655	1	2869	3	0.32044
Abcc3	-44.794	0.998	0.577	0.423	4	0.67204	0.48394	0.898345	10990	1	0.41849	0.024742	0.071982	1	1929	3	0.41849
Abcc4	-36.072	0.988	0.666	0.334	4	0.93216	0.88833	1	18048	0	0.14054	0.65516	0.75029	1	13289	1	0.14054
Abcc5	-30.274	0.983	0.81	0.19	4	0.58634	0.40232	0.898345	9252	1	-0.030348	0.40262	0.59739	1	10436	1	-0.030348
Abcc6	-34.916	0.988	0.693	0.307	4	0.82384	0.70906	0.980889	14842	0	0.07677	0.80195	0.82654	1	15149	1	0.07677
Abcc8	-48.321	0.998	0.561	0.439	4	0.57325	0.40232	0.898345	9001	1	0.50424	0.014185	0.047264	1	1367	3	0.50424
Abcc9	-30.228	0.983	0.811	0.189	4	0.59506	0.41391	0.898345	9404	1	0.073052	0.34234	0.52247	1	9370	2	0.073052
Abcd2	-36.266	0.988	0.664	0.336	4	0.59822	0.41392	0.898345	9456	1	0.2102	0.092876	0.22773	1	4349	2	0.2102
Abcd3	-18.888	0.977	0.973	0.027	4	0.11838	0.030392	0.181204	3454	2	-0.15464	0.7942	0.8176	1	15028	1	-0.15464
Abcd4	-36.177	0.988	0.665	0.335	4	0.8522	0.74842	0.980889	15668	0	0.069428	0.13568	0.3237	1	5743	1	0.069428
Abce1	71.712	0.361	1	0	4	2.2283e-05	2.3949e-07	5e-06	508	4	-2.2618	0.99986	1	1	19707	0	-2.2618
Abcf1	11.956	0.915	0.998	0.002	4	0.0019863	0.00026799	0.003315	1666	4	-1.0213	0.99801	0.99973	1	19182	0	-1.0213
Abcf2	-35.495	0.988	0.677	0.323	4	0.82511	0.70906	0.980889	14882	0	-0.045814	0.15055	0.35983	1	6145	1	-0.045814
Abcf3	-28.527	0.983	0.851	0.149	4	0.54099	0.3441	0.846162	8435	1	0.055787	0.81326	0.82654	1	15335	1	0.055787
Abcg1	-29.803	0.983	0.824	0.176	4	0.60904	0.43736	0.898345	9651	1	0.01963	0.8322	0.85787	1	15656	1	0.01963
Abcg2	-28.518	0.983	0.852	0.148	4	0.43407	0.23993	0.704589	6886	1	-0.019953	0.57074	0.72328	1	12506	1	-0.019953
Abcg3	-41.711	0.995	0.604	0.396	4	0.44333	0.23993	0.704589	7009	1	0.23458	0.043837	0.13134	1	2667	2	0.23458
Abcg4	-26.961	0.983	0.888	0.112	4	0.40498	0.2051	0.637731	6579	1	-0.046551	0.88286	0.89618	1	16611	0	-0.046551
Abcg5	-41.818	0.995	0.603	0.397	4	0.94226	0.91073	1	18360	0	0.23165	0.28126	0.46063	1	8315	2	0.23165
Abcg8	-40.62	0.995	0.616	0.384	4	0.84567	0.74842	0.980889	15473	0	0.15699	0.33416	0.5087	1	9244	1	0.15699
Abhd10	-36.684	0.988	0.655	0.345	4	0.83413	0.72526	0.980889	15139	0	0.080698	0.40033	0.59739	1	10383	1	0.080698
Abhd11	-38.747	0.99	0.63	0.37	4	0.48259	0.26299	0.721168	7531	1	0.33252	0.08693	0.2068	1	4166	3	0.33252
Abhd12	-30.8	0.983	0.795	0.205	4	0.16844	0.072831	0.372464	3939	2	-0.053276	0.25611	0.4416	1	7886	2	-0.053276
Abhd12b	-37.348	0.99	0.65	0.35	4	0.44666	0.23993	0.704589	7046	1	0.17447	0.14602	0.35571	1	6059	2	0.17447
Abhd13	-33.13	0.988	0.734	0.266	4	0.86858	0.7768	0.980889	16128	0	0.1664	0.2711	0.44611	1	8155	2	0.1664
Abhd14a	-29.257	0.983	0.837	0.163	4	0.70646	0.51851	0.898345	11811	1	-0.0056418	0.88448	0.89618	1	16640	0	-0.0056418
Abhd14b	-43.321	0.997	0.591	0.409	4	0.59276	0.41391	0.898345	9360	1	0.3636	0.080539	0.2001	1	3933	3	0.3636
Abhd15	-36.843	0.988	0.653	0.347	4	0.78261	0.60745	0.916547	13762	0	0.25403	0.10208	0.25479	1	4673	2	0.25403
Abhd16a	-22.004	0.978	0.956	0.044	4	0.0048058	0.00081019	0.008519	1931	4	-0.23817	0.99519	0.99924	1	18994	0	-0.23817
Abhd16b	-45.357	0.998	0.572	0.428	4	0.67027	0.48394	0.898345	10945	1	0.28189	0.096401	0.23503	1	4466	3	0.28189
Abhd17a	-45.407	0.998	0.572	0.428	4	0.88731	0.80257	0.980889	16715	0	0.43018	0.025343	0.071982	1	1948	3	0.43018
Abhd17b	-35.452	0.988	0.68	0.32	4	0.52246	0.30938	0.799888	8115	1	0.20042	0.31355	0.49362	1	8894	2	0.20042
Abhd17c	-35.764	0.988	0.671	0.329	4	0.69891	0.51851	0.898345	11614	1	-0.077693	0.050384	0.13655	1	2911	1	-0.077693
Abhd2	-38.969	0.992	0.629	0.371	4	0.73801	0.54158	0.898345	12604	0	0.25161	0.14289	0.34373	1	5954	3	0.25161
Abhd3	-34.433	0.988	0.707	0.293	4	0.2875	0.14452	0.528548	5620	1	0.14653	0.15295	0.35983	1	6186	2	0.14653
Abhd4	-38.82	0.99	0.628	0.372	4	0.99693	0.99543	1	20334	0	0.53261	0.0030745	0.0095386	0	521	4	0.53261
Abhd5	-29.736	0.983	0.825	0.175	4	0.76615	0.58634	0.910138	13337	0	-0.0052368	0.33959	0.51552	1	9326	1	-0.0052368
Abhd6	-25.319	0.983	0.913	0.087	4	0.64866	0.46075	0.898345	10465	1	0.012168	0.81534	0.83096	1	15372	1	0.012168
Abhd8	-36.658	0.988	0.655	0.345	4	0.70862	0.51851	0.898345	11860	1	0.15601	0.4319	0.63697	1	10966	2	0.15601
Abi1	-26.148	0.983	0.901	0.099	4	0.31528	0.17024	0.587586	5891	1	-0.017308	0.84352	0.87138	1	15838	0	-0.017308
Abi3	-37.172	0.99	0.652	0.348	4	0.64634	0.46075	0.898345	10415	1	0.070338	0.62832	0.73224	1	13048	1	0.070338
Abi3bp	-45.449	0.998	0.572	0.428	4	0.96033	0.95384	1	18933	0	0.37253	0.036234	0.10164	1	2369	3	0.37253
Abl1	-41.844	0.995	0.603	0.397	4	0.95947	0.95384	1	18906	0	0.39421	0.050947	0.13984	1	2931	2	0.39421
Abl2	-24.203	0.982	0.922	0.078	4	0.54381	0.3441	0.846162	8491	1	-0.15711	0.95333	0.97658	1	17941	0	-0.15711
Ablim2	-30.34	0.983	0.809	0.191	4	0.25811	0.11208	0.45091	5123	2	0.11615	0.1004	0.24973	1	4611	2	0.11615
Ablim3	-40.199	0.995	0.618	0.382	4	0.8885	0.80854	0.980889	16741	0	0.22145	0.14843	0.35571	1	6110	2	0.22145
Abo	-36.927	0.99	0.654	0.346	4	0.28926	0.14452	0.528548	5652	2	0.03384	0.28952	0.47525	1	8478	2	0.03384
Abr	-35.177	0.988	0.687	0.313	4	0.88003	0.7963	0.980889	16487	0	0.088733	0.45377	0.67854	1	11357	2	0.088733
Abra	-43.743	0.997	0.584	0.416	4	0.67784	0.48394	0.898345	11111	1	0.42433	0.057978	0.14536	1	3176	3	0.42433
Abracl	-38.447	0.99	0.632	0.368	4	0.65266	0.4723	0.898345	10557	1	0.25134	0.12823	0.31413	1	5509	2	0.25134
Abt1	37.891	0.688	0.998	0.002	4	0.00028059	1.6764e-06	2.9e-05	1134	4	-2.0289	0.99972	1	1	19557	0	-2.0289
Abtb1	-35.346	0.988	0.682	0.318	4	0.93305	0.88833	1	18081	0	0.10295	0.69733	0.76368	1	13749	1	0.10295
Abtb2	-30.432	0.983	0.806	0.194	4	0.73513	0.54158	0.898345	12532	0	-0.022834	0.71417	0.76368	1	13935	1	-0.022834
Acaa1a	-26.769	0.983	0.892	0.108	4	0.56804	0.39055	0.898345	8900	1	0.13298	0.47171	0.69202	1	11704	1	0.13298
Acaa1b	-30.063	0.983	0.816	0.184	4	0.8713	0.7768	0.980889	16204	0	0.13223	0.66192	0.75482	1	13366	1	0.13223
Acaa2	-20.478	0.977	0.962	0.038	4	0.13185	0.038046	0.219067	3588	2	-0.244	0.88725	0.90354	1	16693	0	-0.244
Acaca	-8.514	0.963	0.997	0.003	4	0.033671	0.009234	0.074275	2543	3	-0.52065	0.99352	0.99903	1	18909	0	-0.52065
Acacb	-30.263	0.983	0.81	0.19	4	0.19527	0.088261	0.427773	4256	2	-0.2001	0.67125	0.75927	1	13451	1	-0.2001
Acad11	-42.091	0.995	0.6	0.4	4	0.69975	0.51851	0.898345	11638	1	0.33301	0.057787	0.14536	1	3171	3	0.33301
Acad8	-12.464	0.97	0.993	0.007	4	0.45551	0.25143	0.721168	7166	1	0.18013	0.47056	0.69202	1	11677	2	0.18013
Acad9	14.59	0.895	0.998	0.002	4	0.00022805	7.1847e-07	1.3e-05	1086	4	-1.134	0.99977	1	1	19603	0	-1.134
Acadl	-31.64	0.983	0.772	0.228	4	0.6252	0.44911	0.898345	9979	1	0.070859	0.78982	0.8176	1	14965	1	0.070859
Acadm	-32.264	0.985	0.757	0.243	4	0.65407	0.4723	0.898345	10588	1	0.1089	0.3186	0.49362	1	8979	2	0.1089
Acads	-38.326	0.99	0.634	0.366	4	0.86632	0.7768	0.980889	16070	0	-0.024116	0.26971	0.4461	1	8130	1	-0.024116
Acadsb	-33.088	0.988	0.734	0.266	4	0.3872	0.2051	0.637731	6414	1	-0.047884	0.061509	0.15259	1	3287	1	-0.047884
Acadvl	-38.113	0.99	0.639	0.361	4	0.74806	0.55315	0.898345	12853	0	0.22724	0.068668	0.16677	1	3536	2	0.22724
Acan	-37.836	0.99	0.642	0.358	4	0.18869	0.077822	0.382558	4171	2	0.19192	0.016043	0.055427	1	1502	2	0.19192
Acap1	-41.618	0.995	0.606	0.394	3	0.92281	0.91035	1	17755	0	0.30415	0.15571	0.27666	1	6226	2	0.30415
Acap2	-50.939	0.998	0.557	0.443	4	0.9951	0.99424	1	20238	0	0.59688	0.0048991	0.015882	0	691	4	0.59688
Acap3	-33.481	0.988	0.728	0.272	4	0.67454	0.48394	0.898345	11049	1	-0.06004	0.68201	0.75927	1	13583	1	-0.06004
Acat1	-26.761	0.983	0.892	0.108	4	0.22299	0.099768	0.440195	4588	2	-0.11626	0.60307	0.72778	1	12801	1	-0.11626
Acat2	-41.013	0.995	0.612	0.388	4	0.90107	0.80854	0.980889	17104	0	0.074387	0.18666	0.38048	1	6710	1	0.074387
Acat3	-31.591	0.983	0.773	0.227	4	0.7097	0.51851	0.898345	11889	1	-0.012007	0.87061	0.88423	1	16381	0	-0.012007
Acbd3	-54.104	0.998	0.553	0.447	4	0.99999	0.99998	1	20569	0	0.71422	1.4651e-05	2.3231e-05	0	80	4	0.71422
Acbd4	-44.429	0.998	0.579	0.421	4	0.92444	0.87586	1	17810	0	0.23952	0.12144	0.29181	1	5288	3	0.23952
Acbd5	-49.156	0.998	0.559	0.441	4	0.84083	0.74081	0.980889	15335	0	0.33453	0.044906	0.13655	1	2705	2	0.33453
Acbd6	-40.999	0.995	0.613	0.387	4	0.74686	0.55315	0.898345	12819	0	0.14583	0.18502	0.38048	1	6686	2	0.14583
Acbd7	-46.349	0.998	0.566	0.434	4	0.91148	0.84745	1	17416	0	0.32688	0.050116	0.13655	1	2904	2	0.32688
Accs	-45.943	0.998	0.568	0.432	4	0.99205	0.99224	1	20102	0	0.2771	0.0079518	0.027275	1	922	4	0.2771
Accsl	-28.879	0.983	0.843	0.157	4	0.6983	0.51851	0.898345	11599	1	-0.0055578	0.87034	0.88423	1	16376	0	-0.0055578
Acd	-1.121	0.953	0.997	0.003	4	0.010246	0.0012925	0.01259	2116	3	-0.73265	0.98574	0.99649	1	18651	0	-0.73265
Ace	-33.153	0.988	0.734	0.266	4	0.58727	0.40232	0.898345	9270	1	-0.12075	0.94396	0.96969	1	17749	0	-0.12075
Ace2	-30.881	0.983	0.794	0.206	4	0.70123	0.51851	0.898345	11675	1	0.027871	0.89913	0.91382	1	16913	0	0.027871
Ace3	-40.788	0.995	0.614	0.386	4	0.49574	0.27463	0.744904	7717	1	0.057887	0.44021	0.65599	1	11120	1	0.057887
Acer1	-33.836	0.988	0.717	0.283	4	0.75902	0.58634	0.910138	13126	0	0.13917	0.69325	0.76368	1	13707	1	0.13917
Acer2	-33.039	0.988	0.735	0.265	4	0.2663	0.11856	0.463365	5240	2	-0.031481	0.258	0.4416	1	7925	1	-0.031481
Acer3	-53.092	0.998	0.554	0.446	4	0.85509	0.76996	0.980889	15745	0	0.55371	0.0040391	0.012232	0	601	3	0.55371
Ache	-35.838	0.988	0.667	0.333	4	0.87586	0.78342	0.980889	16349	0	0.15643	0.64238	0.74122	1	13184	1	0.15643
Acin1	-16.159	0.975	0.985	0.015	4	0.20121	0.093858	0.440195	4315	1	-0.034195	0.64324	0.74122	1	13190	1	-0.034195
Ackr1	-30.451	0.983	0.806	0.194	4	0.21432	0.099768	0.440195	4470	2	-0.1002	0.93142	0.95768	1	17511	0	-0.1002
Ackr2	-40.457	0.995	0.617	0.383	4	0.48836	0.26299	0.721168	7618	1	0.49811	0.014343	0.047264	1	1377	3	0.49811
Ackr3	-32.836	0.988	0.744	0.256	4	0.89794	0.80854	0.980889	17012	0	0.10375	0.84943	0.87138	1	15964	0	0.10375
Ackr4	-46.735	0.998	0.563	0.437	4	0.99115	0.99108	1	20071	0	0.43428	0.0088455	0.032351	1	981	4	0.43428
Acly	13.86	0.905	0.998	0.002	4	8.4088e-05	2.3949e-07	5e-06	848	4	-1.0875	0.99992	1	1	19813	0	-1.0875
Acmsd	-55.787	1	0.553	0.447	4	0.99995	0.99991	1	20551	0	0.52251	4.9415e-05	0.00010897	0	109	4	0.52251
Acnat1	-42.911	0.995	0.593	0.407	4	0.50427	0.29785	0.780931	7823	1	-0.02746	0.3254	0.50086	1	9100	1	-0.02746
Acnat2	-40.446	0.995	0.617	0.383	4	0.57914	0.40232	0.898345	9113	1	0.023823	0.34641	0.52632	1	9436	1	0.023823
Aco1	-27.418	0.983	0.878	0.122	4	0.54423	0.3441	0.846162	8499	1	-0.011613	0.88341	0.89618	1	16623	0	-0.011613
Aco2	28.444	0.791	0.998	0.002	4	8.7859e-05	2.3949e-07	5e-06	861	4	-1.2559	0.99991	1	1	19805	0	-1.2559
Acot1	-39.74	0.993	0.623	0.377	4	0.92805	0.87586	1	17921	0	0.26662	0.099324	0.24973	1	4571	2	0.26662
Acot10	-46.824	0.998	0.563	0.437	4	0.74703	0.55315	0.898345	12825	0	0.10387	0.37489	0.5625	1	9934	1	0.10387
Acot11	-37.269	0.99	0.651	0.349	4	0.69554	0.50701	0.898345	11520	1	0.28746	0.1388	0.34026	1	5833	3	0.28746
Acot12	-51.694	0.998	0.555	0.445	4	0.99977	0.9994	1	20523	0	0.53319	0.00022508	0.00084229	0	165	4	0.53319
Acot13	-48.912	0.998	0.56	0.44	4	0.98109	0.9741	1	19664	0	0.39793	0.051044	0.14322	1	2938	3	0.39793
Acot2	-45.757	0.998	0.57	0.43	4	0.9968	0.99506	1	20327	0	0.36861	0.0031998	0.0098854	0	534	4	0.36861
Acot4	-44.155	0.998	0.58	0.42	4	0.97607	0.96987	1	19493	0	0.4163	0.014538	0.047994	1	1391	3	0.4163
Acot5	-41.556	0.995	0.606	0.394	4	0.96363	0.95592	1	19055	0	0.26263	0.10151	0.25222	1	4647	3	0.26263
Acot6	-33.663	0.988	0.722	0.278	4	0.74831	0.55315	0.898345	12857	0	0.13672	0.17158	0.37222	1	6466	2	0.13672
Acot7	-31.104	0.983	0.788	0.212	4	0.60214	0.41392	0.898345	9520	1	0.032674	0.49932	0.70088	1	11939	1	0.032674
Acot8	-42.818	0.995	0.593	0.407	4	0.96034	0.95384	1	18934	0	0.34004	0.073757	0.17113	1	3703	3	0.34004
Acot9	-47.97	0.998	0.562	0.438	4	0.81508	0.66574	0.951559	14618	0	0.4411	0.028725	0.074404	1	2076	3	0.4411
Acox1	-22.464	0.978	0.948	0.052	4	0.1832	0.077822	0.382558	4103	2	-0.19152	0.86837	0.88423	1	16326	0	-0.19152
Acox2	-43.612	0.997	0.585	0.415	4	0.85448	0.7629	0.980889	15730	0	0.31696	0.035607	0.10164	1	2348	2	0.31696
Acox3	-40.003	0.995	0.62	0.38	4	0.91882	0.86676	1	17636	0	0.24984	0.17879	0.37222	1	6575	2	0.24984
Acoxl	-42.164	0.995	0.598	0.402	4	0.94563	0.91073	1	18462	0	0.3048	0.038094	0.12227	1	2449	3	0.3048
Acp1	-31.597	0.983	0.773	0.227	4	0.56619	0.39055	0.898345	8867	1	0.044959	0.42355	0.62877	1	10807	2	0.044959
Acp2	-29.106	0.983	0.84	0.16	4	0.34806	0.19348	0.637731	6093	1	0.087669	0.8184	0.83547	1	15428	1	0.087669
Acp5	-42.749	0.995	0.593	0.407	4	0.91954	0.87144	1	17656	0	0.27137	0.07196	0.17113	1	3640	3	0.27137
Acp6	-27.425	0.983	0.878	0.122	4	0.57924	0.40232	0.898345	9116	1	-0.0091589	0.81555	0.83096	1	15379	1	-0.0091589
Acpp	-23.325	0.98	0.939	0.061	4	0.74921	0.55315	0.898345	12876	0	-0.13686	0.95984	0.98522	1	18045	0	-0.13686
Acpt	-39.755	0.993	0.623	0.377	4	0.75144	0.56445	0.910138	12928	0	0.30252	0.084234	0.2068	1	4068	3	0.30252
Acr	-26.101	0.983	0.901	0.099	4	0.18275	0.077822	0.382558	4100	2	-0.03675	0.22101	0.40103	1	7283	2	-0.03675
Acrbp	-45.238	0.998	0.572	0.428	4	0.9998	0.99948	1	20527	0	0.63415	0.00020397	0.00068949	0	155	4	0.63415
Acsbg1	-40.099	0.995	0.62	0.38	4	0.66029	0.48394	0.898345	10716	1	0.2821	0.071352	0.17113	1	3621	3	0.2821
Acsbg2	-43.625	0.997	0.584	0.416	4	0.94061	0.90722	1	18318	0	0.3623	0.062828	0.15647	1	3344	3	0.3623
Acsf2	-57.063	1	0.553	0.447	4	0.98155	0.97544	1	19682	0	0.53771	0.0046187	0.015104	0	665	4	0.53771
Acsf3	-41.302	0.995	0.609	0.391	4	0.75758	0.58634	0.910138	13091	0	-0.015838	0.46277	0.68287	1	11541	1	-0.015838
Acsl1	-32.691	0.987	0.745	0.255	4	0.65953	0.48394	0.898345	10699	1	0.0063596	0.44533	0.66518	1	11212	1	0.0063596
Acsl3	-36.658	0.988	0.655	0.345	4	0.82251	0.70906	0.980889	14813	0	0.074409	0.40515	0.60749	1	10484	2	0.074409
Acsl4	-39.252	0.992	0.627	0.373	4	0.88893	0.80854	0.980889	16757	0	0.18265	0.21375	0.38458	1	7164	2	0.18265
Acsl5	-38.676	0.99	0.63	0.37	4	0.84811	0.74842	0.980889	15543	0	0.23327	0.089896	0.21801	1	4257	2	0.23327
Acsl6	-38.765	0.99	0.629	0.371	4	0.96111	0.95384	1	18962	0	0.18076	0.31612	0.49362	1	8940	2	0.18076
Acsm1	-32.486	0.987	0.75	0.25	4	0.74289	0.55315	0.898345	12722	0	0.058243	0.59402	0.72778	1	12718	1	0.058243
Acsm2	-27.684	0.983	0.867	0.133	4	0.47871	0.26299	0.721168	7478	1	-0.02157	0.68158	0.75927	1	13579	1	-0.02157
Acsm3	-36.896	0.99	0.654	0.346	4	0.7942	0.61768	0.917373	14064	0	0.24164	0.22645	0.40103	1	7375	2	0.24164
Acsm4	-36.929	0.99	0.654	0.346	4	0.65825	0.48394	0.898345	10668	1	0.23383	0.18273	0.38048	1	6645	2	0.23383
Acsm5	-48.021	0.998	0.562	0.438	4	0.97617	0.96987	1	19497	0	0.42181	0.016532	0.056319	1	1539	3	0.42181
Acss1	-35.214	0.988	0.686	0.314	4	0.60924	0.43736	0.898345	9657	1	0.21285	0.33381	0.5087	1	9242	2	0.21285
Acss2	-20.135	0.977	0.964	0.036	4	0.1534	0.059237	0.321813	3774	2	-0.13261	0.91649	0.93467	1	17249	0	-0.13261
Acss3	-33.596	0.988	0.724	0.276	4	0.76636	0.58634	0.910138	13343	0	0.093746	0.80684	0.82654	1	15225	1	0.093746
Acta1	-40.647	0.995	0.616	0.384	4	0.96989	0.96513	1	19270	0	0.19131	0.25349	0.4416	1	7844	2	0.19131
Acta2	-28.279	0.983	0.86	0.14	4	0.32045	0.17024	0.587586	5921	1	0.040039	0.22991	0.40103	1	7431	2	0.040039
Actb	-21.728	0.978	0.956	0.044	4	0.022807	0.005178	0.045071	2363	3	-0.40534	0.68812	0.75927	1	13650	1	-0.40534
Actbl2	-28.654	0.983	0.85	0.15	4	0.49511	0.27463	0.744904	7707	1	0.0070427	0.74018	0.76824	1	14264	1	0.0070427
Actc1	-30.499	0.983	0.804	0.196	4	0.75601	0.58634	0.910138	13046	0	-0.070589	0.80563	0.82654	1	15205	1	-0.070589
Actg1	12.979	0.908	0.998	0.002	4	0.0043315	0.00071584	0.007765	1903	4	-0.73491	0.99567	0.99934	1	19018	0	-0.73491
Actg2	-40.661	0.995	0.616	0.384	4	0.89071	0.80854	0.980889	16805	0	0.24997	0.18675	0.38048	1	6712	2	0.24997
Actl10	-31.203	0.983	0.786	0.214	4	0.80398	0.64705	0.943906	14322	0	-0.062731	0.78427	0.79966	1	14889	1	-0.062731
Actl11	-41.99	0.995	0.601	0.399	4	0.84691	0.74842	0.980889	15507	0	0.21307	0.085592	0.2068	1	4117	2	0.21307
Actl6a	109.413	0.077	1	0	4	9.2513e-06	2.3949e-07	5e-06	327	4	-3.4889	0.99996	1	1	19994	0	-3.4889
Actl6b	-34.722	0.988	0.7	0.3	4	0.66009	0.48394	0.898345	10713	1	0.16764	0.20569	0.38458	1	7023	2	0.16764
Actl7a	-40.684	0.995	0.616	0.384	4	0.84318	0.74842	0.980889	15399	0	0.046995	0.73933	0.76824	1	14243	1	0.046995
Actl7b	-43.549	0.997	0.586	0.414	4	0.67092	0.48394	0.898345	10961	1	0.18103	0.45897	0.68287	1	11457	2	0.18103
Actl9	-33.013	0.988	0.736	0.264	4	0.90305	0.82041	0.984939	17160	0	0.061882	0.55474	0.72328	1	12367	1	0.061882
Actn1	-20.214	0.977	0.962	0.038	4	0.21918	0.099768	0.440195	4542	2	-0.18422	0.98599	0.99677	1	18658	0	-0.18422
Actn2	-40.402	0.995	0.617	0.383	4	0.76564	0.58634	0.910138	13326	0	0.22391	0.10129	0.25222	1	4639	2	0.22391
Actn3	-47.406	0.998	0.563	0.437	4	0.94971	0.93221	1	18584	0	0.3678	0.03797	0.12042	1	2441	3	0.3678
Actn4	-35.043	0.988	0.689	0.311	4	0.46974	0.26298	0.721168	7361	1	-0.16039	0.3376	0.5087	1	9295	1	-0.16039
Actr10	41.997	0.646	0.997	0.003	4	5.1339e-05	2.3949e-07	5e-06	712	4	-1.3103	0.99995	1	1	19943	0	-1.3103
Actr1a	-51.001	0.998	0.557	0.443	4	0.7573	0.58634	0.910138	13084	0	0.25089	0.12269	0.29181	1	5326	2	0.25089
Actr1b	-29.436	0.983	0.831	0.169	4	0.27165	0.11856	0.463365	5338	2	-0.18292	0.6647	0.75482	1	13393	1	-0.18292
Actr2	22.378	0.841	0.998	0.002	4	0.0010556	9.2683e-05	0.001284	1473	3	-1.3445	0.9881	0.9973	1	18715	0	-1.3445
Actr3	-25.047	0.983	0.915	0.085	4	0.39848	0.2051	0.637731	6514	1	-0.0087006	0.78751	0.80859	1	14931	1	-0.0087006
Actr3b	-32.106	0.985	0.762	0.238	4	0.64101	0.46075	0.898345	10298	1	0.010889	0.18152	0.38048	1	6626	1	0.010889
Actr5	-4.803	0.958	0.997	0.003	4	0.00088581	4.4306e-05	0.000639	1421	4	-0.58934	0.99911	0.99996	1	19349	0	-0.58934
Actr6	44.705	0.621	0.997	0.003	4	0.00010764	2.3949e-07	5e-06	912	4	-1.6856	0.99989	1	1	19759	0	-1.6856
Actr8	25.46	0.816	0.998	0.002	4	4.545e-05	2.3949e-07	5e-06	676	4	-1.2274	0.99995	1	1	19976	0	-1.2274
Actrt1	-44.045	0.998	0.581	0.419	4	0.77307	0.59705	0.912302	13519	0	0.27182	0.033762	0.081648	1	2277	2	0.27182
Actrt2	-35.08	0.988	0.689	0.311	4	0.84938	0.74842	0.980889	15580	0	0.17643	0.31007	0.49362	1	8830	2	0.17643
Actrt3	-38.025	0.99	0.64	0.36	4	0.83226	0.71724	0.980889	15092	0	0.095299	0.25756	0.4416	1	7914	1	0.095299
Acvr1	-39.15	0.992	0.627	0.373	4	0.94585	0.91073	1	18471	0	0.14922	0.67378	0.75927	1	13487	1	0.14922
Acvr1b	-46.672	0.998	0.564	0.436	4	0.94705	0.9173	1	18509	0	0.43768	0.036608	0.1187	1	2383	3	0.43768
Acvr1c	-35.707	0.988	0.673	0.327	4	0.72477	0.54158	0.898345	12273	0	0.16007	0.43009	0.63277	1	10935	2	0.16007
Acvr2a	-49.617	0.998	0.557	0.443	4	0.90741	0.82041	0.984939	17288	0	0.4947	0.020545	0.065727	1	1779	3	0.4947
Acvr2b	-32.856	0.988	0.744	0.256	4	0.78497	0.60745	0.916547	13835	0	0.18455	0.19195	0.38048	1	6802	2	0.18455
Acvrl1	-26.633	0.983	0.894	0.106	4	0.3152	0.17024	0.587586	5890	1	0.13674	0.43748	0.64646	1	11066	2	0.13674
Acy1	-38.111	0.99	0.639	0.361	4	0.8707	0.7768	0.980889	16187	0	0.13969	0.27578	0.4534	1	8235	2	0.13969
Acy3	-26.435	0.983	0.895	0.105	4	0.28279	0.14452	0.528548	5536	2	-0.074684	0.7156	0.76368	1	13960	1	-0.074684
Acyp1	-35.217	0.988	0.686	0.314	4	0.84471	0.74842	0.980889	15447	0	0.32759	0.08924	0.21578	1	4235	3	0.32759
Acyp2	-38.32	0.99	0.636	0.364	4	0.4809	0.26299	0.721168	7501	1	0.36525	0.080478	0.2001	1	3931	3	0.36525
Ada	-29.376	0.983	0.834	0.166	4	0.83007	0.70906	0.980889	15020	0	-0.045949	0.96775	0.98697	1	18232	0	-0.045949
Adad1	-27.598	0.983	0.871	0.129	4	0.3707	0.2051	0.637731	6266	1	0.30428	0.052629	0.14536	1	2986	3	0.30428
Adad2	-34.006	0.988	0.714	0.286	4	0.78358	0.60745	0.916547	13795	0	0.14684	0.075906	0.18915	1	3770	2	0.14684
Adal	-39.076	0.992	0.628	0.372	4	0.46962	0.26298	0.721168	7358	1	0.097284	0.17267	0.37222	1	6478	2	0.097284
Adam10	-30.205	0.983	0.811	0.189	4	0.80752	0.66574	0.951559	14420	0	0.032955	0.57502	0.72778	1	12548	1	0.032955
Adam11	-30.247	0.983	0.81	0.19	4	0.61704	0.44911	0.898345	9824	1	-0.11462	0.46201	0.68287	1	11526	1	-0.11462
Adam12	-29.135	0.983	0.839	0.161	4	0.75817	0.58634	0.910138	13108	0	-0.044752	0.80076	0.8221	1	15128	1	-0.044752
Adam15	-39.509	0.993	0.626	0.374	4	0.68869	0.4954	0.898345	11376	1	0.13811	0.067392	0.15647	1	3491	2	0.13811
Adam17	-15.414	0.975	0.986	0.014	4	0.099056	0.028288	0.175077	3292	2	-0.27692	0.975	0.99059	1	18396	0	-0.27692
Adam18	-41.671	0.995	0.604	0.396	4	0.97352	0.96987	1	19407	0	0.29639	0.06248	0.15647	1	3329	3	0.29639
Adam19	-33.112	0.988	0.734	0.266	4	0.48885	0.26299	0.721168	7627	1	0.0034463	0.81562	0.83096	1	15381	1	0.0034463
Adam1a	-44.912	0.998	0.574	0.426	4	0.91531	0.85242	1	17534	0	0.29715	0.040152	0.12535	1	2531	2	0.29715
Adam1b	-35.696	0.988	0.673	0.327	4	0.35641	0.19348	0.637731	6144	1	0.26844	0.048011	0.13655	1	2822	2	0.26844
Adam2	-32.333	0.985	0.756	0.244	4	0.57987	0.40232	0.898345	9128	1	0.050339	0.44914	0.66518	1	11279	2	0.050339
Adam20	-29.663	0.983	0.826	0.174	4	0.74135	0.55315	0.898345	12686	0	-0.030343	0.88527	0.89618	1	16656	0	-0.030343
Adam21	-46.695	0.998	0.564	0.436	4	0.96922	0.96513	1	19251	0	0.46257	0.044713	0.13134	1	2696	3	0.46257
Adam22	-50.232	0.998	0.557	0.443	4	0.98202	0.97544	1	19701	0	0.34914	0.017979	0.060981	1	1659	4	0.34914
Adam23	-32.799	0.988	0.744	0.256	4	0.76963	0.58634	0.910138	13442	0	0.0080718	0.79842	0.8176	1	15095	1	0.0080718
Adam24	-45.035	0.998	0.574	0.426	4	0.78278	0.60745	0.916547	13767	0	0.45621	0.041023	0.12929	1	2568	3	0.45621
Adam25	-26.688	0.983	0.892	0.108	4	0.26728	0.11856	0.463365	5259	2	-0.099405	0.78778	0.80859	1	14936	1	-0.099405
Adam26a	-28.075	0.983	0.864	0.136	4	0.58129	0.40232	0.898345	9152	1	0.0015156	0.83261	0.85787	1	15664	1	0.0015156
Adam26b	-36.201	0.988	0.665	0.335	4	0.92667	0.87586	1	17879	0	0.089674	0.69985	0.76368	1	13780	1	0.089674
Adam28	-29.979	0.983	0.818	0.182	4	0.67245	0.48394	0.898345	11001	1	-0.08812	0.76395	0.78179	1	14570	1	-0.08812
Adam29	-30.036	0.983	0.816	0.184	4	0.53069	0.33252	0.828824	8261	1	0.021402	0.6941	0.76368	1	13719	1	0.021402
Adam3	-38.56	0.99	0.631	0.369	4	0.95586	0.945	1	18795	0	0.30555	0.048291	0.13655	1	2836	3	0.30555
Adam30	-27.237	0.983	0.88	0.12	4	0.69815	0.51851	0.898345	11592	1	-0.0031079	0.9402	0.96814	1	17672	0	-0.0031079
Adam32	-41.272	0.995	0.609	0.391	4	0.84084	0.74081	0.980889	15336	0	0.36399	0.035998	0.10164	1	2365	3	0.36399
Adam33	-32.889	0.988	0.743	0.257	4	0.55813	0.37895	0.898345	8725	1	0.13345	0.54367	0.7188	1	12278	1	0.13345
Adam34	-36.987	0.99	0.654	0.346	4	0.46147	0.25143	0.721168	7240	1	0.39623	0.062633	0.15647	1	3335	3	0.39623
Adam39	-22.979	0.98	0.942	0.058	4	0.10762	0.030392	0.181204	3358	2	-0.16256	0.91167	0.92627	1	17159	0	-0.16256
Adam4	-35.418	0.988	0.68	0.32	4	0.66627	0.48394	0.898345	10863	1	0.17809	0.26221	0.4416	1	8004	2	0.17809
Adam5	-33.784	0.988	0.72	0.28	4	0.49914	0.27463	0.744904	7768	1	0.14145	0.12463	0.29468	1	5387	2	0.14145
Adam6a	-22.637	0.978	0.947	0.053	4	0.28352	0.14452	0.528548	5551	2	-0.11773	0.70806	0.76368	1	13872	1	-0.11773
Adam6b	-47.902	0.998	0.562	0.438	4	0.98814	0.98683	1	19955	0	0.36396	0.011864	0.040263	1	1200	4	0.36396
Adam7	-39.526	0.993	0.626	0.374	4	0.87926	0.7963	0.980889	16467	0	0.16376	0.22551	0.40103	1	7359	2	0.16376
Adam9	-32.199	0.985	0.757	0.243	4	0.80607	0.66574	0.951559	14378	0	0.11217	0.45975	0.68287	1	11474	2	0.11217
Adamdec1	-31.263	0.983	0.783	0.217	4	0.50108	0.28626	0.774415	7792	1	0.016918	0.62016	0.72778	1	12973	1	0.016918
Adamts1	-30.644	0.983	0.8	0.2	4	0.81343	0.66574	0.951559	14575	0	-0.023174	0.7154	0.76368	1	13955	1	-0.023174
Adamts10	-22.38	0.978	0.948	0.052	4	0.4359	0.23993	0.704589	6914	1	-0.076989	0.77397	0.79519	1	14739	1	-0.076989
Adamts12	-36.916	0.99	0.654	0.346	4	0.74014	0.55315	0.898345	12651	0	0.0029172	0.58413	0.72778	1	12619	1	0.0029172
Adamts13	-35.357	0.988	0.682	0.318	4	0.6858	0.4954	0.898345	11319	1	-0.031318	0.4509	0.67021	1	11312	1	-0.031318
Adamts14	-28.954	0.983	0.841	0.159	4	0.60895	0.43736	0.898345	9649	1	0.049169	0.87982	0.89618	1	16557	0	0.049169
Adamts15	-29.919	0.983	0.819	0.181	4	0.47961	0.26299	0.721168	7488	1	0.10933	0.41182	0.62312	1	10600	2	0.10933
Adamts16	-30.99	0.983	0.792	0.208	4	0.73818	0.54158	0.898345	12607	0	0.12339	0.70918	0.76368	1	13887	1	0.12339
Adamts17	-21.657	0.977	0.956	0.044	4	0.68906	0.4954	0.898345	11385	1	-0.087212	0.94016	0.96814	1	17671	0	-0.087212
Adamts18	-48.592	0.998	0.56	0.44	4	0.96202	0.95384	1	18992	0	0.52273	0.004078	0.012232	0	606	3	0.52273
Adamts19	-23.345	0.98	0.939	0.061	4	0.78889	0.61768	0.917373	13932	0	-0.079069	0.96571	0.98697	1	18191	0	-0.079069
Adamts2	-44.402	0.998	0.579	0.421	4	0.93849	0.90364	1	18248	0	0.28781	0.11319	0.27935	1	5021	3	0.28781
Adamts20	-39.873	0.993	0.621	0.379	4	0.89488	0.80854	0.980889	16934	0	0.19066	0.28969	0.47525	1	8483	2	0.19066
Adamts3	-50.601	0.998	0.557	0.443	4	0.99425	0.99424	1	20199	0	0.50099	0.0057451	0.018799	0	755	4	0.50099
Adamts4	-46.51	0.998	0.565	0.435	4	0.99247	0.99275	1	20114	0	0.29622	0.0075306	0.025434	1	899	4	0.29622
Adamts5	-29.547	0.983	0.831	0.169	4	0.75049	0.55315	0.898345	12902	0	-0.00046156	0.88587	0.89618	1	16663	0	-0.00046156
Adamts6	-31.51	0.983	0.775	0.225	4	0.75584	0.58634	0.910138	13043	0	0.071597	0.88191	0.89618	1	16590	0	0.071597
Adamts8	-38.03	0.99	0.64	0.36	4	0.94729	0.9173	1	18520	0	0.1792	0.13856	0.34026	1	5827	3	0.1792
Adamtsl1	-38.568	0.99	0.631	0.369	4	0.80761	0.66574	0.951559	14422	0	0.22343	0.26237	0.4416	1	8008	2	0.22343
Adamtsl2	-43.726	0.997	0.584	0.416	4	0.86346	0.7768	0.980889	15992	0	0.24369	0.089447	0.21578	1	4244	3	0.24369
Adamtsl3	-36.964	0.99	0.654	0.346	4	0.87793	0.78342	0.980889	16419	0	0.19622	0.44466	0.66023	1	11200	2	0.19622
Adamtsl4	-35.04	0.988	0.689	0.311	4	0.78814	0.61768	0.917373	13919	0	0.21978	0.38028	0.5625	1	10028	2	0.21978
Adamtsl5	-45.977	0.998	0.567	0.433	4	0.51982	0.30938	0.799888	8069	1	0.30314	0.011341	0.040263	1	1171	3	0.30314
Adap1	-38.936	0.99	0.628	0.372	4	0.25542	0.11208	0.45091	5076	2	0.01077	0.42989	0.63277	1	10930	2	0.01077
Adap2	-41.502	0.995	0.607	0.393	4	0.75824	0.58634	0.910138	13110	0	0.19522	0.29566	0.48242	1	8588	2	0.19522
Adar	-62.303	1	0.552	0.448	4	0.99904	0.99752	1	20451	0	0.57721	0.00095679	0.0036213	0	293	4	0.57721
Adarb1	-35.254	0.988	0.684	0.316	4	0.81464	0.66574	0.951559	14610	0	-0.058198	0.16201	0.36813	1	6312	1	-0.058198
Adarb2	-32.463	0.987	0.75	0.25	4	0.91465	0.85242	1	17509	0	0.1027	0.45601	0.67854	1	11397	2	0.1027
Adat1	-38.658	0.99	0.63	0.37	4	0.4772	0.26298	0.721168	7455	1	0.42241	0.026103	0.071983	1	1979	3	0.42241
Adat2	18.825	0.868	0.998	0.002	4	0.0044867	0.00080972	0.008519	1914	3	-0.98583	0.99152	0.99848	1	18836	0	-0.98583
Adat3	-6.581	0.96	0.997	0.003	4	0.0026348	0.00037672	0.004356	1760	4	-0.37424	0.99737	0.99963	1	19120	0	-0.37424
Adck1	-26.374	0.983	0.895	0.105	4	0.57056	0.40232	0.898345	8953	1	0.063195	0.91005	0.92627	1	17118	0	0.063195
Adck2	-33.125	0.988	0.734	0.266	4	0.84468	0.74842	0.980889	15445	0	0.03672	0.69532	0.76368	1	13726	1	0.03672
Adck3	-37.699	0.99	0.644	0.356	4	0.90012	0.80854	0.980889	17075	0	0.3898	0.031862	0.076995	1	2197	2	0.3898
Adck4	-8.124	0.962	0.997	0.003	4	0.035048	0.01022	0.079158	2570	3	-0.45405	0.97524	0.99059	1	18403	0	-0.45405
Adck5	-40.617	0.995	0.616	0.384	4	0.93543	0.88833	1	18146	0	0.42581	0.02819	0.074404	1	2056	3	0.42581
Adcy1	-22.141	0.978	0.954	0.046	4	0.49	0.26299	0.721168	7642	1	0.033089	0.90508	0.91704	1	17021	0	0.033089
Adcy2	-43.733	0.997	0.584	0.416	4	0.96663	0.9598	1	19173	0	0.30522	0.099165	0.24973	1	4568	3	0.30522
Adcy3	-28.926	0.983	0.841	0.159	4	0.25629	0.11208	0.45091	5091	2	-0.051547	0.61821	0.72778	1	12951	1	-0.051547
Adcy4	-26.417	0.983	0.895	0.105	4	0.70868	0.51851	0.898345	11861	1	-0.10163	0.97105	0.98856	1	18316	0	-0.10163
Adcy5	-30.117	0.983	0.815	0.185	4	0.58491	0.40232	0.898345	9223	1	-0.040361	0.64317	0.74122	1	13189	1	-0.040361
Adcy6	-32.238	0.985	0.757	0.243	4	0.21386	0.099768	0.440195	4465	2	-0.12144	0.043108	0.13134	1	2645	1	-0.12144
Adcy7	-55.253	1	0.553	0.447	4	0.99165	0.99224	1	20087	0	0.45963	0.0083487	0.027275	1	952	4	0.45963
Adcy8	-28.805	0.983	0.846	0.154	4	0.80071	0.64705	0.943906	14229	0	-0.082679	0.8811	0.89618	1	16576	0	-0.082679
Adcy9	-30.263	0.983	0.81	0.19	4	0.59928	0.41392	0.898345	9470	1	-0.021672	0.71221	0.76368	1	13914	1	-0.021672
Adcyap1	-38.574	0.99	0.631	0.369	4	0.77476	0.59705	0.912302	13557	0	0.20341	0.13915	0.34026	1	5841	3	0.20341
Adcyap1r1	-32.986	0.988	0.738	0.262	4	0.93463	0.88833	1	18121	0	0.091771	0.88941	0.90709	1	16730	0	0.091771
Add1	-39.828	0.993	0.622	0.378	4	0.96381	0.95592	1	19067	0	0.24959	0.12055	0.29181	1	5255	3	0.24959
Add2	-28.199	0.983	0.861	0.139	4	0.79945	0.64705	0.943906	14197	0	-0.059834	0.83497	0.86237	1	15701	1	-0.059834
Add3	-26.478	0.983	0.895	0.105	4	0.39269	0.2051	0.637731	6470	1	-0.010387	0.87255	0.88423	1	16424	0	-0.010387
Adgb	-25.367	0.983	0.912	0.088	4	0.29472	0.15149	0.546203	5748	2	-0.12927	0.96524	0.98697	1	18180	0	-0.12927
Adgra1	-31.664	0.983	0.772	0.228	4	0.65964	0.48394	0.898345	10702	1	-0.13608	0.098119	0.24516	1	4533	1	-0.13608
Adgra2	-26.643	0.983	0.894	0.106	4	0.61093	0.43736	0.898345	9694	1	-0.017671	0.73401	0.76824	1	14180	1	-0.017671
Adgra3	-43.865	0.997	0.583	0.417	4	0.68201	0.48394	0.898345	11208	1	0.20508	0.8059	0.82654	1	15209	1	0.20508
Adgrb1	-33.852	0.988	0.716	0.284	4	0.47581	0.26298	0.721168	7438	1	0.089333	0.13148	0.31719	1	5614	2	0.089333
Adgrb2	-25.329	0.983	0.913	0.087	4	0.47985	0.26299	0.721168	7491	1	-0.056445	0.9332	0.9596	1	17544	0	-0.056445
Adgrb3	-37.069	0.99	0.653	0.347	4	0.762	0.58634	0.910138	13212	0	-0.0017745	0.13198	0.31719	1	5629	1	-0.0017745
Adgrd1	-45.809	0.998	0.569	0.431	4	0.9967	0.99468	1	20320	0	0.39785	0.0033018	0.010244	0	539	4	0.39785
Adgre1	-39.53	0.993	0.626	0.374	4	0.88937	0.80854	0.980889	16771	0	0.16637	0.25317	0.4416	1	7836	2	0.16637
Adgre4	-38.702	0.99	0.63	0.37	4	0.8614	0.7768	0.980889	15931	0	0.00095765	0.061701	0.15259	1	3302	1	0.00095765
Adgre5	-40.173	0.995	0.619	0.381	4	0.45346	0.23993	0.704589	7133	1	0.15933	0.24379	0.43421	1	7671	2	0.15933
Adgrf1	-32.695	0.987	0.745	0.255	4	0.85035	0.74842	0.980889	15613	0	0.053326	0.62213	0.73224	1	12997	1	0.053326
Adgrf2	-31.36	0.983	0.781	0.219	4	0.75261	0.56445	0.910138	12961	0	0.044727	0.86951	0.88423	1	16354	0	0.044727
Adgrf3	-38.438	0.99	0.632	0.368	4	0.83989	0.74081	0.980889	15304	0	0.27933	0.13349	0.31719	1	5676	3	0.27933
Adgrf4	-27.866	0.983	0.866	0.134	4	0.63728	0.46075	0.898345	10217	1	-0.17792	0.35362	0.52632	1	9565	1	-0.17792
Adgrf5	-28.934	0.983	0.841	0.159	4	0.70298	0.51851	0.898345	11723	1	0.01786	0.86693	0.88423	1	16300	0	0.01786
Adgrg1	-41.615	0.995	0.606	0.394	4	0.68069	0.48394	0.898345	11169	1	0.14261	0.048012	0.13655	1	2823	2	0.14261
Adgrg2	-32.714	0.987	0.744	0.256	4	0.65198	0.46075	0.898345	10543	1	0.067072	0.37267	0.55839	1	9898	2	0.067072
Adgrg3	-48.94	0.998	0.56	0.44	4	0.91764	0.85733	1	17599	0	0.2317	0.035055	0.098657	1	2332	2	0.2317
Adgrg5	-45.106	0.998	0.573	0.427	4	0.87366	0.7768	0.980889	16278	0	0.25609	0.10529	0.25479	1	4789	2	0.25609
Adgrg6	-39.975	0.993	0.619	0.381	4	0.96446	0.95789	1	19087	0	0.20223	0.31601	0.49362	1	8939	2	0.20223
Adgrg7	-31.993	0.985	0.763	0.237	4	0.58758	0.40232	0.898345	9280	1	0.13617	0.45944	0.68287	1	11471	2	0.13617
Adgrl1	-35.134	0.988	0.688	0.312	4	0.52448	0.30938	0.799888	8146	1	0.090499	0.82471	0.84445	1	15531	1	0.090499
Adgrl2	-30.154	0.983	0.812	0.188	4	0.19115	0.077822	0.382558	4204	2	0.017689	0.22024	0.39677	1	7267	2	0.017689
Adgrl4	-19.607	0.977	0.969	0.031	4	0.41274	0.2051	0.637731	6648	1	-0.17092	0.78202	0.79966	1	14856	1	-0.17092
Adgrv1	-30.183	0.983	0.812	0.188	4	0.46011	0.25143	0.721168	7217	1	0.24874	0.17743	0.37222	1	6557	2	0.24874
Adh1	-37.949	0.99	0.642	0.358	4	0.77874	0.59705	0.912302	13669	0	0.16666	0.29682	0.48242	1	8609	2	0.16666
Adh4	-39.729	0.993	0.623	0.377	4	0.74353	0.55315	0.898345	12739	0	-0.054338	0.051013	0.13984	1	2936	1	-0.054338
Adh5	-29.51	0.983	0.831	0.169	4	0.62827	0.46075	0.898345	10036	1	-0.077608	0.81748	0.83096	1	15413	1	-0.077608
Adh6a	-44.711	0.998	0.577	0.423	4	0.96436	0.95789	1	19083	0	0.30497	0.03784	0.12042	1	2433	3	0.30497
Adh7	-21.728	0.978	0.956	0.044
Adhfe1	-27.794	0.983	0.866	0.134	4	0.50159	0.29785	0.780931	7795	1	0.05512	0.39432	0.59739	1	10270	2	0.05512
Adi1	-31.259	0.983	0.783	0.217	4	0.44465	0.23993	0.704589	7021	1	0.12766	0.45374	0.67854	1	11355	2	0.12766
Adig	-41.957	0.995	0.601	0.399	4	0.93706	0.89612	1	18199	0	0.2121	0.34507	0.52632	1	9418	2	0.2121
Adipoq	-48.958	0.998	0.56	0.44	4	0.87527	0.78342	0.980889	16333	0	0.43283	0.035039	0.098657	1	2331	2	0.43283
Adipor1	-42.438	0.995	0.598	0.402	4	0.93545	0.88833	1	18147	0	0.16061	0.097933	0.24516	1	4519	2	0.16061
Adipor2	-36.767	0.988	0.654	0.346	4	0.66183	0.48394	0.898345	10751	1	0.1714	0.37849	0.5625	1	9996	2	0.1714
Adk	-15.61	0.975	0.986	0.014	4	0.0038957	0.0005343	0.005869	1871	4	-0.33344	0.9961	0.99949	1	19040	0	-0.33344
Adm	-28.382	0.983	0.859	0.141	4	0.21564	0.099768	0.440195	4494	2	-0.082403	0.7464	0.77729	1	14341	1	-0.082403
Adm2	-39.409	0.993	0.626	0.374	4	0.81839	0.67478	0.957397	14706	0	0.30611	0.091535	0.22282	1	4308	3	0.30611
Adnp	-10.598	0.968	0.995	0.005	4	0.0012294	0.00011328	0.001537	1518	4	-0.54995	0.99877	0.99989	1	19285	0	-0.54995
Adnp2	-63.257	1	0.552	0.448	4	0.99872	0.99727	1	20425	0	0.81014	0.00033513	0.0014084	0	200	4	0.81014
Ado	-28.559	0.983	0.851	0.149	4	0.59789	0.41392	0.898345	9448	1	-0.082732	0.50554	0.70088	1	11983	1	-0.082732
Adora1	-39.067	0.992	0.628	0.372	4	0.69238	0.49541	0.898345	11454	1	0.14554	0.24656	0.43421	1	7720	2	0.14554
Adora2a	-35.408	0.988	0.68	0.32	4	0.8851	0.7963	0.980889	16637	0	0.13536	0.38595	0.57083	1	10119	2	0.13536
Adora2b	-23.997	0.982	0.929	0.071	4	0.60939	0.43736	0.898345	9661	1	-0.16042	0.78163	0.79966	1	14850	1	-0.16042
Adora3	-28.988	0.983	0.84	0.16	4	0.71306	0.53011	0.898345	11978	1	-0.11521	0.8198	0.83997	1	15449	1	-0.11521
Adpgk	-38.495	0.99	0.632	0.368	4	0.82504	0.70906	0.980889	14879	0	0.15794	0.36944	0.55191	1	9848	2	0.15794
Adprh	-33.733	0.988	0.721	0.279	4	0.72212	0.54158	0.898345	12214	0	0.063398	0.36736	0.55191	1	9820	1	0.063398
Adprhl1	-33.453	0.988	0.729	0.271	4	0.66832	0.48394	0.898345	10903	1	0.14713	0.10776	0.25479	1	4865	2	0.14713
Adprhl2	-33.399	0.988	0.73	0.27	4	0.88847	0.80854	0.980889	16740	0	0.072596	0.81423	0.83096	1	15352	1	0.072596
Adprm	-36.519	0.988	0.658	0.342	4	0.51047	0.29785	0.780931	7921	1	-0.012516	0.83603	0.86237	1	15715	1	-0.012516
Adra1a	-25.189	0.983	0.913	0.087	4	0.24999	0.11208	0.45091	4995	2	-0.13577	0.89852	0.91382	1	16896	0	-0.13577
Adra1b	-32.778	0.988	0.745	0.255	4	0.049808	0.012861	0.093414	2827	3	-0.22784	0.057379	0.14536	1	3157	1	-0.22784
Adra1d	-35.008	0.988	0.691	0.309	4	0.56829	0.39055	0.898345	8905	1	0.13431	0.3136	0.49362	1	8896	2	0.13431
Adra2a	-25.917	0.983	0.903	0.097	4	0.28727	0.14452	0.528548	5613	2	-0.10526	0.86452	0.88423	1	16254	0	-0.10526
Adra2b	-49.275	0.998	0.558	0.442	4	0.942	0.91073	1	18352	0	0.45149	0.023497	0.070179	1	1884	3	0.45149
Adra2c	-53.508	0.998	0.554	0.446	4	0.89457	0.80854	0.980889	16924	0	0.57553	0.000245	0.0010133	0	171	3	0.57553
Adrb1	-47.813	0.998	0.562	0.438	4	0.96256	0.95384	1	19014	0	0.42497	0.059956	0.15259	1	3236	3	0.42497
Adrb2	-34.88	0.988	0.693	0.307	4	0.81453	0.66574	0.951559	14607	0	-0.087077	0.12408	0.29468	1	5369	1	-0.087077
Adrb3	-35.585	0.988	0.674	0.326	4	0.78456	0.60745	0.916547	13826	0	-0.030784	0.80933	0.82654	1	15275	1	-0.030784
Adrbk1	-20.05	0.977	0.964	0.036	4	0.27518	0.13238	0.503198	5411	2	-0.14904	0.80849	0.82654	1	15254	1	-0.14904
Adrbk2	-30.599	0.983	0.8	0.2	4	0.16861	0.072831	0.372464	3942	2	-0.2458	0.45885	0.68287	1	11452	1	-0.2458
Adrm1	-33.048	0.988	0.735	0.265	4	0.1709	0.072831	0.372464	3960	2	0.13259	0.041228	0.12929	1	2579	2	0.13259
Adsl	44.54	0.623	0.997	0.003	4	5.5711e-05	2.3949e-07	5e-06	733	4	-1.9053	0.99994	1	1	19919	0	-1.9053
Adss	40.128	0.659	0.997	0.003	4	0.0073663	0.0010195	0.01027	2046	3	-1.1854	0.99337	0.99891	1	18899	0	-1.1854
Adssl1	-34.33	0.988	0.708	0.292	4	0.82513	0.70906	0.980889	14883	0	0.081001	0.36909	0.55191	1	9843	2	0.081001
Adtrp	-30.56	0.983	0.804	0.196	4	0.63178	0.46075	0.898345	10107	1	-0.062045	0.32124	0.50086	1	9025	1	-0.062045
Aebp2	-38.809	0.99	0.628	0.372	4	0.38539	0.2051	0.637731	6397	1	0.37337	0.056166	0.14536	1	3113	3	0.37337
Aen	-23.512	0.98	0.936	0.064	4	0.27486	0.13238	0.503198	5404	2	-0.10948	0.63106	0.73224	1	13073	1	-0.10948
Aes	-49.224	0.998	0.558	0.442	4	0.97136	0.96513	1	19335	0	0.46914	0.012708	0.044607	1	1258	3	0.46914
AF067063	-45.63	0.998	0.57	0.43	4	0.96266	0.95592	1	19019	0	0.35966	0.040362	0.12535	1	2538	3	0.35966
AF251705	-35.395	0.988	0.681	0.319	4	0.56866	0.39055	0.898345	8909	1	0.029668	0.6976	0.76368	1	13754	1	0.029668
AF366264	-19.248	0.977	0.969	0.031	4	0.26645	0.11856	0.463365	5246	2	-0.20939	0.76993	0.79079	1	14666	1	-0.20939
AF529169	-38.624	0.99	0.63	0.37	4	0.95839	0.94737	1	18873	0	0.20261	0.36377	0.55191	1	9752	2	0.20261
Afap1	-45.141	0.998	0.573	0.427	4	0.90007	0.80854	0.980889	17072	0	0.34093	0.06101	0.15259	1	3270	3	0.34093
Afap1l1	-34.575	0.988	0.704	0.296	4	0.70227	0.51851	0.898345	11702	1	0.12735	0.46264	0.68287	1	11538	2	0.12735
Afap1l2	-28.177	0.983	0.862	0.138	4	0.71095	0.51851	0.898345	11930	1	-0.096387	0.61911	0.72778	1	12961	1	-0.096387
Aff1	-45.956	0.998	0.567	0.433	4	0.97877	0.9741	1	19578	0	0.29878	0.087445	0.20889	1	4182	3	0.29878
Aff2	-26.234	0.983	0.898	0.102	4	0.53462	0.33252	0.828824	8333	1	-0.075139	0.88395	0.89618	1	16630	0	-0.075139
Aff3	-26.884	0.983	0.89	0.11	4	0.60984	0.43736	0.898345	9674	1	0.13188	0.77291	0.79519	1	14722	1	0.13188
Aff4	-25.636	0.983	0.908	0.092	4	0.26909	0.11856	0.463365	5297	2	-0.18222	0.71338	0.76368	1	13927	1	-0.18222
Afg3l1	-30.796	0.983	0.795	0.205	4	0.74376	0.55315	0.898345	12748	0	0.091366	0.88247	0.89618	1	16602	0	0.091366
Afg3l2	-22.904	0.98	0.945	0.055	4	0.50974	0.29785	0.780931	7906	1	-0.1432	0.7447	0.77273	1	14324	1	-0.1432
Afm	-41.394	0.995	0.609	0.391	4	0.92547	0.87586	1	17841	0	0.21843	0.39736	0.59739	1	10329	2	0.21843
Afmid	-26.047	0.983	0.901	0.099	4	0.58957	0.41391	0.898345	9310	1	0.056937	0.15813	0.35983	1	6269	1	0.056937
Afp	-34.37	0.988	0.707	0.293	4	0.67066	0.48394	0.898345	10955	1	0.12392	0.31507	0.49362	1	8919	2	0.12392
Aftph	-31.743	0.985	0.77	0.23	4	0.51712	0.29785	0.780931	8029	1	-0.10768	0.18812	0.38048	1	6741	1	-0.10768
Aga	-29.432	0.983	0.831	0.169	4	0.80971	0.66574	0.951559	14481	0	-0.034644	0.94117	0.96814	1	17690	0	-0.034644
Agap1	-36.008	0.988	0.667	0.333	4	0.83426	0.72526	0.980889	15144	0	0.15252	0.30566	0.48965	1	8740	2	0.15252
Agap2	-49.954	0.998	0.557	0.443	4	0.94967	0.93221	1	18582	0	0.41799	0.077421	0.19551	1	3823	3	0.41799
Agap3	-40.913	0.995	0.613	0.387	4	0.83752	0.74081	0.980889	15242	0	0.32295	0.077111	0.19551	1	3812	3	0.32295
Agbl2	-20.508	0.977	0.962	0.038	4	0.15137	0.059237	0.321813	3756	2	-0.15059	0.88692	0.90354	1	16688	0	-0.15059
Agbl3	-32.282	0.985	0.757	0.243	4	0.5615	0.37895	0.898345	8789	1	-0.048818	0.7501	0.77729	1	14382	1	-0.048818
Agbl4	-56.12	1	0.553	0.447	4	0.99984	0.99966	1	20533	0	0.70604	0.00016128	0.00045575	0	145	4	0.70604
Agbl5	-27.941	0.983	0.866	0.134	4	0.72283	0.54158	0.898345	12228	0	-0.011078	0.82124	0.83997	1	15473	1	-0.011078
Ager	-39.71	0.993	0.623	0.377	4	0.92847	0.8801	1	17939	0	0.1767	0.25321	0.4416	1	7837	2	0.1767
Agfg1	-39.514	0.993	0.626	0.374	4	0.83619	0.72526	0.980889	15196	0	-0.040657	0.29863	0.48242	1	8634	1	-0.040657
Agfg2	-28.746	0.983	0.849	0.151	4	0.44099	0.23993	0.704589	6976	1	-0.0075095	0.49818	0.70088	1	11932	1	-0.0075095
Aggf1	-35.678	0.988	0.673	0.327	4	0.93948	0.90364	1	18281	0	0.10946	0.43114	0.63697	1	10948	1	0.10946
Agk	-17.406	0.977	0.983	0.017	4	0.026042	0.0058615	0.049964	2410	3	-0.33528	0.63194	0.73224	1	13077	1	-0.33528
Agl	-37.055	0.99	0.653	0.347	4	0.59741	0.41392	0.898345	9440	1	0.19953	0.39075	0.59152	1	10210	2	0.19953
Agmat	-35.646	0.988	0.674	0.326	4	0.72919	0.54158	0.898345	12375	0	0.16559	0.30462	0.48965	1	8722	2	0.16559
Agmo	-37.192	0.99	0.652	0.348	4	0.75774	0.58634	0.910138	13095	0	0.094627	0.061605	0.15259	1	3297	2	0.094627
Ago1	-46.164	0.998	0.567	0.433	4	0.96821	0.9598	1	19218	0	0.41894	0.047552	0.13655	1	2807	3	0.41894
Ago2	36.753	0.698	0.998	0.002	4	0.00012272	2.3949e-07	5e-06	939	4	-1.4922	0.99988	1	1	19732	0	-1.4922
Ago3	-38.708	0.99	0.63	0.37	4	0.862	0.7768	0.980889	15948	0	0.2453	0.13604	0.3237	1	5753	3	0.2453
Ago4	-47.72	0.998	0.563	0.437	4	0.96193	0.95384	1	18987	0	0.40464	0.015668	0.055426	1	1469	2	0.40464
Agpat1	-24.963	0.983	0.916	0.084	4	0.27048	0.11856	0.463365	5317	2	-0.16701	0.21228	0.38458	1	7131	1	-0.16701
Agpat2	-32.731	0.987	0.744	0.256	4	0.20175	0.093858	0.440195	4321	2	-0.095541	0.59158	0.72778	1	12697	1	-0.095541
Agpat3	-32.991	0.988	0.737	0.263	4	0.62784	0.46075	0.898345	10029	1	0.11487	0.55862	0.72328	1	12399	1	0.11487
Agpat4	-51.365	0.998	0.556	0.444	4	0.79668	0.64705	0.943906	14129	0	0.21651	0.03285	0.076995	1	2243	2	0.21651
Agpat5	-39.52	0.993	0.626	0.374	4	0.94163	0.90722	1	18343	0	0.17034	0.38378	0.57083	1	10087	2	0.17034
Agpat6	-30.354	0.983	0.807	0.193	4	0.50266	0.29785	0.780931	7806	1	0.024684	0.17623	0.37222	1	6534	2	0.024684
Agpat9	-40.027	0.995	0.62	0.38	4	0.739	0.55315	0.898345	12623	0	0.17699	0.19447	0.38048	1	6842	2	0.17699
Agps	-30.77	0.983	0.796	0.204	4	0.45311	0.23993	0.704589	7127	1	-0.06892	0.25897	0.4416	1	7945	1	-0.06892
Agr2	-38.661	0.99	0.63	0.37	4	0.7553	0.58634	0.910138	13028	0	0.22645	0.21631	0.38458	1	7210	2	0.22645
Agr3	-36.022	0.988	0.667	0.333	4	0.51558	0.29785	0.780931	8006	1	0.27656	0.15649	0.35983	1	6243	2	0.27656
Agrn	-26.912	0.983	0.89	0.11	4	0.60954	0.43736	0.898345	9666	1	-0.056507	0.88212	0.89618	1	16597	0	-0.056507
Agrp	-49.525	0.998	0.557	0.443	4	0.99041	0.99046	1	20040	0	0.28229	0.0095902	0.035717	1	1041	4	0.28229
Agt	-41.673	0.995	0.604	0.396	4	0.65516	0.4723	0.898345	10612	1	0.43044	0.014893	0.050351	1	1423	3	0.43044
Agtpbp1	-25.529	0.983	0.91	0.09	4	0.27763	0.13238	0.503198	5452	2	-0.10052	0.50314	0.70088	1	11965	1	-0.10052
Agtr1a	-44.571	0.998	0.578	0.422	4	0.76434	0.58634	0.910138	13278	0	0.36547	0.050263	0.13655	1	2908	3	0.36547
Agtr1b	-21.838	0.978	0.956	0.044	4	0.22839	0.099768	0.440195	4662	2	-0.13973	0.93015	0.95768	1	17481	0	-0.13973
Agtr2	-43.135	0.997	0.593	0.407	4	0.69879	0.51851	0.898345	11611	1	0.26289	0.016261	0.055427	1	1518	2	0.26289
Agtrap	-26.732	0.983	0.892	0.108	4	0.34799	0.19348	0.637731	6091	1	0.15738	0.47089	0.69202	1	11686	2	0.15738
Agxt	-54.578	1	0.554	0.446	4	0.99162	0.99224	1	20086	0	0.47515	0.0047723	0.015104	0	678	4	0.47515
Ahctf1	38.415	0.681	0.998	0.002	4	0.0022716	0.00032355	0.003911	1705	4	-0.84937	0.99773	0.99968	1	19154	0	-0.84937
Ahcy	6.87	0.935	0.998	0.002	4	0.0021137	0.00032307	0.003911	1681	4	-0.86252	0.99789	0.99968	1	19170	0	-0.86252
Ahcyl1	-42.148	0.995	0.599	0.401	4	0.9826	0.97668	1	19727	0	0.25054	0.017396	0.059995	1	1609	4	0.25054
Ahcyl2	-47.116	0.998	0.563	0.437	4	0.661	0.48394	0.898345	10731	1	0.015161	0.088729	0.21365	1	4216	1	0.015161
Ahdc1	-46.326	0.998	0.566	0.434	4	0.99469	0.99424	1	20219	0	0.46673	0.005313	0.015882	0	721	4	0.46673
Ahi1	14.163	0.902	0.998	0.002	4	0.00066506	1.8441e-05	0.000278	1352	4	-1.1216	0.99933	0.99998	1	19393	0	-1.1216
Ahnak	-45.782	0.998	0.57	0.43	4	0.7422	0.55315	0.898345	12712	0	0.40256	0.020671	0.065727	1	1783	3	0.40256
Ahr	-48.767	0.998	0.56	0.44	3	0.85184	0.78546	0.980889	15656	0	0.4586	0.018422	0.036033	1	1686	2	0.4586
Ahrr	-42.407	0.995	0.598	0.402	4	0.92362	0.87586	1	17782	0	0.33258	0.040061	0.12535	1	2527	3	0.33258
Ahsa2	-32.903	0.988	0.742	0.258	4	0.54233	0.3441	0.846162	8462	1	-0.10204	0.64021	0.74122	1	13162	1	-0.10204
Ahsg	-50.446	0.998	0.557	0.443	4	0.98132	0.9741	1	19675	0	0.41409	0.015249	0.054587	1	1438	4	0.41409
AI118078	-21.957	0.978	0.956	0.044	4	0.20068	0.093858	0.440195	4306	2	-0.19773	0.74129	0.76824	1	14277	1	-0.19773
AI182371	-36.667	0.988	0.655	0.345	4	0.5515	0.36726	0.884494	8626	1	0.14321	0.14368	0.34373	1	5980	2	0.14321
AI314180	-37.718	0.99	0.643	0.357	4	0.84122	0.74081	0.980889	15347	0	0.037477	0.77489	0.79519	1	14759	1	0.037477
AI317395	-28.927	0.983	0.841	0.159	4	0.2265	0.099768	0.440195	4637	2	-0.070363	0.84438	0.87138	1	15854	0	-0.070363
AI413582	-45.268	0.998	0.572	0.428	4	0.98722	0.98517	1	19915	0	0.32029	0.012779	0.044607	1	1264	4	0.32029
AI429214	-42.463	0.995	0.597	0.403	4	0.95619	0.945	1	18806	0	0.26983	0.05126	0.14322	1	2946	3	0.26983
AI464131	-22.497	0.978	0.948	0.052	4	0.09904	0.028288	0.175077	3291	2	-0.30191	0.80793	0.82654	1	15244	1	-0.30191
AI467606	-41.579	0.995	0.606	0.394	4	0.96267	0.95592	1	19020	0	0.26388	0.11769	0.28906	1	5159	3	0.26388
AI593442	-24.338	0.982	0.922	0.078	4	0.29676	0.15859	0.564129	5783	2	-0.20987	0.81838	0.83547	1	15426	1	-0.20987
AI597479	-40.643	0.995	0.616	0.384	4	0.93303	0.88833	1	18080	0	0.16675	0.37722	0.5625	1	9976	2	0.16675
AI607873	-36.773	0.988	0.654	0.346	4	0.78538	0.60745	0.916547	13842	0	0.059963	0.88506	0.89618	1	16651	0	0.059963
AI661453	-48.59	0.998	0.56	0.44	4	0.76256	0.58634	0.910138	13226	0	0.48827	0.0090046	0.032831	1	997	3	0.48827
AI837181	-43.535	0.997	0.587	0.413	4	0.9195	0.87144	1	17654	0	0.38092	0.04985	0.13655	1	2897	3	0.38092
AI846148	-19.253	0.977	0.969	0.031	4	0.041849	0.011669	0.089368	2678	3	-0.27953	0.98252	0.99428	1	18566	0	-0.27953
AI987944	-38.538	0.99	0.631	0.369	4	0.52958	0.33252	0.828824	8245	1	0.054765	0.055838	0.14536	1	3098	1	0.054765
Aicda	-32.911	0.988	0.74	0.26	4	0.57192	0.40232	0.898345	8977	1	0.01222	0.51721	0.71429	1	12074	1	0.01222
Aida	-19.336	0.977	0.969	0.031	4	0.061192	0.019131	0.129193	3047	3	-0.25894	0.83211	0.85787	1	15654	1	-0.25894
Aif1	-32.703	0.987	0.745	0.255	4	0.5552	0.36726	0.884494	8682	1	0.097489	0.74794	0.77729	1	14358	1	0.097489
Aif1l	-56.054	1	0.553	0.447	4	0.99853	0.99701	1	20410	0	0.66275	0.0014732	0.0047273	0	360	4	0.66275
Aifm1	-2.947	0.955	0.997	0.003	4	0.012526	0.0014228	0.01346	2170	3	-0.51782	0.95581	0.98014	1	17992	0	-0.51782
Aifm2	-29.377	0.983	0.834	0.166	4	0.45209	0.23993	0.704589	7114	1	0.015669	0.63771	0.73224	1	13138	1	0.015669
Aifm3	-30.834	0.983	0.795	0.205	4	0.83194	0.71724	0.980889	15082	0	0.117	0.75125	0.77729	1	14397	1	0.117
Aim1	-35.36	0.988	0.682	0.318	4	0.91134	0.84745	1	17411	0	0.15022	0.75319	0.77729	1	14424	1	0.15022
Aim1l	-34.333	0.988	0.708	0.292	4	0.20866	0.093858	0.440195	4403	2	-0.22884	0.91853	0.93989	1	17280	0	-0.22884
Aim2	-34.494	0.988	0.706	0.294	4	0.56044	0.37895	0.898345	8771	1	-0.045682	0.7349	0.76824	1	14191	1	-0.045682
Aimp1	7.953	0.93	0.998	0.002	4	0.0043741	0.00071631	0.007765	1906	4	-0.79425	0.99563	0.99934	1	19015	0	-0.79425
Aimp2	-6.343	0.96	0.997	0.003	4	0.0010084	5.7238e-05	0.000808	1457	4	-0.66139	0.99899	0.99994	1	19327	0	-0.66139
Aip	-20.355	0.977	0.962	0.038	4	0.13723	0.047619	0.26525	3632	2	-0.29263	0.91045	0.92627	1	17129	0	-0.29263
Aipl1	-42.152	0.995	0.598	0.402	4	0.98045	0.9741	1	19643	0	0.28555	0.079405	0.2001	1	3884	3	0.28555
Aire	-37.108	0.99	0.652	0.348	4	0.77334	0.59705	0.912302	13525	0	0.25689	0.097258	0.24516	1	4492	3	0.25689
Ajap1	-37.387	0.99	0.65	0.35	4	0.90477	0.82041	0.984939	17203	0	0.19103	0.72385	0.76368	1	14064	1	0.19103
Ajuba	-51.269	0.998	0.556	0.444	4	0.984	0.98025	1	19788	0	0.46655	0.011857	0.040263	1	1199	4	0.46655
AK010878	-24.936	0.983	0.916	0.084	4	0.48833	0.26299	0.721168	7617	1	0.038217	0.81991	0.83997	1	15450	1	0.038217
Ak1	-34.451	0.988	0.707	0.293	4	0.57274	0.40232	0.898345	8988	1	-0.08117	0.93581	0.96148	1	17592	0	-0.08117
Ak2	-9.124	0.965	0.997	0.003	4	0.018967	0.0028372	0.025633	2286	3	-0.38704	0.99314	0.99891	1	18895	0	-0.38704
Ak3	-33.071	0.988	0.734	0.266	4	0.27182	0.11856	0.463365	5341	2	-0.12526	0.045781	0.13655	1	2741	1	-0.12526
Ak4	-18.325	0.977	0.98	0.02	4	0.18549	0.077822	0.382558	4128	2	-0.25729	0.9835	0.99471	1	18590	0	-0.25729
Ak5	-28.013	0.983	0.866	0.134	4	0.49728	0.27463	0.744904	7742	1	0.10504	0.8681	0.88423	1	16318	0	0.10504
Ak7	-14.619	0.975	0.992	0.008	4	0.38619	0.2051	0.637731	6405	1	0.3567	0.055212	0.14536	1	3071	3	0.3567
Ak8	-22.6	0.978	0.947	0.053	4	0.62256	0.44911	0.898345	9933	1	-0.073141	0.72102	0.76368	1	14021	1	-0.073141
Akap1	-27.786	0.983	0.867	0.133	4	0.55028	0.36726	0.884494	8603	1	-0.035741	0.89891	0.91382	1	16909	0	-0.035741
Akap10	-22.677	0.978	0.947	0.053	4	0.22721	0.099768	0.440195	4647	2	-0.216	0.66834	0.75927	1	13425	1	-0.216
Akap11	-4.546	0.957	0.997	0.003	4	0.027151	0.0065824	0.054802	2436	2	-0.55892	0.94963	0.97259	1	17852	0	-0.55892
Akap12	-27.139	0.983	0.884	0.116	4	0.40225	0.2051	0.637731	6555	1	-0.019008	0.64885	0.74122	1	13244	1	-0.019008
Akap13	-41.954	0.995	0.601	0.399	4	0.98535	0.98332	1	19841	0	0.49145	0.0084409	0.030118	1	959	4	0.49145
Akap14	-29.554	0.983	0.831	0.169	4	0.57457	0.40232	0.898345	9026	1	0.15218	0.77406	0.79519	1	14741	1	0.15218
Akap17b	-51.654	0.998	0.555	0.445	4	0.99996	0.99996	1	20555	0	0.6549	3.6228e-05	5.9633e-05	0	100	4	0.6549
Akap2	-41.755	0.995	0.603	0.397	4	0.59302	0.41391	0.898345	9364	1	0.048017	0.82092	0.83997	1	15468	1	0.048017
Akap3	-36.1	0.988	0.666	0.334	4	0.66192	0.48394	0.898345	10753	1	0.19844	0.22761	0.40103	1	7394	2	0.19844
Akap4	-35.139	0.988	0.688	0.312	4	0.75748	0.58634	0.910138	13087	0	0.081216	0.48041	0.6964	1	11799	1	0.081216
Akap5	-56.812	1	0.553	0.447	4	0.99779	0.99676	1	20370	0	0.60264	0.002209	0.007308	0	445	4	0.60264
Akap6	-48.504	0.998	0.56	0.44	4	0.97206	0.96513	1	19361	0	0.38207	0.038038	0.12227	1	2445	3	0.38207
Akap7	-33.43	0.988	0.73	0.27	4	0.53124	0.33252	0.828824	8272	1	0.1768	0.45426	0.67854	1	11372	2	0.1768
Akap8l	-34.363	0.988	0.707	0.293	4	0.6993	0.51851	0.898345	11624	1	0.23167	0.16472	0.36813	1	6357	2	0.23167
Akap9	-40.803	0.995	0.614	0.386	4	0.80118	0.64705	0.943906	14249	0	0.35469	0.06368	0.15647	1	3368	3	0.35469
Akip1	-38.797	0.99	0.629	0.371	4	0.77206	0.58634	0.910138	13492	0	0.049306	0.03481	0.095962	1	2317	1	0.049306
Akirin1	-14.77	0.975	0.992	0.008	4	0.11036	0.030392	0.181204	3383	2	-0.40447	0.76935	0.79079	1	14652	1	-0.40447
Akirin2	11.44	0.917	0.998	0.002	4	0.0016181	0.00019039	0.002391	1605	4	-0.97886	0.99838	0.99981	1	19219	0	-0.97886
Aknad1	-31.795	0.985	0.77	0.23	4	0.23624	0.11208	0.45091	4784	2	-0.036954	0.0651	0.15647	1	3417	2	-0.036954
Akp3	-31.185	0.983	0.786	0.214	4	0.3827	0.2051	0.637731	6378	1	0.13611	0.19451	0.38048	1	6843	2	0.13611
Akr1a1	-51.297	0.998	0.556	0.444	4	0.94544	0.91073	1	18456	0	0.59911	0.018245	0.060981	1	1675	3	0.59911
Akr1b10	-38.604	0.99	0.63	0.37	4	0.85596	0.76996	0.980889	15770	0	0.11096	0.41289	0.62312	1	10619	2	0.11096
Akr1b3	-28.639	0.983	0.85	0.15	4	0.21103	0.099768	0.440195	4431	2	0.050613	0.36023	0.53463	1	9687	2	0.050613
Akr1b7	-37.166	0.99	0.652	0.348	4	0.49143	0.26299	0.721168	7657	1	0.11407	0.27997	0.46063	1	8298	2	0.11407
Akr1b8	-34.168	0.988	0.713	0.287	4	0.73659	0.54158	0.898345	12571	0	-0.0088329	0.44473	0.66518	1	11201	2	-0.0088329
Akr1c12	-33.108	0.988	0.734	0.266	4	0.78877	0.61768	0.917373	13931	0	0.0070532	0.24664	0.43421	1	7723	1	0.0070532
Akr1c13	-31.896	0.985	0.768	0.232	4	0.83899	0.74081	0.980889	15279	0	0.031099	0.61965	0.72778	1	12969	1	0.031099
Akr1c14	10.499	0.923	0.998	0.002	4	0.046938	0.012861	0.093414	2766	3	-0.37846	0.96205	0.98614	1	18100	0	-0.37846
Akr1c18	-34.284	0.988	0.712	0.288	4	0.89464	0.80854	0.980889	16925	0	0.13007	0.28682	0.46799	1	8422	2	0.13007
Akr1c19	-36.105	0.988	0.666	0.334	4	0.94786	0.9173	1	18533	0	0.18752	0.43168	0.63697	1	10960	2	0.18752
Akr1c21	-36.862	0.988	0.653	0.347	4	0.78781	0.61768	0.917373	13908	0	0.063928	0.089854	0.21801	1	4252	1	0.063928
Akr1c6	-31.73	0.983	0.77	0.23	4	0.49149	0.26299	0.721168	7658	1	0.18794	0.13163	0.31719	1	5619	3	0.18794
Akr1cl	-43.232	0.997	0.592	0.408	4	0.80684	0.66574	0.951559	14399	0	-0.028575	0.015025	0.052057	1	1428	1	-0.028575
Akr1d1	-34.952	0.988	0.693	0.307	4	0.84886	0.74842	0.980889	15564	0	0.041344	0.34216	0.52247	1	9366	1	0.041344
Akr1e1	-29.299	0.983	0.837	0.163	4	0.68766	0.4954	0.898345	11353	1	0.086777	0.86647	0.88423	1	16292	0	0.086777
Akr7a5	-69.989	1	0.552	0.448	4	0.99985	0.99966	1	20534	0	0.9445	0.000154	0.00045527	0	142	4	0.9445
Akt1	-37.087	0.99	0.653	0.347	4	0.92492	0.87586	1	17822	0	0.10838	0.31255	0.49362	1	8873	1	0.10838
Akt1s1	-30.043	0.983	0.816	0.184	4	0.77623	0.59705	0.912302	13597	0	0.13629	0.28246	0.46063	1	8342	2	0.13629
Akt2	-26.837	0.983	0.89	0.11	4	0.50994	0.29785	0.780931	7912	1	0.063035	0.89658	0.91048	1	16858	0	0.063035
Akt3	-21.477	0.977	0.957	0.043	4	0.67025	0.48394	0.898345	10944	1	0.25045	0.06686	0.15647	1	3473	2	0.25045
Aktip	-28.783	0.983	0.849	0.151	4	0.23063	0.099768	0.440195	4700	2	-0.13435	0.89927	0.91382	1	16918	0	-0.13435
Alad	8.668	0.928	0.998	0.002	4	8.8637e-05	2.3949e-07	5e-06	864	4	-1.0611	0.99991	1	1	19803	0	-1.0611
Alas1	41.959	0.646	0.997	0.003	4	0.00043918	6.4662e-06	0.000104	1236	4	-1.7285	0.99869	0.99984	1	19269	0	-1.7285
Alas2	-57.007	1	0.553	0.447	4	0.79173	0.61768	0.917373	14001	0	0.1338	0.3633	0.55191	1	9743	2	0.1338
Alb	-30.024	0.983	0.816	0.184	4	0.3108	0.17024	0.587586	5871	1	0.1777	0.18551	0.38048	1	6693	2	0.1777
Alcam	-26.881	0.983	0.89	0.11	4	0.29004	0.14452	0.528548	5665	2	-0.10924	0.90373	0.91704	1	16994	0	-0.10924
Aldh16a1	-32.257	0.985	0.757	0.243	4	0.70054	0.51851	0.898345	11659	1	0.063378	0.79322	0.8176	1	15014	1	0.063378
Aldh18a1	-34.596	0.988	0.703	0.297	4	0.58452	0.40232	0.898345	9213	1	0.045835	0.062324	0.15647	1	3324	1	0.045835
Aldh1a1	-34.682	0.988	0.7	0.3	4	0.51174	0.29785	0.780931	7945	1	0.16964	0.42199	0.62877	1	10781	2	0.16964
Aldh1a2	-38.518	0.99	0.632	0.368	4	0.88477	0.7963	0.980889	16627	0	0.15535	0.097561	0.24516	1	4504	2	0.15535
Aldh1a3	-37.819	0.99	0.642	0.358	4	0.91216	0.84745	1	17442	0	0.20407	0.13211	0.31719	1	5631	3	0.20407
Aldh1a7	-30.54	0.983	0.804	0.196	4	0.82418	0.70906	0.980889	14854	0	0.007547	0.90566	0.91704	1	17030	0	0.007547
Aldh1b1	-31.389	0.983	0.78	0.22	4	0.74105	0.55315	0.898345	12679	0	0.060051	0.64722	0.74122	1	13226	1	0.060051
Aldh1l1	-42.454	0.995	0.598	0.402	4	0.95385	0.94026	1	18730	0	0.19089	0.16943	0.37222	1	6433	2	0.19089
Aldh1l2	-34.74	0.988	0.699	0.301	4	0.71751	0.54158	0.898345	12093	1	0.073634	0.3735	0.55839	1	9914	2	0.073634
Aldh2	-54.369	1	0.554	0.446	4	0.99155	0.99224	1	20083	0	0.44725	0.0084519	0.030118	1	961	4	0.44725
Aldh3a1	-29.289	0.983	0.837	0.163	4	0.44575	0.23993	0.704589	7034	1	-0.054163	0.49764	0.70088	1	11929	1	-0.054163
Aldh3a2	-45.426	0.998	0.572	0.428	4	0.85321	0.75578	0.980889	15692	0	0.4651	0.03257	0.076995	1	2230	3	0.4651
Aldh3b1	-39.673	0.993	0.624	0.376	4	0.77648	0.59705	0.912302	13603	0	0.14982	0.24672	0.43421	1	7725	1	0.14982
Aldh3b2	-40.657	0.995	0.616	0.384	4	0.85866	0.76997	0.980889	15849	0	0.19147	0.11655	0.27935	1	5118	2	0.19147
Aldh4a1	-28.955	0.983	0.841	0.159	4	0.45234	0.23993	0.704589	7118	1	0.018275	0.5815	0.72778	1	12596	1	0.018275
Aldh5a1	-29.053	0.983	0.84	0.16	4	0.42279	0.21671	0.671515	6760	1	0.0011195	0.75383	0.77729	1	14432	1	0.0011195
Aldh6a1	-34.444	0.988	0.707	0.293	4	0.80741	0.66574	0.951559	14418	0	0.15991	0.41956	0.62877	1	10744	2	0.15991
Aldh7a1	-35.204	0.988	0.686	0.314	4	0.82835	0.70906	0.980889	14972	0	0.18048	0.42893	0.63277	1	10919	2	0.18048
Aldh8a1	-28.976	0.983	0.841	0.159	4	0.44782	0.23993	0.704589	7065	1	0.1077	0.81379	0.83096	1	15342	1	0.1077
Aldoa	-28.02	0.983	0.866	0.134	4	0.36589	0.2051	0.637731	6226	1	0.18071	0.40085	0.59739	1	10396	2	0.18071
Aldoart2	-39.898	0.993	0.62	0.38	4	0.71675	0.54158	0.898345	12079	1	0.038867	0.32004	0.49362	1	9001	1	0.038867
Aldob	-45.198	0.998	0.573	0.427	4	0.63937	0.46075	0.898345	10266	1	0.093804	0.14054	0.34026	1	5880	2	0.093804
Aldoc	-31.233	0.983	0.783	0.217	4	0.58673	0.40232	0.898345	9257	1	0.17681	0.29459	0.48242	1	8575	2	0.17681
Alg1	31.584	0.761	0.998	0.002	4	6.8032e-05	2.3949e-07	5e-06	780	4	-1.3675	0.99993	1	1	19878	0	-1.3675
Alg10b	-27.398	0.983	0.878	0.122	4	0.46604	0.26298	0.721168	7296	1	-0.034988	0.54818	0.72328	1	12319	1	-0.034988
Alg11	58.918	0.476	1	0	4	1.3274e-05	2.3949e-07	5e-06	390	4	-1.7675	0.99999	1	1	20255	0	-1.7675
Alg12	-37.297	0.99	0.651	0.349	4	0.86537	0.7768	0.980889	16041	0	0.21082	0.31128	0.49362	1	8853	2	0.21082
Alg13	84.724	0.232	1	0	4	4.6577e-06	2.3949e-07	5e-06	225	4	-2.3794	1	1	1	20414	0	-2.3794
Alg14	46.322	0.604	1	0	4	0.00025288	7.1847e-07	1.3e-05	1116	4	-2.1227	0.9977	0.99963	1	19151	0	-2.1227
Alg2	79.762	0.272	1	0	4	9.1519e-05	2.3949e-07	5e-06	873	4	-2.21	0.99991	1	1	19794	0	-2.21
Alg3	-40.863	0.995	0.613	0.387	4	0.89974	0.80854	0.980889	17067	0	0.26806	0.12739	0.31111	1	5488	3	0.26806
Alg5	-17.618	0.977	0.982	0.018	4	0.1956	0.088261	0.427773	4258	2	-0.26752	0.84229	0.87138	1	15821	1	-0.26752
Alg6	-25.249	0.983	0.913	0.087	4	0.27011	0.11856	0.463365	5308	2	-0.073559	0.88741	0.90354	1	16698	0	-0.073559
Alg8	-28.363	0.983	0.859	0.141	4	0.75286	0.56445	0.910138	12968	0	-0.011345	0.84708	0.87138	1	15916	0	-0.011345
Alg9	-28.797	0.983	0.847	0.153	4	0.46683	0.26298	0.721168	7310	1	-0.072505	0.42569	0.63277	1	10857	1	-0.072505
Alk	-24.885	0.983	0.916	0.084	4	0.73203	0.54158	0.898345	12451	0	-0.13577	0.96969	0.98856	1	18284	0	-0.13577
Alkbh1	-30.594	0.983	0.8	0.2	4	0.69424	0.50701	0.898345	11494	1	0.1427	0.13825	0.33156	1	5815	2	0.1427
Alkbh2	-53.289	0.998	0.554	0.446	4	0.94362	0.91073	1	18406	0	0.33727	0.040524	0.12535	1	2543	2	0.33727
Alkbh3	-32.327	0.985	0.757	0.243	4	0.83145	0.71724	0.980889	15065	0	0.038312	0.84927	0.87138	1	15961	0	0.038312
Alkbh4	-37.042	0.99	0.653	0.347	4	0.89398	0.80854	0.980889	16911	0	0.137	0.32402	0.50086	1	9072	2	0.137
Alkbh5	-37.067	0.99	0.653	0.347	4	0.87287	0.7768	0.980889	16254	0	0.2085	0.12667	0.31111	1	5460	3	0.2085
Alkbh6	-46.892	0.998	0.563	0.437	4	0.89599	0.80854	0.980889	16960	0	0.054184	0.083465	0.2068	1	4041	1	0.054184
Alkbh7	-42.309	0.995	0.598	0.402	4	0.8687	0.7768	0.980889	16133	0	0.32338	0.061176	0.15259	1	3276	3	0.32338
Alkbh8	-24.538	0.982	0.917	0.083	4	0.26107	0.11208	0.45091	5169	2	-0.068028	0.82346	0.84445	1	15504	1	-0.068028
Allc	-33.499	0.988	0.727	0.273	4	0.79083	0.61768	0.917373	13977	0	0.10562	0.64475	0.74122	1	13204	1	0.10562
Alms1	-28.724	0.983	0.849	0.151	4	0.44724	0.23993	0.704589	7056	1	0.10001	0.76052	0.78179	1	14530	1	0.10001
Alox12	-49.676	0.998	0.557	0.443	4	0.99709	0.99544	1	20342	0	0.47982	0.0029142	0.0095382	0	505	4	0.47982
Alox12b	-31.485	0.983	0.776	0.224	4	0.29994	0.15859	0.564129	5817	1	0.29192	0.14358	0.34373	1	5976	3	0.29192
Alox12e	-52.585	0.998	0.554	0.446	4	0.94044	0.90722	1	18315	0	0.40644	0.0099441	0.036196	1	1068	3	0.40644
Alox15	-35.933	0.988	0.667	0.333	4	0.90608	0.82041	0.984939	17232	0	0.20803	0.12227	0.29181	1	5314	3	0.20803
Alox5	-26.812	0.983	0.89	0.11	4	0.25172	0.11208	0.45091	5013	2	-0.19024	0.73716	0.76824	1	14219	1	-0.19024
Alox5ap	-43.482	0.997	0.589	0.411	4	0.83052	0.71724	0.980889	15033	0	0.21842	0.18267	0.38048	1	6644	2	0.21842
Alox8	-50.939	0.998	0.557	0.443	4	0.99794	0.99701	1	20375	0	0.48467	0.0020631	0.0060421	0	432	4	0.48467
Aloxe3	-48.06	0.998	0.562	0.438	4	0.95962	0.95384	1	18914	0	0.30943	0.045586	0.13655	1	2734	2	0.30943
Alpi	-1.157	0.953	0.997	0.003	4	0.00061137	8.8611e-06	0.000137	1325	4	-0.56926	0.99939	0.99999	1	19413	0	-0.56926
Alpk1	-42.049	0.995	0.6	0.4	4	0.5659	0.39055	0.898345	8860	1	0.26373	0.040478	0.12535	1	2542	2	0.26373
Alpk2	-25.63	0.983	0.908	0.092	4	0.19403	0.082951	0.405649	4238	2	-0.15949	0.67635	0.75927	1	13519	1	-0.15949
Alpk3	-35.003	0.988	0.692	0.308	4	0.71757	0.54158	0.898345	12094	1	0.13304	0.36466	0.55191	1	9767	2	0.13304
Alpl	-20.68	0.977	0.961	0.039	4	0.19998	0.093858	0.440195	4303	2	-0.24139	0.88116	0.89618	1	16578	0	-0.24139
Alppl2	-30.468	0.983	0.805	0.195	4	0.5256	0.33252	0.828824	8169	1	-0.0034955	0.29345	0.48242	1	8549	1	-0.0034955
Als2	-33.427	0.988	0.73	0.27	4	0.68028	0.48394	0.898345	11159	1	-0.0071295	0.52014	0.71429	1	12098	1	-0.0071295
Als2cl	-39.682	0.993	0.624	0.376	4	0.8386	0.74081	0.980889	15270	0	0.41927	0.025117	0.071982	1	1945	3	0.41927
Als2cr11	-23.963	0.982	0.929	0.071	3	0.36494	0.16771	0.587586	6213	1	-0.15965	0.94226	0.97113	1	17712	0	-0.15965
Als2cr12	-26.756	0.983	0.892	0.108	4	0.71788	0.54158	0.898345	12105	0	-0.070688	0.96621	0.98697	1	18203	0	-0.070688
Alx1	-37.787	0.99	0.642	0.358	4	0.90148	0.81451	0.984939	17118	0	0.1685	0.44227	0.65599	1	11159	2	0.1685
Alx3	-34.35	0.988	0.707	0.293	4	0.66241	0.48394	0.898345	10764	1	0.083597	0.581	0.72778	1	12593	1	0.083597
Alx4	-35.935	0.988	0.667	0.333	4	0.90532	0.82041	0.984939	17213	0	0.065414	0.46993	0.68733	1	11668	1	0.065414
Alyref	-8.635	0.963	0.997	0.003	4	0.19276	0.077822	0.382558	4226	2	-0.092252	0.69869	0.76368	1	13763	1	-0.092252
Alyref2	-42.451	0.995	0.598	0.402	4	0.68959	0.4954	0.898345	11396	1	0.20822	0.12488	0.29468	1	5399	2	0.20822
Amacr	-37.789	0.99	0.642	0.358	4	0.75617	0.58634	0.910138	13049	0	-0.02873	0.19708	0.38048	1	6887	1	-0.02873
Ambp	-44.847	0.998	0.576	0.424	4	0.87223	0.7768	0.980889	16231	0	0.22756	0.1329	0.31719	1	5655	2	0.22756
Ambra1	-14.008	0.973	0.993	0.007	4	0.28809	0.14452	0.528548	5629	2	-0.21472	0.96906	0.98856	1	18264	0	-0.21472
Amd1	18.151	0.87	0.998	0.002	4	0.0014268	0.00016213	0.00211	1561	4	-0.86962	0.99857	0.99984	1	19248	0	-0.86962
Amd2	10.764	0.922	0.998	0.002	4	0.0062437	0.001019	0.01027	2011	3	-0.94198	0.97872	0.99231	1	18470	0	-0.94198
Amdhd1	-36.127	0.988	0.666	0.334	4	0.8347	0.72526	0.980889	15160	0	0.15529	0.46512	0.68733	1	11578	2	0.15529
Amdhd2	-35.842	0.988	0.667	0.333	4	0.60229	0.41392	0.898345	9522	1	0.087287	0.6064	0.72778	1	12838	1	0.087287
Amelx	-35.001	0.988	0.692	0.308	4	0.87995	0.7963	0.980889	16484	0	0.17581	0.72576	0.76368	1	14082	1	0.17581
Amer1	-47.523	0.998	0.563	0.437	4	0.91254	0.84745	1	17454	0	0.15436	0.17257	0.37222	1	6476	1	0.15436
Amer2	-40.604	0.995	0.616	0.384	4	0.83104	0.71724	0.980889	15056	0	0.28783	0.057619	0.14536	1	3165	2	0.28783
Amer3	-48.77	0.998	0.56	0.44	4	0.85049	0.74842	0.980889	15617	0	0.567	0.014086	0.047263	1	1361	3	0.567
Amfr	-25.197	0.983	0.913	0.087	4	0.036263	0.01022	0.079158	2596	3	-0.39006	0.1794	0.37222	1	6589	1	-0.39006
Amh	-44.415	0.998	0.579	0.421	4	0.97964	0.9741	1	19610	0	0.29023	0.14053	0.34026	1	5879	3	0.29023
Amhr2	-29.754	0.983	0.825	0.175	4	0.75337	0.56445	0.910138	12983	0	-0.081137	0.23729	0.42521	1	7559	1	-0.081137
Amica1	-36.142	0.988	0.666	0.334	4	0.86907	0.7768	0.980889	16149	0	0.16969	0.11892	0.28906	1	5205	2	0.16969
Amigo1	-22.46	0.978	0.948	0.052	4	0.19491	0.088261	0.427773	4250	2	-0.16573	0.93365	0.9596	1	17550	0	-0.16573
Amigo2	-46.081	0.998	0.567	0.433	4	0.94147	0.90722	1	18340	0	0.27231	0.10355	0.25479	1	4734	2	0.27231
Amigo3	-38.08	0.99	0.639	0.361	4	0.89829	0.80854	0.980889	17023	0	0.32189	0.064126	0.15647	1	3382	3	0.32189
Ammecr1	-36.563	0.988	0.656	0.344	4	0.83003	0.70906	0.980889	15019	0	0.19157	0.40793	0.61178	1	10533	2	0.19157
Ammecr1l	-24.276	0.982	0.922	0.078	4	0.036679	0.01022	0.079158	2603	3	-0.31879	0.89862	0.91382	1	16901	0	-0.31879
Amn	-19.263	0.977	0.969	0.031	4	0.18353	0.077822	0.382558	4108	2	-0.16821	0.92112	0.93989	1	17327	0	-0.16821
Amn1	-34.067	0.988	0.713	0.287	4	0.56871	0.39055	0.898345	8911	1	0.047425	0.13973	0.34026	1	5860	1	0.047425
Amotl1	-44.467	0.998	0.579	0.421	4	0.88923	0.80854	0.980889	16769	0	0.48211	0.011095	0.040263	1	1150	3	0.48211
Amotl2	-39.186	0.992	0.627	0.373	4	0.89188	0.80854	0.980889	16839	0	0.24758	0.093194	0.22773	1	4362	3	0.24758
Ampd1	-44.023	0.998	0.581	0.419	4	0.81256	0.66574	0.951559	14556	0	0.26687	0.05329	0.14536	1	3008	2	0.26687
Ampd2	-37.861	0.99	0.642	0.358	4	0.74763	0.55315	0.898345	12840	0	0.15261	0.25511	0.4416	1	7865	2	0.15261
Ampd3	-45.385	0.998	0.572	0.428	4	0.96216	0.95384	1	18996	0	0.22952	0.18954	0.38048	1	6766	2	0.22952
Amph	-20.197	0.977	0.962	0.038	4	0.79388	0.61768	0.917373	14057	0	-0.048847	0.92022	0.93989	1	17309	0	-0.048847
Amt	-27.923	0.983	0.866	0.134	4	0.81457	0.66574	0.951559	14609	0	0.094214	0.65604	0.75029	1	13300	1	0.094214
Amtn	-38.535	0.99	0.632	0.368	4	0.85991	0.76997	0.980889	15884	0	0.17191	0.3704	0.55191	1	9865	2	0.17191
Amy1	-50.962	0.998	0.557	0.443	4	0.99677	0.99506	1	20326	0	0.52167	0.0032338	0.0098854	0	536	4	0.52167
Amy2a2	-20.814	0.977	0.961	0.039	4	0.28006	0.13238	0.503198	5496	2	-0.18201	0.99019	0.99831	1	18794	0	-0.18201
Amy2a3	-24.704	0.982	0.917	0.083	4	0.14365	0.047619	0.26525	3688	2	-0.20179	0.5402	0.7188	1	12251	1	-0.20179
Amy2a4	-16.114	0.975	0.985	0.015	4	0.04735	0.012861	0.093414	2776	3	-0.26531	0.83379	0.86237	1	15682	1	-0.26531
Amy2a5	-31.191	0.983	0.786	0.214	4	0.42019	0.2051	0.637731	6733	1	0.087385	0.29492	0.48242	1	8578	2	0.087385
Amz1	-35.251	0.988	0.684	0.316	4	0.52026	0.30938	0.799888	8076	1	-0.0047943	0.74434	0.77273	1	14318	1	-0.0047943
Amz2	-25.452	0.983	0.912	0.088	4	0.69682	0.51851	0.898345	11557	1	-0.15994	0.7915	0.8176	1	14988	1	-0.15994
Anapc1	54.595	0.508	1	0	4	4.4731e-05	2.3949e-07	5e-06	674	4	-1.6786	0.99996	1	1	19978	0	-1.6786
Anapc10	56.952	0.491	1	0	4	5.9774e-05	2.3949e-07	5e-06	748	4	-1.9962	0.99994	1	1	19905	0	-1.9962
Anapc11	70.31	0.369	1	0	4	7.8613e-05	2.3949e-07	5e-06	830	4	-2.88	0.99986	1	1	19699	0	-2.88
Anapc13	11.684	0.917	0.998	0.002	4	0.0002528	7.1847e-07	1.3e-05	1115	4	-0.85627	0.99975	1	1	19575	0	-0.85627
Anapc16	-19.287	0.977	0.969	0.031	4	0.14427	0.047619	0.26525	3698	2	-0.20073	0.877	0.89618	1	16503	0	-0.20073
Anapc2	62.597	0.427	1	0	4	1.1521e-05	2.3949e-07	5e-06	364	4	-2.0908	0.99999	1	1	20280	0	-2.0908
Anapc4	29.968	0.781	0.998	0.002	4	0.001994	0.00032307	0.003911	1667	3	-1.3433	0.98859	0.99794	1	18733	0	-1.3433
Anapc5	54.076	0.519	1	0	4	0.0001511	2.3949e-07	5e-06	985	4	-1.9669	0.99985	1	1	19691	0	-1.9669
Anapc7	-20.435	0.977	0.962	0.038	4	0.14026	0.047619	0.26525	3661	2	-0.23378	0.98055	0.99286	1	18513	0	-0.23378
Ang	-47.031	0.998	0.563	0.437	4	0.86006	0.76997	0.980889	15888	0	0.29094	0.05632	0.14536	1	3118	3	0.29094
Ang2	-42.871	0.995	0.593	0.407	4	0.72145	0.54158	0.898345	12198	0	0.34399	0.11627	0.27935	1	5112	3	0.34399
Ang4	-42.152	0.995	0.598	0.402	4	0.93278	0.88833	1	18068	0	0.18262	0.33467	0.5087	1	9249	2	0.18262
Ang5	-36.242	0.988	0.664	0.336	4	0.32989	0.17024	0.587586	5985	1	0.13269	0.25479	0.4416	1	7861	2	0.13269
Ang6	-37.62	0.99	0.646	0.354	4	0.53727	0.33252	0.828824	8379	1	0.080547	0.42196	0.62877	1	10779	1	0.080547
Angel1	-39.425	0.993	0.626	0.374	4	0.9825	0.97668	1	19720	0	0.26397	0.017497	0.059995	1	1619	4	0.26397
Angel2	-35.619	0.988	0.674	0.326	4	0.9361	0.89227	1	18168	0	0.14782	0.36644	0.55191	1	9801	2	0.14782
Angpt1	-45.363	0.998	0.572	0.428	4	0.95504	0.94026	1	18770	0	0.42175	0.0408	0.12535	1	2557	3	0.42175
Angpt2	-34	0.988	0.714	0.286	4	0.76035	0.58634	0.910138	13163	0	-0.061364	0.21936	0.39268	1	7257	1	-0.061364
Angpt4	-43.308	0.997	0.591	0.409	4	0.87222	0.7768	0.980889	16230	0	0.1846	0.34121	0.52247	1	9347	2	0.1846
Angptl1	-38.568	0.99	0.631	0.369	4	0.75579	0.58634	0.910138	13041	0	-0.019975	0.2582	0.4416	1	7928	1	-0.019975
Angptl2	-27.667	0.983	0.867	0.133	4	0.26617	0.11856	0.463365	5237	2	-0.16189	0.16434	0.36813	1	6353	1	-0.16189
Angptl3	-35.278	0.988	0.683	0.317	4	0.89904	0.80854	0.980889	17044	0	0.14112	0.77495	0.79519	1	14761	1	0.14112
Angptl4	-34.671	0.988	0.7	0.3	4	0.95308	0.93496	1	18704	0	0.11216	0.67252	0.75927	1	13468	1	0.11216
Angptl6	-24.008	0.982	0.926	0.074	4	0.59517	0.41391	0.898345	9405	1	-0.054002	0.82816	0.84893	1	15589	1	-0.054002
Angptl7	-44.298	0.998	0.579	0.421	4	0.97605	0.96987	1	19492	0	0.28427	0.10287	0.25479	1	4711	3	0.28427
Ank	-35.985	0.988	0.667	0.333	4	0.48311	0.26299	0.721168	7539	1	-0.057364	0.73666	0.76824	1	14213	1	-0.057364
Ank1	-40.662	0.995	0.616	0.384	4	0.70946	0.51851	0.898345	11881	1	0.39421	0.054277	0.14536	1	3040	3	0.39421
Ank2	-24.273	0.982	0.922	0.078	4	0.71105	0.51851	0.898345	11931	1	-0.14831	0.96473	0.98697	1	18165	0	-0.14831
Ank3	-36.781	0.988	0.654	0.346	4	0.77531	0.59705	0.912302	13574	0	0.16071	0.32207	0.50086	1	9042	2	0.16071
Ankar	-31.226	0.983	0.783	0.217	4	0.14076	0.047619	0.26525	3666	2	-0.079906	0.39444	0.59739	1	10273	2	-0.079906
Ankdd1b	-34.422	0.988	0.707	0.293	4	0.66541	0.48394	0.898345	10847	1	0.22633	0.15892	0.35983	1	6282	2	0.22633
Ankef1	-45.442	0.998	0.572	0.428	4	0.95302	0.93496	1	18701	0	0.373	0.029103	0.074404	1	2092	3	0.373
Ankfy1	-47.033	0.998	0.563	0.437	4	0.92184	0.87144	1	17730	0	0.19801	0.16355	0.36813	1	6335	2	0.19801
Ankhd1	-46.25	0.998	0.566	0.434	4	0.70269	0.51851	0.898345	11715	1	0.48934	0.035993	0.10164	1	2364	3	0.48934
Ankib1	-33.749	0.988	0.721	0.279	4	0.1648	0.068126	0.360808	3900	2	-0.20323	0.86545	0.88423	1	16276	0	-0.20323
Ankk1	-38.377	0.99	0.633	0.367	4	0.86856	0.7768	0.980889	16127	0	0.15546	0.34035	0.52247	1	9336	2	0.15546
Ankle1	-33.684	0.988	0.722	0.278	4	0.81637	0.67478	0.957397	14658	0	0.030481	0.49303	0.70088	1	11892	1	0.030481
Ankle2	39.913	0.666	0.998	0.002	4	0.00032187	1.6764e-06	2.9e-05	1165	3	-1.9184	0.99366	0.99903	1	18917	0	-1.9184
Ankmy1	-26.659	0.983	0.892	0.108	4	0.6633	0.48394	0.898345	10794	1	-0.11874	0.57098	0.72328	1	12509	1	-0.11874
Ankmy2	-50.186	0.998	0.557	0.443	4	0.94537	0.91073	1	18455	0	0.52916	0.0082137	0.027275	1	945	3	0.52916
Ankra2	-35.191	0.988	0.686	0.314	4	0.84069	0.74081	0.980889	15329	0	0.11666	0.23526	0.41758	1	7519	2	0.11666
Ankrd1	-32.212	0.985	0.757	0.243	3	0.64564	0.45369	0.898345	10403	0	-0.14706	0.81462	0.83203	1	15360	0	-0.14706
Ankrd10	-32.283	0.985	0.757	0.243	4	0.85744	0.76997	0.980889	15811	0	0.12681	0.46947	0.68733	1	11664	2	0.12681
Ankrd11	-18.078	0.977	0.98	0.02	4	0.013574	0.0014228	0.01346	2189	3	-0.51798	0.97488	0.99059	1	18393	0	-0.51798
Ankrd12	-40.386	0.995	0.617	0.383	4	0.96685	0.9598	1	19179	0	0.20796	0.42217	0.62877	1	10785	2	0.20796
Ankrd13a	-33.963	0.988	0.715	0.285	4	0.49749	0.27463	0.744904	7745	1	0.053948	0.75013	0.77729	1	14383	1	0.053948
Ankrd13b	-28.799	0.983	0.847	0.153	4	0.65262	0.4723	0.898345	10555	1	0.13093	0.12217	0.29181	1	5309	2	0.13093
Ankrd13c	-30.611	0.983	0.8	0.2	4	0.64825	0.46075	0.898345	10457	1	0.030367	0.332	0.5087	1	9203	2	0.030367
Ankrd13d	-31.709	0.983	0.772	0.228	4	0.71039	0.51851	0.898345	11910	1	0.12805	0.37807	0.5625	1	9986	2	0.12805
Ankrd16	-34.334	0.988	0.708	0.292	4	0.81697	0.67478	0.957397	14669	0	-0.022345	0.55981	0.72328	1	12410	1	-0.022345
Ankrd17	-35.326	0.988	0.683	0.317	4	0.25146	0.11208	0.45091	5009	2	0.066475	0.14449	0.34373	1	6006	2	0.066475
Ankrd2	-32.976	0.988	0.739	0.261	4	0.79776	0.64705	0.943906	14150	0	0.032947	0.93167	0.95768	1	17518	0	0.032947
Ankrd22	-34.404	0.988	0.707	0.293	4	0.63415	0.46075	0.898345	10156	1	0.24513	0.10529	0.25479	1	4790	3	0.24513
Ankrd23	-48.308	0.998	0.561	0.439	4	0.90688	0.82041	0.984939	17262	0	0.25303	0.014627	0.047995	1	1402	2	0.25303
Ankrd24	-39.057	0.992	0.628	0.372	4	0.91068	0.84226	1	17394	0	0.1095	0.19895	0.38048	1	6914	1	0.1095
Ankrd26	-43.606	0.997	0.585	0.415	4	0.67332	0.48394	0.898345	11022	1	0.30329	0.12751	0.31111	1	5492	3	0.30329
Ankrd27	-21.222	0.977	0.959	0.041	4	0.20589	0.093858	0.440195	4369	2	-0.13898	0.84577	0.87138	1	15891	0	-0.13898
Ankrd28	-20.06	0.977	0.964	0.036	4	0.11347	0.030392	0.181204	3409	2	-0.083531	0.26421	0.4416	1	8044	2	-0.083531
Ankrd29	-35.187	0.988	0.687	0.313	4	0.76597	0.58634	0.910138	13334	0	-0.058841	0.88682	0.90354	1	16682	0	-0.058841
Ankrd32	-39.937	0.993	0.62	0.38	4	0.93649	0.89612	1	18183	0	0.34062	0.11699	0.27935	1	5134	3	0.34062
Ankrd33	-33.743	0.988	0.721	0.279	4	0.79369	0.61768	0.917373	14053	0	0.14968	0.72129	0.76368	1	14028	1	0.14968
Ankrd33b	-10.653	0.968	0.995	0.005	4	0.10469	0.030392	0.181204	3333	2	-0.26078	0.37891	0.5625	1	10003	1	-0.26078
Ankrd34a	-44.249	0.998	0.58	0.42	4	0.94893	0.92353	1	18563	0	0.16129	0.33545	0.5087	1	9262	2	0.16129
Ankrd34b	-47.983	0.998	0.562	0.438	4	0.79886	0.64705	0.943906	14179	0	0.62203	0.0044836	0.013964	0	652	3	0.62203
Ankrd34c	-45.001	0.998	0.574	0.426	4	0.67315	0.48394	0.898345	11017	1	0.55862	0.0039563	0.012232	0	598	3	0.55862
Ankrd35	-34.646	0.988	0.701	0.299	4	0.54353	0.3441	0.846162	8485	1	0.10695	0.34236	0.52247	1	9371	2	0.10695
Ankrd36	-38.213	0.99	0.638	0.362	4	0.90981	0.83698	0.998854	17367	0	0.057	0.35355	0.52632	1	9562	1	0.057
Ankrd37	-36.928	0.99	0.654	0.346	4	0.36518	0.2051	0.637731	6217	1	0.37705	0.041096	0.12929	1	2570	2	0.37705
Ankrd39	-42.526	0.995	0.597	0.403	4	0.93197	0.88833	1	18044	0	0.31152	0.10758	0.25479	1	4864	3	0.31152
Ankrd40	-39.325	0.993	0.627	0.373	4	0.88506	0.7963	0.980889	16635	0	0.13627	0.64992	0.74122	1	13249	1	0.13627
Ankrd42	-33.841	0.988	0.717	0.283	4	0.66105	0.48394	0.898345	10733	1	0.24482	0.29288	0.48242	1	8539	2	0.24482
Ankrd44	-44.239	0.998	0.58	0.42	4	0.94591	0.91073	1	18473	0	0.23306	0.20042	0.38048	1	6930	2	0.23306
Ankrd45	-33.979	0.988	0.715	0.285	4	0.25984	0.11208	0.45091	5150	2	-0.050569	0.31107	0.49362	1	8849	1	-0.050569
Ankrd46	-38.256	0.99	0.638	0.362	4	0.75284	0.56445	0.910138	12967	0	0.31934	0.096452	0.23503	1	4468	3	0.31934
Ankrd49	21.522	0.845	0.998	0.002	4	0.00020269	7.1847e-07	1.3e-05	1058	4	-1.2107	0.9998	1	1	19630	0	-1.2107
Ankrd50	-41.461	0.995	0.608	0.392	4	0.73618	0.54158	0.898345	12556	0	0.28099	0.056874	0.14536	1	3137	3	0.28099
Ankrd52	20.802	0.855	0.998	0.002	4	0.00017802	2.3949e-07	5e-06	1026	4	-1.0495	0.99982	1	1	19658	0	-1.0495
Ankrd53	-33.998	0.988	0.714	0.286	4	0.66616	0.48394	0.898345	10861	1	0.12304	0.3218	0.50086	1	9035	2	0.12304
Ankrd54	-35.194	0.988	0.686	0.314	4	0.82183	0.69227	0.976326	14797	0	0.082977	0.48342	0.70088	1	11822	1	0.082977
Ankrd55	-41.138	0.995	0.61	0.39	4	0.98086	0.9741	1	19656	0	0.26016	0.1405	0.34026	1	5877	3	0.26016
Ankrd6	-34.057	0.988	0.714	0.286	4	0.75173	0.56445	0.910138	12938	0	0.13291	0.63225	0.73224	1	13081	1	0.13291
Ankrd60	-44.897	0.998	0.575	0.425	4	0.91885	0.86676	1	17637	0	0.50131	0.0032203	0.0098854	0	535	3	0.50131
Ankrd61	-36.11	0.988	0.666	0.334	4	0.48702	0.26299	0.721168	7600	1	0.014997	0.47528	0.69202	1	11753	1	0.014997
Ankrd63	-40.352	0.995	0.617	0.383	4	0.90397	0.82041	0.984939	17179	0	0.15417	0.41385	0.62312	1	10639	2	0.15417
Ankrd66	-40.299	0.995	0.618	0.382	4	0.96699	0.9598	1	19185	0	0.24679	0.259	0.4416	1	7946	2	0.24679
Ankrd7	-34.339	0.988	0.708	0.292	4	0.85236	0.74842	0.980889	15672	0	0.079499	0.61429	0.72778	1	12916	1	0.079499
Ankrd9	-33.052	0.988	0.735	0.265	4	0.46135	0.25143	0.721168	7236	1	0.1358	0.072345	0.17113	1	3653	2	0.1358
Anks1	-46.19	0.998	0.567	0.433	4	0.95598	0.945	1	18800	0	0.44595	0.039203	0.12535	1	2495	3	0.44595
Anks1b	-41.752	0.995	0.603	0.397	4	0.94251	0.91073	1	18364	0	0.27552	0.12274	0.29181	1	5327	3	0.27552
Anks3	-45.348	0.998	0.572	0.428	4	0.7257	0.54158	0.898345	12293	0	0.34302	0.040128	0.12535	1	2529	3	0.34302
Anks4b	-36.754	0.988	0.655	0.345	4	0.6216	0.44911	0.898345	9916	1	0.18363	0.14927	0.35983	1	6127	2	0.18363
Anks6	-31.982	0.985	0.763	0.237	4	0.70068	0.51851	0.898345	11664	1	-0.076867	0.19673	0.38048	1	6881	1	-0.076867
Ankub1	-30.305	0.983	0.81	0.19	4	0.69015	0.49541	0.898345	11406	1	-0.0023399	0.46723	0.68733	1	11627	2	-0.0023399
Ankzf1	-29.442	0.983	0.831	0.169	4	0.55981	0.37895	0.898345	8759	1	-0.10849	0.67633	0.75927	1	13518	1	-0.10849
Anln	8.523	0.93	0.998	0.002	4	0.00030361	1.6764e-06	2.9e-05	1149	4	-0.79128	0.9997	1	1	19545	0	-0.79128
Ano1	-35.76	0.988	0.672	0.328	4	0.76186	0.58634	0.910138	13208	0	0.064653	0.30607	0.48965	1	8749	1	0.064653
Ano10	-30.132	0.983	0.812	0.188	4	0.67726	0.48394	0.898345	11103	1	0.10834	0.6137	0.72778	1	12907	1	0.10834
Ano2	-27.227	0.983	0.883	0.117	4	0.64655	0.46075	0.898345	10420	1	-0.10527	0.7695	0.79079	1	14656	1	-0.10527
Ano3	-26.357	0.983	0.895	0.105	4	0.64247	0.46075	0.898345	10329	1	-0.15309	0.73143	0.76824	1	14151	1	-0.15309
Ano4	-33.591	0.988	0.724	0.276	4	0.3939	0.2051	0.637731	6477	1	0.17928	0.11732	0.28906	1	5147	2	0.17928
Ano5	-30.712	0.983	0.797	0.203	4	0.58872	0.41391	0.898345	9296	1	-0.027468	0.24689	0.43421	1	7728	1	-0.027468
Ano6	-20.925	0.977	0.959	0.041	4	0.44978	0.23993	0.704589	7091	1	-0.12687	0.92359	0.94483	1	17372	0	-0.12687
Ano7	-27.739	0.983	0.867	0.133	4	0.68547	0.48394	0.898345	11305	1	0.0023274	0.89754	0.91048	1	16880	0	0.0023274
Ano8	-40.841	0.995	0.613	0.387	4	0.91913	0.86676	1	17642	0	0.18689	0.28375	0.46063	1	8372	2	0.18689
Ano9	-40.033	0.995	0.62	0.38	4	0.5118	0.29785	0.780931	7947	1	0.27604	0.10624	0.25479	1	4820	2	0.27604
Anp32a	-23.881	0.98	0.929	0.071	4	0.38357	0.2051	0.637731	6385	1	-0.0020693	0.81738	0.83096	1	15409	1	-0.0020693
Anp32b	-33.035	0.988	0.735	0.265	4	0.46905	0.26298	0.721168	7349	1	0.14846	0.19511	0.38048	1	6853	2	0.14846
Anp32e	-33.044	0.988	0.735	0.265	4	0.6354	0.46075	0.898345	10181	1	0.1079	0.38177	0.56667	1	10054	2	0.1079
Anpep	-35.206	0.988	0.686	0.314	4	0.87136	0.7768	0.980889	16205	0	0.15774	0.23117	0.41	1	7450	2	0.15774
Antxr1	-40.431	0.995	0.617	0.383	4	0.91477	0.85242	1	17515	0	0.21501	0.10364	0.25479	1	4738	3	0.21501
Antxr2	-27.552	0.983	0.874	0.126	4	0.25551	0.11208	0.45091	5080	1	0.14793	0.78475	0.80408	1	14896	1	0.14793
Antxrl	-23.717	0.98	0.932	0.068	4	0.19701	0.088261	0.427773	4271	2	-0.26384	0.99055	0.99831	1	18803	0	-0.26384
Anxa1	-28.157	0.983	0.864	0.136	4	0.23555	0.11208	0.45091	4771	2	-0.10962	0.73932	0.76824	1	14242	1	-0.10962
Anxa10	-36.42	0.988	0.66	0.34	4	0.80169	0.64705	0.943906	14259	0	0.21956	0.3106	0.49362	1	8836	2	0.21956
Anxa11	-25.796	0.983	0.905	0.095	4	0.20353	0.093858	0.440195	4341	2	-0.046884	0.30789	0.48965	1	8787	2	-0.046884
Anxa2	-37.956	0.99	0.642	0.358	4	0.76925	0.58634	0.910138	13430	0	0.18753	0.10242	0.25479	1	4693	2	0.18753
Anxa3	-30.039	0.983	0.816	0.184	4	0.182	0.077822	0.382558	4088	2	-0.1313	0.38448	0.57083	1	10099	1	-0.1313
Anxa4	-36.444	0.988	0.66	0.34	4	0.73425	0.54158	0.898345	12508	0	-0.010278	0.24538	0.43421	1	7693	1	-0.010278
Anxa5	-42.2	0.995	0.598	0.402	4	0.931	0.88432	1	18018	0	0.11265	0.69895	0.76368	1	13768	1	0.11265
Anxa6	-30.687	0.983	0.798	0.202	4	0.73963	0.55315	0.898345	12640	0	-0.015531	0.56528	0.72328	1	12461	1	-0.015531
Anxa7	-37.527	0.99	0.649	0.351	4	0.31977	0.17024	0.587586	5916	1	0.15239	0.21148	0.38458	1	7117	2	0.15239
Anxa8	-34.466	0.988	0.707	0.293	4	0.59636	0.41391	0.898345	9424	1	-0.15489	0.2821	0.46063	1	8332	1	-0.15489
Anxa9	-38.825	0.99	0.628	0.372	4	0.7972	0.64705	0.943906	14137	0	0.22425	0.26186	0.4416	1	7999	2	0.22425
Aoah	-45.906	0.998	0.568	0.432	4	0.99917	0.99775	1	20466	0	0.49847	0.0008348	0.0033976	0	272	4	0.49847
Aoc1	-21.084	0.977	0.959	0.041	4	0.24133	0.11208	0.45091	4859	2	-0.17259	0.88755	0.90354	1	16701	0	-0.17259
Aoc2	-36.809	0.988	0.654	0.346	4	0.92068	0.87144	1	17691	0	0.19806	0.10679	0.25479	1	4838	2	0.19806
Aoc3	-36.929	0.99	0.654	0.346	4	0.70854	0.51851	0.898345	11858	1	0.30321	0.054794	0.14536	1	3059	3	0.30321
Aox1	-27.792	0.983	0.867	0.133	4	0.2168	0.099768	0.440195	4507	2	0.050406	0.18234	0.38048	1	6637	2	0.050406
Aox2	-34.597	0.988	0.703	0.297	4	0.80725	0.66574	0.951559	14411	0	-0.023087	0.55136	0.72328	1	12342	1	-0.023087
Aox3	-34.859	0.988	0.695	0.305	4	0.89116	0.80854	0.980889	16821	0	0.056709	0.87456	0.89234	1	16459	0	0.056709
Aox4	-40.791	0.995	0.614	0.386	4	0.81732	0.67478	0.957397	14675	0	0.099098	0.23802	0.42962	1	7572	2	0.099098
Ap1ar	-33.197	0.988	0.733	0.267	4	0.39213	0.2051	0.637731	6465	1	0.26122	0.14558	0.35571	1	6045	3	0.26122
Ap1b1	-0.786	0.953	0.997	0.003	4	0.10952	0.030392	0.181204	3375	2	-0.32009	0.97736	0.99117	1	18443	0	-0.32009
Ap1g2	-37.392	0.99	0.65	0.35	4	0.60128	0.41392	0.898345	9501	1	-0.013069	0.31894	0.49362	1	8983	1	-0.013069
Ap1m1	-23.807	0.98	0.929	0.071	4	0.062097	0.020554	0.137813	3065	3	-0.25688	0.43946	0.65077	1	11105	1	-0.25688
Ap1m2	-49.962	0.998	0.557	0.443	4	0.99663	0.99468	1	20315	0	0.42273	0.0033709	0.010244	0	549	4	0.42273
Ap1s1	-27.266	0.983	0.879	0.121	4	0.54501	0.3441	0.846162	8514	1	0.049181	0.92252	0.93989	1	17356	0	0.049181
Ap1s2	-28.448	0.983	0.856	0.144	4	0.18902	0.077822	0.382558	4177	2	-0.097321	0.38995	0.59152	1	10192	2	-0.097321
Ap1s3	-0.05	0.952	0.997	0.003	4	0.014975	0.0019674	0.018282	2212	2	-0.20808	0.30859	0.48965	1	8797	1	-0.20808
Ap2a1	-43.698	0.997	0.584	0.416	4	0.87415	0.78342	0.980889	16295	0	0.34052	0.014577	0.047995	1	1394	3	0.34052
Ap2a2	-25.289	0.983	0.913	0.087	4	0.49466	0.27463	0.744904	7700	1	0.023854	0.20485	0.38458	1	7009	1	0.023854
Ap2b1	-42.434	0.995	0.598	0.402	4	0.96559	0.9598	1	19129	0	0.23183	0.082707	0.2068	1	4014	3	0.23183
Ap2m1	-10.42	0.968	0.995	0.005	4	0.083825	0.024767	0.158949	3187	2	-0.33119	0.85981	0.88004	1	16157	0	-0.33119
Ap2s1	23.659	0.831	0.998	0.002	4	4.6943e-05	2.3949e-07	5e-06	690	4	-1.0361	0.99995	1	1	19964	0	-1.0361
Ap3b1	-41.668	0.995	0.605	0.395	4	0.66281	0.48394	0.898345	10777	1	0.44102	0.032338	0.076995	1	2220	3	0.44102
Ap3b2	-31.312	0.983	0.782	0.218	4	0.51253	0.29785	0.780931	7960	1	0.043286	0.21564	0.38458	1	7197	1	0.043286
Ap3d1	-47.019	0.998	0.563	0.437	4	0.99258	0.99275	1	20123	0	0.37548	0.0074169	0.025434	1	887	4	0.37548
Ap3m1	-29.911	0.983	0.82	0.18	4	0.25397	0.11208	0.45091	5045	2	-0.24905	0.2468	0.43421	1	7726	1	-0.24905
Ap3m2	-32.439	0.987	0.75	0.25	4	0.9127	0.84745	1	17458	0	0.084982	0.7088	0.76368	1	13881	1	0.084982
Ap3s1	-33.802	0.988	0.718	0.282	4	0.70056	0.51851	0.898345	11660	1	0.12909	0.28445	0.46063	1	8384	2	0.12909
Ap3s2	-24.122	0.982	0.925	0.075	4	0.58701	0.40232	0.898345	9264	1	-0.064544	0.9381	0.96496	1	17631	0	-0.064544
Ap4b1	-29.262	0.983	0.837	0.163	4	0.60595	0.41392	0.898345	9591	1	-0.056024	0.71946	0.76368	1	13998	1	-0.056024
Ap4e1	-22.657	0.978	0.947	0.053	4	0.23073	0.099768	0.440195	4703	2	-0.26851	0.77276	0.79519	1	14720	1	-0.26851
Ap4m1	-34.364	0.988	0.707	0.293	4	0.53958	0.33252	0.828824	8416	1	0.024005	0.29139	0.48242	1	8512	2	0.024005
Ap4s1	-32.197	0.985	0.757	0.243	3	0.69236	0.51374	0.898345	11453	0	-0.11645	0.5591	0.63995	1	12403	1	-0.11645
Ap5b1	-44.726	0.998	0.577	0.423	4	0.98251	0.97668	1	19722	0	0.38308	0.017485	0.059995	1	1616	4	0.38308
Ap5m1	-37.69	0.99	0.644	0.356	4	0.85347	0.75578	0.980889	15702	0	0.10732	0.42449	0.63277	1	10832	2	0.10732
Ap5s1	-27.068	0.983	0.886	0.114	4	0.69993	0.51851	0.898345	11642	1	-0.057807	0.97243	0.98995	1	18342	0	-0.057807
Ap5z1	-41.685	0.995	0.604	0.396	4	0.8534	0.75578	0.980889	15699	0	0.099138	0.75774	0.78179	1	14484	1	0.099138
Apaf1	-29.619	0.983	0.828	0.172	4	0.27176	0.11856	0.463365	5340	2	-0.098723	0.26253	0.4416	1	8011	1	-0.098723
Apba1	-39.604	0.993	0.625	0.375	4	0.54868	0.36726	0.884494	8573	1	0.23903	0.18174	0.38048	1	6630	2	0.23903
Apba2	-30.35	0.983	0.808	0.192	4	0.54197	0.3441	0.846162	8452	1	0.055937	0.31682	0.49362	1	8953	2	0.055937
Apba3	-42.668	0.995	0.594	0.406	4	0.9658	0.9598	1	19139	0	0.26806	0.12993	0.31719	1	5557	3	0.26806
Apbb1	-21.996	0.978	0.956	0.044	4	0.16706	0.072831	0.372464	3922	2	-0.18041	0.84335	0.87138	1	15834	0	-0.18041
Apbb1ip	-29.72	0.983	0.825	0.175	4	0.42847	0.22835	0.697231	6816	1	0.017124	0.43326	0.63697	1	11000	2	0.017124
Apbb2	-31.805	0.985	0.77	0.23	4	0.87678	0.78342	0.980889	16381	0	0.083331	0.79592	0.8176	1	15055	1	0.083331
Apbb3	-34.828	0.988	0.696	0.304	4	0.76488	0.58634	0.910138	13297	0	0.14812	0.30403	0.48965	1	8707	2	0.14812
Apc	-6.129	0.96	0.997	0.003	4	0.019262	0.0032108	0.028786	2293	3	-0.55908	0.89377	0.90709	1	16813	0	-0.55908
Apc2	-39.363	0.993	0.627	0.373	4	0.70996	0.51851	0.898345	11897	1	0.29189	0.098016	0.24516	1	4525	3	0.29189
Apcdd1	-30.649	0.983	0.799	0.201	4	0.39982	0.2051	0.637731	6528	1	0.161	0.15803	0.35983	1	6268	2	0.161
Apcs	-41.662	0.995	0.605	0.395	4	0.70172	0.51851	0.898345	11688	1	0.2217	0.12679	0.31111	1	5464	3	0.2217
Apeh	-30.458	0.983	0.806	0.194	4	0.84995	0.74842	0.980889	15599	0	0.085553	0.44669	0.66518	1	11238	1	0.085553
Apex1	-26.406	0.983	0.895	0.105	4	0.41641	0.2051	0.637731	6690	1	-0.037629	0.94852	0.97259	1	17827	0	-0.037629
Apex2	-47.2	0.998	0.563	0.437	4	0.25412	0.11208	0.45091	5048	2	-0.20131	0.48204	0.70088	1	11811	1	-0.20131
Aph1a	-20.307	0.977	0.962	0.038	4	0.27615	0.13238	0.503198	5423	2	-0.19382	0.99066	0.99831	1	18809	0	-0.19382
Aph1b	-31.519	0.983	0.774	0.226	4	0.7119	0.51851	0.898345	11948	1	0.02246	0.35403	0.52632	1	9572	2	0.02246
Aph1c	-17.703	0.977	0.982	0.018	4	0.029823	0.0065829	0.054802	2472	3	-0.36407	0.91951	0.93989	1	17297	0	-0.36407
Apip	-21.724	0.977	0.956	0.044	4	0.22054	0.099768	0.440195	4556	2	-0.17745	0.92082	0.93989	1	17319	0	-0.17745
Apitd1	-38.953	0.992	0.629	0.371	4	0.85104	0.74842	0.980889	15631	0	0.28666	0.087504	0.20889	1	4184	3	0.28666
Aplf	-50.229	0.998	0.557	0.443	4	0.56142	0.37895	0.898345	8787	1	0.45855	0.017499	0.059995	1	1621	3	0.45855
Apln	-31.896	0.985	0.768	0.232	4	0.24678	0.11208	0.45091	4941	2	-0.028814	0.56887	0.72328	1	12487	1	-0.028814
Aplnr	-37.379	0.99	0.65	0.35	4	0.72421	0.54158	0.898345	12260	0	0.13469	0.24839	0.43421	1	7757	2	0.13469
Aplp1	-33.549	0.988	0.725	0.275	4	0.60703	0.42563	0.898345	9613	1	-0.10649	0.85845	0.88004	1	16135	0	-0.10649
Aplp2	-36.464	0.988	0.659	0.341	4	0.60319	0.41392	0.898345	9536	1	0.25731	0.08692	0.2068	1	4165	3	0.25731
Apmap	-33.559	0.988	0.725	0.275	4	0.71077	0.51851	0.898345	11926	1	0.10764	0.70812	0.76368	1	13873	1	0.10764
Apoa1	-34.225	0.988	0.712	0.288	4	0.86285	0.7768	0.980889	15974	0	0.15641	0.39459	0.59739	1	10276	2	0.15641
Apoa1bp	-15.43	0.975	0.986	0.014	4	0.035467	0.01022	0.079158	2578	3	-0.4388	0.98545	0.99648	1	18639	0	-0.4388
Apoa2	-13.732	0.972	0.993	0.007	4	0.10304	0.030392	0.181204	3324	2	-0.33552	0.9348	0.9596	1	17577	0	-0.33552
Apoa4	-25.683	0.983	0.908	0.092	4	0.32675	0.17024	0.587586	5961	1	0.068357	0.33293	0.5087	1	9219	1	0.068357
Apoa5	-30.941	0.983	0.792	0.208	4	0.60792	0.42563	0.898345	9632	1	0.15508	0.32532	0.50086	1	9098	2	0.15508
Apob	-38.425	0.99	0.632	0.368	4	0.68827	0.4954	0.898345	11365	1	0.27512	0.084158	0.2068	1	4066	3	0.27512
Apobec1	-31.477	0.983	0.776	0.224
Apobec2	-38.716	0.99	0.63	0.37	4	0.71397	0.53011	0.898345	12011	1	0.33315	0.074799	0.18915	1	3734	2	0.33315
Apobec3	-37.775	0.99	0.642	0.358	4	0.86393	0.7768	0.980889	16000	0	0.25475	0.11618	0.27935	1	5111	3	0.25475
Apobec4	-34.662	0.988	0.701	0.299	4	0.7519	0.56445	0.910138	12943	0	0.0028401	0.40255	0.59739	1	10433	1	0.0028401
Apobr	-49.156	0.998	0.559	0.441	4	0.8696	0.7768	0.980889	16161	0	0.44944	0.017144	0.058219	1	1587	3	0.44944
Apoc1	-36.355	0.988	0.664	0.336	4	0.85967	0.76997	0.980889	15877	0	0.11068	0.50424	0.70088	1	11975	1	0.11068
Apoc2	-31.988	0.985	0.763	0.237	4	0.37686	0.2051	0.637731	6322	1	0.20319	0.13606	0.3237	1	5754	3	0.20319
Apoc3	-28.973	0.983	0.841	0.159	4	0.34598	0.19348	0.637731	6078	1	0.30719	0.14119	0.34373	1	5905	3	0.30719
Apoc4	-51.513	0.998	0.555	0.445	4	0.88549	0.7963	0.980889	16650	0	0.089681	0.0019345	0.0052858	0	420	1	0.089681
Apod	-37.081	0.99	0.653	0.347	4	0.64878	0.46075	0.898345	10469	1	0.26482	0.089471	0.21578	1	4245	2	0.26482
Apof	-57.647	1	0.552	0.448	4	0.99972	0.99913	1	20515	0	0.77205	0.00027539	0.0011086	0	182	4	0.77205
Apoh	-28.724	0.983	0.849	0.151	4	0.26638	0.11856	0.463365	5244	2	-0.0041883	0.35752	0.53045	1	9635	2	-0.0041883
Apol10a	-26.364	0.983	0.895	0.105	4	0.44086	0.23993	0.704589	6974	1	0.061622	0.32812	0.50474	1	9132	2	0.061622
Apol10b	-45.676	0.998	0.57	0.43	4	0.97584	0.96987	1	19484	0	0.41163	0.098034	0.24516	1	4528	2	0.41163
Apol11a	-4.001	0.957	0.997	0.003	4	0.031809	0.0091071	0.07409	2507	3	-0.49864	0.97277	0.98995	1	18351	0	-0.49864
Apol11b	-26.625	0.983	0.894	0.106	4	0.51645	0.29785	0.780931	8018	1	0.09778	0.66737	0.75927	1	13420	1	0.09778
Apol6	-41.082	0.995	0.611	0.389	4	0.76251	0.58634	0.910138	13224	0	0.29995	0.010103	0.036196	1	1079	2	0.29995
Apol7a	-24.853	0.982	0.917	0.083	4	0.24729	0.11208	0.45091	4953	1	0.11461	0.038496	0.12227	1	2469	2	0.11461
Apol7b	-35.645	0.988	0.674	0.326	4	0.78459	0.60745	0.916547	13828	0	0.22785	0.19861	0.38048	1	6908	2	0.22785
Apol7c	-19.155	0.977	0.969	0.031	4	0.36454	0.2051	0.637731	6210	1	-0.025468	0.77461	0.79519	1	14752	1	-0.025468
Apol7e	-37.305	0.99	0.651	0.349	4	0.42183	0.2051	0.637731	6747	1	0.42542	0.010118	0.036196	1	1081	3	0.42542
Apol8	-28.203	0.983	0.861	0.139	4	0.30829	0.17024	0.587586	5857	1	0.24837	0.016101	0.055427	1	1505	2	0.24837
Apol9a	-10.97	0.968	0.995	0.005	4	0.012541	0.0014228	0.01346	2171	3	-0.43069	0.98099	0.99286	1	18525	0	-0.43069
Apol9b	-29.277	0.983	0.837	0.163	4	0.29805	0.15859	0.564129	5808	1	0.14753	0.0514	0.14322	1	2951	1	0.14753
Apold1	-35.529	0.988	0.675	0.325	4	0.86789	0.7768	0.980889	16106	0	0.13472	0.32046	0.50086	1	9006	2	0.13472
Apom	-24.044	0.982	0.926	0.074	4	0.50221	0.29785	0.780931	7802	1	-0.1171	0.92928	0.95768	1	17472	0	-0.1171
Apon	-27.9	0.983	0.866	0.134	4	0.6877	0.4954	0.898345	11354	1	0.28989	0.072492	0.17113	1	3661	3	0.28989
Apoo	-40.684	0.995	0.616	0.384	4	0.70389	0.51851	0.898345	11742	1	-0.016809	0.1364	0.3237	1	5765	1	-0.016809
Apool	-28.165	0.983	0.862	0.138	4	0.50661	0.29785	0.780931	7857	1	-0.035133	0.57903	0.72778	1	12578	1	-0.035133
Apopt1	-31.111	0.983	0.788	0.212	4	0.48381	0.26299	0.721168	7551	1	0.16895	0.39151	0.59152	1	10225	2	0.16895
App	-53.465	0.998	0.554	0.446	4	0.99477	0.99424	1	20224	0	0.53357	0.0052342	0.015882	0	714	4	0.53357
Appbp2	-18.838	0.977	0.975	0.025	4	0.035741	0.01022	0.079158	2587	3	-0.30046	0.76727	0.78625	1	14624	1	-0.30046
Appl1	-22.805	0.98	0.947	0.053	4	0.729	0.54158	0.898345	12370	0	-0.13339	0.98204	0.99337	1	18553	0	-0.13339
Appl2	-24.475	0.982	0.919	0.081	4	0.58937	0.41391	0.898345	9307	1	-0.1113	0.89859	0.91382	1	16899	0	-0.1113
Aprt	-26.258	0.983	0.896	0.104	4	0.21077	0.099768	0.440195	4427	2	-0.24152	0.94405	0.96969	1	17751	0	-0.24152
Aptx	-30.461	0.983	0.806	0.194	4	0.80307	0.64705	0.943906	14289	0	0.021884	0.79029	0.8176	1	14970	1	0.021884
Aqp1	-41.08	0.995	0.611	0.389	4	0.9574	0.94737	1	18852	0	0.2769	0.12255	0.29181	1	5322	3	0.2769
Aqp11	-25.337	0.983	0.913	0.087	4	0.70411	0.51851	0.898345	11749	1	-0.11091	0.86535	0.88423	1	16274	0	-0.11091
Aqp12	-44.2	0.998	0.58	0.42	4	0.76229	0.58634	0.910138	13220	0	0.44418	0.010713	0.03907	1	1126	3	0.44418
Aqp2	-43.863	0.997	0.583	0.417	4	0.98778	0.98517	1	19939	0	0.33597	0.012224	0.043049	1	1222	4	0.33597
Aqp3	-43.765	0.997	0.584	0.416	4	0.60309	0.41392	0.898345	9534	1	0.19329	0.32555	0.50474	1	9104	2	0.19329
Aqp4	-31.436	0.983	0.778	0.222	4	0.23203	0.10583	0.45091	4723	2	-0.14255	0.96287	0.98697	1	18121	0	-0.14255
Aqp5	-30.751	0.983	0.797	0.203	4	0.61217	0.43736	0.898345	9725	1	0.078293	0.65962	0.75482	1	13340	1	0.078293
Aqp6	-34.438	0.988	0.707	0.293	4	0.82884	0.70906	0.980889	14982	0	0.083185	0.3912	0.59152	1	10220	2	0.083185
Aqp7	-44.886	0.998	0.576	0.424	4	0.69856	0.51851	0.898345	11607	1	0.2926	0.071795	0.17113	1	3635	3	0.2926
Aqp8	-37.064	0.99	0.653	0.347	4	0.66825	0.48394	0.898345	10901	1	0.04142	0.8304	0.85343	1	15629	1	0.04142
Aqp9	-24.587	0.982	0.917	0.083	4	0.49273	0.26299	0.721168	7677	1	0.0073785	0.66673	0.75927	1	13411	1	0.0073785
Aqr	58.954	0.476	1	0	4	2.8565e-05	2.3949e-07	5e-06	564	4	-2.0814	0.99997	1	1	20087	0	-2.0814
Ar	-34.787	0.988	0.697	0.303	4	0.52689	0.33252	0.828824	8188	1	-0.084028	0.3757	0.5625	1	9947	1	-0.084028
Araf	-43.315	0.997	0.591	0.409	4	0.94725	0.9173	1	18518	0	0.22888	0.080246	0.2001	1	3919	3	0.22888
Arap1	-38.405	0.99	0.632	0.368	4	0.89912	0.80854	0.980889	17046	0	0.11219	0.42154	0.62877	1	10772	2	0.11219
Arap2	-48.866	0.998	0.56	0.44	4	0.98929	0.98838	1	19991	0	0.60177	0.0034065	0.010244	0	551	4	0.60177
Arap3	-22.6	0.978	0.947	0.053	4	0.046293	0.012861	0.093414	2755	3	-0.31407	0.61613	0.72778	1	12933	1	-0.31407
Arc	-26.763	0.983	0.892	0.108	4	0.12701	0.038046	0.219067	3534	2	-0.11521	0.57624	0.72778	1	12555	1	-0.11521
Arcn1	67.975	0.387	1	0	4	8.5638e-05	2.3949e-07	5e-06	854	4	-2.9657	0.99863	0.99984	1	19259	0	-2.9657
Areg	-39.358	0.993	0.627	0.373	4	0.84729	0.74842	0.980889	15518	0	0.15756	0.25043	0.43421	1	7799	2	0.15756
Arel1	-35.782	0.988	0.671	0.329	4	0.64724	0.46075	0.898345	10436	1	0.053451	0.056994	0.14536	1	3143	2	0.053451
Arf1	-12.034	0.968	0.993	0.007	4	0.05418	0.015482	0.109339	2917	2	-0.40064	0.96709	0.98697	1	18221	0	-0.40064
Arf3	-19.172	0.977	0.969	0.031	4	0.33227	0.17024	0.587586	5997	1	-0.035421	0.81786	0.83547	1	15419	1	-0.035421
Arf4	-45.278	0.998	0.572	0.428	4	0.87407	0.78342	0.980889	16293	0	0.31161	0.11057	0.27474	1	4951	2	0.31161
Arf5	-23.939	0.98	0.929	0.071	4	0.039221	0.010221	0.079158	2647	3	-0.29271	0.19135	0.38048	1	6789	1	-0.29271
Arf6	-27.33	0.983	0.879	0.121	4	0.53163	0.33252	0.828824	8277	1	-0.11663	0.9033	0.91704	1	16986	0	-0.11663
Arfgap1	-51.557	0.998	0.555	0.445	4	0.73032	0.54158	0.898345	12406	0	0.25414	0.095054	0.23003	1	4425	2	0.25414
Arfgap2	-32.549	0.987	0.748	0.252	4	0.72019	0.54158	0.898345	12163	0	0.001874	0.85365	0.87138	1	16043	0	0.001874
Arfgap3	-41.692	0.995	0.604	0.396	4	0.9371	0.89612	1	18202	0	0.23061	0.10802	0.25479	1	4873	3	0.23061
Arfgef1	-24.275	0.982	0.922	0.078	4	0.17459	0.072832	0.372464	4006	2	-0.10406	0.706	0.76368	1	13851	1	-0.10406
Arfgef2	-35.566	0.988	0.674	0.326	4	0.46824	0.26298	0.721168	7337	1	0.08829	0.031378	0.074404	1	2171	2	0.08829
Arfgef3	-43.725	0.997	0.584	0.416	4	0.98952	0.98838	1	19998	0	0.30328	0.010481	0.039069	1	1110	4	0.30328
Arfip1	-42.843	0.995	0.593	0.407	4	0.92566	0.87586	1	17848	0	0.35626	0.04689	0.13655	1	2780	3	0.35626
Arfip2	-32.178	0.985	0.759	0.241	4	0.77587	0.59705	0.912302	13587	0	0.050532	0.6012	0.72778	1	12784	1	0.050532
Arfrp1	75.705	0.316	1	0	4	8.2379e-05	2.3949e-07	5e-06	841	4	-2.8119	0.99992	1	1	19820	0	-2.8119
Arg1	-29.693	0.983	0.825	0.175	4	0.53272	0.33252	0.828824	8299	1	-0.11168	0.24579	0.43421	1	7703	1	-0.11168
Arg2	-39.086	0.992	0.628	0.372	4	0.9231	0.87586	1	17762	0	0.12405	0.13121	0.31719	1	5604	1	0.12405
Arglu1	-10.816	0.968	0.995	0.005	4	0.089486	0.026409	0.164876	3223	2	-0.36197	0.95513	0.979	1	17981	0	-0.36197
Arhgap1	-33.143	0.988	0.734	0.266	4	0.63698	0.46075	0.898345	10207	1	0.1141	0.43215	0.63697	1	10972	2	0.1141
Arhgap10	-43.217	0.997	0.592	0.408	4	0.87525	0.78342	0.980889	16332	0	0.19885	0.27223	0.44611	1	8171	2	0.19885
Arhgap11a	-19.014	0.977	0.972	0.028	4	0.26594	0.11856	0.463365	5233	2	-0.21939	0.93812	0.96496	1	17632	0	-0.21939
Arhgap12	-28.65	0.983	0.85	0.15	4	0.408	0.2051	0.637731	6610	1	0.20534	0.46168	0.68287	1	11516	2	0.20534
Arhgap15	-31.045	0.983	0.791	0.209	4	0.59322	0.41391	0.898345	9369	1	0.058709	0.806	0.82654	1	15212	1	0.058709
Arhgap17	-36.11	0.988	0.666	0.334	4	0.43799	0.23993	0.704589	6942	1	0.036691	0.75741	0.78179	1	14481	1	0.036691
Arhgap18	-30.822	0.983	0.795	0.205	4	0.71618	0.54158	0.898345	12067	1	0.028737	0.4505	0.67021	1	11304	2	0.028737
Arhgap19	-35.916	0.988	0.667	0.333	4	0.74206	0.55315	0.898345	12707	0	0.12807	0.66087	0.75482	1	13354	1	0.12807
Arhgap21	-17.599	0.977	0.982	0.018	4	0.20661	0.093858	0.440195	4376	2	-0.27444	0.95127	0.97395	1	17896	0	-0.27444
Arhgap22	-45.247	0.998	0.572	0.428	4	0.92205	0.87144	1	17733	0	0.15002	0.26927	0.4461	1	8121	2	0.15002
Arhgap24	-25.531	0.983	0.91	0.09	4	0.30932	0.17024	0.587586	5865	1	0.079358	0.71367	0.76368	1	13930	1	0.079358
Arhgap25	-26.517	0.983	0.895	0.105	4	0.40793	0.2051	0.637731	6608	1	-0.16814	0.65784	0.75029	1	13322	1	-0.16814
Arhgap26	-25.19	0.983	0.913	0.087	4	0.52269	0.30938	0.799888	8119	1	-0.0204	0.88873	0.90709	1	16719	0	-0.0204
Arhgap27	-37.883	0.99	0.642	0.358	4	0.68481	0.48394	0.898345	11286	1	0.13094	0.37856	0.5625	1	9998	2	0.13094
Arhgap28	-35.997	0.988	0.667	0.333	4	0.79114	0.61768	0.917373	13986	0	0.20551	0.13798	0.33156	1	5807	3	0.20551
Arhgap29	-37.628	0.99	0.645	0.355	4	0.54721	0.36726	0.884494	8545	1	0.1985	0.17936	0.37222	1	6588	2	0.1985
Arhgap30	-24.261	0.982	0.922	0.078	4	0.28561	0.14452	0.528548	5583	2	-0.18016	0.94558	0.97118	1	17780	0	-0.18016
Arhgap31	-41.427	0.995	0.608	0.392	4	0.60272	0.41392	0.898345	9527	1	0.32606	0.076154	0.1912	1	3784	3	0.32606
Arhgap32	-42.169	0.995	0.598	0.402	4	0.89939	0.80854	0.980889	17054	0	0.34922	0.047799	0.13655	1	2814	3	0.34922
Arhgap33	-36.525	0.988	0.658	0.342	4	0.74338	0.55315	0.898345	12735	0	-0.018754	0.89353	0.90709	1	16806	0	-0.018754
Arhgap35	-31.812	0.985	0.77	0.23	4	0.21473	0.099768	0.440195	4484	2	-0.090455	0.078131	0.2001	1	3845	1	-0.090455
Arhgap36	-33.831	0.988	0.717	0.283	4	0.61672	0.44911	0.898345	9816	1	-0.039687	0.40119	0.59739	1	10408	1	-0.039687
Arhgap39	-37.799	0.99	0.642	0.358	4	0.70275	0.51851	0.898345	11717	1	0.18729	0.091557	0.22282	1	4311	2	0.18729
Arhgap4	-27.838	0.983	0.866	0.134	4	0.60588	0.41392	0.898345	9589	1	-0.055151	0.94509	0.96969	1	17771	0	-0.055151
Arhgap40	-43.472	0.997	0.589	0.411	4	0.96887	0.96164	1	19240	0	0.25043	0.22904	0.40103	1	7414	2	0.25043
Arhgap42	-33.673	0.988	0.722	0.278	4	0.97009	0.96513	1	19281	0	0.18804	0.80194	0.82654	1	15148	1	0.18804
Arhgap44	-42.748	0.995	0.593	0.407	4	0.72137	0.54158	0.898345	12195	0	0.17062	0.35885	0.53045	1	9661	2	0.17062
Arhgap5	-32.453	0.987	0.75	0.25	4	0.81793	0.67478	0.957397	14693	0	0.014724	0.58259	0.72778	1	12605	1	0.014724
Arhgap6	-29.866	0.983	0.821	0.179	4	0.67001	0.48394	0.898345	10937	1	0.017803	0.70073	0.76368	1	13790	1	0.017803
Arhgap8	-43.125	0.997	0.593	0.407	4	0.98594	0.98422	1	19868	0	0.31548	0.014059	0.047263	1	1358	4	0.31548
Arhgap9	-26.847	0.983	0.89	0.11	4	0.78403	0.60745	0.916547	13812	0	-0.11959	0.8295	0.84893	1	15617	1	-0.11959
Arhgdia	-46.38	0.998	0.565	0.435	4	0.89284	0.80854	0.980889	16872	0	0.28226	0.0061456	0.020147	1	774	2	0.28226
Arhgdib	-31.321	0.983	0.782	0.218	4	0.51244	0.29785	0.780931	7958	1	0.070909	0.54261	0.7188	1	12270	1	0.070909
Arhgdig	-38.608	0.99	0.63	0.37	4	0.86451	0.7768	0.980889	16017	0	0.040498	0.061557	0.15259	1	3293	1	0.040498
Arhgef1	-34.837	0.988	0.696	0.304	4	0.20669	0.093858	0.440195	4377	2	-0.017926	0.13572	0.3237	1	5745	2	-0.017926
Arhgef10	-22.977	0.98	0.942	0.058	4	0.24521	0.11208	0.45091	4918	2	-0.1968	0.93358	0.9596	1	17548	0	-0.1968
Arhgef10l	-20.047	0.977	0.964	0.036	4	0.7079	0.51851	0.898345	11843	1	-0.19269	0.98616	0.99677	1	18664	0	-0.19269
Arhgef11	-38.266	0.99	0.638	0.362	4	0.82844	0.70906	0.980889	14974	0	0.18551	0.27003	0.44611	1	8137	2	0.18551
Arhgef12	-22.36	0.978	0.948	0.052	4	0.37563	0.2051	0.637731	6310	1	-0.030784	0.70095	0.76368	1	13796	1	-0.030784
Arhgef15	-46.001	0.998	0.567	0.433	4	0.90421	0.82041	0.984939	17188	0	0.37216	0.065369	0.15647	1	3425	3	0.37216
Arhgef16	-35.9	0.988	0.667	0.333	4	0.67105	0.48394	0.898345	10965	1	0.25652	0.13317	0.31719	1	5665	3	0.25652
Arhgef17	-43.741	0.997	0.584	0.416	4	0.92206	0.87144	1	17734	0	0.15913	0.36359	0.55191	1	9749	2	0.15913
Arhgef18	-23.646	0.98	0.935	0.065	4	0.33163	0.17024	0.587586	5994	1	0.046963	0.93654	0.96148	1	17605	0	0.046963
Arhgef19	-29.743	0.983	0.825	0.175	4	0.63349	0.46075	0.898345	10140	1	0.0059312	0.39082	0.59152	1	10213	1	0.0059312
Arhgef2	-18.317	0.977	0.98	0.02	4	0.49267	0.26299	0.721168	7676	1	-0.067469	0.92192	0.93989	1	17340	0	-0.067469
Arhgef25	-39.131	0.992	0.627	0.373	4	0.91298	0.84745	1	17462	0	0.18653	0.42529	0.63277	1	10849	2	0.18653
Arhgef26	-28.884	0.983	0.843	0.157	4	0.61392	0.44911	0.898345	9761	1	0.042753	0.80478	0.82654	1	15195	1	0.042753
Arhgef28	-38.832	0.99	0.628	0.372	4	0.86711	0.7768	0.980889	16090	0	0.30924	0.078382	0.2001	1	3853	3	0.30924
Arhgef3	-42.185	0.995	0.598	0.402	4	0.90286	0.82041	0.984939	17153	0	0.22716	0.1672	0.36813	1	6395	2	0.22716
Arhgef33	-38.269	0.99	0.638	0.362	4	0.87431	0.78342	0.980889	16306	0	0.13376	0.4305	0.63277	1	10941	2	0.13376
Arhgef37	-34.299	0.988	0.71	0.29	4	0.85936	0.76997	0.980889	15866	0	0.18228	0.34062	0.52247	1	9342	2	0.18228
Arhgef39	-29.194	0.983	0.839	0.161	4	0.77221	0.58634	0.910138	13498	0	-0.025714	0.86965	0.88423	1	16358	0	-0.025714
Arhgef40	-43.519	0.997	0.588	0.412	4	0.82277	0.70906	0.980889	14820	0	0.33053	0.047364	0.13655	1	2803	3	0.33053
Arhgef5	-46.105	0.998	0.567	0.433	4	0.96272	0.95592	1	19022	0	0.3498	0.059013	0.15259	1	3210	2	0.3498
Arhgef6	-50.58	0.998	0.557	0.443	4	0.98673	0.98517	1	19890	0	0.41559	0.013271	0.046516	1	1309	4	0.41559
Arhgef7	-58.243	1	0.552	0.448	4	0.97554	0.96987	1	19476	0	0.82602	0.00030749	0.0012015	0	195	3	0.82602
Arhgef9	-30.472	0.983	0.805	0.195	4	0.62344	0.44911	0.898345	9949	1	-0.16378	0.96006	0.98522	1	18048	0	-0.16378
Arid1a	-33.566	0.988	0.725	0.275	4	0.57309	0.40232	0.898345	8997	1	0.32789	0.063034	0.15647	1	3353	3	0.32789
Arid1b	-48.777	0.998	0.56	0.44	4	0.99495	0.99424	1	20231	0	0.52279	0.005046	0.015882	0	704	4	0.52279
Arid2	5.606	0.94	0.998	0.002	4	0.00036121	2.1554e-06	3.7e-05	1188	4	-0.67548	0.99964	1	1	19511	0	-0.67548
Arid3a	-42.731	0.995	0.593	0.407	4	0.98983	0.98983	1	20010	0	0.29485	0.01017	0.036196	1	1085	4	0.29485
Arid3b	-31.272	0.983	0.783	0.217	4	0.89215	0.80854	0.980889	16849	0	0.0093079	0.93017	0.95768	1	17482	0	0.0093079
Arid3c	-33.409	0.988	0.73	0.27	4	0.57205	0.40232	0.898345	8979	1	0.14833	0.26843	0.4461	1	8105	2	0.14833
Arid4a	-42.922	0.995	0.593	0.407	4	0.97262	0.96676	1	19375	0	0.25728	0.061532	0.15259	1	3290	3	0.25728
Arid4b	-37.567	0.99	0.647	0.353	4	0.86052	0.7768	0.980889	15905	0	0.30144	0.12251	0.29181	1	5321	3	0.30144
Arid5a	-31.322	0.983	0.782	0.218	4	0.62099	0.44911	0.898345	9903	1	-0.081356	0.33427	0.5087	1	9246	1	-0.081356
Arid5b	-28.346	0.983	0.859	0.141	4	0.64898	0.46075	0.898345	10474	1	-0.01815	0.80441	0.82654	1	15191	1	-0.01815
Arih1	76.748	0.306	1	0	4	3.3425e-05	2.3949e-07	5e-06	605	4	-2.5794	0.99997	1	1	20047	0	-2.5794
Arih2	-36.659	0.988	0.655	0.345	4	0.89714	0.80854	0.980889	16990	0	0.19898	0.20687	0.38458	1	7040	2	0.19898
Arl1	-7.878	0.962	0.997	0.003	4	0.0091225	0.0011881	0.01165	2095	3	-0.52341	0.96486	0.98697	1	18169	0	-0.52341
Arl10	-31.998	0.985	0.763	0.237	4	0.7484	0.55315	0.898345	12859	0	0.1753	0.25547	0.4416	1	7874	2	0.1753
Arl11	-31.37	0.983	0.78	0.22	4	0.58058	0.40232	0.898345	9142	1	0.062076	0.54688	0.72328	1	12306	1	0.062076
Arl13a	-30.793	0.983	0.795	0.205	4	0.509	0.29785	0.780931	7895	1	0.098587	0.44359	0.66023	1	11182	2	0.098587
Arl13b	56.177	0.503	1	0	4	0.00020715	7.1847e-07	1.3e-05	1062	4	-2.207	0.99897	0.99993	1	19320	0	-2.207
Arl14	-36.027	0.988	0.667	0.333	4	0.50756	0.29785	0.780931	7874	1	0.22788	0.17126	0.37222	1	6459	2	0.22788
Arl14epl	-34.878	0.988	0.693	0.307	4	0.83705	0.73305	0.980889	15224	0	0.044338	0.3447	0.52632	1	9409	1	0.044338
Arl15	-39.095	0.992	0.628	0.372	4	0.77108	0.58634	0.910138	13475	0	0.11615	0.30527	0.48965	1	8733	1	0.11615
Arl16	10.839	0.92	0.998	0.002	4	0.001477	0.00016261	0.00211	1571	4	-0.53104	0.99852	0.99984	1	19239	0	-0.53104
Arl2	45.298	0.614	0.997	0.003	4	0.00024473	7.1847e-07	1.3e-05	1107	4	-1.3377	0.99976	1	1	19582	0	-1.3377
Arl2bp	-41.95	0.995	0.601	0.399	4	0.87825	0.78342	0.980889	16434	0	-0.0047052	0.91796	0.93989	1	17271	0	-0.0047052
Arl3	33.784	0.738	0.998	0.002	4	5.6888e-05	2.3949e-07	5e-06	736	4	-1.4574	0.99994	1	1	19916	0	-1.4574
Arl4a	-30.027	0.983	0.816	0.184	4	0.79873	0.64705	0.943906	14173	0	-0.052766	0.64749	0.74122	1	13230	1	-0.052766
Arl4c	-39.437	0.993	0.626	0.374	4	0.56371	0.37895	0.898345	8827	1	0.18607	0.048351	0.13655	1	2838	2	0.18607
Arl4d	-15.2	0.975	0.99	0.01	4	0.26277	0.11208	0.45091	5194	1	-0.060683	0.63199	0.73224	1	13078	1	-0.060683
Arl5a	-42.635	0.995	0.595	0.405	4	0.953	0.93496	1	18697	0	0.24315	0.094229	0.22773	1	4399	3	0.24315
Arl5b	-33.669	0.988	0.722	0.278	4	0.76558	0.58634	0.910138	13323	0	0.028054	0.46872	0.68733	1	11651	2	0.028054
Arl5c	-28.991	0.983	0.84	0.16	4	0.1974	0.088261	0.427773	4274	2	-0.025038	0.31789	0.49362	1	8967	2	-0.025038
Arl6	17.9	0.871	0.998	0.002	4	0.00065697	1.8441e-05	0.000278	1349	4	-1.1044	0.99934	0.99998	1	19396	0	-1.1044
Arl6ip1	-24.735	0.982	0.917	0.083	4	0.27088	0.11856	0.463365	5325	2	-0.19913	0.75091	0.77729	1	14394	1	-0.19913
Arl6ip4	-34.298	0.988	0.71	0.29	4	0.41631	0.2051	0.637731	6687	1	0.26458	0.1154	0.27935	1	5088	3	0.26458
Arl6ip5	-34.946	0.988	0.693	0.307	4	0.40661	0.2051	0.637731	6598	1	0.12514	0.16232	0.36813	1	6318	2	0.12514
Arl6ip6	-38.478	0.99	0.632	0.368	4	0.5064	0.29785	0.780931	7853	1	0.16887	0.39982	0.59739	1	10370	1	0.16887
Arl8a	-28.175	0.983	0.862	0.138	4	0.14838	0.051277	0.283411	3729	2	-0.083966	0.41924	0.62877	1	10740	2	-0.083966
Arl8b	-39.185	0.992	0.627	0.373	4	0.53538	0.33252	0.828824	8345	1	0.3122	0.083018	0.2068	1	4023	3	0.3122
Arl9	-34.644	0.988	0.701	0.299	4	0.8747	0.78342	0.980889	16316	0	0.061648	0.19439	0.38048	1	6839	1	0.061648
Armc10	-30.551	0.983	0.804	0.196	4	0.85417	0.75578	0.980889	15723	0	-0.016133	0.25175	0.4416	1	7815	1	-0.016133
Armc12	-48.258	0.998	0.561	0.439	4	0.98172	0.97544	1	19689	0	0.43342	0.016849	0.057233	1	1566	4	0.43342
Armc2	-28.018	0.983	0.866	0.134	4	0.22787	0.099768	0.440195	4655	2	-0.014263	0.38492	0.57083	1	10105	2	-0.014263
Armc3	-50.326	0.998	0.557	0.443	4	0.9757	0.96987	1	19481	0	0.30213	0.075478	0.18915	1	3754	3	0.30213
Armc4	-42.586	0.995	0.595	0.405	4	0.94582	0.91073	1	18469	0	0.39045	0.035269	0.098657	1	2338	3	0.39045
Armc5	-24.888	0.983	0.916	0.084	4	0.1768	0.072832	0.372464	4032	2	-0.15808	0.74202	0.77273	1	14289	1	-0.15808
Armc6	-32.494	0.987	0.75	0.25	4	0.25517	0.11208	0.45091	5071	2	-0.045607	0.3505	0.52632	1	9508	1	-0.045607
Armc7	-3.972	0.955	0.997	0.003	4	0.0059865	0.001019	0.01027	2002	3	-0.6747	0.96612	0.98697	1	18200	0	-0.6747
Armc8	-26.774	0.983	0.89	0.11	4	0.26577	0.11856	0.463365	5229	2	0.089351	0.14742	0.35571	1	6093	2	0.089351
Armc9	24.659	0.823	0.998	0.002	4	0.0025913	0.00037672	0.004356	1754	3	-1.3756	0.6803	0.75927	1	13563	1	-1.3756
Armcx1	-20.26	0.977	0.962	0.038	4	0.059615	0.019131	0.129193	3016	3	-0.22846	0.77426	0.79519	1	14745	1	-0.22846
Armcx2	-31.505	0.983	0.776	0.224	4	0.72187	0.54158	0.898345	12206	0	0.071143	0.10114	0.25222	1	4633	2	0.071143
Armcx3	-15.147	0.975	0.99	0.01	4	0.053866	0.015482	0.109339	2911	3	-0.25267	0.94426	0.96969	1	17755	0	-0.25267
Armcx4	-40.025	0.995	0.62	0.38	4	0.5449	0.3441	0.846162	8513	1	0.50172	0.010279	0.037967	1	1092	3	0.50172
Armcx5	-34.592	0.988	0.703	0.297	4	0.47745	0.26298	0.721168	7459	1	0.12326	0.42538	0.63277	1	10851	2	0.12326
Armcx6	-3.683	0.955	0.997	0.003	4	0.0041989	0.00060711	0.006598	1894	4	-0.50931	0.9958	0.99942	1	19022	0	-0.50931
Armt1	-27.491	0.983	0.875	0.125	4	0.62011	0.44911	0.898345	9886	1	-0.10713	0.8874	0.90354	1	16697	0	-0.10713
Arnt	-42.476	0.995	0.597	0.403	4	0.83857	0.74081	0.980889	15268	0	0.36076	0.048573	0.13655	1	2845	3	0.36076
Arnt2	-26.037	0.983	0.901	0.099	4	0.40583	0.2051	0.637731	6589	1	-0.070835	0.46113	0.68287	1	11502	1	-0.070835
Arntl	-25.285	0.983	0.913	0.087	4	0.46163	0.25143	0.721168	7244	1	0.17342	0.25779	0.4416	1	7917	2	0.17342
Arntl2	-50.397	0.998	0.557	0.443	4	0.92564	0.87586	1	17847	0	0.52113	0.0077709	0.027275	1	910	3	0.52113
Arpc1a	-42.587	0.995	0.595	0.405	4	0.79074	0.61768	0.917373	13976	0	0.18973	0.22482	0.40103	1	7347	2	0.18973
Arpc1b	-49.833	0.998	0.557	0.443	4	0.94115	0.90722	1	18330	0	0.31514	0.091328	0.22282	1	4298	2	0.31514
Arpc2	1.591	0.947	0.996	0.004	4	0.000801	2.6104e-05	0.000384	1389	4	-0.74565	0.9992	0.99997	1	19368	0	-0.74565
Arpc3	-5.998	0.96	0.997	0.003	4	0.0012202	0.00011328	0.001537	1516	4	-0.62406	0.99878	0.99989	1	19288	0	-0.62406
Arpc4	33.308	0.741	0.998	0.002	4	4.2438e-05	2.3949e-07	5e-06	659	4	-1.4616	0.99996	1	1	19995	0	-1.4616
Arpc5	-11.855	0.968	0.993	0.007	4	0.031544	0.0081865	0.067527	2498	3	-0.29732	0.99449	0.99903	1	18955	0	-0.29732
Arpc5l	-38.031	0.99	0.64	0.36	4	0.35482	0.19348	0.637731	6130	1	0.03918	0.057042	0.14536	1	3144	2	0.03918
Arpp19	-27.894	0.983	0.866	0.134	4	0.48867	0.26299	0.721168	7624	1	-0.061031	0.20861	0.38458	1	7070	1	-0.061031
Arpp21	-33.757	0.988	0.721	0.279	4	0.94041	0.90722	1	18313	0	0.11136	0.19066	0.38048	1	6779	1	0.11136
Arr3	-36.758	0.988	0.655	0.345	4	0.71901	0.54158	0.898345	12134	0	-0.073676	0.82935	0.84893	1	15613	1	-0.073676
Arrb1	-33.029	0.988	0.735	0.265	4	0.60929	0.43736	0.898345	9659	1	-0.18035	0.46403	0.68733	1	11560	1	-0.18035
Arrb2	-38.343	0.99	0.634	0.366	4	0.8833	0.7963	0.980889	16582	0	0.24878	0.073573	0.17113	1	3697	2	0.24878
Arrdc1	-25.54	0.983	0.91	0.09	4	0.28477	0.14452	0.528548	5574	2	-0.081433	0.96174	0.98522	1	18093	0	-0.081433
Arrdc2	-32.891	0.988	0.743	0.257	4	0.65166	0.46075	0.898345	10533	1	0.085215	0.54884	0.72328	1	12322	1	0.085215
Arrdc3	-43.914	0.997	0.582	0.418	4	0.86193	0.7768	0.980889	15945	0	0.45408	0.0069934	0.023821	1	850	3	0.45408
Arrdc4	-16.499	0.975	0.985	0.015	4	0.14912	0.051277	0.283411	3740	2	-0.26287	0.38556	0.57083	1	10115	1	-0.26287
Arrdc5	-26.792	0.983	0.89	0.11	4	0.37191	0.2051	0.637731	6278	1	0.061501	0.30979	0.48965	1	8822	2	0.061501
Arsa	-45.482	0.998	0.572	0.428	4	0.65552	0.4723	0.898345	10616	1	0.43288	0.0090212	0.032831	1	999	2	0.43288
Arsb	-20.707	0.977	0.961	0.039	4	0.58178	0.40232	0.898345	9163	1	-0.1745	0.93093	0.95768	1	17502	0	-0.1745
Arsg	-46.302	0.998	0.566	0.434	4	0.99464	0.99424	1	20216	0	0.32733	0.0053596	0.015882	0	723	4	0.32733
Arsi	-27.647	0.983	0.87	0.13	4	0.65737	0.48394	0.898345	10648	1	-0.093334	0.81083	0.82654	1	15294	1	-0.093334
Arsj	-48.432	0.998	0.561	0.439	4	0.82479	0.70906	0.980889	14871	0	0.51953	0.01125	0.040263	1	1165	3	0.51953
Arsk	-37.456	0.99	0.649	0.351	4	0.94673	0.9173	1	18500	0	0.26763	0.086716	0.2068	1	4154	3	0.26763
Art1	-44.073	0.998	0.581	0.419	4	0.44397	0.23993	0.704589	7016	1	0.21585	0.24961	0.43421	1	7784	2	0.21585
Art2b	-20.04	0.977	0.964	0.036	4	0.11882	0.032751	0.193654	3459	2	-0.23289	0.62445	0.73224	1	13016	1	-0.23289
Art3	-46.851	0.998	0.563	0.437	4	0.96838	0.9598	1	19223	0	0.28713	0.065393	0.15647	1	3427	3	0.28713
Art4	-22.719	0.978	0.947	0.053	4	0.42073	0.2051	0.637731	6737	1	-0.12079	0.86517	0.88423	1	16267	0	-0.12079
Art5	-36.208	0.988	0.665	0.335	4	0.22279	0.099768	0.440195	4585	2	0.0060319	0.22789	0.40103	1	7396	2	0.0060319
Artn	-48.524	0.998	0.56	0.44	4	0.82098	0.69227	0.976326	14772	0	0.31172	0.011939	0.041734	1	1208	3	0.31172
Arv1	-40.391	0.995	0.617	0.383	4	0.80597	0.66574	0.951559	14375	0	0.29056	0.084833	0.2068	1	4087	2	0.29056
Arvcf	-52.322	0.998	0.554	0.446	4	0.9981	0.99701	1	20385	0	0.61228	0.0010908	0.0042373	0	305	4	0.61228
Arxes1	-20.985	0.977	0.959	0.041	4	0.44975	0.23993	0.704589	7090	1	-0.17196	0.96693	0.98697	1	18217	0	-0.17196
Arxes2	-28.129	0.983	0.864	0.136	4	0.37887	0.2051	0.637731	6341	1	-0.074569	0.6164	0.72778	1	12936	1	-0.074569
Asah1	-18.175	0.977	0.98	0.02	4	0.27451	0.13238	0.503198	5398	2	-0.11236	0.80622	0.82654	1	15215	1	-0.11236
Asah2	-33.422	0.988	0.73	0.27	4	0.93286	0.88833	1	18070	0	0.08901	0.84765	0.87138	1	15928	0	0.08901
Asap1	-40.105	0.995	0.62	0.38	4	0.87396	0.78342	0.980889	16290	0	0.23068	0.22979	0.40103	1	7427	2	0.23068
Asap2	-37.974	0.99	0.642	0.358	4	0.53326	0.33252	0.828824	8311	1	0.29318	0.12574	0.30209	1	5425	2	0.29318
Asap3	-38.374	0.99	0.633	0.367	4	0.80853	0.66574	0.951559	14444	0	0.16943	0.46581	0.68733	1	11589	2	0.16943
Asb1	-39.752	0.993	0.623	0.377	4	0.94944	0.92938	1	18575	0	0.14288	0.26461	0.4416	1	8047	1	0.14288
Asb10	-50.644	0.998	0.557	0.443	4	0.98341	0.97792	1	19765	0	0.49278	0.0080768	0.027275	1	931	4	0.49278
Asb12	-25.742	0.983	0.906	0.094	4	0.056421	0.018106	0.125595	2958	3	-0.21874	0.81755	0.83096	1	15414	1	-0.21874
Asb13	-38.079	0.99	0.639	0.361	4	0.93633	0.89612	1	18179	0	0.15468	0.38665	0.57083	1	10132	1	0.15468
Asb14	-25.107	0.983	0.915	0.085	4	0.12225	0.035305	0.208275	3494	2	-0.077997	0.24277	0.42962	1	7652	2	-0.077997
Asb15	-31.101	0.983	0.788	0.212	4	0.65845	0.48394	0.898345	10675	1	0.074523	0.71959	0.76368	1	14001	1	0.074523
Asb16	-34.206	0.988	0.712	0.288	4	0.8145	0.66574	0.951559	14605	0	0.032113	0.74819	0.77729	1	14363	1	0.032113
Asb17	-39.213	0.992	0.627	0.373	4	0.95009	0.93496	1	18595	0	0.23442	0.23224	0.41757	1	7473	2	0.23442
Asb18	-38.547	0.99	0.631	0.369	4	0.77733	0.59705	0.912302	13628	0	0.28933	0.092753	0.22282	1	4346	3	0.28933
Asb2	-35.369	0.988	0.681	0.319	4	0.94085	0.90722	1	18323	0	0.16808	0.4004	0.59739	1	10384	2	0.16808
Asb3	-32.328	0.985	0.757	0.243	4	0.80544	0.66574	0.951559	14362	0	0.077149	0.41368	0.62312	1	10637	2	0.077149
Asb4	-45.035	0.998	0.574	0.426	4	0.99363	0.99376	1	20177	0	0.35693	0.0063704	0.020147	1	792	4	0.35693
Asb5	-48.557	0.998	0.56	0.44	4	0.98715	0.98517	1	19911	0	0.40879	0.012848	0.044607	1	1271	4	0.40879
Asb6	-49.118	0.998	0.559	0.441	4	0.99968	0.99904	1	20509	0	0.5451	0.00031547	0.0012887	0	197	4	0.5451
Asb7	-31.571	0.983	0.773	0.227	4	0.62006	0.44911	0.898345	9884	1	0.010746	0.053428	0.14536	1	3012	1	0.010746
Asb8	-34.275	0.988	0.712	0.288	4	0.51156	0.29785	0.780931	7942	1	0.18461	0.21673	0.38458	1	7217	2	0.18461
Asb9	-30.971	0.983	0.792	0.208	4	0.50317	0.29785	0.780931	7808	1	0.01195	0.4949	0.70088	1	11912	1	0.01195
Ascc1	-29.942	0.983	0.819	0.181	4	0.60922	0.43736	0.898345	9656	1	0.041676	0.74431	0.77273	1	14317	1	0.041676
Ascc2	-34.777	0.988	0.697	0.303	4	0.22215	0.099768	0.440195	4574	2	-0.076338	0.52703	0.71429	1	12156	1	-0.076338
Ascc3	-28.422	0.983	0.857	0.143	4	0.45583	0.25143	0.721168	7170	1	-0.0065218	0.44566	0.66518	1	11219	1	-0.0065218
Ascl1	-43.341	0.997	0.591	0.409	4	0.90916	0.83698	0.998854	17344	0	0.2503	0.1135	0.27935	1	5032	3	0.2503
Ascl2	-32.61	0.987	0.748	0.252	4	0.94209	0.91073	1	18357	0	0.17717	0.31895	0.49362	1	8984	2	0.17717
Ascl3	-37.936	0.99	0.642	0.358	4	0.77226	0.58634	0.910138	13500	0	0.15166	0.40293	0.60169	1	10444	1	0.15166
Ascl4	-41.295	0.995	0.609	0.391	4	0.96853	0.9598	1	19228	0	0.3164	0.059467	0.15259	1	3219	3	0.3164
Ascl5	-41.097	0.995	0.61	0.39	4	0.62654	0.44911	0.898345	10002	1	0.31515	0.07792	0.2001	1	3839	3	0.31515
Asf1a	-35.675	0.988	0.673	0.327	4	0.86163	0.7768	0.980889	15939	0	0.091798	0.58322	0.72778	1	12611	1	0.091798
Asf1b	-41.787	0.995	0.603	0.397	4	0.84289	0.74842	0.980889	15390	0	0.19647	0.4099	0.61744	1	10567	2	0.19647
Asgr1	-33.182	0.988	0.734	0.266	4	0.63429	0.46075	0.898345	10160	1	0.20776	0.26626	0.4416	1	8071	2	0.20776
Asgr2	-48.074	0.998	0.562	0.438	4	0.98223	0.97544	1	19709	0	0.48006	0.012634	0.044607	1	1248	4	0.48006
Ash1l	-43.866	0.997	0.583	0.417	4	0.93122	0.88432	1	18025	0	0.44579	0.0085592	0.030118	1	965	3	0.44579
Ash2l	32.264	0.753	0.998	0.002	4	0.00024463	7.1847e-07	1.3e-05	1106	4	-1.2118	0.99976	1	1	19583	0	-1.2118
Asic1	-59.92	1	0.552	0.448	4	0.9748	0.96987	1	19453	0	0.37197	0.051638	0.14322	1	2954	3	0.37197
Asic2	-52.755	0.998	0.554	0.446	4	0.90693	0.82041	0.984939	17264	0	0.45142	0.0039662	0.012232	0	599	3	0.45142
Asic3	-35.607	0.988	0.674	0.326	4	0.8727	0.7768	0.980889	16249	0	0.18421	0.46867	0.68733	1	11650	2	0.18421
Asic4	-38.758	0.99	0.629	0.371	4	0.80405	0.64705	0.943906	14326	0	-0.021631	0.17897	0.37222	1	6577	1	-0.021631
Asic5	-37.023	0.99	0.653	0.347	4	0.80507	0.65646	0.951559	14355	0	0.18919	0.30571	0.48965	1	8742	2	0.18919
Asl	-43.641	0.997	0.584	0.416	4	0.44711	0.23993	0.704589	7053	1	0.58614	0.0030805	0.0098849	0	523	3	0.58614
Asna1	22.258	0.841	0.998	0.002	4	0.0033519	0.00051275	0.005742	1836	4	-1.2875	0.99665	0.99949	1	19068	0	-1.2875
Asns	-29.488	0.983	0.831	0.169	4	0.72406	0.54158	0.898345	12256	0	-0.064178	0.58535	0.72778	1	12632	1	-0.064178
Asnsd1	-39.504	0.993	0.626	0.374	4	0.61557	0.44911	0.898345	9792	1	0.21855	0.31014	0.49362	1	8832	2	0.21855
Aspa	-42.544	0.995	0.596	0.404	4	0.90209	0.81451	0.984939	17135	0	0.10869	0.43988	0.65077	1	11113	1	0.10869
Aspdh	-41.555	0.995	0.606	0.394	4	0.68284	0.48394	0.898345	11228	1	0.27144	0.11762	0.28906	1	5156	2	0.27144
Aspg	-36.765	0.988	0.654	0.346	4	0.96948	0.96513	1	19257	0	0.13787	0.7212	0.76368	1	14025	1	0.13787
Asph	-30.656	0.983	0.799	0.201	4	0.74546	0.55315	0.898345	12787	0	0.075509	0.84266	0.87138	1	15825	1	0.075509
[truncated: 19,013 more rows]
