# Supplementary material for: Genome-wide CRISPR-Cas9 knockout screens identify DNMT1 as a druggable dependency in sonic hedgehog medulloblastoma
Source: Acta Neuropathol Commun. 2024 Aug 7;12:125. doi: 10.1186/s40478-024-01831-x (PMC11304869; doi:10.1186/s40478-024-01831-x)
Supplement: Supplementary file 5 — Additional file 5. [file 40478_2024_1831_MOESM5_ESM.xlsx]

## Sheet: raw counts
Table S4. Raw RNA sequencing data and differential gene expression analysis in SMB21 cells treated with 3µM 5-AzaC for 2 and 48 hours.
Gene Symbol	DMSO_A	DMSO_B	DMSO_C	5-AzaC_2h_A	5-AZAC_2h_B	5-AzaC_2h_C	5-AzaC_48h_C	5-AzaC_48h_B	5-AzaC_48h_C
0610005C13Rik	0	2	0	0	2	0	0	0	0
0610006L08Rik	0	0	0	4	0	0	0	0	0
0610009B22Rik	889	935	862	974	921	966	734	792	822
0610009E02Rik	40	36	24	17	34	35	13	18	21
0610009L18Rik	36	52	57	57	43	38	51	59	45
0610010K14Rik	52	69	69	79	59	62	51	58	42
0610012D04Rik	0	0	0	0	0	0	0	1	0
0610012G03Rik	1296	1393	1159	1537	1245	1226	881	1101	975
0610025J13Rik	10	10	8	10	10	8	13	8	16
0610030E20Rik	2895	2603	2333	2847	2959	2773	2258	2204	2741
0610031O16Rik	0	0	0	0	0	0	0	0	0
0610033M10Rik	4	0	2	2	3	0	0	0	0
0610038B21Rik	79	91	72	93	87	87	84	93	88
0610039K10Rik	5	0	6	8	0	0	3	4	2
0610040B10Rik	73	100	71	112	96	98	70	94	59
0610040F04Rik	0	4	4	0	0	2	4	0	1
0610040J01Rik	2	12	8	4	8	0	12	7	6
0610043K17Rik	1	9	7	2	6	0	4	0	2
0710001A04Rik	0	0	0	0	0	0	0	0	0
1010001B22Rik	18	26	22	16	17	18	4	17	14
1100001I12Rik	0	0	0	0	0	0	0	0	0
1110002E22Rik	6	8	2	4	0	6	14	28	45
1110002J07Rik	20	36	24	52	54	32	35	26	56
1110002L01Rik	1169	1110	1079	1106	874	952	864	914	1215
1110002O04Rik	0	0	0	0	0	0	0	0	0
1110003F10Rik	8	9	8	1	9	4	3	5	10
1110004F10Rik	6592	6526	5900	7946	6784	6578	4774	5188	5709
1110006O24Rik	51	55	64	68	58	65	47	42	43
1110008E08Rik	0	0	0	0	0	0	0	0	0
1110013H19Rik	13	13	16	28	15	13	10	12	25
1110015O18Rik	2	0	1	0	0	4	0	0	0
1110017D15Rik	15	18	10	15	16	11	14	19	26
1110018N20Rik	54	36	55	23	34	35	40	36	29
1110019B22Rik	0	0	0	0	0	0	0	0	0
1110019D14Rik	183	156	147	169	123	151	133	116	126
1110020A21Rik	75	42	73	65	80	58	55	30	54
1110025L11Rik	0	0	0	0	0	0	0	0	0
1110025M09Rik	36	50	8	35	18	42	22	22	13
1110028F11Rik	0	0	0	0	0	0	0	0	0
1110028F18Rik	0	0	0	0	0	0	0	0	0
1110032A03Rik	411	368	296	463	471	453	264	308	331
1110032F04Rik	6	4	5	8	22	12	12	12	12
1110035H17Rik	18	12	13	14	8	9	16	4	4
1110038B12Rik	3804	3905	3433	3239	2924	3011	3072	3453	4093
1110038F14Rik	2023	2007	1844	2040	1736	1923	1742	1844	2054
1110046J04Rik	41	40	34	43	28	20	20	18	18
1110051M20Rik	1266	1259	1121	1290	1220	1276	832	909	993
1110057P08Rik	0	0	0	0	0	0	0	0	0
1110059E24Rik	1016	1089	1015	1291	1107	995	834	893	1123
1110059G10Rik	655	612	610	786	805	779	484	568	647
1110060G06Rik	2	0	0	0	0	0	0	0	0
1110065P20Rik	1587	1693	1523	1883	1736	1622	1172	1329	1195
1190001M18Rik	0	0	0	0	0	0	0	4	2
1190005I06Rik	2	2	7	5	6	2	3	2	2
1190007I07Rik	356	324	291	271	293	243	249	211	308
1190028D05Rik	0	0	0	0	0	0	0	0	0
1200007C13Rik	0	2	0	0	1	4	0	2	2
1300002E11Rik	281	262	199	264	286	290	180	204	288
1300014J16Rik	4	10	6	6	6	0	5	4	2
1300017J02Rik	12	6	14	16	11	7	26	22	14
1500002C15Rik	175	130	132	147	151	133	83	68	83
1500002F19Rik	24	19	12	18	20	15	11	2	17
1500004A13Rik	455	502	401	484	516	503	362	385	500
1500005C15Rik	0	0	0	0	0	0	0	0	0
1500009C09Rik	4	8	6	24	6	10	21	8	16
1500009L16Rik	239	244	222	224	179	187	251	262	270
1500011B03Rik	1428	1464	1268	1648	1424	1332	1042	1170	1387
1500012K07Rik	2	2	0	1	0	3	0	4	2
1500015A07Rik	374	362	332	313	318	315	193	171	259
1500015L24Rik	0	0	0	0	0	0	0	0	0
1500026H17Rik	8	6	12	14	10	8	13	13	14
1500032F14Rik	0	2	2	2	4	0	4	2	0
1500035N22Rik	0	0	0	0	0	0	0	0	0
1520401A03Rik	2	2	0	5	0	10	2	2	6
1600002D24Rik	0	4	0	2	0	0	2	0	6
1600010M07Rik	0	0	0	0	2	0	0	0	0
1600012H06Rik	992	1043	1060	1213	1122	1170	896	1015	1112
1600012P17Rik	0	0	0	0	0	0	0	0	0
1600014C10Rik	108	123	134	152	156	128	164	166	182
1600014C23Rik	1	4	2	0	2	6	2	6	6
1600017P15Rik	4	6	2	2	4	2	4	3	3
1600019K03Rik	0	0	0	0	0	0	0	0	0
1600020E01Rik	421	438	391	408	356	367	367	451	537
1600022D10Rik	0	0	0	0	0	0	0	0	0
1600023N17Rik	20	40	36	58	38	32	22	12	24
1600025M17Rik	0	0	0	0	0	0	0	0	0
1600027J07Rik	0	0	0	0	0	0	0	0	0
1600029O15Rik	338	311	307	280	301	228	163	158	195
1700001C19Rik	3	4	2	3	4	1	2	4	7
1700001D01Rik	0	0	0	0	0	0	0	0	0
1700001F09Rik	0	0	0	0	0	0	0	0	0
1700001G01Rik	0	0	0	0	0	0	0	0	0
1700001G11Rik	38	43	29	37	44	52	36	19	41
1700001G17Rik	97	84	95	98	97	93	56	37	74
1700001J03Rik	8	6	2	1	2	3	8	6	14
1700001J04Rik	0	0	0	0	0	0	0	0	0
1700001J11Rik	0	4	4	4	0	0	0	0	4
1700001K19Rik	1	0	0	0	1	0	0	0	0
1700001K23Rik	2	4	4	4	0	3	14	14	7
1700001L05Rik	0	0	2	2	2	6	28	22	44
1700001L19Rik	22	7	10	4	2	2	20	8	8
1700001N15Rik	0	0	0	0	0	0	0	0	0
1700001O22Rik	1412	1434	1358	1109	1176	1210	915	964	1044
1700001P01Rik	20	14	11	29	13	21	11	11	19
1700003C15Rik	0	0	0	0	0	0	0	0	0
1700003D09Rik	0	0	0	0	0	0	0	0	0
1700003E16Rik	24	20	16	34	52	28	42	42	62
1700003E24Rik	0	0	0	0	0	0	0	0	0
1700003F12Rik	8	0	12	14	3	6	13	4	11
1700003G18Rik	4	2	8	4	8	8	0	0	3
1700003H04Rik	0	0	0	0	0	0	0	0	0
1700003I16Rik	0	0	0	0	0	0	5	2	0
1700003I22Rik	0	0	0	0	0	0	10	0	0
1700003L19Rik	0	0	0	0	0	0	0	0	0
1700003M07Rik	2	1	8	7	7	12	6	4	7
1700003N22Rik	0	0	0	0	0	0	0	1	0
1700003O11Rik	0	0	0	0	0	0	0	0	0
1700003P14Rik	0	0	0	0	0	0	0	0	0
1700006A11Rik	0	0	0	0	0	0	0	0	0
1700006F04Rik	0	2	6	0	0	0	0	2	0
1700006H21Rik	0	0	0	0	0	0	0	1	0
1700006J14Rik	0	0	0	0	0	0	0	0	0
1700006P03Rik	0	0	0	0	0	0	0	0	0
1700007E05Rik	0	0	0	0	0	0	0	0	0
1700007F19Rik	0	0	0	0	0	0	0	2	0
1700007H22Rik	0	0	0	0	0	0	0	0	0
1700007J10Rik	6	8	10	7	8	1	1	7	3
1700007K13Rik	0	0	2	2	4	2	0	8	10
1700007L15Rik	150	131	150	162	142	128	85	134	123
1700007M16Rik	0	0	0	0	0	0	0	0	0
1700007P06Rik	4	4	1	2	4	5	5	5	8
1700008A23Rik	0	0	2	2	0	3	2	0	0
1700008B11Rik	0	0	0	0	4	0	0	0	0
1700008C04Rik	0	0	0	0	0	0	0	0	0
1700008H02Rik	0	0	0	0	0	0	0	0	0
1700008J07Rik	343	340	276	366	257	284	162	226	275
1700008K24Rik	0	0	4	0	0	0	0	0	0
1700008N11Rik	0	0	0	0	0	0	0	0	0
1700008O03Rik	2	16	10	8	1	17	9	11	15
1700008P02Rik	0	0	0	0	0	0	0	0	0
1700009C05Rik	0	0	0	0	2	0	2	0	0
1700009J07Rik	0	0	0	0	0	0	0	0	0
1700009N14Rik	0	0	0	0	0	0	0	0	0
1700010B08Rik	0	0	0	0	0	0	0	0	0
1700010B13Rik	0	0	0	0	0	0	0	0	0
1700010D01Rik	0	0	0	0	0	0	0	0	0
1700010G06Rik	2	0	0	0	3	0	0	2	3
1700010H22Rik	0	0	0	0	0	0	0	0	4
1700010I02Rik	0	0	0	0	0	0	0	0	0
1700010I14Rik	24	9	12	5	20	12	54	56	54
1700010J16Rik	0	0	0	0	0	0	0	0	0
1700010K23Rik	0	0	0	0	0	0	0	1	0
1700010K24Rik	14	7	7	3	11	10	8	4	5
1700010L04Rik	0	0	0	0	0	0	0	0	0
1700010N08Rik	0	0	0	0	0	0	0	0	0
1700011B04Rik	0	0	0	0	0	0	0	0	0
1700011C11Rik	0	0	0	0	0	0	0	0	0
1700011D18Rik	2	14	2	0	4	6	2	0	0
1700011L03Rik	0	0	0	0	0	0	0	0	0
1700011L22Rik	0	0	0	4	1	4	4	0	0
1700011M02Rik	0	0	0	0	0	0	8	0	0
1700012A03Rik	0	0	0	0	0	0	0	0	0
1700012B07Rik	0	0	0	0	4	0	2	0	2
1700012B09Rik	0	0	0	0	0	0	0	0	0
1700012C08Rik	0	0	0	0	0	0	0	0	0
1700012C14Rik	0	0	0	5	0	0	2	0	3
1700012D14Rik	72	68	64	46	60	38	69	66	77
1700012D16Rik	0	0	0	0	0	0	0	0	0
1700012E03Rik	0	0	0	0	0	0	0	0	0
1700012I11Rik	0	0	0	0	0	0	0	0	0
1700012J15Rik	0	0	0	0	0	0	0	0	0
1700012J22Rik	0	4	1	0	2	2	0	1	0
1700012P22Rik	0	0	0	0	0	0	0	0	0
1700013A02Rik	0	0	0	0	0	0	0	0	0
1700013D24Rik	0	0	0	0	0	0	0	0	0
1700013F07Rik	11	8	13	10	4	11	17	12	37
1700013G24Rik	0	0	0	0	0	0	0	0	0
1700013H16Rik	0	0	4	0	0	0	10	18	34
1700013M08Rik	0	0	0	0	0	0	0	0	0
1700013N06Rik	0	0	0	0	0	0	0	0	0
1700014B07Rik	1	6	2	5	4	4	0	0	0
1700014D04Rik	2	2	2	4	8	11	0	2	4
1700014F14Rik	0	0	0	0	0	0	0	0	0
1700014L14Rik	0	0	0	0	0	0	0	0	0
1700015C15Rik	0	0	2	2	3	0	0	0	0
1700015C17Rik	0	0	0	0	0	0	0	0	0
1700015G11Rik	0	0	0	0	0	0	0	0	0
1700015H07Rik	0	0	0	0	0	0	0	0	0
1700015I17Rik	0	0	2	0	0	2	0	0	0
1700015O11Rik	0	0	0	0	0	0	0	0	0
1700016A09Rik	11	7	12	14	14	14	7	2	2
1700016B01Rik	0	0	0	0	0	0	0	0	0
1700016B15Rik	2	0	0	0	0	0	0	0	0
1700016C15Rik	0	0	0	0	0	0	0	0	0
1700016D06Rik	0	0	0	0	0	0	0	0	0
1700016D08Rik	0	0	0	0	0	0	0	0	0
1700016F12Rik	0	0	0	0	0	0	0	0	0
1700016G22Rik	2	2	0	7	4	0	3	0	0
1700016H03Rik	0	1	0	0	0	0	0	0	0
1700016H13Rik	0	0	0	0	0	0	2	0	0
1700016J18Rik	6	0	1	10	2	10	0	0	1
1700016K05Rik	0	0	0	0	0	0	0	0	0
1700016K19Rik	0	1	0	0	0	0	0	0	0
1700016L21Rik	0	0	0	0	0	0	0	0	0
1700016P03Rik	35	46	18	18	27	26	21	41	38
1700016P04Rik	0	0	0	0	0	0	4	2	0
1700017B05Rik	1844	1900	1745	2307	2324	2137	1763	1970	1951
1700017G19Rik	0	0	0	0	0	0	0	2	1
1700017I07Rik	0	0	0	0	0	0	0	0	0
1700017J07Rik	0	0	0	0	0	0	0	0	0
1700017L05Rik	0	0	0	0	0	0	0	0	0
1700017M07Rik	2	1	1	0	0	0	0	0	0
1700017N19Rik	0	2	0	0	0	0	0	4	0
1700018A04Rik	6	17	6	9	4	12	51	63	70
1700018A14Rik	0	8	0	0	6	2	0	0	0
1700018A23Rik	7	9	1	10	2	3	4	5	9
1700018B08Rik	0	0	0	2	0	0	0	0	2
1700018B24Rik	0	0	0	0	0	0	6	2	0
1700018F24Rik	0	0	0	0	0	0	0	0	0
1700018G05Rik	0	0	0	0	0	0	0	0	0
1700018L02Rik	14	19	14	28	10	20	4	13	27
1700018M17Rik	0	5	0	6	0	0	0	1	0
1700018P08Rik	0	0	0	0	0	0	0	0	0
1700019A02Rik	0	4	3	12	0	9	7	4	0
1700019A23Rik	2	0	1	0	0	0	1	0	0
1700019C18Rik	0	0	0	0	0	0	2	0	0
1700019D03Rik	30	23	22	33	14	26	22	42	46
1700019E08Rik	0	0	0	0	0	0	0	0	0
1700019F05Rik	0	0	0	0	0	0	0	0	0
1700019G24Rik	1	4	2	4	2	1	0	0	2
1700019J19Rik	0	0	0	0	0	0	0	0	0
1700019L13Rik	0	0	0	0	0	0	2	2	0
1700019M22Rik	0	0	0	0	0	0	0	0	0
1700019N19Rik	0	0	0	0	0	0	0	0	2
1700019P21Rik	0	0	0	0	0	0	0	0	0
1700020A23Rik	0	0	0	0	0	0	0	0	0
1700020D12Rik	0	0	0	0	0	0	0	0	0
1700020D14Rik	0	0	0	0	0	0	0	0	0
1700020G03Rik	0	0	0	0	0	0	0	0	2
1700020G17Rik	0	1	0	0	0	0	0	0	0
1700020L13Rik	6	9	4	13	16	16	12	10	18
1700020L24Rik	3	6	8	14	14	16	12	16	11
1700020M21Rik	0	0	0	0	0	0	0	0	0
1700020N01Rik	0	0	2	2	0	0	6	0	0
1700020N15Rik	0	0	0	0	0	0	0	0	0
1700020N18Rik	1	2	0	2	0	4	6	6	4
1700021A07Rik	0	0	2	0	0	0	7	13	9
1700021F02Rik	0	0	0	0	0	0	0	0	0
1700021F07Rik	0	0	0	0	0	0	0	0	0
1700021F13Rik	0	0	0	0	0	0	0	0	0
1700021G15Rik	0	0	0	0	0	0	0	0	0
1700021J08Rik	7	7	4	2	0	1	3	1	3
1700021L23Rik	0	0	0	0	0	0	0	0	0
1700021N21Rik	0	0	2	3	0	2	2	0	4
1700021P04Rik	0	0	0	0	0	0	0	0	0
1700022A21Rik	0	0	0	0	0	0	0	0	0
1700022A22Rik	0	0	0	0	0	0	0	0	0
1700022E09Rik	0	0	0	0	0	0	0	0	0
1700022H01Rik	0	0	0	0	0	0	0	0	0
1700022H16Rik	0	0	0	0	0	0	0	0	0
1700022I11Rik	47	44	17	64	29	23	20	26	36
1700022N22Rik	37	39	18	19	34	27	29	22	25
1700023B13Rik	4	0	2	9	3	0	2	4	2
1700023C21Rik	0	0	0	0	0	0	0	0	0
1700023F02Rik	4	0	1	2	2	0	0	3	2
1700023G09Rik	2	0	0	0	0	0	0	0	0
1700023H06Rik	2	8	18	4	6	0	6	2	0
1700024B05Rik	2	0	0	0	0	0	0	0	0
1700024B18Rik	0	0	0	0	0	0	0	0	0
1700024G13Rik	0	0	0	0	0	2	0	0	2
1700024I08Rik	2	4	0	0	0	0	0	2	0
1700024J04Rik	4	0	0	0	0	0	10	8	25
1700025A08Rik	0	0	0	0	0	0	2	0	0
1700025B11Rik	0	0	0	0	0	0	0	0	0
1700025C18Rik	0	0	0	0	0	0	0	0	0
1700025D23Rik	0	0	0	0	0	0	0	0	0
1700025F24Rik	0	0	0	0	0	0	0	1	0
1700025G04Rik	6624	7015	6215	5989	6164	5991	5109	5405	6138
1700025H01Rik	2	11	10	3	8	1	6	6	10
1700025J12Rik	0	0	0	0	0	0	0	0	0
1700025K04Rik	0	0	0	0	0	0	0	0	0
1700025K24Rik	0	0	0	0	0	0	0	0	0
1700025L06Rik	0	0	0	0	0	0	0	0	2
1700025M24Rik	0	0	0	0	0	0	0	0	0
1700025N21Rik	0	0	0	0	0	0	0	0	0
1700025N23Rik	0	0	0	0	0	0	0	0	0
1700025O08Rik	0	0	0	0	0	0	0	0	0
1700026D11Rik	0	0	0	0	0	0	0	0	0
1700026F02Rik	0	0	0	0	0	0	0	0	0
1700026J12Rik	0	0	0	0	2	2	0	0	0
1700026J14Rik	6	6	0	6	6	15	4	0	0
1700026N04Rik	12	15	9	9	5	10	6	8	4
1700027A07Rik	2	4	6	4	3	2	4	2	0
1700027A15Rik	0	0	0	0	0	0	0	0	0
1700027F06Rik	0	0	0	0	0	0	0	0	0
1700027F09Rik	0	0	0	0	0	0	0	0	0
1700027H10Rik	0	0	0	0	0	0	0	0	0
1700027I24Rik	0	0	0	2	1	0	0	0	0
1700027J07Rik	0	2	0	0	2	0	2	0	1
1700028B04Rik	0	0	0	0	0	0	0	2	0
1700028D13Rik	0	0	0	0	0	0	0	0	0
1700028E10Rik	13	43	22	20	12	22	8	20	18
1700028I16Rik	2	0	0	2	0	2	0	0	0
1700028J19Rik	28	14	31	22	20	31	18	22	14
1700028K03Rik	0	1	0	0	0	0	4	2	2
1700028M03Rik	0	0	0	0	0	0	0	0	0
1700028N14Rik	0	2	0	0	0	2	4	0	0
1700028P14Rik	0	1	4	4	4	0	6	6	12
1700028P15Rik	0	0	0	0	0	0	0	2	0
1700029B22Rik	0	0	0	0	0	0	0	0	0
1700029B24Rik	0	0	0	0	0	0	0	0	0
1700029E06Rik	0	0	0	0	0	0	0	0	0
1700029F12Rik	0	0	0	0	0	0	0	0	0
1700029H14Rik	2	0	0	0	0	4	4	0	0
1700029I15Rik	41	30	40	22	22	26	33	27	43
1700029J03Rik	0	0	0	1	0	0	0	0	1
1700029J07Rik	90	79	65	70	65	57	49	22	58
1700029M03Rik	0	0	0	0	0	0	0	0	0
1700029M20Rik	0	0	0	0	0	0	0	0	0
1700029N11Rik	0	0	0	0	0	0	0	0	0
1700030A11Rik	0	0	0	0	0	0	0	0	2
1700030C10Rik	0	0	0	0	0	0	0	0	0
1700030C10Rik	0	0	0	0	0	0	0	0	0
1700030C12Rik	3	10	13	12	5	4	2	2	4
1700030C14Rik	0	0	0	0	2	0	0	0	0
1700030E10Rik	0	0	0	0	0	0	0	0	0
1700030F04Rik	0	0	0	0	0	0	0	0	0
1700030I03Rik	0	0	0	0	0	0	0	0	0
1700030J22Rik	43	65	57	78	49	89	82	86	105
1700030K09Rik	1075	960	972	1078	1093	1009	750	717	931
1700030L20Rik	0	0	0	0	0	0	0	0	0
1700030L22Rik	0	0	0	0	0	0	0	0	0
1700030M09Rik	0	0	0	0	0	0	0	0	0
1700030N03Rik	0	0	2	1	0	0	0	0	0
1700030N18Rik	0	0	0	0	0	0	0	0	0
1700030O20Rik	0	0	0	0	0	0	0	0	0
1700031A10Rik	0	0	0	0	0	0	0	0	0
1700031F05Rik	0	2	0	0	0	0	0	0	0
1700031F10Rik	0	0	0	0	0	0	0	0	0
1700031L13Rik	0	0	0	0	0	0	0	0	0
1700031M16Rik	0	0	0	0	0	0	0	0	0
1700031P21Rik	0	0	0	0	0	0	0	0	0
1700034B16Rik	0	0	0	0	0	0	0	0	0
1700034E13Rik	0	0	0	0	0	0	0	0	0
1700034G24Rik	0	0	0	0	0	0	0	0	0
1700034H15Rik	39	45	47	59	64	80	59	50	40
1700034I23Rik	0	0	0	0	0	0	0	0	0
1700034J04Rik	0	0	0	0	0	0	0	0	0
1700034J05Rik	0	0	0	0	0	0	0	0	0
1700034K08Rik	0	0	0	0	0	0	0	0	0
1700034P13Rik	19	23	13	19	24	24	13	6	24
1700036A12Rik	14	22	20	6	8	12	10	14	10
1700036G14Rik	0	0	0	0	0	0	0	0	0
1700036O09Rik	0	0	0	0	0	0	0	0	0
1700037C06Rik	0	0	0	0	0	0	0	0	0
1700037C18Rik	91	109	90	135	106	99	50	71	110
1700037F03Rik	0	0	1	1	0	0	0	0	2
1700037H04Rik	1740	1767	1595	1823	1656	1746	1542	1517	1734
1700039E22Rik	0	0	0	0	0	0	0	0	0
1700039I01Rik	1	0	3	0	0	2	4	1	0
1700039M10Rik	0	0	1	2	0	4	2	2	1
1700039M15Rik	0	0	0	0	0	0	0	0	0
1700040D17Rik	131	149	124	173	147	142	68	75	91
1700040E09Rik	0	0	0	0	0	0	0	0	0
1700040F15Rik	0	0	0	0	0	0	0	0	0
1700040F17Rik	0	0	0	0	0	0	0	1	0
1700040K01Rik	0	0	0	0	0	2	0	0	0
1700040L08Rik	8	8	11	7	8	8	4	5	11
1700041B01Rik	0	0	0	2	0	1	2	0	0
1700041C23Rik	0	0	0	0	0	2	0	0	0
1700041G16Rik	6	4	6	6	14	8	8	10	7
1700041I07Rik	0	0	0	0	0	0	0	0	0
1700041M05Rik	0	0	0	0	0	0	0	0	0
1700041M19Rik	0	0	0	0	0	0	0	0	0
1700042D02Rik	0	0	0	0	0	2	0	0	0
1700042G15Rik	0	0	0	0	1	0	0	0	0
1700042O05Rik	0	0	0	0	0	0	0	0	0
1700042O10Rik	0	0	0	0	0	0	0	0	0
1700044C05Rik	0	0	0	0	0	0	0	0	0
1700044K03Rik	0	0	0	0	0	0	0	0	0
1700045H11Rik	0	0	0	0	0	0	0	0	0
1700045I11Rik	0	0	0	0	0	0	0	0	0
1700046C09Rik	0	0	0	0	0	0	0	0	0
1700047A11Rik	0	0	1	0	0	0	0	0	1
1700047E10Rik	0	0	0	0	0	0	0	0	0
1700047F07Rik	0	0	0	0	0	0	0	2	0
1700047G03Rik	0	0	0	0	0	0	0	0	0
1700047G07Rik	0	0	0	0	0	0	0	0	0
1700047K16Rik	9	2	8	2	2	12	4	7	3
1700047L14Rik	0	0	0	0	0	0	0	0	0
1700047M11Rik	0	0	0	0	0	0	2	0	4
1700047N06Rik	0	0	0	0	0	0	0	0	0
1700047O18Rik	0	0	0	0	0	0	0	0	0
1700048F04Rik	0	0	0	0	0	0	0	0	0
1700048M11Rik	0	0	0	0	2	0	0	0	0
1700048O14Rik	0	0	0	0	0	0	0	0	0
1700048O20Rik	7	8	6	10	14	9	58	60	68
1700048P04Rik	0	0	0	0	0	0	0	0	0
1700049E15Rik	0	0	0	0	0	0	0	0	0
1700049E17Rik1	0	0	0	0	0	0	0	0	0
1700049E17Rik2	0	0	0	0	0	0	0	0	0
1700049E22Rik	0	0	0	2	0	0	0	0	0
1700049L16Rik	0	0	0	0	0	0	0	0	0
1700051A21Rik	0	0	0	0	0	0	0	0	0
1700051K13Rik	0	0	0	0	0	0	0	0	0
1700051O22Rik	2	0	0	2	0	0	2	1	0
1700052H01Rik	0	0	0	0	0	0	0	0	0
1700052I22Rik	0	0	0	0	0	0	0	0	0
1700052K11Rik	421	407	342	440	422	434	295	385	355
1700054A03Rik	0	0	0	0	0	0	0	0	0
1700054K02Rik	0	0	0	0	0	0	0	0	0
1700054K19Rik	0	0	0	0	0	0	0	0	0
1700054M17Rik	0	0	0	0	0	0	0	0	0
1700054O05Rik	0	0	0	0	0	0	2	2	0
1700054O19Rik	0	0	0	0	0	0	0	0	0
1700055C04Rik	0	0	0	0	0	0	0	0	0
1700055D18Rik	20	16	20	23	30	44	18	18	24
1700056E22Rik	16	30	20	32	27	32	15	14	20
1700056N10Rik	24	13	15	31	21	30	17	14	30
1700057G04Rik	0	0	0	0	0	0	2	0	4
1700057H15Rik	0	0	0	0	0	0	0	0	0
1700057H21Rik	0	0	0	0	0	0	0	0	0
1700058P15Rik	0	0	3	0	0	0	0	4	0
1700060C16Rik	0	0	0	0	0	0	0	0	0
1700060C20Rik	0	0	1	0	0	0	0	0	0
1700060J05Rik	4	1	1	2	0	1	4	0	0
1700060O08Rik	0	0	0	0	0	0	0	0	0
1700061A03Rik	1	0	2	0	4	3	0	0	0
1700061E17Rik	0	0	0	0	0	0	0	0	0
1700061E18Rik	0	0	0	0	0	0	0	0	0
1700061F12Rik	0	0	0	0	0	0	0	0	0
1700061H18Rik	0	0	0	0	0	0	0	0	0
1700061I17Rik	0	0	0	0	0	0	0	0	0
1700061J23Rik	0	0	0	0	0	0	0	0	0
1700061N14Rik	0	0	0	0	0	0	0	0	0
1700062C10Rik	0	1	0	0	0	0	0	0	0
1700063A18Rik	0	0	0	0	0	0	0	0	0
1700063D05Rik	0	0	0	0	0	0	2	0	2
1700063H04Rik	0	0	0	0	0	0	0	0	0
1700063H06Rik	1	0	2	0	2	0	3	0	0
1700063I16Rik	0	0	0	0	0	0	0	0	0
1700063J08Rik	10	2	10	13	9	14	23	4	9
1700063K16Rik	0	0	0	0	0	0	0	0	0
1700063O14Rik	0	0	0	0	0	0	0	0	0
1700064H15Rik	2	0	0	0	1	0	0	0	0
1700064J06Rik	0	0	0	0	0	0	0	0	0
1700064M15Rik	0	6	2	0	2	4	0	0	4
1700065D16Rik	41	45	41	112	106	105	23	26	36
1700065I16Rik	0	0	0	0	0	0	0	0	0
1700065J11Rik	0	0	0	0	0	0	0	0	0
1700065J18Rik	1	0	0	0	0	6	0	0	0
1700065L07Rik	0	0	0	0	0	0	0	0	0
1700065O20Rik	0	0	0	0	0	0	0	0	0
1700066B17Rik	0	1	0	2	2	0	0	0	4
1700066B19Rik	5	0	8	2	0	2	6	6	0
1700066C05Rik	0	0	0	0	0	0	0	0	0
1700066J03Rik	6	3	8	2	6	10	0	4	5
1700066M21Rik	1218	1236	946	1463	1254	1282	880	876	1227
1700066N21Rik	0	0	0	0	0	0	0	0	0
1700066O22Rik	0	0	0	0	0	0	0	0	0
1700067G17Rik	0	0	0	0	0	0	0	0	0
1700067K01Rik	21	21	6	14	15	30	32	17	39
1700067P10Rik	0	0	0	2	0	2	6	0	6
1700069B07Rik	3	0	6	6	1	7	0	2	2
1700069L16Rik	7	2	4	0	5	2	23	15	14
1700069P05Rik	0	0	0	0	0	0	0	0	0
1700071G01Rik	0	0	0	0	0	0	0	0	0
1700071K01Rik	0	0	0	0	2	0	0	0	0
1700071M16Rik	0	0	0	0	0	0	0	0	0
1700072B07Rik	0	0	0	0	0	0	0	0	0
1700072G22Rik	0	0	2	0	0	1	0	0	0
1700072O05Rik	0	0	0	0	0	0	0	0	0
1700073E17Rik	0	0	0	0	0	0	0	0	0
1700074A21Rik	0	0	0	0	0	0	0	0	0
1700074H08Rik	0	0	0	0	0	0	0	0	0
1700080C20Rik	0	0	0	0	0	0	0	0	0
1700080N15Rik	0	0	0	0	0	0	0	0	0
1700081B01Rik	0	0	0	0	0	0	0	0	0
1700081H04Rik	0	0	0	0	0	0	0	0	0
1700081N11Rik	8	4	3	10	4	4	9	3	4
1700082M22Rik	2	2	6	0	4	2	1	6	8
1700083H02Rik	0	0	0	0	0	0	0	0	0
1700084C06Rik	10	15	19	21	6	24	4	8	3
1700084D21Rik	0	0	0	0	0	0	0	0	0
1700084E18Rik	32	32	50	48	50	25	47	16	24
1700084F23Rik	0	0	0	0	0	0	0	0	4
1700084J12Rik	2	0	0	0	0	2	2	6	12
1700084M14Rik	0	0	0	0	0	0	0	0	0
1700085C21Rik	0	0	0	0	0	0	0	0	0
1700085D07Rik	0	0	0	0	0	0	0	0	0
1700086D15Rik	0	0	0	2	3	2	2	2	1
1700086L19Rik	6	13	8	10	16	2	9	1	8
1700086O06Rik	346	379	332	450	403	351	242	211	310
1700086P04Rik	62	37	28	42	36	29	43	16	47
1700087I21Rik	8	15	6	4	12	4	4	0	10
1700087M22Rik	0	0	0	0	0	0	0	0	0
1700088E04Rik	44	56	33	52	56	38	53	72	77
1700091H14Rik	0	0	0	0	0	0	0	0	0
1700092C02Rik	0	0	0	0	0	0	0	0	0
1700092C10Rik	0	0	0	0	0	0	0	0	0
1700092C17Rik	0	0	0	0	0	0	0	0	0
1700092E16Rik	0	0	0	0	0	0	0	0	0
1700092E19Rik	0	0	0	0	2	0	0	0	0
1700092K14Rik	0	2	0	0	0	0	0	0	0
1700092M07Rik	33	37	28	12	37	32	22	20	47
1700093J21Rik	0	0	1	9	0	2	1	4	3
1700093K21Rik	0	0	0	0	0	0	0	0	0
1700094D03Rik	47	55	43	38	46	52	22	54	48
1700094J05Rik	2	4	5	3	4	0	0	4	3
1700094M23Rik	0	0	0	0	1	0	0	0	0
1700094M24Rik	0	0	0	0	0	0	0	0	0
1700095A13Rik	0	0	1	0	0	0	0	0	0
1700095A21Rik	0	0	0	0	0	0	0	0	0
1700095B10Rik	0	0	0	0	0	0	0	0	0
1700095J03Rik	0	0	0	0	0	0	0	0	0
1700095J07Rik	0	0	0	0	0	0	0	0	0
1700095J12Rik	0	0	0	0	0	0	0	0	0
1700095K22Rik	0	0	0	0	0	0	0	0	0
1700096J18Rik	0	0	0	0	0	0	0	0	0
1700096K18Rik	161	142	156	166	136	135	93	128	116
1700097M23Rik	0	0	0	0	0	0	0	0	4
1700097N02Rik	0	0	0	0	0	0	0	0	0
1700099I09Rik	0	0	0	0	0	0	0	0	0
1700100I10Rik	0	0	0	0	0	0	0	0	0
1700100L14Rik	0	0	0	0	0	0	0	0	0
1700101I11Rik	6	6	0	14	8	12	6	12	2
1700101I19Rik	0	0	0	0	0	0	0	0	0
1700101O22Rik	0	0	0	1	0	0	0	0	0
1700102F20Rik	0	0	0	0	0	0	0	0	0
1700102H20Rik	64	65	69	67	66	89	48	75	55
1700102P08Rik	22	24	11	36	32	38	28	30	9
1700104B16Rik	6	0	2	11	2	4	0	0	3
1700104L18Rik	0	0	0	0	0	0	0	0	0
1700105G05Rik	0	0	0	0	0	0	0	0	0
1700105P06Rik	5	9	10	11	9	10	10	6	8
1700106O07Rik	0	0	0	0	0	0	0	0	0
1700108F19Rik	1	4	15	6	0	4	2	8	5
1700108J01Rik	4	5	2	0	3	0	0	0	1
1700108N06Rik	0	0	0	0	0	0	0	0	0
1700108N11Rik	0	0	0	0	0	0	0	0	0
1700109G14Rik	2	2	0	0	4	5	0	0	0
1700109G15Rik	0	0	0	0	0	0	0	0	0
1700109H08Rik	146	102	93	84	82	107	66	75	96
1700109I08Rik	0	0	0	0	0	0	0	0	0
1700109K24Rik	0	0	0	0	0	0	0	0	0
1700110C19Rik	14	10	7	7	5	0	8	6	7
1700110I01Rik	0	0	0	0	0	0	0	0	0
1700110I07Rik	0	0	0	0	0	0	0	0	0
1700110K17Rik	3	1	6	4	8	5	5	6	4
1700111E14Rik	0	0	0	0	0	0	0	0	0
1700111N16Rik	0	0	0	0	0	0	0	0	0
1700112D23Rik	20	12	22	20	11	18	13	8	12
1700112H15Rik	0	0	0	0	0	0	0	0	0
1700112J05Rik	0	0	0	0	0	0	0	0	2
1700112J16Rik	1	0	0	0	1	0	0	2	0
1700112K13Rik	0	0	0	0	0	0	0	0	0
1700112L15Rik	0	0	0	0	0	0	0	0	0
1700112M02Rik	0	0	0	0	0	0	0	0	0
1700113A16Rik	81	88	56	109	82	65	50	65	56
1700113B09Rik	5	4	5	18	6	4	2	1	7
1700113B19Rik	0	0	0	0	0	0	0	0	2
1700113H08Rik	0	0	0	0	0	0	0	0	0
1700116B05Rik	0	0	0	0	0	0	0	0	0
1700116H05Rik	0	0	0	0	0	0	0	0	0
1700119H24Rik	0	0	0	0	0	0	0	0	0
1700119I11Rik	0	0	0	0	0	0	0	0	0
1700120B22Rik	4	8	4	5	0	3	1	0	1
1700120C14Rik	53	48	41	64	44	83	36	35	46
1700120C18Rik	0	0	0	0	0	0	0	0	0
1700120E14Rik	0	0	0	0	0	0	0	0	0
1700120G07Rik	0	0	0	0	0	0	0	0	0
1700120G11Rik	0	0	0	0	0	0	0	0	4
1700120K04Rik	0	0	0	0	0	0	0	2	0
1700120O09Rik	0	0	0	0	0	0	0	0	0
1700121C08Rik	0	0	0	0	0	0	0	0	0
1700121L03Rik	0	0	0	0	0	0	0	0	0
1700121L16Rik	0	0	0	0	0	0	0	0	0
1700121N20Rik	0	0	0	0	0	0	0	0	0
1700122C19Rik	0	0	0	0	0	0	0	0	0
1700122D07Rik	0	0	0	0	0	0	0	0	0
1700122E12Rik	2	3	4	7	3	4	4	8	12
1700122H20Rik	0	0	0	0	0	0	0	0	0
1700122O11Rik	0	0	0	0	0	0	0	0	2
1700123J17Rik	0	2	0	0	0	0	0	0	0
1700123K08Rik	0	0	1	0	2	0	0	0	2
1700123L14Rik	12	10	2	6	4	8	2	2	10
1700123M08Rik	41	71	49	50	39	37	26	35	51
1700123O12Rik	0	0	0	0	0	0	0	0	0
1700123O20Rik	1207	1214	1220	1375	1293	1256	1040	1162	1319
1700123O21Rik	0	0	0	0	1	0	0	0	0
1700124L16Rik	30	25	17	27	20	20	26	36	17
1700124M09Rik	0	0	0	0	0	0	0	0	0
1700125G02Rik	0	0	0	0	0	0	0	0	0
1700125G22Rik	8	1	2	0	0	2	0	0	2
1700125H03Rik	2	0	1	4	2	0	4	0	0
1700125H20Rik	0	0	0	5	4	0	0	2	1
1700126A01Rik	0	0	0	0	0	0	0	0	0
1700126G02Rik	1	6	3	2	3	0	18	3	3
1700126H18Rik	0	0	0	0	0	0	0	0	0
1700127F24Rik	0	0	0	0	0	0	0	0	0
1700128A07Rik	0	0	0	0	0	0	0	0	0
1700128E19Rik	0	0	0	0	0	2	2	0	0
1700128F08Rik	0	0	0	0	0	0	0	0	0
1700128I11Rik	0	0	0	0	0	0	0	0	0
1700129C05Rik	0	0	0	0	0	0	0	0	0
1700129L04Rik	0	0	0	0	0	0	0	0	0
1810006J02Rik	0	0	0	0	0	0	0	0	0
1810007C17Rik	6	4	8	4	7	4	6	8	3
1810007D17Rik	0	0	0	0	0	0	0	0	0
1810008B01Rik	1	11	5	7	4	0	2	1	3
1810008I18Rik	0	0	0	2	0	2	0	0	0
1810009A15Rik	22	16	21	35	30	25	19	24	36
1810009J06Rik	0	0	0	0	0	0	0	0	0
1810010H24Rik	52	50	45	27	46	46	56	35	62
1810010K12Rik	0	0	0	0	0	0	0	0	0
1810012K08Rik	2	11	4	1	2	1	1	0	5
1810012K16Rik	12	0	6	10	5	6	3	12	8
1810013D15Rik	0	22	10	12	9	6	6	20	3
1810013L24Rik	1609	1623	1397	2074	2050	2032	1300	1555	1562
1810014B01Rik	614	548	500	568	506	538	286	379	443
1810014P07Rik	4	2	0	2	4	4	0	2	2
1810017P11Rik	0	0	0	0	0	0	0	0	0
1810018F18Rik	0	0	0	0	0	0	0	0	0
1810019D21Rik	4	8	1	14	0	0	1	9	0
1810019N24Rik	11	28	25	27	14	19	22	30	17
1810020O05Rik	0	0	4	2	0	4	3	0	0
1810021B22Rik	13	3	12	6	10	22	10	4	22
1810024B03Rik	151	96	115	119	122	141	91	84	87
1810028F09Rik	0	4	0	4	0	2	0	7	9
1810030O07Rik	1446	1361	1238	1582	1354	1262	964	1105	1257
1810034E14Rik	0	0	0	0	0	0	2	0	0
1810035K13Rik	0	0	0	0	0	0	0	0	0
1810037I17Rik	1530	1465	1323	1517	1220	1261	1082	1192	1215
1810041H14Rik	35	24	24	21	20	15	10	18	14
1810044D09Rik	153	193	157	173	159	128	101	101	112
1810044K17Rik	0	0	0	0	0	0	0	0	0
1810046K07Rik	0	0	0	0	0	0	0	0	0
1810049I09Rik	0	0	0	0	0	0	0	0	0
1810049J17Rik	11	18	12	24	7	6	20	4	4
1810053B23Rik	0	0	0	0	0	0	0	0	0
1810055G02Rik	1821	1859	1615	2015	1902	1987	1511	1624	1734
1810058I24Rik	2280	2019	1892	2275	2005	2057	1922	2073	2315
1810058N15Rik	0	0	0	0	0	0	0	0	0
1810059C17Rik	6	12	4	1	3	0	3	3	1
1810059H22Rik	2	16	18	24	16	5	13	4	22
1810062G17Rik	5	7	2	4	2	2	4	0	0
1810062O18Rik	28	18	19	65	36	25	28	12	8
1810063I02Rik	0	0	0	2	0	0	0	0	0
1810064F22Rik	1	0	0	0	0	0	0	0	0
1810065E05Rik	0	0	0	0	0	0	0	0	0
1810073O08Rik	0	0	0	2	0	0	0	0	0
2010001A14Rik	87	99	73	144	94	81	37	65	68
2010001K21Rik	0	0	0	0	0	0	6	4	8
2010001M07Rik	0	0	0	0	0	0	0	0	0
2010003K11Rik	0	4	2	2	8	5	2	6	8
2010007H06Rik	20	18	10	4	12	16	28	11	16
2010008C14Rik	31	19	33	23	7	16	43	55	26
2010009K17Rik	0	0	0	0	0	0	0	0	0
2010010A06Rik	0	0	0	0	2	0	0	0	0
2010013B24Rik	0	0	0	0	0	0	0	0	0
2010016I18Rik	2	1	4	0	0	0	4	2	4
2010103J01Rik	0	0	0	0	0	0	0	0	0
2010106C02Rik	0	0	0	0	0	0	0	0	0
2010106E10Rik	0	0	0	0	0	0	2	0	0
2010106G04Rik	3	2	2	8	0	10	0	4	0
2010109A12Rik	8	15	17	4	7	11	4	0	9
2010109P13Rik	0	0	1	0	0	0	0	0	0
2010110E17Rik	0	0	0	0	0	0	0	0	2
2010110G14Rik	0	0	0	0	0	0	0	0	0
2010110K18Rik	51	77	87	78	81	62	49	54	71
2010203P06Rik	0	0	0	0	0	0	0	0	0
2010204K13Rik	347	391	313	354	334	283	236	322	321
2010308F09Rik	2	0	3	6	4	8	2	0	5
2010309G21Rik	0	0	0	0	0	0	0	0	0
2010310C07Rik	6	2	0	0	9	0	2	0	6
2010315B03Rik	21	38	46	43	69	44	34	38	68
2010320M18Rik	269	230	266	296	247	258	227	251	231
2010320O07Rik	0	0	0	0	0	0	0	4	0
2200002A13Rik	0	0	0	0	0	0	2	0	0
2200002D01Rik	0	0	2	6	0	0	0	4	4
2200002J24Rik	0	0	0	0	4	0	4	0	2
2200007N16Rik	0	0	0	0	0	0	0	0	2
2210009P08Rik	0	0	0	0	0	0	0	0	0
2210010C04Rik	0	0	0	0	0	0	0	0	0
2210011K15Rik	19	28	19	18	16	16	6	7	16
2210016F16Rik	12	9	10	8	11	16	46	43	51
2210016L21Rik	1552	1792	1463	1611	1616	1436	1075	1477	1354
2210017I01Rik	0	0	0	0	0	0	0	0	0
2210020O09Rik	0	0	0	0	0	0	0	0	0
2210039B01Rik	0	0	0	0	0	0	0	0	0
2210404E10Rik	0	0	0	0	0	0	0	0	0
2210406H18Rik	0	0	0	0	0	0	0	0	0
2210406O10Rik	16	14	22	20	18	11	10	24	18
2210408F21Rik	1	0	2	0	0	0	0	0	6
2210408I21Rik	212	230	225	349	250	242	160	180	166
2210409D07Rik	0	0	6	2	0	3	0	5	2
2210409E12Rik	0	0	0	0	0	0	0	0	1
2210411M09Rik	0	0	0	0	0	0	0	0	0
2210412B16Rik	14	12	6	8	13	10	6	11	15
2210414B05Rik	0	0	0	0	0	0	0	0	0
2210414F02Rik	0	0	0	0	0	0	0	0	0
2210417A02Rik	0	0	0	0	0	0	0	0	0
2210418O10Rik	1	0	3	4	3	2	5	4	2
2210420H20Rik	0	0	0	0	0	0	0	0	0
2300002M23Rik	0	0	0	0	0	0	0	0	0
2300003K06Rik	0	0	0	0	0	0	0	0	0
2300009A05Rik	586	583	540	604	538	607	428	383	430
2310001H17Rik	0	0	0	0	0	0	0	0	0
2310001K20Rik	0	0	0	0	0	0	0	0	0
2310001K24Rik	0	0	2	5	0	0	3	4	0
2310002D06Rik	0	0	0	0	0	0	0	0	0
2310002F09Rik	0	0	0	0	0	0	0	0	0
2310002L09Rik	0	0	0	0	0	0	2	0	0
2310003L06Rik	0	0	0	0	0	0	0	0	0
2310003N18Rik	0	0	0	2	0	0	0	0	0
2310005A03Rik	0	0	0	0	0	0	0	0	0
2310005E17Rik	0	0	0	0	0	0	0	0	0
2310008N11Rik	0	0	0	0	0	0	0	0	0
2310009B15Rik	805	842	687	914	701	685	580	558	631
2310010J17Rik	96	92	58	98	77	70	55	54	82
2310011J03Rik	1572	1603	1596	1964	1754	1821	1251	1394	1426
2310014F06Rik	13	13	20	24	33	43	11	18	25
2310015A10Rik	201	223	163	149	201	160	213	161	172
2310015A16Rik	0	0	0	0	0	0	0	0	0
2310015D24Rik	0	0	0	0	0	0	0	0	0
2310015K22Rik	0	0	0	2	2	0	2	1	0
2310016D03Rik	0	0	0	0	0	0	0	0	0
2310016D23Rik	0	0	0	0	0	0	0	0	0
2310016G11Rik	0	6	2	0	3	6	4	12	0
2310020H05Rik	0	0	0	0	0	0	0	0	0
2310022A10Rik	1501	1446	1290	1683	1640	1569	1018	1234	1176
2310022B05Rik	11681	12222	10861	12222	11631	11496	8641	9825	10622
2310026I22Rik	1	5	1	1	3	3	0	4	4
2310026L22Rik	2	0	6	0	0	2	0	0	0
2310030A07Rik	0	0	0	0	0	0	0	0	0
2310030G06Rik	0	0	2	0	2	0	0	2	10
2310033P09Rik	1189	1185	1103	1187	1281	1266	811	902	951
2310034C09Rik	0	0	0	0	0	0	6	0	0
2310034G01Rik	102	94	82	68	85	86	88	78	72
2310034O05Rik	0	0	0	0	0	0	0	0	0
2310039H08Rik	644	744	607	848	703	693	507	560	524
2310039L15Rik	0	0	0	0	2	0	0	0	0
2310040G07Rik	0	0	0	0	0	0	0	0	0
2310040G24Rik	344	375	278	348	324	328	287	316	363
2310043L19Rik	0	0	0	0	0	0	2	3	0
2310043M15Rik	0	0	1	0	0	0	2	0	4
2310043O21Rik	0	0	0	0	0	0	1	0	0
2310043P16Rik	5	8	15	6	2	22	0	6	6
2310044K18Rik	0	0	0	0	0	0	0	0	0
2310046K23Rik	0	0	0	0	0	0	0	0	0
2310047D07Rik	5	13	16	15	0	15	5	5	2
2310050C09Rik	0	0	0	0	0	0	0	0	0
2310057J18Rik	0	0	0	0	0	0	2	2	0
2310057M21Rik	758	703	713	1004	928	952	646	632	657
2310057N15Rik	0	0	0	0	0	0	0	0	0
2310058D17Rik	260	270	218	282	258	183	190	242	274
2310061I04Rik	1631	1672	1463	1499	1631	1487	1393	1418	1752
2310061N02Rik	0	0	0	0	0	0	0	0	0
2310065F04Rik	0	0	0	0	0	0	0	0	0
2310067P03Rik	0	0	0	0	0	0	0	0	0
2310068J16Rik	24	19	12	35	32	35	20	20	36
2310069B03Rik	0	0	0	0	0	0	0	0	8
2310074N15Rik	4	11	3	16	15	0	6	6	13
2310075C17Rik	0	0	0	0	0	0	0	0	0
2310079G19Rik	0	0	0	0	0	0	0	0	0
2310081O03Rik	2	0	4	4	4	2	0	0	3
2400006E01Rik	0	1	0	0	2	0	0	0	4
2410002F23Rik	3375	3093	3038	4392	4421	4163	2615	2804	3459
2410003I16Rik	0	0	0	2	0	2	2	0	0
2410003L11Rik	0	0	0	2	0	0	12	15	40
2410004B18Rik	1127	1078	990	1288	1090	1155	793	809	827
2410004I01Rik	0	0	0	4	0	0	0	4	9
2410004P03Rik	0	0	0	0	0	0	0	0	6
2410006H16Rik	3104	3340	3165	3597	2866	2735	3100	3668	3875
2410012E07Rik	0	2	0	0	0	4	18	4	16
2410017I17Rik	0	0	0	0	0	0	0	0	0
2410018L13Rik	0	0	0	0	0	0	0	0	0
2410021H03Rik	0	0	0	0	0	0	1	0	0
2410022M11Rik	204	160	158	150	126	212	130	134	118
2410024N13Rik	0	0	0	0	0	0	0	0	0
2410080I02Rik	28	33	16	18	24	17	18	8	20
2410124H12Rik	0	0	0	0	2	0	0	2	4
2410137M14Rik	4	8	2	0	0	0	8	0	3
2410152P15Rik	0	0	0	0	0	0	0	0	0
2500002B13Rik	248	293	250	200	206	195	143	182	200
2500004C02Rik	255	218	189	193	191	244	170	190	217
2510002D24Rik	0	0	1	6	2	15	16	18	24
2510009E07Rik	1368	1425	1168	1500	1430	1452	1105	1048	1317
2510016D11Rik	1775	1609	1510	1784	1743	1674	1039	1089	1224
2510017J16Rik	4	8	7	11	4	4	7	4	9
2510039O18Rik	2252	2170	2245	2535	2687	2424	1925	2166	2212
2510046G10Rik	156	149	182	148	137	171	87	89	122
2600002D14Rik	0	0	0	0	0	4	0	0	0
2600006K01Rik	5	12	6	4	7	14	4	12	8
2600014E21Rik	10	11	16	12	6	3	16	8	15
2610001A08Rik	4	0	0	2	0	2	1	4	4
2610001J05Rik	2033	2074	1876	2034	1895	1964	1299	1501	1621
2610002M06Rik	871	910	759	869	810	708	765	860	909
2610005L07Rik	491	531	703	624	694	611	443	521	592
2610008E11Rik	1114	1113	1042	1544	1357	1325	1017	978	1415
2610011E03Rik	0	0	0	0	0	0	0	0	4
2610012C04Rik	0	2	0	0	0	0	0	0	0
2610016A17Rik	2	6	8	8	2	4	0	8	0
2610017A05Rik	75	118	80	95	57	60	64	74	86
2610020C07Rik	197	199	148	174	161	141	129	105	126
2610021A01Rik	1565	1531	1366	1528	1416	1399	1099	1169	1393
2610024D14Rik	0	0	0	0	0	0	0	0	0
2610027F03Rik	0	0	0	0	1	2	0	0	0
2610027K06Rik	3	0	0	0	0	0	0	1	0
2610028D06Rik	6	2	6	0	10	6	0	4	2
2610028E06Rik	0	0	0	0	0	0	0	2	0
2610028H24Rik	0	0	0	4	0	0	0	0	0
2610034O05Rik	0	0	0	0	0	0	0	0	0
2610035D17Rik	297	307	291	296	256	331	170	248	294
2610035F20Rik	874	841	826	705	696	698	603	604	709
2610037D02Rik	162	150	184	146	152	131	88	93	145
2610042L04Rik	0	2	0	0	0	0	0	0	0
2610044O15Rik8	932	762	752	1045	905	898	711	712	851
2610105M22Rik	0	0	0	0	0	0	0	0	1
2610203C22Rik	47	26	28	21	37	12	44	58	76
2610204G07Rik	0	0	0	0	0	0	0	0	0
2610206C17Rik	2	0	2	0	7	2	2	0	2
2610300A13Rik	0	0	0	2	1	0	0	0	0
2610300M13Rik	0	0	0	1	0	0	27	6	38
2610301B20Rik	1106	1060	962	1305	1211	1162	1061	1069	1291
2610303G11Rik	0	2	0	0	0	0	0	0	0
2610306M01Rik	526	467	494	444	418	404	363	405	378
2610306O10Rik	0	0	0	0	0	0	0	0	0
2610307P16Rik	58	49	38	49	41	46	51	62	63
2610316D01Rik	8	25	10	18	7	8	6	11	11
2610318M16Rik	2	0	0	0	0	0	0	0	0
2610318N02Rik	514	456	497	627	554	578	688	706	778
2610507B11Rik	20451	20269	18148	19964	20573	19733	16820	17969	20978
2610507I01Rik	350	381	342	352	370	326	310	312	353
2610509F24Rik	0	0	0	0	0	0	0	0	0
2610528A11Rik	34	40	31	50	49	73	139	118	185
2610528J11Rik	0	0	0	0	0	0	0	0	0
2700029L08Rik	5	2	0	17	2	0	0	0	2
2700033N17Rik	2	0	2	0	2	0	0	0	2
2700038G22Rik	486	461	445	526	466	448	352	368	510
2700046A07Rik	147	163	124	114	185	128	250	184	265
2700046G09Rik	130	127	92	182	129	136	98	112	84
2700049A03Rik	3377	3091	2902	2180	2229	2246	2198	2504	3041
2700054A10Rik	154	119	120	126	114	111	85	84	132
2700062C07Rik	533	527	450	611	691	566	462	404	535
2700068H02Rik	0	0	0	0	0	0	0	0	2
2700069I18Rik	0	0	0	0	0	0	0	0	0
2700078F05Rik	0	2	0	0	0	0	0	2	0
2700080J24Rik	0	0	0	0	2	0	0	0	0
2700089I24Rik	0	0	2	0	0	6	2	2	2
2700097O09Rik	745	742	639	658	578	575	547	608	683
2700099C18Rik	823	810	759	711	808	676	496	536	798
2810001G20Rik	720	579	630	644	621	568	457	520	557
2810002D19Rik	458	504	458	438	344	357	384	364	497
2810004N23Rik	4034	3834	3374	3964	3713	3656	3011	3212	3633
2810013P06Rik	931	939	966	1202	1089	972	786	832	847
2810021J22Rik	604	625	517	538	570	523	537	415	588
2810025M15Rik	3657	3479	3286	3775	3391	3286	2769	3155	3368
2810029C07Rik	158	148	147	206	166	201	225	206	312
2810030D12Rik	2	4	4	10	0	4	16	6	6
2810032G03Rik	775	777	735	770	782	695	441	499	551
2810039B14Rik	115	101	97	87	113	117	79	71	87
2810047C21Rik1	1	0	0	0	0	0	0	0	0
2810049E08Rik	31	17	17	43	30	33	14	17	17
2810402E24Rik	446	449	421	546	511	455	265	288	326
2810403D21Rik	98	100	62	136	128	140	95	69	97
2810403G07Rik	0	0	0	0	0	0	0	0	1
2810404F17Rik	0	0	0	0	0	0	0	0	0
2810404M03Rik	0	0	0	0	0	0	0	0	0
2810405F15Rik	0	0	0	0	0	0	0	0	0
2810405F17Rik	42	72	61	66	84	63	56	28	44
2810407A14Rik	4	0	0	9	0	0	0	2	0
2810408A11Rik	408	391	321	325	362	350	263	233	278
2810408I11Rik	239	226	186	242	223	216	160	168	195
2810410L24Rik	615	589	628	630	648	577	433	463	534
2810414N06Rik	129	108	101	102	102	73	54	84	81
2810428J06Rik	5	14	4	0	5	4	2	6	2
2810429I04Rik	594	583	513	552	476	538	281	366	484
2810430I11Rik	11	8	4	8	20	25	11	12	6
2810432F15Rik	0	0	0	0	0	0	0	0	0
2810433D01Rik	0	0	0	0	0	0	0	0	4
2810442N19Rik	0	0	0	0	0	1	0	0	0
2810454H06Rik	79	113	98	112	100	100	36	56	111
2810455O05Rik	36	29	34	43	26	31	33	21	24
2810457G06Rik	2	0	2	0	2	6	2	10	2
2810459M11Rik	5	20	18	32	12	22	18	26	30
2810471M01Rik	0	0	0	0	0	4	0	0	0
2900002M20Rik	0	1	0	0	0	0	0	0	0
2900005J15Rik	15	16	14	13	21	12	21	28	40
2900009J06Rik	16	21	23	10	8	10	18	20	15
2900018N21Rik	21	18	11	14	4	3	2	5	24
2900022M07Rik	18	20	17	12	8	13	18	14	17
2900024D18Rik	0	0	0	0	0	0	0	0	0
2900026A02Rik	934	904	834	813	901	915	822	897	1032
2900027M19Rik	2	8	8	2	2	4	7	4	0
2900035J10Rik	0	0	0	0	0	0	0	0	0
2900037B21Rik	5	14	6	3	8	8	1	5	2
2900040C04Rik	0	0	0	0	0	0	0	0	0
2900041M22Rik	0	0	2	0	2	0	0	4	4
2900042G08Rik	0	0	0	0	0	0	0	0	0
2900042K21Rik	0	0	0	0	0	0	0	0	1
2900045O20Rik	2	2	0	2	2	0	0	4	0
2900052L18Rik	273	267	238	281	284	272	212	226	271
2900052N01Rik	2	0	0	1	0	0	0	0	0
2900057B20Rik	0	0	0	0	0	0	0	0	2
2900060B14Rik	0	0	1	0	4	0	0	2	1
2900060N12Rik	26	57	20	20	24	21	19	26	20
2900064F13Rik	5	8	2	8	6	2	2	0	0
2900064K03Rik	0	0	0	0	0	0	0	0	0
2900069G24Rik	0	0	0	0	0	0	0	0	0
2900072N19Rik	0	2	2	3	0	0	0	1	0
2900076A07Rik	210	175	152	246	173	197	132	153	174
2900076G11Rik	3	0	5	4	4	0	2	0	1
2900078I11Rik	0	0	2	0	0	4	0	0	0
2900079G21Rik	2	0	2	2	2	4	0	8	12
2900089D17Rik	19	26	15	18	42	21	7	23	19
2900092C05Rik	0	0	0	0	0	0	0	0	0
2900092N22Rik	0	0	0	0	0	0	0	0	0
2900092O11Rik	0	0	0	0	0	0	0	0	0
2900093K20Rik	91	105	93	94	72	93	56	50	83
3000002C10Rik	201	206	207	193	191	177	162	170	220
3010001F23Rik	41	49	36	48	35	54	37	36	39
3010003L21Rik	173	133	149	181	164	181	142	174	209
3100003L05Rik	0	4	0	0	0	0	0	0	0
3110001I22Rik	215	206	225	278	267	258	149	174	200
3110004A20Rik	0	0	0	0	0	0	0	0	0
3110006O06Rik	4	6	2	2	5	12	0	2	0
3110009E18Rik	229	216	205	235	255	186	159	168	154
3110009F21Rik	0	0	0	0	0	0	0	0	0
3110009M11Rik	0	0	0	0	0	0	0	0	0
3110015C05Rik	0	0	0	1	0	0	0	0	0
3110018I06Rik	0	0	0	0	0	0	0	0	0
3110021N24Rik	19	21	12	32	17	29	13	11	19
3110031N09Rik	0	0	2	0	0	0	2	0	2
3110039M20Rik	32	25	46	51	48	43	33	15	37
3110040M04Rik	0	0	0	0	0	0	0	0	0
3110040N11Rik	410	425	418	421	395	353	365	350	305
3110043J17Rik	0	0	0	0	0	0	0	0	0
3110045C21Rik	159	133	151	116	177	104	105	80	123
3110053B16Rik	1	4	5	2	6	9	3	6	15
3110056K07Rik	220	291	275	294	286	243	179	181	211
3110062G12Rik	2	4	4	5	4	0	0	2	4
3110067C02Rik	26	26	19	28	6	15	20	12	8
3110070M22Rik	4	0	0	0	0	0	4	8	6
3110080E11Rik	0	0	0	0	0	0	0	0	0
3110080O07Rik	0	0	6	0	5	4	0	1	6
3110082I17Rik	1231	1305	1126	1291	1225	1225	632	789	844
3110082J24Rik	27	40	31	39	38	29	16	30	15
3110083C13Rik	167	144	168	201	139	182	114	125	139
3110099E03Rik	0	0	0	0	0	0	0	0	0
3200001D21Rik	0	0	0	0	0	0	0	2	0
3222401L13Rik	10	10	8	18	6	8	40	64	74
3300002A11Rik	0	0	0	0	0	0	0	0	0
3300002I08Rik	123	97	99	77	102	81	71	77	89
3300002P13Rik	0	0	0	2	0	0	0	0	0
3300005D01Rik	0	0	0	2	0	0	0	0	0
3425401B19Rik	0	0	0	0	0	0	0	0	0
3632454L22Rik	0	0	0	4	0	0	0	0	0
3732407C23Rik	0	0	1	0	0	3	2	0	0
3830403N18Rik	0	0	0	0	0	0	8	16	10
3830406C13Rik	529	618	446	554	454	469	440	360	462
3830408C21Rik	84	132	54	87	108	109	46	84	76
3830422I06Rik	0	0	0	0	0	0	0	0	0
3830432H09Rik	31	12	21	26	21	32	23	14	16
3930402G23Rik	23	26	13	6	2	7	37	38	60
4631405J19Rik	839	827	696	895	692	715	255	346	382
4631422I05Rik	0	0	0	0	0	2	0	0	0
4632404H12Rik	488	518	475	590	459	543	371	454	545
4632404M16Rik	0	0	0	0	0	2	2	0	0
4632411P08Rik	16	6	10	27	14	11	10	5	6
4632415L05Rik	1892	1732	1680	2257	2277	2113	1399	1474	1789
4632418H02Rik	0	0	0	0	8	0	1	0	0
4632427E13Rik	214	240	179	248	181	160	121	180	204
4632428C04Rik	0	0	0	0	0	1	0	2	0
4632432E15Rik	0	0	0	0	0	0	0	0	4
4632433K11Rik	0	0	0	0	0	0	0	0	0
4633401B06Rik	9	2	17	1	9	6	2	9	2
4731419I09Rik	38	32	45	61	50	58	52	40	46
4732414G09Rik	0	0	4	4	2	4	2	2	0
4732416N19Rik	249	240	195	241	253	204	176	178	174
4732419C18Rik	4	2	2	0	2	1	0	12	10
4732440D04Rik	102	126	80	129	101	111	72	65	88
4732463B04Rik	0	0	1	0	0	0	0	1	0
4732465J04Rik	0	0	0	0	0	0	0	0	0
4732471J01Rik	26	55	35	23	37	54	38	35	49
4732487G21Rik	1	7	2	2	2	2	2	4	2
4732490B19Rik	7	4	8	4	2	2	6	2	4
4732491K20Rik	108	118	143	145	81	133	72	81	108
4732496C06Rik	19	22	12	10	18	8	10	8	16
4831440D22Rik	4	5	0	5	0	3	1	1	1
4833403J16Rik	0	0	0	0	0	0	0	0	0
4833404L02Rik	0	0	0	0	0	0	0	0	0
4833405L11Rik	0	2	0	0	0	0	0	0	0
4833407H14Rik	3	0	0	2	4	0	0	0	6
4833408A19Rik	17	23	12	25	26	18	30	32	22
4833411C07Rik	0	0	0	0	0	0	0	0	0
4833412C05Rik	0	0	0	0	0	0	0	0	0
4833412C15Rik	0	0	0	0	0	0	0	0	0
4833412K13Rik	6	6	21	11	2	14	6	4	6
4833413E03Rik	0	0	0	0	0	0	1	0	0
4833413G10Rik	63	110	86	114	107	97	83	84	106
4833415N18Rik	0	0	2	0	2	0	0	0	0
4833417C18Rik	36	76	77	54	44	43	39	55	53
4833418N02Rik	75	102	71	101	87	75	110	107	107
4833418N17Rik	0	0	0	0	0	0	0	0	0
4833419F23Rik	0	4	2	1	2	0	0	2	0
4833419O12Rik	4	0	13	4	1	4	3	5	6
4833420G17Rik	2711	2690	2294	3222	3120	2674	2344	2481	3122
4833421G17Rik	0	0	0	0	0	0	0	1	0
4833421K07Rik	0	0	0	0	0	0	0	0	0
4833422C13Rik	0	0	2	0	4	2	0	0	4
4833422M21Rik	0	0	0	0	0	0	0	0	2
4833427F10Rik	6	0	0	0	2	0	0	0	0
4833428L15Rik	0	2	0	0	0	0	0	0	0
4833438C02Rik	277	275	265	140	210	202	173	236	232
4833439L19Rik	4493	4627	3893	5011	4649	4398	3761	4216	4890
4833445I07Rik	47	31	35	45	23	42	22	31	46
4921501I09Rik	4	4	0	3	3	2	1	0	0
4921504A21Rik	30	17	11	33	24	37	11	6	22
4921504E06Rik	0	0	0	0	0	0	0	0	0
4921507G05Rik	0	6	4	0	4	0	0	0	0
4921507P07Rik	13	10	12	22	34	21	11	6	26
4921508D12Rik	0	0	0	0	0	0	0	0	0
4921508M14Rik	0	0	0	0	0	0	0	0	0
4921509A06Rik	0	0	0	0	0	0	0	0	0
4921509C19Rik	0	0	0	0	0	0	0	0	0
4921509O07Rik	0	0	0	0	0	0	0	0	0
4921511C10Rik	0	0	0	0	0	0	0	0	0
4921511C20Rik	0	0	0	0	0	0	0	0	0
4921511E07Rik	0	0	0	0	0	0	0	0	0
4921511I17Rik	0	0	0	0	0	2	0	0	2
4921513H07Rik	0	0	0	0	0	0	0	0	0
4921513I03Rik	0	0	0	0	0	0	0	0	0
4921513I08Rik	0	0	0	0	0	0	0	0	0
4921514A10Rik	4	1	4	6	4	4	4	4	6
4921515E04Rik	0	0	0	0	0	0	0	0	0
4921515G04Rik	5	1	8	14	7	4	5	4	2
4921515L22Rik	0	0	0	0	0	0	0	0	0
4921516A02Rik	4	10	0	4	4	11	0	5	0
4921517D16Rik	0	0	0	0	0	0	0	0	0
4921517D22Rik	0	0	0	0	0	0	0	0	0
4921518K17Rik	0	0	0	0	0	0	0	0	0
4921520N01Rik	0	0	0	0	0	0	0	2	0
4921521D15Rik	0	0	0	0	0	0	0	0	0
4921522A10Rik	0	0	0	0	0	0	0	0	0
4921522P10Rik	0	0	0	0	0	0	0	0	0
4921523L03Rik	2	0	0	0	0	0	0	0	2
4921524J17Rik	795	831	703	955	856	789	598	770	871
4921524L21Rik	0	0	0	0	0	0	0	0	0
4921525O09Rik	4	19	11	14	29	12	38	66	30
4921527H02Rik	0	0	0	0	0	0	0	0	0
4921528I07Rik	0	0	0	0	0	0	0	0	0
4921529L05Rik	0	0	0	0	0	0	0	0	0
4921531C22Rik	188	185	174	231	195	152	132	131	189
4921531P14Rik	0	0	0	0	0	0	0	0	0
4921533I20Rik	0	0	0	0	0	0	1	0	0
4921534A09Rik	26	22	16	20	4	19	10	10	18
4921534H16Rik	0	0	2	0	0	0	0	0	0
4921536K21Rik	61	68	31	63	74	68	67	80	77
4921539E11Rik	0	0	0	0	0	0	0	0	0
4921539H07Rik	0	0	0	0	0	0	0	0	0
4922502N22Rik	0	0	0	0	0	0	0	2	0
4930401A07Rik	0	0	0	0	0	0	0	0	0
4930401C15Rik	0	0	0	0	0	0	0	0	0
4930401G09Rik	0	0	0	0	0	0	0	0	0
4930401O10Rik	0	0	0	0	0	0	0	0	0
4930401O12Rik	0	0	0	0	0	0	0	2	0
4930402C01Rik	0	0	0	0	0	0	0	0	0
4930402D18Rik	0	0	0	0	0	0	0	0	0
4930402F06Rik	0	0	0	0	0	0	0	0	0
4930402F11Rik	0	0	0	0	0	0	0	0	0
4930402H05Rik	0	0	0	0	0	0	0	0	0
4930402K13Rik	0	0	0	0	0	0	0	0	0
4930403D09Rik	0	0	0	0	0	0	0	0	0
4930403O18Rik	0	0	0	0	0	0	0	0	0
4930403P22Rik	0	0	0	0	0	0	0	0	0
4930404A05Rik	0	0	0	0	0	0	0	0	0
4930404A12Rik	6	11	0	1	1	0	0	0	2
4930404H11Rik	0	0	0	0	2	0	0	0	0
4930404H24Rik	0	2	0	3	0	4	1	0	6
4930404I05Rik	11	5	9	5	4	5	7	6	4
4930404I20Rik	0	0	0	0	0	0	0	0	0
4930404K13Rik	0	0	0	0	0	0	0	0	1
4930404N11Rik	4	21	15	9	9	10	27	25	20
4930404O17Rik	0	0	0	0	0	0	0	0	0
4930405A10Rik	0	0	0	0	0	0	0	0	0
4930405A21Rik	34	17	30	39	39	30	8	25	18
4930405D01Rik	1	0	2	0	0	4	1	0	0
4930405D11Rik	0	0	0	0	0	0	0	0	0
4930405G09Rik	0	0	0	0	0	0	0	0	0
4930405H06Rik	0	0	0	0	0	0	0	0	0
4930405J17Rik	0	0	0	0	0	0	2	0	0
4930405L22Rik	0	0	0	0	0	0	0	0	0
4930405N21Rik	163	138	198	176	160	179	101	88	111
4930405O22Rik	0	0	0	0	2	5	2	0	0
4930406D18Rik	0	0	0	0	1	0	0	0	0
4930407G08Rik	0	0	0	0	0	0	1	2	0
4930407I10Rik	0	0	0	0	0	0	0	2	2
4930407I19Rik	2	0	1	1	1	0	0	0	0
4930408K08Rik	0	0	0	0	0	0	0	0	0
4930408O17Rik	0	0	0	0	0	0	0	0	0
4930412B13Rik	0	0	0	0	0	0	0	0	0
4930412C18Rik	4	2	0	0	4	6	14	8	16
4930412E21Rik	0	0	0	0	0	0	0	0	0
4930412F09Rik	0	0	0	0	2	0	1	0	0
4930412F12Rik	12	0	10	10	6	2	5	0	2
4930412M03Rik	0	2	2	2	2	2	2	2	2
4930412O13Rik	0	0	0	0	0	0	0	0	0
4930413E15Rik	0	0	0	0	0	0	0	0	0
4930413F20Rik	0	0	0	0	0	0	0	0	0
4930413G21Rik	7	10	5	7	7	2	3	14	6
4930414F18Rik	0	0	0	0	0	0	0	0	0
4930414N06Rik	0	0	1	2	2	3	0	0	0
4930415C11Rik	0	0	0	0	0	0	0	0	0
4930415H17Rik	0	0	0	0	0	0	0	0	0
4930415L06Rik	0	0	0	0	0	0	0	0	0
4930415O11Rik	0	0	0	0	0	0	0	0	0
4930415P13Rik	0	0	0	0	0	0	0	0	0
4930417H01Rik	1	1	1	4	2	3	1	0	0
4930417O13Rik	0	0	0	0	0	2	0	1	0
4930417O22Rik	0	0	0	0	0	0	0	0	0
4930419G24Rik	0	0	0	0	0	0	0	0	0
4930420G21Rik	0	0	0	0	0	0	0	0	0
4930420N18Rik	0	0	0	0	0	0	0	0	0
4930421C12Rik	0	0	0	0	0	0	0	0	0
4930421P07Rik	0	0	0	0	0	0	0	0	0
4930422C21Rik	0	0	0	0	0	0	0	0	0
4930422I22Rik	0	0	0	0	0	0	0	0	0
4930422M22Rik	0	0	0	0	0	0	0	0	0
4930423C22Rik	0	0	0	0	0	0	0	0	0
4930423D22Rik	0	0	0	4	0	0	0	0	0
4930423D24Rik	0	0	0	0	0	0	0	0	0
4930423M02Rik	0	0	0	0	0	0	0	0	0
4930425K10Rik	0	0	0	0	0	0	0	0	0
4930425K24Rik	0	0	0	0	0	0	0	0	0
4930425L21Rik	0	0	0	0	0	0	0	0	0
4930425O10Rik	0	0	0	0	0	0	0	0	0
4930425P05Rik	0	0	0	0	0	0	0	0	1
4930426D05Rik	0	0	0	0	0	0	0	2	0
4930426I24Rik	61	36	35	32	48	37	22	34	32
4930426L09Rik	18	16	25	22	28	14	16	10	10
4930428D20Rik	0	0	0	0	0	0	0	0	0
4930428E07Rik	0	0	1	0	0	0	0	0	0
4930428N03Rik	2	4	0	0	2	4	6	3	4
4930428O21Rik	0	0	0	0	0	0	0	0	0
4930429C20Rik	0	0	0	0	0	0	0	0	0
4930429D17Rik	0	0	0	2	0	0	0	0	0
4930429F24Rik	0	2	1	2	2	3	0	2	2
4930429H19Rik	0	0	0	0	0	0	0	2	0
4930429P21Rik	0	2	0	0	0	2	0	0	0
4930430E12Rik	0	0	0	0	0	0	0	0	1
4930430F08Rik	613	594	591	665	572	468	372	457	500
4930430F21Rik	0	0	0	0	0	0	0	0	0
4930430O22Rik	0	0	0	0	0	0	0	0	0
4930431F10Rik	0	0	0	0	0	0	0	0	0
4930431F12Rik	0	0	0	0	0	0	0	0	0
4930431L21Rik	1	0	0	0	0	0	0	0	0
4930431P03Rik	0	0	0	0	0	0	0	0	0
4930431P19Rik	58	72	66	86	68	68	32	26	49
4930431P22Rik	2	2	0	2	0	0	2	0	0
4930432B10Rik	4	2	2	1	5	2	0	2	3
4930432E11Rik	2	0	0	0	2	0	2	0	0
4930432H08Rik	0	0	0	0	0	0	0	0	0
4930432J09Rik	0	0	0	0	0	0	0	0	0
4930432L08Rik	0	0	0	0	0	0	0	0	0
4930432M17Rik	0	0	0	0	0	0	0	0	0
4930432O09Rik	2	2	0	0	0	0	0	0	0
4930433B08Rik	0	0	0	0	0	0	0	0	0
4930433E05Rik	0	0	0	0	0	0	0	0	0
4930433I11Rik	0	0	0	0	0	0	0	0	0
4930433J02Rik	0	0	0	0	0	0	0	0	0
4930433N12Rik	0	0	2	0	2	0	2	2	0
4930434B07Rik	0	0	0	0	0	0	0	0	0
4930434F21Rik	0	0	0	0	0	0	0	0	0
4930434J06Rik	0	0	1	0	0	0	0	2	0
4930434O05Rik	0	0	0	0	0	0	0	0	0
4930435C17Rik	0	0	0	0	0	0	0	0	0
4930435F18Rik	0	0	0	0	0	0	2	0	0
4930435M08Rik	0	0	0	0	0	0	0	0	0
4930435N07Rik	0	0	0	0	0	0	0	0	0
4930437M23Rik	0	0	0	0	0	0	0	0	0
4930438A08Rik	2	0	0	0	0	0	4	0	2
4930438E09Rik	0	0	0	0	0	0	0	0	0
4930439A04Rik	0	0	0	0	0	0	0	0	0
4930439D14Rik	21	21	14	23	15	9	7	12	23
4930440C22Rik	0	0	0	0	0	0	0	0	0
4930440I19Rik	0	0	0	0	0	0	0	0	0
4930441H08Rik	0	0	0	0	0	0	0	0	0
4930441J16Rik	0	0	0	0	0	0	0	0	0
4930442G10Rik	0	0	0	0	0	0	0	0	0
4930442G15Rik	0	0	0	0	0	0	0	0	0
4930442H23Rik	0	0	1	2	1	0	1	0	2
4930442J19Rik	0	0	0	0	0	0	0	0	0
4930442L01Rik	0	0	0	0	0	0	0	0	0
4930442P19Rik	0	0	0	0	0	0	0	0	0
4930443G03Rik	0	0	0	0	0	0	0	0	0
4930443O20Rik	0	0	0	0	0	0	0	0	0
4930444A19Rik	0	0	0	0	0	2	0	0	0
4930444E06Rik	0	0	0	0	0	0	0	0	0
4930444F02Rik	0	0	2	0	4	2	0	0	2
4930444G20Rik	0	0	0	0	0	0	0	0	0
4930444K16Rik	0	0	0	0	0	0	0	0	0
4930444P10Rik	59	46	47	30	48	26	56	50	58
4930445B16Rik	0	0	0	0	0	0	0	0	0
4930445E18Rik	32	32	28	52	25	19	20	22	31
4930445N06Rik	0	0	0	0	0	0	0	0	0
4930445N08Rik	0	0	0	0	0	0	0	0	0
4930445N18Rik	2	0	0	0	0	0	0	0	0
4930447A16Rik	0	0	0	0	0	0	1	0	0
4930447C04Rik	0	0	0	0	0	0	0	0	4
4930447C11Rik	0	0	0	0	0	0	0	0	0
4930447F04Rik	0	0	0	0	0	0	0	0	0
4930447F24Rik	785	612	649	645	667	649	363	434	434
4930447J18Rik	0	0	0	0	0	0	0	0	0
4930447K03Rik	4	2	0	5	2	7	3	1	9
4930447M23Rik	34	27	23	20	23	21	10	19	38
4930447N08Rik	0	0	0	1	0	0	0	0	0
4930448A20Rik	0	0	0	0	0	0	0	0	4
4930448C13Rik	0	0	0	0	0	0	0	0	0
4930448D08Rik	0	0	0	0	0	0	0	0	0
4930448E22Rik	0	0	0	0	0	0	0	2	6
4930448F12Rik	0	0	0	0	0	0	0	0	0
4930448H16Rik	0	0	0	0	0	0	0	0	0
4930448I06Rik	0	0	0	0	0	0	0	0	0
4930448I18Rik	0	0	0	0	0	0	0	0	0
4930448K20Rik	0	0	0	0	0	0	0	0	0
4930449A18Rik	0	0	0	0	0	0	0	0	0
4930449C09Rik	0	0	0	0	0	0	0	0	0
4930449E01Rik	0	0	0	0	0	0	0	0	0
4930449E18Rik	0	0	0	0	0	0	0	0	0
4930449I04Rik	0	2	8	2	2	4	8	0	2
4930449I24Rik	0	0	0	1	0	0	0	0	0
4930451E10Rik	2	3	1	1	0	1	0	0	3
4930451I11Rik	0	0	0	0	0	0	0	0	0
4930452A19Rik	0	0	0	0	0	0	0	0	0
4930452G13Rik	0	0	0	0	0	0	2	0	0
4930452L12Rik	0	0	0	0	0	0	0	0	0
4930452N14Rik	0	0	0	0	0	0	0	0	0
4930453C13Rik	0	0	0	0	0	0	0	0	0
4930453H23Rik	0	0	0	0	0	0	0	0	0
4930453L07Rik	0	0	0	0	0	0	0	0	0
4930453N24Rik	3629	3737	2982	3931	3652	3516	2749	2861	3387
4930453O03Rik	0	0	0	0	0	0	0	0	0
4930455B14Rik	0	0	0	0	0	0	0	0	0
4930455C13Rik	8	7	2	0	8	6	5	0	9
4930455G09Rik	0	0	0	0	0	0	0	0	0
4930455H04Rik	0	0	0	0	0	0	0	0	0
4930455J16Rik	0	0	0	0	0	0	0	0	0
4930455M05Rik	4	6	0	4	4	4	8	8	10
4930456G14Rik	0	0	0	0	0	0	0	0	0
4930456L15Rik	0	2	0	0	0	0	0	0	0
4930458A03Rik	0	0	0	0	0	0	0	0	0
4930458B22Rik	0	0	0	0	0	0	0	0	0
4930458D05Rik	1	0	0	0	0	4	2	0	0
4930458K08Rik	0	0	2	0	2	0	2	4	0
4930459C07Rik	0	0	0	0	0	0	0	0	0
4930459L07Rik	0	0	0	0	0	0	0	0	0
4930461C15Rik	2	2	2	0	0	0	1	0	0
4930461G14Rik	4	0	0	0	0	0	0	2	0
4930463O16Rik	0	0	0	0	0	0	0	0	0
4930465I24Rik	0	0	0	0	0	0	0	0	0
4930465K09Rik	0	0	0	0	0	0	0	0	0
4930465K10Rik	4	2	6	8	2	2	2	2	5
4930465M20Rik	0	0	0	0	0	0	0	0	0
4930466I24Rik	0	0	0	0	0	0	0	0	0
4930466K18Rik	64	93	57	102	83	100	31	47	72
4930467D21Rik	0	0	0	0	0	2	1	0	2
4930467E23Rik	0	0	0	0	0	0	0	0	0
4930467J12Rik	0	0	0	0	0	0	0	0	0
4930467K11Rik	8	0	0	1	2	1	4	2	0
4930469B13Rik	0	0	0	0	0	0	7	0	6
4930469K13Rik	2	0	0	0	0	2	12	8	4
4930470B04Rik	0	0	0	0	0	0	0	0	0
4930470G03Rik	16	2	3	4	2	5	6	0	6
4930470H14Rik	0	0	0	0	0	0	0	0	0
4930470O06Rik	0	0	0	0	0	0	0	0	0
4930470P17Rik	0	0	0	0	0	0	0	0	0
4930471C04Rik	0	0	0	0	0	0	1	0	0
4930471D02Rik	0	0	0	0	0	0	0	0	0
4930471E15Rik	0	0	0	0	0	0	0	0	0
4930471E19Rik	0	0	0	0	0	0	0	0	0
4930471G03Rik	0	0	0	0	0	0	0	0	0
4930471G24Rik	0	0	0	0	0	0	0	0	0
4930471L23Rik	0	0	0	0	0	0	0	0	0
4930471M09Rik	8	6	6	4	4	18	2	4	6
4930473A02Rik	12	13	10	13	8	14	1	12	17
4930473D10Rik	0	0	0	0	0	0	0	0	0
4930473H19Rik	0	0	0	0	0	0	0	2	0
4930473O22Rik	0	0	0	0	0	0	0	0	0
4930474B08Rik	0	0	0	0	0	0	0	0	0
4930474H06Rik	4	2	2	6	3	3	0	0	4
4930474H20Rik	0	0	0	0	0	0	0	0	0
4930474M22Rik	6	5	3	10	7	0	0	4	1
4930474N05Rik	0	0	0	0	0	0	0	0	0
4930474N09Rik	1	2	0	4	1	0	0	4	0
4930477E14Rik	0	0	0	0	0	0	0	0	0
4930477G07Rik	0	0	0	0	0	0	0	0	0
4930477N07Rik	0	0	0	0	0	0	0	0	0
4930477O15Rik	0	0	2	0	2	4	0	1	0
4930478E11Rik	0	0	0	0	0	0	0	0	0
4930478K11Rik	0	0	0	0	0	0	0	0	0
4930478L05Rik	0	0	0	0	0	0	0	0	0
4930478M09Rik	0	0	0	0	0	0	0	0	0
4930478M13Rik	0	0	0	0	0	0	0	0	0
4930478P22Rik	0	0	0	0	0	0	0	0	1
4930479D17Rik	4	1	4	5	10	1	0	6	0
4930479H17Rik	0	0	0	1	0	2	0	0	0
4930480C01Rik	0	0	0	0	0	0	0	0	0
4930480E11Rik	0	0	0	0	0	0	0	0	0
4930480G23Rik	0	0	0	0	0	0	0	0	0
4930480K02Rik	0	0	0	0	0	0	0	0	0
4930480K15Rik	0	0	0	0	0	0	0	0	0
4930480M12Rik	2	0	0	2	0	0	0	0	0
4930481A15Rik	25	20	24	24	27	9	32	15	16
4930481B07Rik	80	34	60	40	47	43	42	30	37
4930483J18Rik	0	4	0	2	6	0	8	2	2
4930483K19Rik	2	0	2	0	1	0	0	0	0
4930483O08Rik	0	0	0	0	2	0	1	0	0
4930483P17Rik	2	0	8	0	0	2	0	0	0
4930484H19Rik	0	0	0	0	0	0	0	0	0
4930484I04Rik	0	0	0	0	0	0	0	0	1
4930486F22Rik	0	0	0	0	0	0	0	0	0
4930486I03Rik	0	0	0	0	0	0	0	0	0
4930486L24Rik	0	0	0	0	0	0	0	0	0
4930486N12Rik	0	0	0	0	0	0	0	0	0
4930487D11Rik	0	0	0	0	0	0	0	0	0
4930488B22Rik	0	0	0	0	0	0	0	0	0
4930488L21Rik	17	14	18	31	30	20	12	16	20
4930488N15Rik	0	0	0	0	0	0	0	0	0
4930488N24Rik	0	0	0	0	0	0	0	0	0
4930500A05Rik	2	2	0	2	0	1	2	0	0
4930500F04Rik	0	0	0	0	0	0	0	0	0
4930500F10Rik	14	6	0	2	2	0	3	3	12
4930500H12Rik	0	0	0	0	0	0	0	0	0
4930500L23Rik	82	90	86	22	62	42	56	54	66
4930500M09Rik	3	2	2	4	1	3	2	0	4
4930502A04Rik	0	0	0	0	0	0	0	0	0
4930502C17Rik	0	0	0	0	0	0	0	0	0
4930502E09Rik	0	0	0	0	0	8	0	2	0
4930503B20Rik	6	0	2	0	0	0	0	0	0
4930503E14Rik	0	0	0	0	0	0	0	2	2
4930503E24Rik	0	0	0	0	0	0	0	1	0
4930503F20Rik	0	0	0	0	0	0	0	0	0
4930503H13Rik	0	0	0	0	0	0	0	0	0
4930503L19Rik	1901	1730	1651	1752	1643	1542	1397	1370	1830
4930503O07Rik	0	0	0	0	1	0	0	0	0
4930504C09Rik	0	0	0	0	0	0	0	0	0
4930504D19Rik	0	0	0	0	0	0	0	0	0
4930505A04Rik	0	9	0	2	0	6	1	4	4
4930505G20Rik	0	0	0	0	0	0	0	0	0
4930505K13Rik	0	0	0	0	2	0	0	0	0
4930505K14Rik	0	0	0	0	0	0	0	0	0
4930505M18Rik	0	0	0	0	0	0	0	0	0
4930505N22Rik	4	1	2	0	0	2	2	3	0
4930505O20Rik	0	0	0	0	0	0	0	0	0
4930506C21Rik	12	12	0	12	12	2	14	1	2
4930507D05Rik	18	24	23	33	30	36	14	10	8
4930507D10Rik	0	0	0	0	0	0	0	0	0
4930509E16Rik	53	24	40	48	31	34	16	25	34
4930509G22Rik	8	8	6	12	5	8	14	16	8
4930509H03Rik	1	0	2	0	0	2	0	0	2
4930509J09Rik	0	0	0	0	0	0	0	0	0
4930509K18Rik	0	0	0	0	0	0	0	0	0
4930510E17Rik	0	0	0	0	0	0	0	0	0
4930511A02Rik	0	0	0	4	2	4	0	0	0
4930511E03Rik	0	0	0	0	2	0	0	0	0
4930511J24Rik	0	0	0	0	0	0	0	0	0
4930511M06Rik	0	4	0	0	0	0	0	2	6
4930511M18Rik	0	0	0	0	0	0	0	0	0
4930511O05Rik	0	0	0	0	1	0	0	0	0
4930512B01Rik	2	0	2	1	1	2	1	1	2
4930512H18Rik	0	0	0	0	0	0	0	0	0
4930512J16Rik	0	0	0	0	0	0	0	0	0
4930512M02Rik	0	0	1	0	0	0	0	0	0
4930512P04Rik	0	0	0	0	0	0	0	0	0
4930513D17Rik	0	0	0	0	0	0	0	0	0
4930513L16Rik	0	0	0	0	0	0	0	0	0
4930513N10Rik	54	81	57	66	96	59	40	64	87
4930513N20Rik	0	0	0	0	0	0	0	0	0
4930513O06Rik	1	4	0	0	0	0	0	4	6
4930515B02Rik	0	0	0	0	1	0	0	0	0
4930515G01Rik	11	4	6	11	2	6	13	2	4
4930515G13Rik	0	0	0	4	0	0	0	0	0
4930515G16Rik	0	0	0	0	0	0	0	0	0
4930515L19Rik	0	0	0	0	0	0	0	0	0
4930516B21Rik	7	0	2	0	0	0	0	0	0
4930516K23Rik	0	0	0	0	0	0	0	0	0
4930517E11Rik	0	0	0	0	0	0	0	0	0
4930517E14Rik	8	2	4	12	18	18	0	4	10
4930517G19Rik	0	0	0	0	0	0	0	0	0
4930517J16Rik	2	1	0	4	4	2	0	0	2
4930517L18Rik	0	0	0	0	0	0	0	0	2
4930517M08Rik	0	0	0	0	2	0	0	0	0
4930517O19Rik	0	0	0	0	0	0	0	0	0
4930518C09Rik	0	0	0	0	0	0	0	0	0
4930518I15Rik	35	44	46	41	55	29	44	38	80
4930518I17Rik	0	0	0	0	0	0	0	0	0
4930518J20Rik	0	0	0	0	0	0	0	0	0
4930518J21Rik	0	0	0	0	0	0	0	0	2
4930518P08Rik	0	0	0	0	0	0	0	0	0
4930519A11Rik	6	8	8	6	8	12	6	0	8
4930519D14Rik	0	0	0	0	0	0	0	0	0
4930519E07Rik	0	0	0	0	0	0	0	0	0
4930519F09Rik	3	3	0	0	0	0	0	0	1
4930519F16Rik	6	2	1	4	6	4	5	12	8
4930519F24Rik	0	0	0	0	0	0	0	0	0
4930519G04Rik	0	0	0	0	0	0	0	0	0
4930519H02Rik	0	0	0	0	0	0	0	0	2
4930519K11Rik	6	1	3	14	11	3	6	4	19
4930519L02Rik	0	0	0	0	0	0	0	0	0
4930519P11Rik	40	22	22	37	26	25	15	16	38
4930520K02Rik	0	0	0	0	0	0	0	0	0
4930520M14Rik	0	0	0	0	0	0	0	0	0
4930520O04Rik	131	127	112	137	115	118	96	126	139
4930520P13Rik	0	0	0	0	0	0	0	0	0
4930521E06Rik	0	0	0	0	0	0	0	0	0
4930521O11Rik	0	0	0	0	0	0	0	0	0
4930521O17Rik	0	0	0	0	0	0	0	0	0
4930522H14Rik	0	0	0	0	0	0	0	0	0
4930522L14Rik	145	162	138	215	193	177	158	154	195
4930522N08Rik	0	0	0	0	0	0	0	0	0
4930522O17Rik	0	0	0	0	0	0	0	0	0
4930523C07Rik	2	0	0	0	0	0	0	0	4
4930523O13Rik	0	0	0	0	0	0	0	0	0
4930524B15Rik	0	2	0	0	2	2	0	1	2
4930524B17Rik	0	0	0	0	0	0	0	0	0
4930524C18Rik	0	0	0	0	0	0	0	0	0
4930524O05Rik	0	0	0	0	0	0	0	0	0
4930524O07Rik	56	36	42	72	56	54	36	40	34
4930524O08Rik	0	0	0	0	0	0	0	2	0
4930525C09Rik	0	0	0	0	0	0	0	0	0
4930525G20Rik	4	10	2	10	6	2	8	4	10
4930526A20Rik	5	7	11	2	4	10	4	0	10
4930526F13Rik	2	0	2	2	4	2	0	0	0
4930526H09Rik	0	0	0	0	0	0	0	0	0
4930526L06Rik	0	0	0	0	0	0	0	0	0
4930526M16Rik	0	0	0	0	0	0	0	0	0
4930527A07Rik	0	0	0	0	0	0	0	0	0
4930527B05Rik	0	0	0	0	0	0	0	0	0
4930527E20Rik	0	0	2	0	0	2	0	0	1
4930527F14Rik	3	0	4	0	0	0	0	0	0
4930527G23Rik	0	0	0	0	0	0	2	0	0
4930527J03Rik	2	0	2	2	3	0	0	0	2
4930528D03Rik	0	0	0	0	0	0	0	0	0
4930528G23Rik	0	0	0	0	0	0	0	0	0
4930528H21Rik	0	0	0	0	0	0	0	0	0
4930528J11Rik	0	0	1	0	0	0	0	4	0
4930528P14Rik	0	0	0	0	0	0	0	0	0
4930529C04Rik	1	1	0	0	0	0	0	1	0
4930529I22Rik	0	0	0	0	0	0	2	2	0
4930529K09Rik	0	0	0	0	0	0	0	0	0
4930529N20Rik	0	0	0	0	0	0	0	0	0
4930532G15Rik	22	23	14	20	21	23	11	14	12
4930532I03Rik	0	0	0	0	1	0	1	0	0
4930532M18Rik	0	0	0	0	0	0	0	0	0
4930533B01Rik	0	0	0	0	0	0	0	0	0
4930533D04Rik	0	0	0	6	0	2	0	1	0
4930533I22Rik	0	0	0	0	0	0	0	0	1
4930533K18Rik	0	0	0	0	0	0	0	0	0
4930533L02Rik	0	0	0	0	0	0	0	0	0
4930533N22Rik	2	0	0	0	0	0	0	0	0
4930533P14Rik	0	0	0	0	0	0	0	0	0
4930534D22Rik	18	12	14	26	14	6	10	10	8
4930534H03Rik	0	0	0	0	0	0	0	0	0
4930534H18Rik	0	6	0	2	1	0	2	2	5
4930535E02Rik	0	0	0	0	0	0	0	0	0
4930535F04Rik	0	0	0	0	0	0	0	0	0
4930535G08Rik	0	0	0	0	0	0	0	0	0
4930535L15Rik	0	0	0	0	0	0	0	0	0
4930535O05Rik	0	0	0	0	0	0	0	0	0
4930537H20Rik	2	6	4	11	6	0	1	2	4
4930538E20Rik	0	4	2	2	1	0	0	0	0
4930538L07Rik	0	0	0	0	0	0	0	0	0
4930539C22Rik	0	0	0	0	0	0	0	0	0
4930539J05Rik	25	18	38	22	33	26	25	20	32
4930539M17Rik	20	10	6	2	2	4	18	9	9
4930540E01Rik	0	0	0	0	0	0	0	0	0
4930540I17Rik	0	0	0	0	0	0	0	0	0
4930540M03Rik	0	0	0	0	0	0	0	0	0
4930540M05Rik	8	6	6	5	9	8	8	6	1
4930541O19Rik	0	0	0	0	0	0	0	0	0
4930542C12Rik	0	0	0	0	0	0	0	0	0
4930542C16Rik	0	0	2	4	0	0	0	4	3
4930542D17Rik	0	0	0	0	0	0	0	0	0
4930542M03Rik	0	0	0	0	0	0	0	0	0
4930543E12Rik	0	0	0	0	4	1	0	0	0
4930543I03Rik	0	0	0	0	0	0	0	0	0
4930543I11Rik	0	0	0	0	0	0	0	0	0
4930543K20Rik	0	0	0	0	0	0	0	0	0
4930543N07Rik	0	0	0	0	0	0	0	0	0
4930544D05Rik	0	0	0	0	2	0	0	0	2
4930544F09Rik	0	0	0	0	0	0	0	6	2
4930544G11Rik	0	0	0	0	0	0	0	0	0
4930544I03Rik	0	0	0	0	0	1	0	0	0
4930544L04Rik	0	0	0	0	0	0	0	0	0
4930544M13Rik	0	0	0	0	0	0	0	0	0
4930545E07Rik	0	0	0	0	0	0	0	0	0
4930545H06Rik	0	0	0	0	0	0	0	0	0
4930545L08Rik	0	0	0	0	0	0	0	0	0
4930545L23Rik	0	4	0	4	4	2	0	0	0
4930546C10Rik	4	0	0	2	2	0	0	0	0
4930546K05Rik	1	0	0	0	0	0	0	0	0
4930547E08Rik	0	0	0	0	0	0	0	0	0
4930547E14Rik	0	0	0	0	0	0	0	2	4
4930547H16Rik	0	0	0	0	0	0	0	0	0
4930547M16Rik	0	0	0	2	4	0	0	0	0
4930548G14Rik	0	0	0	0	0	0	0	0	0
4930548H24Rik	4	6	1	2	4	6	4	3	6
4930548J01Rik	0	0	0	0	0	0	0	0	0
4930548K13Rik	0	0	0	0	0	0	0	0	0
4930549C15Rik	0	0	0	0	0	0	0	0	0
4930549G23Rik	5	20	6	4	4	5	4	0	8
4930549P19Rik	0	0	0	0	0	0	0	0	0
4930550C14Rik	72	100	72	60	85	63	62	69	79
4930550C17Rik	0	0	0	0	0	0	0	0	0
4930551E15Rik	0	0	0	0	0	0	0	0	0
4930551I15Rik	0	0	0	0	1	0	0	0	0
4930551I23Rik	0	0	0	0	0	0	0	0	4
4930551L18Rik	0	0	0	0	0	0	0	0	0
4930551O13Rik	4	0	1	0	0	0	0	0	1
4930553E22Rik	0	0	0	0	0	0	0	0	0
4930553I04Rik	0	0	0	0	0	0	0	0	0
4930553I21Rik	0	0	0	0	0	0	0	0	0
4930553J12Rik	2	1	1	2	1	6	2	2	3
4930553M12Rik	0	0	0	0	0	0	0	0	0
4930553P18Rik	0	0	4	0	0	0	1	2	0
4930554C24Rik	0	0	0	0	0	0	0	0	0
4930554G22Rik	0	0	0	0	0	0	0	0	0
4930554G24Rik	0	0	0	0	0	0	0	0	0
4930554H23Rik	0	0	0	0	0	0	0	0	0
4930554I06Rik	0	2	0	0	0	0	0	0	0
4930555A03Rik	2	3	4	3	2	4	6	23	19
4930555B11Rik	0	0	0	0	0	0	0	0	0
4930555B12Rik	0	0	0	0	0	0	0	0	0
4930555F03Rik	0	0	0	0	0	0	0	0	0
4930555G01Rik	1	0	0	0	0	0	0	0	0
4930555G07Rik	0	0	0	0	0	0	0	0	0
4930555G21Rik	0	0	0	0	0	0	0	0	0
4930555K19Rik	0	0	0	0	0	0	0	0	0
4930555M17Rik	0	0	0	0	0	0	0	0	0
4930555O08Rik	0	0	0	0	0	0	0	0	0
4930556C24Rik	0	0	0	0	0	0	0	0	4
4930556G01Rik	0	0	0	0	0	0	0	0	0
4930556G22Rik	0	0	0	0	0	0	0	0	0
4930556H04Rik	43	36	50	44	32	35	23	35	43
4930556I23Rik	0	0	0	0	0	0	0	0	0
4930556J02Rik	0	0	0	0	0	0	0	0	0
4930556J24Rik	5	3	16	7	11	10	5	6	7
4930556L07Rik	0	0	0	0	0	0	0	0	0
4930556M19Rik	10	6	6	4	6	12	14	6	24
4930556N09Rik	0	0	0	0	0	0	0	0	0
4930556N13Rik	0	0	0	0	0	0	0	0	0
4930557B06Rik	0	0	0	0	0	0	0	0	0
4930557F08Rik	0	0	0	0	0	0	0	0	0
4930557F10Rik	0	0	0	0	0	0	0	0	0
4930557J02Rik	0	0	0	0	0	0	0	0	0
4930557K07Rik	0	2	3	0	1	1	1	0	1
4930558C23Rik	0	0	0	0	0	0	21	20	29
4930558F17Rik	0	0	0	0	0	0	0	0	0
4930558G05Rik	0	0	0	0	0	0	0	0	0
4930558J18Rik	156	194	194	183	191	139	166	147	154
4930558J22Rik	2	0	2	1	0	2	2	0	2
4930558K02Rik	0	0	0	0	0	0	0	1	0
4930558N11Rik	0	0	0	0	0	0	0	0	0
4930559C10Rik	0	0	0	0	0	0	0	0	0
4930560O18Rik	0	0	0	0	0	0	0	0	0
4930562A09Rik	0	1	0	2	1	0	0	1	2
4930562C15Rik	0	0	0	0	4	0	5	2	2
4930562D21Rik	0	0	0	0	0	0	0	0	0
4930562F07Rik	0	4	0	0	0	0	2	0	0
4930562F17Rik	0	0	0	0	0	0	0	0	0
4930563E18Rik	0	6	0	2	2	0	0	2	0
4930563E22Rik	107	104	78	139	72	118	40	86	88
4930563F08Rik	0	0	0	0	0	0	0	0	0
4930563H07Rik	0	0	0	0	0	0	0	0	0
4930563I02Rik	0	0	0	0	0	0	0	0	0
4930563J15Rik	0	0	0	0	0	0	0	0	0
4930563M21Rik	0	0	0	0	0	0	0	0	0
4930563N14Rik	0	0	0	0	0	0	0	0	0
4930564C03Rik	0	0	0	0	0	0	0	0	0
4930564D02Rik	0	0	0	0	0	0	0	0	0
4930565D16Rik	0	0	0	0	0	0	0	0	0
4930565N06Rik	0	0	0	0	0	0	0	0	0
4930566F21Rik	0	3	2	0	0	0	5	2	2
4930566N20Rik	0	0	0	0	0	0	0	0	0
4930567H12Rik	0	0	0	0	0	0	0	4	0
4930567H17Rik	0	0	0	0	0	0	0	0	0
4930567J20Rik	0	0	0	0	0	0	0	0	0
4930567K12Rik	0	0	0	0	0	0	0	0	0
4930567K20Rik	0	0	0	0	2	0	0	0	0
4930568A12Rik	0	0	0	0	0	0	0	0	0
4930568A13Rik	0	0	0	0	0	0	0	0	0
4930568D16Rik	0	0	0	0	0	0	0	0	0
4930568E12Rik	0	0	0	0	0	0	0	0	0
4930568G15Rik	0	0	0	0	0	0	0	1	0
4930569F06Rik	0	0	0	0	0	0	0	0	0
4930570B17Rik	0	0	0	0	0	0	0	0	0
4930570D08Rik	0	0	0	0	0	2	2	0	0
4930570E03Rik	0	0	0	0	0	2	4	0	0
4930570G19Rik	30	32	24	50	60	34	36	15	20
4930570N18Rik	0	0	0	0	0	2	0	0	0
4930571K23Rik	0	0	0	0	0	0	0	0	0
4930571N24Rik	0	0	0	0	0	0	0	0	0
4930572G02Rik	0	0	0	2	2	0	0	0	2
4930572K03Rik	0	0	0	0	0	0	0	0	0
4930572O03Rik	0	0	0	0	0	0	0	0	0
4930572O13Rik	0	0	0	0	0	0	0	0	0
4930573C08Rik	0	0	0	0	0	0	0	0	0
4930573C15Rik	4	0	0	0	0	0	0	0	0
4930573H18Rik	0	0	0	0	0	0	0	0	0
4930573I07Rik	0	0	0	0	0	0	0	0	0
4930577H14Rik	0	0	0	0	0	0	0	0	0
4930577N17Rik	56	42	58	62	44	23	30	29	28
4930578E11Rik	0	0	0	0	0	0	0	0	0
4930578G10Rik	0	2	0	0	2	0	0	0	0
4930578I06Rik	0	0	0	0	0	0	0	0	0
4930578I07Rik	0	0	0	0	0	0	0	0	0
4930578M01Rik	156	214	148	198	225	201	275	247	310
4930578M07Rik	0	0	0	0	2	0	6	0	0
4930578N18Rik	0	0	0	0	0	0	0	0	0
4930579C12Rik	0	0	0	0	0	0	0	0	0
4930579D07Rik	0	0	0	0	0	0	0	0	0
4930579D09Rik	0	0	0	0	0	0	0	0	0
4930579F01Rik	0	0	0	0	0	0	0	0	0
4930579G18Rik	12	11	11	11	18	13	10	13	5
4930579G24Rik	974	1055	901	1244	1054	1056	653	747	833
4930579H20Rik	0	0	0	0	2	0	0	0	0
4930579J19Rik	0	0	0	0	0	0	0	0	0
4930579K19Rik	18	4	31	28	20	34	18	14	10
4930579M01Rik	0	0	0	0	0	0	0	0	0
4930579O11Rik	0	0	0	0	0	0	0	0	0
4930579P08Rik	0	0	0	0	0	0	0	0	0
4930580E04Rik	0	0	0	0	0	0	0	0	0
4930581F22Rik	266	246	245	216	216	199	178	149	276
4930583I09Rik	0	0	0	0	0	0	0	0	0
4930583K01Rik	0	2	0	0	4	0	6	1	0
4930583P06Rik	0	0	0	0	0	0	0	0	0
4930584E12Rik	0	0	0	0	0	0	0	0	0
4930584F24Rik	0	0	0	0	0	0	0	0	0
4930586N03Rik	1	0	0	4	0	0	0	0	3
4930587A21Rik	0	0	0	0	0	0	0	0	0
4930587E11Rik	0	0	0	0	0	0	0	0	0
4930588A03Rik	0	0	0	0	0	0	0	2	0
4930588D02Rik	0	2	0	1	0	0	0	6	2
4930588G17Rik	0	0	1	0	0	0	0	4	2
4930588J15Rik	2	2	0	0	0	0	0	0	0
4930588K23Rik	0	0	0	0	0	0	0	0	0
4930589L23Rik	0	2	0	4	0	0	6	2	0
4930589O11Rik	6	16	12	17	18	16	24	28	16
4930589P08Rik	0	0	0	0	0	0	0	0	0
4930590H14Rik	0	0	0	0	0	0	0	0	0
4930590J08Rik	36	34	41	44	29	55	17	45	34
4930590L14Rik	0	0	0	0	0	0	0	0	0
4930590L20Rik	0	0	0	0	0	0	0	0	0
4930591A17Rik	0	0	0	0	0	0	2	12	0
4930591E09Rik	0	0	0	0	0	0	0	0	0
4930592A05Rik	0	0	0	0	0	0	0	0	0
4930592C13Rik	8	6	8	0	3	4	2	3	0
4930592I03Rik	0	0	0	0	0	0	0	0	0
4930593A02Rik	1	0	0	0	2	0	1	2	4
4930593C16Rik	0	0	0	0	0	0	0	0	0
4930594C11Rik	0	0	0	0	0	2	1	0	1
4930594M17Rik	0	0	0	0	0	0	0	0	0
4930594M22Rik	18	19	29	29	20	26	26	35	34
4930594O21Rik	0	0	0	0	0	0	0	0	0
4930595D18Rik	6	2	0	3	2	0	0	5	2
4930595L18Rik	0	0	0	0	0	0	0	0	0
4930595M18Rik	0	0	0	0	0	0	0	0	0
4930595O18Rik	0	0	0	0	0	0	0	0	0
4930596D02Rik	0	0	0	0	0	0	0	0	0
4930596I21Rik	0	0	0	3	2	0	0	4	2
4930597A21Rik	0	0	0	0	0	0	0	0	0
4930597G03Rik	0	0	0	0	0	0	0	0	0
4930597L12Rik	0	0	0	0	0	0	0	0	0
4930597O21Rik	46	25	26	43	36	32	21	22	27
4930598F16Rik	0	0	0	0	0	0	0	0	0
4930598N05Rik	0	0	0	0	0	0	2	0	0
4930599A14Rik	0	0	0	0	0	0	0	0	0
4930599N23Rik	1	2	0	0	0	2	0	2	2
4930599N24Rik	0	0	0	0	0	0	0	0	0
4931400O07Rik	0	0	0	0	0	0	0	0	0
4931403E22Rik	1	1	5	7	6	3	5	1	9
4931406B18Rik	0	0	0	0	0	0	0	0	0
4931406C07Rik	1117	1179	1038	1185	1124	1132	1092	1161	1279
4931406G06Rik	2	0	0	4	4	4	0	0	0
4931407E12Rik	0	0	0	0	0	0	0	0	0
4931408C20Rik	0	0	0	0	0	0	0	0	0
4931412I15Rik	0	0	0	2	0	0	0	0	0
4931413I07Rik	0	0	0	0	0	0	0	0	0
4931413K12Rik	0	0	0	0	0	0	0	0	0
4931414P19Rik	701	754	695	699	591	706	591	681	694
4931415C17Rik	24	9	22	14	24	13	10	14	18
4931417E11Rik	0	0	0	0	0	0	0	0	0
4931419H13Rik	0	0	0	0	0	0	0	0	0
4931420L22Rik	0	0	0	0	0	0	0	0	0
4931422A03Rik	2	1	0	4	2	3	1	0	3
4931428F04Rik	1308	1347	1226	1591	1713	1718	1318	1444	1656
4931428L18Rik	0	0	0	3	0	0	0	0	0
4931429L15Rik	1	0	2	2	2	0	4	8	5
4931429P17Rik	0	0	0	0	0	0	0	0	0
4931431B13Rik	0	0	0	0	0	0	1	0	0
4931431C16Rik	2	0	0	0	6	10	2	2	0
4931439C15Rik	0	0	0	0	2	0	0	0	0
4931440P22Rik	28	70	45	46	55	22	14	22	32
4932411K12Rik	0	4	0	2	0	2	0	3	0
4932411N23Rik	0	0	0	0	0	0	0	0	0
4932412D23Rik	0	2	0	0	0	0	0	0	0
4932413F04Rik	0	2	0	0	0	0	0	0	0
4932414J04Rik	0	0	0	0	0	0	0	0	0
4932414N04Rik	0	0	0	0	0	0	0	0	0
4932415D10Rik	0	4	0	0	0	2	0	2	0
4932415M13Rik	0	0	0	2	0	4	2	0	2
4932416K20Rik	0	0	0	0	0	0	2	0	0
4932422M17Rik	46	37	43	39	39	36	22	22	15
4932429P05Rik	0	0	0	0	0	0	0	0	0
4932431L22Rik	0	0	0	0	0	0	0	0	0
4932431P20Rik	0	2	0	0	0	2	0	0	0
4932435O22Rik	22	28	16	23	12	24	20	25	39
4932438A13Rik	2386	1952	1966	1701	1948	1781	1311	1730	2135
4932438H23Rik	1	2	4	0	3	0	0	0	2
4932441J04Rik	0	0	0	0	0	0	0	0	0
4932442E05Rik	1	4	3	1	1	2	0	3	2
4932443L11Rik	1	2	0	2	4	0	0	0	2
4932702P03Rik	7	6	10	0	10	3	2	6	6
4933400A11Rik	0	0	0	0	0	0	0	0	0
4933400B14Rik	0	0	0	0	0	0	0	0	0
4933400C23Rik	0	0	0	0	0	0	0	0	0
4933400F21Rik	0	0	0	0	0	0	0	0	0
4933400L20Rik	0	0	0	0	0	0	0	0	0
4933401B06Rik	0	0	0	0	0	0	0	0	0
4933401D09Rik	0	2	0	0	0	0	0	0	0
4933401H06Rik	0	0	0	0	0	0	0	0	0
4933401J01Rik	0	0	0	0	0	0	0	0	0
4933401L05Rik	0	0	0	0	0	0	0	0	0
4933402C05Rik	0	0	0	0	0	0	0	0	0
4933402C06Rik	0	0	0	0	0	0	0	0	0
4933402D24Rik	0	0	0	0	0	0	0	2	0
4933402J07Rik	0	0	0	0	0	0	0	3	8
4933402J10Rik	0	0	0	0	0	0	0	0	0
4933402J15Rik	0	0	0	0	0	0	0	0	0
4933402N03Rik	0	0	0	0	0	0	0	0	0
4933402N22Rik	0	0	0	0	0	0	0	0	0
4933403J19Rik	0	0	0	0	0	0	0	0	0
4933403L11Rik	0	0	0	0	1	0	0	0	0
4933403O08Rik	0	0	0	0	0	0	0	0	0
4933404G15Rik	0	0	0	0	0	0	0	0	0
4933404I11Rik	0	0	0	0	0	0	0	0	0
4933404K08Rik	0	0	0	0	0	0	0	0	0
4933404K13Rik	0	0	0	0	0	0	0	0	2
4933404O12Rik	1556	1545	1460	1498	1637	1548	1108	1093	1217
4933405D12Rik	4	0	0	3	4	0	4	2	1
4933405E24Rik	0	0	0	0	0	0	0	0	0
4933405L10Rik	12	31	4	21	8	11	5	12	5
4933405O20Rik	0	0	0	0	0	0	0	0	0
4933406B15Rik	0	6	4	4	2	4	0	3	0
4933406B17Rik	0	1	0	0	0	0	0	0	2
4933406C10Rik	8	12	2	2	9	4	6	6	7
4933406D12Rik	0	0	0	0	0	0	0	0	0
4933406F09Rik	0	0	0	0	0	0	0	0	0
4933406G16Rik	0	0	2	0	0	0	0	0	2
4933406I18Rik	6	5	5	2	5	2	3	2	1
4933406J09Rik	6	0	0	0	0	0	0	0	0
4933406J10Rik	0	0	0	0	0	0	0	0	0
4933406K04Rik	0	0	0	0	0	0	0	0	0
4933406L23Rik	0	0	0	0	0	0	0	0	0
4933406P04Rik	24	26	28	26	52	18	22	12	16
4933407E24Rik	0	0	0	0	0	0	0	0	0
4933407I05Rik	0	0	0	0	0	0	0	0	0
4933407I08Rik	0	0	0	0	0	0	0	0	0
4933407K13Rik	307	225	252	317	267	286	212	230	304
4933407L21Rik	80	102	76	59	78	34	40	73	70
4933408A14Rik	0	0	0	0	0	0	0	0	0
4933408J17Rik	15	22	11	28	16	11	6	14	13
4933408N05Rik	0	0	0	0	0	0	0	0	0
4933409D19Rik	0	0	0	0	0	0	0	0	0
4933409F18Rik	0	0	0	0	0	0	0	0	0
4933409G03Rik	0	0	0	0	0	0	0	0	0
4933409K07Rik	0	0	0	0	0	0	0	0	0
4933411E02Rik	0	0	0	0	0	0	0	0	0
4933411E06Rik	0	0	0	0	0	0	0	0	0
4933411E08Rik	0	0	0	0	0	0	0	0	0
4933411G06Rik	0	0	0	0	0	0	0	0	0
4933411K16Rik	17	8	1	2	1	6	6	10	17
4933411O13Rik	0	0	4	0	0	0	0	0	0
4933412A08Rik	6	1	18	4	2	6	2	1	7
4933412E12Rik	71	82	61	55	40	47	72	49	84
4933412E24Rik	0	0	0	0	0	0	2	0	0
4933412L11Rik	0	0	0	0	0	0	0	0	0
4933412O06Rik	0	0	0	0	0	0	0	0	0
4933413C19Rik	0	0	0	0	2	4	0	2	2
4933413J09Rik	2	0	0	4	0	0	0	0	0
4933413L06Rik	0	0	0	0	0	0	0	0	0
4933414I15Rik	0	0	0	0	0	0	0	0	0
4933415A04Rik	79	89	92	96	116	115	66	68	81
4933415J04Rik	0	0	0	0	0	0	0	0	0
4933416E03Rik	0	0	0	1	0	0	0	0	0
4933416E14Rik	0	0	0	0	0	0	0	0	6
4933416I08Rik	0	0	0	0	0	2	1	0	0
4933416M07Rik	0	0	0	1	0	0	3	0	0
4933416O17Rik	0	0	0	0	0	0	0	0	0
4933417A18Rik	0	0	0	0	0	0	0	0	0
4933417C20Rik	27	20	38	24	31	14	9	18	20
4933417D19Rik	6	2	3	2	2	0	3	0	2
4933417E11Rik	0	0	0	0	0	0	0	0	0
4933417G07Rik	0	0	0	0	0	1	0	0	1
4933417O13Rik	0	0	0	0	0	0	0	0	0
4933421A08Rik	66	51	38	50	55	35	46	34	50
4933421D24Rik	0	0	0	0	0	0	0	0	0
4933421I07Rik	0	0	0	0	0	0	0	0	0
4933421O10Rik	436	378	356	475	478	383	304	370	503
4933422A05Rik	2	0	0	6	3	2	3	0	3
4933423L19Rik	0	0	0	0	0	0	0	0	0
4933423P22Rik	0	0	0	0	0	0	0	0	0
4933424G05Rik	1	0	0	0	2	2	0	2	1
4933424G06Rik	0	0	2	2	4	2	5	6	3
4933424H11Rik	0	0	0	0	0	0	0	0	0
4933424L21Rik	0	0	0	0	0	0	0	0	0
4933424M12Rik	2	0	0	0	5	0	8	2	2
4933424N20Rik	0	0	0	0	0	0	0	1	0
4933425B07Rik	0	0	0	0	0	0	0	0	0
4933425D22Rik	80	59	84	53	70	73	70	47	32
4933425M03Rik	0	0	0	0	0	0	0	0	0
4933426B08Rik	2	0	3	5	9	3	7	1	4
4933426K07Rik	0	0	0	0	0	0	0	0	0
4933427D06Rik	0	2	0	0	0	2	0	0	0
4933427D14Rik	12	21	16	26	15	16	8	12	16
4933427E11Rik	14	4	4	12	8	4	6	2	11
4933427E13Rik	0	0	0	0	0	0	0	0	0
4933427G23Rik	0	0	0	2	3	2	7	4	6
4933427I04Rik	0	0	0	0	0	0	0	0	0
4933427I22Rik	12	7	5	17	15	16	10	18	13
4933427J07Rik	0	0	0	1	2	0	0	0	0
4933428C19Rik	2	0	0	0	0	0	0	0	0
4933428G20Rik	2	4	1	10	11	4	0	0	2
4933428M09Rik	0	0	0	0	0	0	10	0	2
4933428P19Rik	8	4	0	5	0	2	6	6	0
4933429H19Rik	14	5	8	8	6	12	2	6	6
4933429O19Rik	0	0	1	0	0	0	0	0	0
4933430A20Rik	0	0	0	0	0	0	0	0	0
4933430H06Rik	0	0	0	2	0	0	0	2	0
4933430H16Rik	0	0	0	0	0	0	0	0	0
4933430I17Rik	62	67	76	69	94	38	80	65	116
4933430L12Rik	0	0	0	0	0	0	0	0	0
4933430M04Rik	0	2	4	0	0	0	0	2	8
4933430N04Rik	0	0	0	0	0	0	0	0	0
4933431C10Rik	0	0	0	0	0	0	0	0	0
4933431E20Rik	2535	2432	2304	2216	2205	2180	2067	2134	2667
4933431G14Rik	2	2	0	10	4	4	0	0	4
4933431J24Rik	0	0	0	0	0	0	0	0	0
4933431K14Rik	86	129	125	201	171	196	93	90	114
4933431K23Rik	0	0	0	0	0	0	0	0	0
4933431M02Rik	0	0	0	0	0	0	0	0	0
4933432G23Rik	0	0	0	0	0	0	0	0	0
4933432I03Rik	0	0	0	2	0	0	0	1	2
4933432I09Rik	1	0	2	4	0	4	0	0	7
4933432K03Rik	0	0	0	0	0	2	0	0	0
4933433F19Rik	0	0	0	0	0	0	0	0	0
4933433G08Rik	0	0	0	0	0	0	0	0	0
4933433G15Rik	10	16	2	16	13	13	4	11	16
4933433G19Rik	0	3	0	2	0	2	2	0	2
4933433H22Rik	0	2	0	0	3	0	0	12	15
4933433N18Rik	0	0	0	0	0	0	0	0	0
4933434E20Rik	924	925	849	915	784	868	778	779	972
4933434M16Rik	0	0	0	0	0	0	0	2	0
4933434P08Rik	0	0	0	0	0	0	0	0	0
4933435E02Rik	0	0	0	0	0	0	0	0	0
4933435F18Rik	0	0	0	0	0	0	0	0	0
4933435G04Rik	23	29	25	34	21	18	50	83	59
4933436E23Rik	0	0	0	0	0	0	0	0	0
4933436F18Rik	4	8	0	3	2	2	6	3	11
4933436H12Rik	0	0	0	0	0	0	0	0	0
4933436I01Rik	0	0	0	0	0	0	0	0	0
4933436I20Rik	0	0	0	0	0	0	0	0	0
4933436N17Rik	0	0	0	0	0	0	0	0	0
4933436P19Rik	2	2	0	2	0	0	0	0	2
4933437G19Rik	22	6	14	8	10	14	16	14	10
4933438A12Rik	0	0	0	0	0	0	0	4	0
4933438B17Rik	0	0	0	0	0	0	0	0	0
4933438K21Rik	0	0	0	0	0	0	0	0	0
4933439C10Rik	575	494	492	487	519	553	435	499	587
4933439J24Rik	0	0	0	0	0	2	0	0	0
4933439K11Rik	0	0	0	0	0	0	0	0	0
4933439N06Rik	0	0	0	0	0	0	0	0	0
4933439N14Rik	0	0	2	0	0	0	0	0	4
4933440J02Rik	0	0	0	0	0	0	0	0	0
4933440M02Rik	6	0	0	4	2	0	0	2	0
4933440N22Rik	62	58	34	85	87	80	72	82	84
5_8S_rRNA	0	0	0	0	0	0	0	0	0
5_8S_rRNA	0	2	4	2	2	2	2	0	2
5031410I06Rik	0	0	0	0	0	0	0	0	0
5031415H12Rik	0	0	0	0	0	0	0	0	0
5031425E22Rik	1145	1053	1102	1066	1051	1029	822	848	981
5031425F14Rik	0	0	0	0	0	0	0	0	0
5031434C07Rik	22	18	10	10	10	4	73	57	45
5031434O11Rik	91	91	82	86	97	95	46	88	75
5031439G07Rik	4227	4336	3778	4362	4563	4375	3325	3692	3996
5033403F01Rik	18	14	34	28	25	25	17	24	28
5033403H07Rik	0	0	0	0	0	0	0	0	0
5033404E19Rik	0	3	0	0	2	2	0	0	0
5033406O09Rik	14	36	30	14	22	9	80	109	141
5033417F24Rik	48	24	35	33	28	31	19	21	42
5033421B08Rik	15	6	5	26	20	8	16	13	12
5033423K11Rik	0	0	0	2	0	2	0	0	0
5033424D13Rik	0	0	0	0	0	0	0	0	0
5033425B01Rik	0	0	0	0	0	0	0	0	0
5033426E14Rik	0	0	0	0	0	0	0	0	0
5033426O07Rik	0	0	0	0	0	0	0	0	2
5033430I15Rik	25	28	24	64	25	42	25	25	37
5330406M23Rik	0	0	0	0	0	2	6	2	0
5330409N07Rik	1	0	0	5	0	2	0	0	0
5330411J11Rik	0	0	0	0	0	0	0	0	0
5330411O13Rik	0	0	0	0	0	0	2	0	0
5330413D20Rik	0	0	0	0	0	0	0	0	0
5330413P13Rik	14	9	21	24	26	16	12	25	28
5330416C01Rik	10	15	10	8	23	20	29	39	32
5330417H12Rik	0	0	0	0	0	0	0	0	0
5330425B07Rik	0	0	0	0	0	0	0	0	0
5330426L24Rik	0	0	0	0	0	0	0	0	0
5330429C05Rik	0	0	0	0	0	0	0	0	0
5330431K02Rik	5	6	2	6	3	10	4	4	6
5330432J10Rik	8	2	4	6	5	10	6	6	4
5330434G04Rik	57	48	46	66	92	66	49	59	51
5330437M03Rik	0	0	0	0	0	0	0	0	0
5330438D12Rik	104	104	114	138	153	117	81	102	80
5330438I03Rik	0	0	0	3	2	2	0	0	0
5330439A09Rik	0	0	0	0	0	0	0	0	0
5330439B14Rik	2	0	0	0	2	2	0	2	0
5330439K02Rik	47	27	13	39	33	25	31	24	40
5330439M10Rik	0	0	0	0	0	0	0	0	2
5430400D12Rik	9	10	10	4	2	4	4	2	6
5430401F13Rik	0	0	0	0	0	0	0	0	0
5430401H09Rik	0	0	0	0	0	0	5	6	2
5430402E10Rik	0	0	0	0	0	0	0	0	0
5430402O13Rik	17	19	27	23	31	18	8	8	14
5430402P08Rik	0	0	0	0	0	0	0	0	0
5430403G16Rik	175	213	169	296	233	315	226	202	199
5430403N17Rik	0	0	0	0	0	0	2	0	4
5430405H02Rik	241	232	199	248	219	204	156	212	286
5430414B19Rik	30	13	7	21	11	19	8	14	12
5430416N02Rik	963	981	867	1201	973	992	878	830	1119
5430420F09Rik	0	0	0	0	0	0	0	0	0
5430421F17Rik	0	0	0	2	0	0	8	6	8
5430425E15Rik	0	0	0	0	0	0	0	0	0
5430425K12Rik	0	0	0	0	0	0	0	0	0
5430427M07Rik	0	0	0	0	0	0	0	0	0
5430427N15Rik	10	16	6	4	18	12	4	10	12
5430430B14Rik	31	52	26	38	21	18	20	18	47
5430430K15Rik	0	0	0	0	4	2	0	0	0
5430431A17Rik	1	1	2	0	8	3	6	2	4
5430433H01Rik	0	0	0	0	1	0	0	0	0
5430434F05Rik	0	0	0	0	0	0	0	4	0
5430434I15Rik	0	0	0	0	0	0	0	0	0
5430435K18Rik	0	0	0	0	0	0	0	0	0
5430437J10Rik	0	0	0	0	0	4	0	0	0
5430440P10Rik	0	0	2	0	0	0	0	0	2
5530400C23Rik	0	0	0	0	0	0	0	0	0
5530400K19Rik	1	6	0	0	0	0	0	0	2
5530401A14Rik	0	3	0	6	10	4	4	2	0
5530402G07Rik	0	0	2	0	0	0	0	0	0
5530601H04Rik	547	539	431	734	665	709	453	420	575
5730403I07Rik	0	2	0	0	0	0	0	0	0
5730405O15Rik	30	30	23	11	13	28	22	13	30
5730408A14Rik	0	0	0	0	0	0	0	0	0
5730409E04Rik	2	0	2	0	0	0	2	4	2
5730412P04Rik	0	0	0	0	0	0	0	0	0
5730414N17Rik	53	51	25	91	34	54	14	41	42
5730416F02Rik	0	0	0	0	0	0	1	0	0
5730419F03Rik	0	0	0	0	0	0	0	0	0
5730420D15Rik	8	6	3	10	19	9	5	6	12
5730435O14Rik	0	2	0	0	0	0	0	0	0
5730437C11Rik	0	0	0	0	0	0	0	0	0
5730455P16Rik	2401	2376	2163	2567	2311	2308	1810	1828	2234
5730460C07Rik	0	0	0	0	0	2	0	0	0
5730471H19Rik	406	385	282	361	441	380	433	440	542
5730480H06Rik	531	488	518	661	563	560	444	457	513
5730488B01Rik	2	2	0	0	0	0	0	0	0
5730507A11Rik	0	6	0	0	5	0	4	0	3
5730507C01Rik	0	0	0	0	0	0	0	0	0
5730521K06Rik	12	25	34	13	12	12	2	18	20
5730522E02Rik	12	10	6	31	4	11	8	2	6
5730585A16Rik	0	0	0	0	0	0	0	0	0
5730596B20Rik	0	0	0	0	0	0	0	0	0
5830405F06Rik	0	0	0	0	0	0	0	0	0
5830408C22Rik	0	2	2	0	0	0	0	0	0
5830411K02Rik	0	0	0	0	0	0	0	2	0
5830415G21Rik	0	0	0	0	0	0	0	0	0
5830416I19Rik	0	0	0	0	0	2	6	15	23
5830417I10Rik	2070	1922	1858	1811	1891	1912	1585	1917	2058
5830418P13Rik	0	0	0	0	0	0	0	0	0
5830426I08Rik	0	0	0	0	0	0	0	0	0
5830428M24Rik	0	2	0	4	2	1	6	1	13
5830432E09Rik	0	0	0	2	0	2	0	0	0
5830437K03Rik	0	0	0	0	0	0	0	0	0
5830444B04Rik	2	0	0	0	0	0	4	2	0
5830444F18Rik	0	0	0	0	0	0	0	2	2
5830448L01Rik	89	46	67	88	86	119	51	51	48
5830454E08Rik	44	56	32	44	27	39	40	28	32
5830462I19Rik	13	1	2	13	9	2	0	8	4
[truncated: 52,015 more rows]

## Sheet: rlogs
Table S4. Raw RNA sequencing data and differential gene expression analysis in SMB21 cells treated with 3µM 5-AzaC for 2 and 48 hours.
Gene Symbol	DMSO_A	DMSO_B	DMSO_C	5-AzaC_2h_A	5-AZAC_2h_B	5-AzaC_2h_C	5-AzaC_48h_C	5-AzaC_48h_B	5-AzaC_48h_C
0610009B22Rik	9.74683	9.78017	9.7974	9.78535	9.77768	9.83358	9.77868	9.77471	9.71186
0610009E02Rik	4.68238	4.67374	4.65346	4.63041	4.67023	4.67496	4.63151	4.64123	4.64206
0610009L18Rik	5.61116	5.64523	5.66851	5.65178	5.62727	5.61942	5.67087	5.67959	5.63303
0610010K14Rik	5.958	5.99287	6.00815	6.00777	5.97389	5.98456	5.98457	5.99066	5.93924
0610012G03Rik	10.2527	10.3061	10.2484	10.3559	10.2309	10.2447	10.147	10.2483	10.0675
0610030E20Rik	11.3963	11.3053	11.3032	11.3529	11.4242	11.3976	11.3881	11.2985	11.3711
0610038B21Rik	6.41057	6.43391	6.41294	6.43188	6.4281	6.43401	6.46297	6.46718	6.43261
0610040B10Rik	6.41831	6.47093	6.43056	6.48671	6.46541	6.47568	6.45002	6.48923	6.39299
1110002J07Rik	5.18206	5.21737	5.19742	5.24788	5.25672	5.21199	5.2352	5.2057	5.26253
1110002L01Rik	10.0377	9.9999	10.0561	9.97377	9.84319	9.92416	9.99207	9.97406	10.0842
1110004F10Rik	12.6186	12.6086	12.6142	12.7606	12.6549	12.6579	12.5425	12.5435	12.5106
1110006O24Rik	5.79448	5.80275	5.83548	5.82491	5.81033	5.82931	5.81253	5.79103	5.77998
1110018N20Rik	5.28441	5.24614	5.29851	5.21561	5.24266	5.24755	5.27701	5.25931	5.23259
1110019D14Rik	7.23713	7.1919	7.20457	7.20464	7.13631	7.19533	7.21329	7.15736	7.14525
1110020A21Rik	5.94643	5.8782	5.95813	5.92188	5.95793	5.91748	5.93578	5.86471	5.9066
1110032A03Rik	8.57167	8.51903	8.47037	8.61397	8.64539	8.64266	8.47936	8.51046	8.48327
1110038B12Rik	11.7745	11.797	11.7773	11.6044	11.5554	11.6095	11.7967	11.8279	11.8624
1110038F14Rik	10.9113	10.9042	10.9221	10.8904	10.7976	10.9064	10.9843	10.9638	10.9442
1110046J04Rik	4.81854	4.81634	4.81143	4.81985	4.79104	4.77474	4.78494	4.77537	4.76919
1110051M20Rik	10.1888	10.1841	10.1771	10.1775	10.1693	10.2277	10.0598	10.064	10.0332
1110059E24Rik	9.97757	10.0256	10.0515	10.1246	10.0454	9.99421	10.0071	9.99743	10.0661
1110059G10Rik	9.33895	9.29847	9.36006	9.43025	9.47391	9.47457	9.30282	9.34805	9.34677
1110065P20Rik	10.5843	10.6341	10.6349	10.6922	10.6629	10.6362	10.5358	10.5689	10.3909
1190007I07Rik	8.19142	8.14989	8.14924	8.0644	8.11271	8.05336	8.13924	8.04351	8.1394
1300002E11Rik	7.9858	7.95846	7.8987	7.94881	7.99696	8.01622	7.91057	7.92508	8.0056
1500002C15Rik	7.04607	6.96832	6.9979	6.99006	7.00828	6.98465	6.92465	6.87479	6.88409
1500004A13Rik	8.81781	8.86881	8.80783	8.83202	8.88977	8.89435	8.82376	8.81324	8.88063
1500009L16Rik	7.78211	7.78929	7.79354	7.74761	7.69053	7.71467	7.89207	7.87686	7.83719
1500011B03Rik	10.4115	10.4298	10.4019	10.4954	10.4174	10.3928	10.3552	10.38	10.4086
1500015A07Rik	8.30086	8.28551	8.29423	8.20784	8.23334	8.24387	8.12835	8.05891	8.1562
1600012H06Rik	9.97855	10.0127	10.1001	10.0964	10.0724	10.1273	10.075	10.1056	10.0765
1600014C10Rik	7.06484	7.09257	7.13914	7.13551	7.1541	7.11255	7.23439	7.21339	7.20224
1600020E01Rik	8.65459	8.67389	8.67047	8.62271	8.58007	8.6101	8.70529	8.77096	8.79546
1600023N17Rik	5.02073	5.06455	5.06452	5.09847	5.06119	5.05054	5.03897	5.0083	5.03113
1600029O15Rik	8.05615	8.02016	8.0595	7.96452	8.01125	7.91739	7.87086	7.83492	7.85775
1700001G11Rik	5.21604	5.22668	5.20376	5.21116	5.22986	5.25045	5.23208	5.18222	5.22471
1700001G17Rik	6.36897	6.3437	6.38478	6.36467	6.3709	6.36933	6.31917	6.26204	6.32785
1700001O22Rik	10.2777	10.2888	10.3285	10.0757	10.1497	10.1954	10.1338	10.1124	10.0752
1700001P01Rik	4.09305	4.07947	4.07566	4.11095	4.07755	4.09738	4.07976	4.07719	4.09189
1700003E16Rik	4.95693	4.94791	4.94347	4.9765	5.01839	4.9687	5.01868	5.01062	5.04083
1700007L15Rik	7.1522	7.11846	7.18049	7.16356	7.1409	7.12391	7.07852	7.16371	7.11
1700008J07Rik	8.18087	8.17665	8.13297	8.19481	8.06705	8.11964	7.98822	8.07443	8.09892
1700012D14Rik	5.97084	5.96267	5.969	5.91364	5.94778	5.90401	6.00027	5.98079	5.98461
1700016P03Rik	4.82974	4.85316	4.79696	4.7906	4.81287	4.81268	4.81174	4.85656	4.83824
1700017B05Rik	10.8619	10.885	10.9026	11.0158	11.059	11.0175	11.0191	11.0431	10.9273
1700019D03Rik	4.81448	4.79893	4.8024	4.81865	4.77902	4.80832	4.81009	4.85461	4.85125
1700022I11Rik	5.02011	5.01371	4.95942	5.05097	4.98211	4.9706	4.97411	4.9847	4.99864
1700022N22Rik	4.75661	4.76084	4.71947	4.71537	4.75088	4.7375	4.7556	4.73212	4.73179
1700025G04Rik	12.5989	12.6512	12.6379	12.4757	12.5425	12.5476	12.5799	12.5563	12.552
1700028J19Rik	4.35379	4.32237	4.36749	4.33883	4.33648	4.36331	4.34229	4.34859	4.32327
1700029I15Rik	4.95497	4.93106	4.96199	4.91158	4.91391	4.92498	4.95622	4.93465	4.96149
1700029J07Rik	5.99211	5.97053	5.95705	5.94798	5.94396	5.93154	5.93708	5.86047	5.93127
1700030J22Rik	6.12973	6.17597	6.17314	6.19713	6.14381	6.23171	6.25143	6.24547	6.25942
1700030K09Rik	9.95173	9.87258	9.95528	9.92974	9.971	9.93851	9.86841	9.78426	9.86949
1700034H15Rik	5.7033	5.71609	5.73162	5.74143	5.75711	5.79453	5.77653	5.7444	5.70777
1700037C18Rik	6.64773	6.68172	6.66529	6.72114	6.6784	6.67168	6.59586	6.63325	6.68894
1700037H04Rik	10.6932	10.7047	10.7082	10.7031	10.6627	10.7314	10.7873	10.709	10.7105
1700040D17Rik	6.90701	6.9385	6.91898	6.9699	6.93791	6.93762	6.82555	6.82737	6.83698
1700052K11Rik	8.61262	8.59571	8.56404	8.61762	8.619	8.65004	8.55774	8.64592	8.54378
1700055D18Rik	4.68145	4.67238	4.68664	4.6864	4.70434	4.73778	4.68822	4.68416	4.69178
1700056E22Rik	4.59184	4.62299	4.606	4.62512	4.61708	4.63048	4.59928	4.5932	4.60206
1700056N10Rik	4.28913	4.26432	4.27284	4.30236	4.28294	4.30519	4.28368	4.27226	4.30395
1700065D16Rik	5.95273	5.9612	5.96319	6.08682	6.08438	6.08896	5.92994	5.9315	5.94415
1700066M21Rik	10.1771	10.1872	10.0727	10.2883	10.2062	10.2479	10.1158	10.0552	10.201
1700084E18Rik	5.09187	5.09181	5.14144	5.12291	5.13147	5.07909	5.14882	5.0632	5.07564
1700086O06Rik	8.38126	8.42243	8.41042	8.48952	8.45698	8.4079	8.33155	8.24641	8.34452
1700086P04Rik	5.31651	5.26404	5.25164	5.27184	5.26279	5.2497	5.30041	5.2248	5.28794
1700088E04Rik	5.68657	5.71173	5.6714	5.69978	5.71306	5.67762	5.73419	5.76733	5.75803
1700092M07Rik	4.81425	4.82284	4.81012	4.76617	4.82373	4.8152	4.80329	4.7934	4.84657
1700094D03Rik	5.45464	5.47128	5.4563	5.43257	5.45356	5.46998	5.41482	5.48744	5.45931
1700096K18Rik	7.12766	7.09473	7.1479	7.1268	7.08692	7.0935	7.05345	7.10833	7.05373
1700102H20Rik	6.14933	6.15126	6.17494	6.15078	6.15486	6.20666	6.14412	6.19617	6.1338
1700109H08Rik	6.60067	6.52097	6.5236	6.48075	6.48423	6.53948	6.48684	6.49411	6.51439
1700113A16Rik	6.16356	6.17707	6.1263	6.21031	6.16721	6.13765	6.12926	6.15376	6.1161
1700120C14Rik	5.70623	5.69562	5.69087	5.72462	5.68823	5.77386	5.69156	5.68132	5.69402
1700123M08Rik	5.43442	5.49627	5.46258	5.44999	5.43103	5.42955	5.41813	5.43455	5.45826
1700123O20Rik	10.2299	10.2335	10.3159	10.3006	10.2881	10.2919	10.2962	10.3177	10.3139
1700124L16Rik	4.60655	4.59546	4.58207	4.59794	4.58482	4.58644	4.61259	4.63195	4.57859
1810009A15Rik	4.61781	4.60425	4.62091	4.64394	4.6362	4.62702	4.62272	4.63121	4.65047
1810010H24Rik	5.51495	5.51067	5.51077	5.45883	5.50336	5.50676	5.55251	5.49187	5.53873
1810013L24Rik	10.655	10.6611	10.6282	10.8297	10.8566	10.8773	10.6757	10.7516	10.6517
1810014B01Rik	9.0094	8.94408	8.95217	8.94562	8.90657	8.95907	8.73891	8.83274	8.84437
1810019N24Rik	4.42496	4.46321	4.46265	4.45908	4.43222	4.4452	4.46276	4.47818	4.4397
1810024B03Rik	6.8966	6.79669	6.85585	6.83256	6.84776	6.89026	6.83397	6.80206	6.78395
1810030O07Rik	10.3742	10.3278	10.3368	10.4171	10.3325	10.3054	10.251	10.2905	10.2881
1810037I17Rik	10.4358	10.4018	10.4054	10.4031	10.2737	10.3232	10.3541	10.3651	10.2815
1810041H14Rik	4.26372	4.23962	4.24537	4.23141	4.23121	4.22106	4.21479	4.23305	4.21803
1810044D09Rik	7.20253	7.26875	7.23861	7.22677	7.21569	7.16908	7.16029	7.14167	7.13446
1810055G02Rik	10.7928	10.8086	10.7819	10.8466	10.8361	10.8991	10.8348	10.8269	10.7741
1810058I24Rik	11.0534	10.9531	10.9872	11.0234	10.9567	11.0053	11.1099	11.1048	11.087
2010001A14Rik	6.39873	6.4217	6.38747	6.49546	6.4142	6.39428	6.31985	6.37763	6.36448
2010110K18Rik	6.02194	6.07491	6.11259	6.07187	6.08459	6.05065	6.04583	6.04754	6.06669
2010204K13Rik	8.32777	8.38209	8.32891	8.32154	8.31558	8.26014	8.26625	8.36451	8.3047
2010315B03Rik	5.43238	5.46981	5.49772	5.47748	5.53579	5.48704	5.48132	5.48388	5.53572
2010320M18Rik	8.03299	7.97526	8.07026	8.05713	8.00492	8.03417	8.05994	8.06739	7.98612
2210016L21Rik	10.5309	10.6432	10.5672	10.5334	10.5705	10.5056	10.4346	10.6147	10.4463
2210406O10Rik	4.17098	4.16641	4.18979	4.17851	4.17595	4.16083	4.164	4.19752	4.17655
2210408I21Rik	7.81597	7.84338	7.87371	7.99348	7.87741	7.87796	7.80387	7.8147	7.74892
2300009A05Rik	9.08495	9.08155	9.09869	9.0828	9.04273	9.1313	9.04297	8.94128	8.93189
2310009B15Rik	9.50981	9.53853	9.47609	9.57099	9.42914	9.43597	9.45347	9.38028	9.37433
2310010J17Rik	6.21786	6.21009	6.15612	6.21556	6.18259	6.17343	6.16712	6.1537	6.19489
2310011J03Rik	10.6137	10.6281	10.7082	10.7622	10.7075	10.7646	10.6225	10.6425	10.559
2310014F06Rik	4.45371	4.45368	4.47462	4.47671	4.499	4.52356	4.4567	4.47208	4.48212
2310015A10Rik	7.49186	7.52588	7.46	7.39621	7.49523	7.43685	7.59325	7.47158	7.45196
2310022A10Rik	10.4786	10.4495	10.4441	10.5409	10.5556	10.5475	10.3676	10.4493	10.3158
2310022B05Rik	13.4392	13.4812	13.4706	13.4497	13.4451	13.4663	13.3807	13.4242	13.3736
2310033P09Rik	10.1271	10.1241	10.1495	10.1013	10.1896	10.2061	10.0262	10.0427	9.98766
2310034G01Rik	6.39865	6.3833	6.37791	6.32733	6.3678	6.37558	6.41549	6.37805	6.34401
2310039H08Rik	9.31744	9.40525	9.34568	9.46781	9.37703	9.38923	9.31811	9.32815	9.21384
2310040G24Rik	8.3523	8.39104	8.30664	8.34235	8.33075	8.351	8.3779	8.38454	8.38799
2310057M21Rik	9.54761	9.50012	9.57627	9.7108	9.68732	9.72802	9.5984	9.53263	9.47491
2310058D17Rik	7.90548	7.91953	7.87973	7.92357	7.90655	7.80072	7.87837	7.93778	7.93532
2310061I04Rik	10.5922	10.611	10.5901	10.5012	10.6005	10.5553	10.6558	10.6056	10.6685
2310068J16Rik	4.70238	4.69115	4.67883	4.72404	4.72073	4.72985	4.70567	4.70127	4.73059
2410002F23Rik	11.7069	11.6313	11.7078	11.9093	11.9554	11.9318	11.6936	11.6829	11.7502
2410004B18Rik	10.032	9.99985	10.0152	10.1044	10.0158	10.082	9.95352	9.91112	9.8374
2410006H16Rik	11.5709	11.6336	11.6798	11.6693	11.5119	11.5013	11.779	11.8567	11.7878
2410022M11Rik	7.3463	7.27402	7.30035	7.24814	7.21685	7.37334	7.28289	7.26899	7.20543
2500002B13Rik	7.68718	7.75087	7.72931	7.60275	7.62658	7.61984	7.58494	7.63396	7.62174
2500004C02Rik	7.74736	7.69171	7.6799	7.64194	7.65267	7.74736	7.68888	7.69855	7.69897
2510009E07Rik	10.3581	10.3882	10.3195	10.402	10.3995	10.4373	10.3774	10.2779	10.3486
2510016D11Rik	10.6543	10.5764	10.6101	10.6313	10.6483	10.6432	10.4279	10.4018	10.39
2510039O18Rik	11.1252	11.0942	11.2106	11.195	11.2819	11.2235	11.1935	11.2234	11.1313
2510046G10Rik	7.06976	7.05749	7.14465	7.04733	7.03922	7.10766	6.98984	6.97752	7.01536
2610001J05Rik	10.8786	10.8942	10.8994	10.8514	10.8303	10.8868	10.7134	10.7617	10.7184
2610002M06Rik	9.6899	9.71857	9.66917	9.66592	9.64929	9.58567	9.76277	9.78702	9.73536
2610005L07Rik	9.04509	9.08697	9.31668	9.15937	9.24955	9.19314	9.12035	9.16559	9.16324
2610008E11Rik	10.1471	10.1458	10.1754	10.3636	10.2992	10.3068	10.2544	10.1668	10.342
2610017A05Rik	6.23262	6.31421	6.25979	6.26565	6.19729	6.20802	6.245	6.2552	6.25853
2610020C07Rik	7.30563	7.30854	7.25254	7.25875	7.24952	7.22345	7.25128	7.18081	7.19125
2610021A01Rik	10.4749	10.4573	10.4516	10.4303	10.4063	10.423	10.3877	10.3725	10.405
2610035D17Rik	8.07825	8.09155	8.11348	8.06316	8.02419	8.14307	7.96208	8.06868	8.08438
2610035F20Rik	9.53918	9.5132	9.5716	9.38044	9.4	9.42291	9.45276	9.40304	9.42055
2610037D02Rik	7.08599	7.06525	7.15415	7.04995	7.07168	7.04268	6.99825	6.99229	7.06318
2610044O15Rik8	9.77616	9.64419	9.70435	9.8313	9.76348	9.78122	9.75509	9.70225	9.73225
2610203C22Rik	5.2688	5.2232	5.23489	5.21026	5.24826	5.1932	5.28628	5.31058	5.33145
2610301B20Rik	10.0958	10.0653	10.0725	10.1909	10.1688	10.1635	10.2394	10.1846	10.2268
2610306M01Rik	8.83261	8.76888	8.85578	8.72627	8.7186	8.7187	8.76261	8.77672	8.67715
2610307P16Rik	5.66246	5.64361	5.62967	5.64017	5.62763	5.64186	5.67555	5.69115	5.67592
2610318N02Rik	9.02322	8.95918	9.06347	9.11634	9.07077	9.11466	9.34235	9.30663	9.28556
2610507B11Rik	14.2384	14.229	14.2255	14.1828	14.2543	14.247	14.2804	14.2651	14.2872
2610507I01Rik	8.41132	8.44976	8.44904	8.39864	8.44143	8.39971	8.46493	8.43039	8.42657
2610528A11Rik	6.05998	6.07346	6.06238	6.09176	6.09471	6.15142	6.33126	6.26757	6.35745
2700038G22Rik	8.78088	8.75293	8.79	8.805	8.7644	8.7616	8.7378	8.71909	8.82014
2700046A07Rik	7.30354	7.33114	7.28796	7.23557	7.37151	7.28032	7.55916	7.41571	7.50057
2700046G09Rik	6.96168	6.95609	6.91129	7.04054	6.96235	6.98322	6.9521	6.9636	6.87979
2700049A03Rik	11.5167	11.4384	11.4763	11.1175	11.172	11.2063	11.3512	11.3926	11.4469
2700054A10Rik	6.88369	6.82176	6.84763	6.82703	6.815	6.8166	6.80216	6.78402	6.85132
2700062C07Rik	9.02311	9.01644	8.98921	9.08083	9.18036	9.08197	9.07671	8.95983	9.03919
2700097O09Rik	9.37812	9.37507	9.34833	9.28146	9.23212	9.24886	9.33451	9.34908	9.33977
2700099C18Rik	9.5238	9.51293	9.53974	9.40996	9.51869	9.42746	9.35945	9.3563	9.52008
2810001G20Rik	9.28636	9.15612	9.26892	9.19843	9.2033	9.17126	9.15861	9.18528	9.149
2810002D19Rik	8.69416	8.74375	8.74903	8.65455	8.5622	8.59462	8.72562	8.6576	8.75005
2810004N23Rik	11.8673	11.8215	11.803	11.8216	11.8033	11.8197	11.82	11.8047	11.797
2810013P06Rik	9.85323	9.85845	9.95174	10.008	9.96919	9.9133	9.90104	9.88383	9.80726
2810021J22Rik	9.10336	9.1228	9.0749	9.01914	9.07619	9.04703	9.17371	8.98361	9.10238
2810025M15Rik	11.7312	11.6867	11.7303	11.7292	11.6743	11.6766	11.6969	11.7394	11.6811
2810029C07Rik	7.47374	7.45607	7.48371	7.54211	7.49051	7.55959	7.66839	7.60589	7.71742
2810032G03Rik	9.45606	9.45718	9.48975	9.43041	9.46856	9.41549	9.26341	9.28585	9.26622
2810039B14Rik	6.59228	6.56602	6.57885	6.53346	6.59078	6.60545	6.56491	6.53225	6.54367
2810049E08Rik	4.69182	4.66066	4.66526	4.7147	4.69032	4.69935	4.66321	4.66758	4.66175
2810402E24Rik	8.73286	8.73585	8.75753	8.82184	8.80985	8.76611	8.60226	8.60172	8.59666
2810403D21Rik	6.68442	6.68808	6.62807	6.74636	6.74246	6.77222	6.72621	6.6519	6.68731
2810405F17Rik	5.85668	5.91894	5.9105	5.90243	5.9445	5.90666	5.91679	5.83798	5.86352
2810408A11Rik	8.41814	8.39738	8.35534	8.2996	8.36677	8.36686	8.32631	8.24358	8.26004
2810408I11Rik	7.69133	7.67149	7.64216	7.6838	7.6708	7.67148	7.63679	7.62628	7.63135
2810410L24Rik	9.16039	9.13491	9.23585	9.1546	9.19754	9.14926	9.09736	9.08882	9.09432
2810414N06Rik	6.60555	6.56715	6.57496	6.54958	6.5581	6.50651	6.49261	6.54906	6.51969
2810429I04Rik	8.99811	8.98692	8.9745	8.93767	8.88194	8.96701	8.73914	8.82345	8.89854
2810454H06Rik	6.45676	6.52179	6.51412	6.51323	6.4996	6.50614	6.3913	6.43074	6.5234
2810455O05Rik	4.91731	4.90198	4.92101	4.92935	4.89604	4.90952	4.92926	4.89259	4.89238
2900026A02Rik	9.81169	9.78914	9.80691	9.69775	9.79459	9.82809	9.88786	9.89179	9.89799
2900052L18Rik	8.00714	7.99827	7.99525	8.00514	8.02683	8.02316	8.00189	7.99507	8.0141
2900060N12Rik	4.69457	4.76082	4.68633	4.67951	4.69069	4.68561	4.69066	4.7042	4.68232
2900076A07Rik	7.48738	7.43082	7.42132	7.52996	7.43081	7.48097	7.41953	7.43787	7.43679
2900093K20Rik	6.39241	6.41883	6.41563	6.39215	6.35658	6.40429	6.35434	6.32873	6.38103
3000002C10Rik	7.57642	7.58405	7.62106	7.5531	7.56371	7.55094	7.58378	7.57319	7.61458
3010001F23Rik	5.50841	5.52532	5.50658	5.51988	5.49629	5.54088	5.52129	5.51112	5.50631
3010003L21Rik	7.3806	7.31141	7.36852	7.3838	7.36848	7.40716	7.3926	7.4294	7.44667
3110001I22Rik	7.74116	7.72682	7.79389	7.82109	7.82251	7.82225	7.70196	7.72395	7.72578
3110009E18Rik	7.7005	7.68028	7.69869	7.6977	7.74301	7.64675	7.65911	7.65047	7.58603
3110021N24Rik	4.28952	4.29396	4.27695	4.31602	4.28543	4.31447	4.28424	4.27603	4.29062
3110039M20Rik	5.3319	5.31629	5.37282	5.36922	5.3675	5.35996	5.35356	5.30079	5.34493
3110040N11Rik	8.57977	8.59699	8.64202	8.5761	8.56689	8.53016	8.64001	8.57911	8.45712
3110045C21Rik	7.07793	7.03251	7.0923	6.99447	7.1109	6.98868	7.03365	6.96129	7.02045
3110056K07Rik	7.85621	7.95938	7.97911	7.95035	7.95697	7.90737	7.86842	7.84448	7.85077
3110082I17Rik	10.1369	10.1794	10.149	10.1469	10.141	10.1661	9.84557	9.93547	9.89164
3110082J24Rik	4.79173	4.81991	4.80791	4.81512	4.81654	4.79903	4.77756	4.80918	4.76578
3110083C13Rik	7.27907	7.23944	7.31123	7.32383	7.23351	7.31714	7.24193	7.24413	7.23721
3300002I08Rik	6.54329	6.49495	6.51931	6.45081	6.50661	6.47144	6.48228	6.48203	6.48414
3830406C13Rik	8.92639	9.01402	8.89151	8.93311	8.85083	8.88562	8.95594	8.80884	8.8675
3830408C21Rik	6.41323	6.50226	6.3659	6.41335	6.46112	6.46984	6.36385	6.44052	6.40137
4631405J19Rik	9.45744	9.44742	9.40431	9.47795	9.341	9.3827	8.94306	9.04142	9.02257
4632404H12Rik	8.9148	8.9463	8.95725	9.00007	8.8884	8.99744	8.89746	8.96044	8.98866
4632415L05Rik	10.8305	10.7598	10.8204	10.9465	10.9909	10.9569	10.7812	10.7577	10.8061
4632427E13Rik	7.63994	7.67921	7.61651	7.67918	7.59034	7.5646	7.54352	7.63465	7.63247
4731419I09Rik	5.56195	5.54881	5.58764	5.60624	5.58867	5.60953	5.61962	5.58099	5.58162
4732416N19Rik	7.76676	7.75315	7.7183	7.74287	7.77651	7.71283	7.72858	7.70527	7.65691
4732440D04Rik	6.62494	6.66896	6.60032	6.66691	6.62509	6.65102	6.60555	6.57568	6.60255
4732471J01Rik	5.19397	5.25612	5.22226	5.18537	5.21897	5.25903	5.24153	5.22656	5.24625
4732491K20Rik	6.75326	6.77159	6.84282	6.81155	6.70313	6.80931	6.72315	6.72894	6.75843
4833408A19Rik	4.62624	4.63971	4.61836	4.64232	4.64704	4.63047	4.67198	4.67091	4.6388
4833413G10Rik	6.49365	6.58554	6.55865	6.58611	6.58222	6.56961	6.57685	6.56372	6.58326
4833417C18Rik	5.67062	5.7535	5.7716	5.70515	5.68889	5.69004	5.7	5.72989	5.7097
4833418N02Rik	6.49381	6.54633	6.5022	6.53815	6.51945	6.50089	6.61306	6.58846	6.56096
4833420G17Rik	11.3693	11.362	11.3183	11.488	11.4988	11.3955	11.4491	11.4275	11.5121
4833438C02Rik	7.79019	7.78705	7.81375	7.56402	7.69391	7.69238	7.70561	7.78781	7.73326
4833439L19Rik	12.0776	12.1032	12.0445	12.145	12.1177	12.0984	12.1325	12.1616	12.1765
4833445I07Rik	5.27157	5.23711	5.2544	5.26418	5.22005	5.26501	5.23139	5.24886	5.2719
4921524J17Rik	9.61447	9.64257	9.60394	9.71285	9.66951	9.63848	9.58651	9.6963	9.69077
4921531C22Rik	7.46631	7.46119	7.475	7.52197	7.4809	7.41813	7.43354	7.40916	7.4757
4921536K21Rik	5.96113	5.97534	5.9056	5.96086	5.9891	5.98168	6.00831	6.02488	5.99735
4930405N21Rik	7.22777	7.18418	7.31868	7.2398	7.22556	7.2676	7.16841	7.12173	7.14058
4930426I24Rik	5.21199	5.15947	5.16579	5.14841	5.18617	5.16533	5.14267	5.1676	5.15265
4930430F08Rik	9.12489	9.10616	9.16549	9.1529	9.09108	8.99974	8.98291	9.04784	9.0246
4930431P19Rik	5.84905	5.87743	5.87998	5.89972	5.87094	5.87565	5.81384	5.79148	5.83294
4930444P10Rik	5.47897	5.45162	5.46475	5.41452	5.45703	5.41091	5.50201	5.47741	5.47988
4930445E18Rik	4.81184	4.81178	4.80989	4.85091	4.79704	4.7851	4.79765	4.79827	4.81137
4930447F24Rik	9.34607	9.19297	9.2923	9.20427	9.25098	9.25496	9.04049	9.08981	9.01975
4930447M23Rik	4.77834	4.76298	4.75998	4.74584	4.75472	4.75193	4.7322	4.75277	4.78897
4930453N24Rik	11.7408	11.7659	11.6622	11.7813	11.7557	11.7523	11.7071	11.6707	11.7025
4930466K18Rik	6.19608	6.2535	6.19523	6.26445	6.23594	6.27534	6.14689	6.17845	6.21607
4930481B07Rik	5.56583	5.47041	5.5388	5.48054	5.49956	5.49421	5.51147	5.47349	5.47915
4930488L21Rik	4.39447	4.38763	4.40134	4.42338	4.42406	4.4033	4.39107	4.39855	4.40239
4930500L23Rik	5.96452	5.97998	5.99011	5.83559	5.92562	5.88645	5.94242	5.92675	5.93588
4930503L19Rik	10.7487	10.6729	10.7205	10.6567	10.6413	10.6186	10.6934	10.6143	10.7383
4930509E16Rik	5.1957	5.13326	5.17762	5.18196	5.14953	5.15874	5.12645	5.14537	5.15725
4930513N10Rik	6.12632	6.18092	6.14605	6.14644	6.21192	6.14243	6.12135	6.169	6.19699
4930518I15Rik	5.47269	5.49206	5.50718	5.48266	5.51653	5.46264	5.51662	5.49329	5.56966
4930519P11Rik	4.75725	4.71789	4.72354	4.74823	4.72745	4.72717	4.71204	4.71105	4.75497
4930520O04Rik	6.90078	6.89342	6.88915	6.90335	6.874	6.8871	6.88461	6.92898	6.92111
4930522L14Rik	7.36726	7.39632	7.38245	7.47126	7.45097	7.43489	7.45918	7.42698	7.45877
4930524O07Rik	5.58743	5.54495	5.56806	5.61525	5.58864	5.58832	5.56622	5.56835	5.54267
4930532G15Rik	4.13378	4.13597	4.11941	4.12782	4.13204	4.13827	4.11606	4.12127	4.11194
4930539J05Rik	4.68267	4.66693	4.71969	4.67426	4.70101	4.68751	4.6972	4.6793	4.69982
4930550C14Rik	6.16725	6.22156	6.18317	6.13852	6.19471	6.155	6.18055	6.18445	6.18515
4930556H04Rik	5.16295	5.14785	5.1888	5.16199	5.13997	5.14922	5.13372	5.15842	5.16524
4930558J18Rik	7.33446	7.39717	7.43074	7.3696	7.39584	7.31626	7.42248	7.36158	7.33785
4930563E22Rik	6.5206	6.51481	6.48203	6.57062	6.45414	6.5505	6.41165	6.50841	6.48871
4930570G19Rik	5.23661	5.24094	5.22974	5.27608	5.30142	5.2488	5.27015	5.20997	5.21566
4930577N17Rik	5.35952	5.33006	5.37622	5.36772	5.33538	5.29118	5.32209	5.31314	5.30139
4930578M01Rik	7.63803	7.73344	7.65397	7.69737	7.75446	7.72784	7.92096	7.84304	7.88333
4930579G24Rik	9.8817	9.93661	9.90111	10.031	9.94396	9.96938	9.77606	9.80955	9.79379
4930581F22Rik	7.80457	7.77526	7.813	7.71882	7.73377	7.71798	7.74573	7.66478	7.82837
4930590J08Rik	5.13096	5.12656	5.15121	5.14503	5.11637	5.17606	5.1004	5.16559	5.12852
4930594M22Rik	4.70775	4.70997	4.73927	4.73016	4.71277	4.72831	4.74073	4.7576	4.74507
4930597O21Rik	4.93015	4.88469	4.89346	4.92085	4.90964	4.90331	4.88882	4.88667	4.89072
4931406C07Rik	10.0931	10.1313	10.1166	10.111	10.1051	10.1348	10.2512	10.236	10.2102
4931414P19Rik	9.34766	9.39261	9.40824	9.32508	9.25215	9.37971	9.38946	9.42758	9.35701
4931428F04Rik	10.4054	10.4265	10.4364	10.5273	10.62	10.6493	10.5931	10.6005	10.6048
4931440P22Rik	5.20129	5.2892	5.24831	5.23694	5.2601	5.19042	5.18017	5.19697	5.21192
4932422M17Rik	5.11151	5.09225	5.11496	5.09382	5.0975	5.09368	5.07316	5.06818	5.04454
4932435O22Rik	4.49156	4.50483	4.4823	4.49206	4.46923	4.49844	4.49902	4.50737	4.53077
4932438A13Rik	11.0131	10.8468	10.9397	10.7113	10.8543	10.8097	10.7223	10.8768	10.9413
4933404O12Rik	10.4947	10.4886	10.5274	10.4395	10.5425	10.5254	10.4184	10.3474	10.329
4933406P04Rik	4.63289	4.63728	4.64845	4.63539	4.69403	4.6214	4.64149	4.61109	4.61592
4933407K13Rik	8.10524	7.98685	8.0683	8.10448	8.0536	8.09437	8.05326	8.05288	8.1116
4933407L21Rik	6.13957	6.18187	6.14814	6.09277	6.13724	6.04744	6.08145	6.14976	6.12319
4933412E12Rik	5.86827	5.88991	5.86167	5.83165	5.80474	5.82343	5.90644	5.84057	5.89795
4933415A04Rik	6.48463	6.5041	6.52953	6.51153	6.55735	6.56267	6.49494	6.48643	6.49275
4933417C20Rik	4.43702	4.42141	4.46938	4.4286	4.44649	4.40944	4.40291	4.42391	4.42261
4933421A08Rik	5.53778	5.50686	5.4886	5.50134	5.51648	5.47641	5.52163	5.48352	5.50751
4933421O10Rik	8.6982	8.62882	8.65132	8.72441	8.75076	8.65669	8.64041	8.69478	8.78555
4933425D22Rik	6.06597	6.02334	6.09145	6.00699	6.04748	6.05862	6.08223	6.01574	5.96761
4933430I17Rik	6.11864	6.12874	6.16345	6.12816	6.18391	6.07216	6.1949	6.14702	6.22814
4933431E20Rik	11.1868	11.1512	11.1954	11.0469	11.0794	11.0981	11.2159	11.1739	11.2511
4933431K14Rik	6.95313	7.03427	7.05236	7.1456	7.11031	7.16176	7.01577	6.99182	7.01247
4933434E20Rik	9.751	9.75118	9.7653	9.72157	9.64984	9.73896	9.7961	9.74177	9.80282
4933435G04Rik	5.19364	5.20713	5.20488	5.21572	5.18965	5.18438	5.27953	5.3454	5.27486
4933439C10Rik	9.03869	8.95474	9.01062	8.92956	8.98752	9.04181	9.01606	9.04703	9.06493
4933440N22Rik	6.22186	6.21346	6.17174	6.26252	6.2738	6.26544	6.28002	6.28873	6.27032
5031425E22Rik	10.0273	9.96722	10.0761	9.95252	9.97391	9.983	9.96195	9.92684	9.93609
5031434O11Rik	6.4184	6.41826	6.4187	6.40301	6.43185	6.43425	6.35535	6.44073	6.39088
5031439G07Rik	11.978	12	11.9725	11.9757	12.056	12.0488	11.9773	11.9975	11.9506
5033403F01Rik	4.53156	4.52244	4.57479	4.55184	4.54784	4.54976	4.53989	4.5539	4.55543
5033417F24Rik	5.01763	4.96571	4.99819	4.98315	4.97529	4.98432	4.96678	4.96747	5.00717
5033430I15Rik	5.15657	5.16317	5.16069	5.2351	5.15721	5.19761	5.17197	5.16643	5.18492
5330434G04Rik	5.86894	5.85001	5.85704	5.8829	5.94032	5.8934	5.87972	5.89324	5.85922
5330438D12Rik	6.77114	6.77098	6.81284	6.825	6.86172	6.80505	6.76984	6.79958	6.72899
5330439K02Rik	5.1444	5.10116	5.07376	5.12458	5.11517	5.09945	5.128	5.10403	5.13169
5430403G16Rik	7.69612	7.75735	7.71826	7.86566	7.79215	7.92336	7.86505	7.79343	7.74368
5430405H02Rik	7.85075	7.83695	7.82122	7.84878	7.82101	7.80878	7.78648	7.86115	7.92535
5430416N02Rik	9.87014	9.88226	9.87097	10.0016	9.88449	9.92149	9.97198	9.87615	9.99318
5430430B14Rik	4.89	4.93464	4.88549	4.90249	4.86838	4.86312	4.87813	4.86851	4.9267
5530601H04Rik	9.126	9.11735	9.05537	9.27902	9.24576	9.3061	9.15518	9.06911	9.16862
5730414N17Rik	5.47254	5.46826	5.41872	5.5431	5.43266	5.47965	5.39778	5.46189	5.45154
5730455P16Rik	11.1472	11.1378	11.1486	11.1747	11.1243	11.1515	11.1113	11.0524	11.1084
5730471H19Rik	8.59033	8.56448	8.47381	8.51926	8.63663	8.57998	8.74608	8.71109	8.75435
5730480H06Rik	9.02411	8.97825	9.06937	9.12971	9.0626	9.07889	9.05754	9.02827	9.01911
5830417I10Rik	10.9113	10.8505	10.9095	10.7769	10.8466	10.883	10.8885	10.9769	10.9271
5830448L01Rik	6.20382	6.11598	6.17524	6.19619	6.19974	6.26961	6.15625	6.14567	6.12315
5830454E08Rik	5.36168	5.38673	5.34383	5.35853	5.32545	5.35484	5.37551	5.33796	5.33765
5930403N24Rik	6.35254	6.42587	6.3816	6.39546	6.37816	6.39592	6.39267	6.3924	6.3665
5930420M18Rik	5.58339	5.61501	5.61393	5.597	5.63083	5.61161	5.59082	5.61494	5.57463
5930430L01Rik	6.84946	6.85834	6.84397	6.77532	6.8913	6.85197	6.86933	6.8489	6.84393
5S_rRNA	4.92811	4.91041	4.91417	4.92362	4.92444	4.9358	4.93028	4.93224	4.93434
6030442K20Rik	6.2202	6.26435	6.28205	6.33597	6.2721	6.30551	6.20824	6.25749	6.21292
6030443J06Rik	6.2261	6.19015	6.26064	6.23379	6.18144	6.24352	6.22827	6.16416	6.19792
6030458C11Rik	11.0636	11.0771	11.03	11.0546	11.1055	11.0704	11.0792	11.0138	11.1113
6230400D17Rik	6.05781	5.99271	6.05154	6.06952	6.03346	6.07097	5.98278	6.03206	6.00841
6330403K07Rik	6.42322	6.38985	6.39757	6.42066	6.49019	6.40903	6.64613	6.72241	6.81605
6330403L08Rik	8.69621	8.72067	8.78103	8.69486	8.70613	8.68319	8.58965	8.75134	8.61156
6330408M09Rik	5.41197	5.39538	5.38425	5.35026	5.40287	5.38286	5.34502	5.3624	5.35684
6330415G19Rik	6.3207	6.39869	6.30673	6.39782	6.39334	6.37819	6.33413	6.37043	6.3468
6330418K02Rik	7.85536	7.81501	7.7573	7.82693	7.89512	7.92134	7.75776	7.78458	7.79613
6330549D23Rik	6.87436	6.88464	6.85852	6.84878	6.81842	6.8961	6.79111	6.72786	6.86974
6330562C20Rik	5.79302	5.81988	5.76999	5.82361	5.80891	5.7979	5.84547	5.84557	5.79146
6430511E19Rik	6.39072	6.36443	6.44354	6.42147	6.45788	6.39785	6.33776	6.42105	6.48119
6430548M08Rik	10.1083	10.1012	10.1733	10.1985	10.25	10.345	10.3186	10.2515	10.2545
6430550D23Rik	6.11553	6.04992	6.07932	6.06564	6.06988	6.04072	6.09944	6.04273	6.03415
6430562O15Rik	5.16626	5.14713	5.14502	5.11455	5.10154	5.13094	5.14881	5.19924	5.20023
6430571L13Rik	5.43426	5.4169	5.43021	5.45182	5.41778	5.39526	5.48542	5.4824	5.48539
6430584L05Rik	5.12696	5.1462	5.13535	5.11802	5.12558	5.11684	5.10132	5.15176	5.13112
6530402F18Rik	9.66814	9.66446	9.65919	9.70989	9.72346	9.6627	9.75308	9.70923	9.66553
6720427I07Rik	7.06682	7.02338	7.08805	7.07894	7.12772	7.05041	7.10266	7.01778	7.06592
6720489N17Rik	7.58095	7.65614	7.70828	7.63126	7.5924	7.61961	7.58424	7.63425	7.51426
6820431F20Rik	9.21739	9.23835	9.16571	9.23854	9.26981	9.20871	9.22025	9.19924	9.25669
7SK	7.43388	7.47518	7.47185	7.44574	7.43346	7.45362	7.44928	7.64022	7.5484
8030456M14Rik	4.33679	4.32999	4.33686	4.36107	4.34404	4.33417	4.32095	4.37921	4.32641
8030462N17Rik	10.7146	10.6875	10.6307	10.6809	10.6934	10.6473	10.6629	10.6592	10.6612
8430419K02Rik	8.2221	8.22846	8.27362	8.35691	8.31932	8.32785	8.06215	8.04448	8.05807
8430422M14Rik	5.14825	5.17184	5.13229	5.13294	5.13796	5.19773	5.13247	5.1579	5.17856
8430429K09Rik	8.47707	8.45932	8.39392	8.44903	8.51361	8.45585	8.59906	8.47894	8.47264
9030025P20Rik	5.32262	5.33745	5.33676	5.30493	5.32354	5.33978	5.33459	5.32963	5.33571
9030407P20Rik	7.21582	7.20008	7.1924	7.20847	7.28016	7.28072	7.19704	7.20732	7.14473
9030612E09Rik	6.4882	6.4574	6.46992	6.47803	6.42533	6.47528	6.52826	6.52587	6.44588
9130019O22Rik	8.81625	8.85435	8.85502	8.9409	8.96686	8.9942	8.89124	8.81442	8.78975
9130023H24Rik	9.03688	9.02058	9.005	8.9901	9.071	9.05735	8.99785	8.94009	8.93455
9130024F11Rik	6.87106	6.93251	6.93852	6.92102	6.89748	6.92556	6.8762	6.91907	6.89515
9130221H12Rik	8.00575	8.04573	8.1958	8.12505	8.10852	8.14469	8.12389	8.01414	8.06737
9130401M01Rik	8.8978	8.89843	8.89283	8.85945	8.93087	9.00585	8.84513	8.86068	8.81553
9130604C24Rik	6.15869	6.14881	6.13209	6.14352	6.16631	6.15012	6.05343	6.11202	6.0781
9230112E08Rik	7.22697	7.21002	7.18101	7.14812	7.19431	7.20525	7.22033	7.26091	7.26239
9230114K14Rik	5.99772	6.06079	6.00066	6.04386	5.99908	6.00354	6.02096	5.95228	5.98625
9230116N13Rik	5.36055	5.36267	5.40596	5.4176	5.38954	5.38851	5.34524	5.39971	5.36469
9330020H09Rik	7.1247	7.03263	7.09087	7.17565	7.17368	7.15401	7.14621	7.05862	7.09129
9330102E08Rik	8.64506	8.6528	8.61687	8.61208	8.71934	8.67438	8.54669	8.69428	8.61901
9330104G04Rik	7.73276	7.71592	7.72443	7.68792	7.67287	7.66576	7.7808	7.73555	7.74931
9330151L19Rik	9.74884	9.80528	9.72859	9.71935	9.68084	9.65464	9.6342	9.65696	9.7361
9330159F19Rik	9.61542	9.62748	9.6646	9.68254	9.65514	9.60115	9.54717	9.51527	9.57608
9330159M07Rik	7.35048	7.37022	7.35192	7.38604	7.37687	7.39706	7.34103	7.2993	7.41227
9330160F10Rik	4.7046	4.69791	4.70876	4.70474	4.71411	4.68647	4.70124	4.712	4.69478
9330161L09Rik	5.86482	5.87523	5.87408	5.94749	5.93359	5.9369	5.8638	5.8557	5.8479
9330162G02Rik	5.60754	5.60746	5.60072	5.59987	5.62129	5.59918	5.66663	5.58881	5.6682
9330179D12Rik	6.43208	6.47447	6.39405	6.46017	6.48421	6.44654	6.33449	6.31016	6.2972
9430015G10Rik	11.6852	11.7042	11.6719	11.4949	11.5228	11.5589	11.5982	11.5941	11.6489
9430037G07Rik	6.50176	6.48263	6.49003	6.53292	6.42477	6.50077	6.44911	6.48865	6.48149
9430037O13Rik	5.13017	5.19486	5.18126	5.17918	5.20646	5.18885	5.14415	5.12634	5.15857
9430038I01Rik	8.92188	9.00529	9.0268	9.02874	9.00377	8.89515	8.75168	8.87176	8.75324
9430053O09Rik	6.68106	6.79239	6.72686	6.8136	6.80402	6.77555	6.64438	6.66463	6.63247
9430064I24Rik	5.20228	5.15499	5.2022	5.16771	5.15129	5.14657	5.21119	5.16357	5.23211
9430081H08Rik	6.44198	6.41588	6.38255	6.37205	6.36931	6.34126	6.38623	6.3731	6.38568
9430085M18Rik	5.84911	5.89224	5.89552	5.92279	5.96688	5.92954	5.92381	5.88208	5.93304
9430091E24Rik	5.72645	5.70741	5.72749	5.74272	5.70424	5.74227	5.74303	5.7214	5.73778
9530018F02Rik	6.51771	6.41811	6.44122	6.38537	6.40022	6.43005	6.42013	6.41116	6.37997
9530053A07Rik	7.86727	7.87254	7.85403	7.74425	7.82795	7.77645	7.76825	7.81175	7.78737
9530056K15Rik	3.77785	3.7936	3.77139	3.78119	3.78277	3.77457	3.77224	3.79344	3.77634
9530068E07Rik	12.3126	12.2925	12.3137	12.3616	12.3297	12.3304	12.4229	12.3574	12.4355
9530077C05Rik	7.96842	7.91828	7.97705	8.01046	7.85389	7.92929	7.93634	7.85556	7.97563
9530082P21Rik	5.30775	5.2755	5.25725	5.26235	5.26079	5.30129	5.30264	5.33354	5.35822
9530085L11Rik	6.14593	6.10688	6.2142	6.15848	6.17337	6.15458	6.10145	6.16533	6.14348
9630013D21Rik	6.16305	6.22514	6.11779	6.14018	6.17653	6.10997	6.15535	6.13615	6.099
9630028B13Rik	7.11168	7.19383	7.14435	7.21847	7.1731	7.23373	7.08281	7.10973	7.20113
9630028I04Rik	6.04539	6.04118	6.01928	6.03291	6.02596	6.03863	6.11717	6.03933	6.09732
9930012K11Rik	6.31259	6.32032	6.30228	6.27566	6.30229	6.28459	6.39284	6.37595	6.37699
9930014A18Rik	6.83077	6.8306	6.80276	6.86268	6.85879	6.85171	6.83814	6.80827	6.83426
9930017N22Rik	5.20986	5.17575	5.18895	5.19616	5.181	5.18154	5.17724	5.1662	5.22513
9930021J03Rik	11.494	11.4825	11.519	11.3928	11.3948	11.4337	11.4222	11.4281	11.4852
9930104L06Rik	10.1659	10.0645	10.1141	10.1984	10.2183	10.2938	10.1485	10.0629	10.0954
A030001D20Rik	7.89648	7.91464	7.88278	7.88654	7.87411	7.82248	7.87271	7.88006	7.85674
A130010J15Rik	9.85501	9.85721	9.80087	9.88436	9.85745	9.78663	9.77726	9.78754	9.77137
A130014A01Rik	7.76197	7.70413	7.68845	7.7121	7.72023	7.73379	7.62511	7.66058	7.66876
A130051J06Rik	5.27105	5.29024	5.2821	5.28093	5.32479	5.26564	5.22699	5.2866	5.25972
A230056P14Rik	7.10363	7.13723	7.1153	7.11156	7.05279	7.09571	7.11872	7.09562	7.07637
A230057D06Rik	6.26559	6.2088	6.1767	6.21066	6.22904	6.2212	6.32019	6.30631	6.38561
A230072C01Rik	7.37761	7.3922	7.39125	7.39668	7.38068	7.32345	7.3653	7.29008	7.36277
A230072E10Rik	5.319	5.34702	5.30999	5.33563	5.33295	5.38158	5.3401	5.36249	5.29814
A230107N01Rik	5.16481	5.11552	5.14412	5.12822	5.14469	5.13441	5.08648	5.16785	5.13945
A330008L17Rik	5.60744	5.60734	5.59115	5.61535	5.58564	5.57155	5.54836	5.58221	5.59995
A330009N23Rik	7.65131	7.61139	7.62077	7.65106	7.58813	7.64084	7.57852	7.49075	7.48948
A330023F24Rik	5.85772	5.90262	5.85374	5.87624	5.88393	5.90508	5.81865	5.87822	5.88583
A330035P11Rik	7.68433	7.63385	7.69294	7.68235	7.6911	7.66494	7.48771	7.47275	7.61026
A330074H02Rik	6.15921	6.22166	6.21421	6.22573	6.27309	6.21708	6.15437	6.21109	6.17072
A330074K22Rik	4.64477	4.6469	4.64008	4.60991	4.60242	4.60115	4.68276	4.66316	4.69212
A330076H08Rik	6.06168	6.05736	6.07846	6.14414	6.13441	6.07758	6.14166	6.15939	6.15447
A330084C13Rik	7.67915	7.63389	7.6458	7.70134	7.69829	7.76209	7.68198	7.72396	7.7017
A330094K24Rik	5.6484	5.64831	5.67213	5.59464	5.637	5.63631	5.65555	5.6294	5.66598
A3galt2	6.00534	5.98632	6.02109	6.01725	5.98972	6.04258	5.99409	6.08861	6.10091
A430005L14Rik	10.9153	10.9766	11.025	11.0509	10.8822	10.9356	10.8762	10.877	10.8618
A430010J10Rik	4.43025	4.48113	4.44397	4.43351	4.42369	4.47567	4.44478	4.45904	4.4564
A430018G15Rik	5.22922	5.30389	5.26097	5.23712	5.2011	5.24612	5.24658	5.21464	5.19962
A430033K04Rik	9.53373	9.56897	9.6173	9.75198	9.77983	9.75413	9.7094	9.71924	9.75778
A430035B10Rik	6.61537	6.61713	6.64574	6.67243	6.66436	6.64905	6.63742	6.59979	6.59433
A430078I02Rik	4.09167	4.05581	4.05905	4.09819	4.07215	4.07129	4.06619	4.05547	4.06124
A430103D13Rik	6.59591	6.61067	6.62323	6.54407	6.59799	6.55903	6.59607	6.55413	6.61228
A430105J06Rik	6.05709	5.98464	6.03737	6.03236	6.02521	6.00079	5.96356	6.01101	6.02122
A530010L16Rik	4.55608	4.5694	4.55649	4.55227	4.5566	4.5347	4.58204	4.58915	4.60842
A530017D24Rik	7.89688	7.90507	7.89821	7.85264	7.85086	7.86311	7.83996	7.90149	7.80118
A530083I20Rik	4.81186	4.78957	4.79489	4.80105	4.82357	4.79179	4.84455	4.81024	4.83783
A630052C17Rik	7.60282	7.68852	7.55741	7.65777	7.59986	7.6617	7.62874	7.56885	7.54278
A630072M18Rik	8.69414	8.7127	8.71055	8.69128	8.7063	8.70777	8.6522	8.61466	8.60242
A630089N07Rik	10.0947	10.096	10.0559	10.1598	10.0708	10.0649	10.0635	10.0711	10.1666
A730006G06Rik	5.821	5.79155	5.73559	5.71812	5.76252	5.76879	5.76458	5.75513	5.75796
A730011C13Rik	5.35165	5.37344	5.40123	5.38941	5.38951	5.41449	5.37418	5.38491	5.40593
A730017L22Rik	7.83861	7.83047	7.83478	7.97991	8.02602	7.97136	7.84454	7.87489	7.81654
A730020E08Rik	8.27709	8.25135	8.20916	8.30561	8.24519	8.25806	8.2189	8.30048	8.34246
A730035I17Rik	4.69023	4.65051	4.69396	4.68554	4.6845	4.64319	4.65404	4.70533	4.66086
A730056A06Rik	8.19041	8.22755	8.18251	8.17594	8.15707	8.22966	8.07348	8.06538	8.0415
A730063M14Rik	7.01008	7.00475	6.98661	6.88753	6.97797	6.96614	6.90794	6.96921	6.94676
A730089K16Rik	8.11969	8.12077	8.20635	8.17662	8.27607	8.18667	8.04281	7.97357	8.08021
A730094K22Rik	5.85573	5.88179	5.83812	5.88663	5.85295	5.88849	5.80182	5.85338	5.86931
A830005F24Rik	4.64077	4.63423	4.62306	4.62338	4.58779	4.58897	4.62627	4.65341	4.62496
A830019P07Rik	6.06059	6.03812	6.1061	6.03991	6.03542	5.98472	6.09275	6.14058	6.12345
A830052D11Rik	5.20087	5.16976	5.15493	5.12015	5.14497	5.15212	5.15873	5.16173	5.11911
A830082K12Rik	8.45424	8.53193	8.49647	8.47456	8.48923	8.47072	8.50313	8.48424	8.51827
A830082N09Rik	7.32462	7.38293	7.43134	7.47556	7.48892	7.51604	7.30413	7.33751	7.3289
A930004D18Rik	8.42555	8.47388	8.54287	8.48432	8.42646	8.50416	8.39437	8.36616	8.31391
A930004J17Rik	7.49608	7.48626	7.53564	7.45205	7.52618	7.4465	7.41975	7.45343	7.59734
A930005H10Rik	6.72952	6.70836	6.73294	6.7518	6.74858	6.78216	6.78919	6.67921	6.67715
A930006K02Rik	5.86523	5.95314	5.96219	5.91695	5.92096	5.89585	5.91493	5.92572	5.88931
A930007A09Rik	6.37319	6.35513	6.3518	6.41464	6.39262	6.35991	6.45305	6.41282	6.40498
A930007I19Rik	5.99454	6.0005	5.97577	5.98405	6.03006	5.99008	5.95652	6.00982	5.94909
A930015D03Rik	7.6913	7.65021	7.76124	7.8784	7.74629	7.72211	7.6754	7.66786	7.77265
A930017K11Rik	8.38729	8.32298	8.40091	8.49156	8.4257	8.44	8.48189	8.38634	8.4311
A930024E05Rik	6.31924	6.44557	6.38	6.24723	6.28164	6.29877	6.41952	6.40875	6.43044
A930029G22Rik	5.45615	5.42821	5.45318	5.47715	5.45507	5.44522	5.41637	5.42372	5.43247
A930032L01Rik	7.40857	7.42506	7.45873	7.4395	7.46915	7.41607	7.46028	7.40128	7.46248
A930033H14Rik	6.58176	6.56656	6.59753	6.54724	6.56491	6.58501	6.55086	6.5679	6.59626
A930035D04Rik	6.37434	6.3506	6.41968	6.38362	6.3974	6.3659	6.36883	6.38273	6.31313
A930037H05Rik	7.91186	7.95731	7.978	7.92208	7.92022	7.95521	7.75564	7.8486	7.88494
AA386476	4.773	4.76866	4.75615	4.76188	4.71829	4.73599	4.71949	4.74466	4.73269
AA388235	7.46875	7.52125	7.45565	7.42792	7.48324	7.47292	7.41049	7.44892	7.44365
AA465934	7.62754	7.69188	7.68239	7.75173	7.63415	7.68977	7.59291	7.60194	7.59435
AA986860	5.64673	5.66798	5.65408	5.68484	5.6713	5.68579	5.69498	5.69004	5.7147
Aaas	11.4614	11.4743	11.4518	11.4813	11.4388	11.4386	11.3941	11.4132	11.3808
Aacs	11.8042	11.7884	11.8494	11.979	11.9504	11.9486	11.6575	11.706	11.6634
Aagab	11.2687	11.2456	11.234	11.4244	11.3851	11.3786	11.147	11.2574	11.0981
Aak1	12.048	12.013	12.0105	11.8732	11.9013	11.8878	11.9656	12.0642	12.0489
Aamdc	8.68351	8.81274	8.62617	8.66785	8.7199	8.70939	8.73092	8.7138	8.75883
Aamp	13.0454	13.0394	13.0254	13.0767	13.0862	13.072	13.0226	13.0324	13.0064
Aar2	11.2602	11.3183	11.2772	11.4466	11.4662	11.4103	11.2729	11.274	11.2638
Aard	5.50916	5.57353	5.57033	5.56165	5.54077	5.5702	5.57297	5.59709	5.55083
Aars	14.4926	14.4885	14.4796	14.4808	14.5446	14.5512	14.4601	14.4891	14.432
Aars2	11.0292	10.9832	10.9896	11.0086	11.0401	11.0418	11.0365	10.9911	11.0261
Aarsd1	5.64142	5.63923	5.65529	5.64398	5.62326	5.67822	5.65096	5.65652	5.64839
Aasdh	9.83415	9.71534	9.71969	9.65486	9.61642	9.61539	9.6086	9.62837	9.65636
Aasdhppt	10.8878	10.8779	10.891	10.8693	10.8387	10.8537	10.7998	10.7984	10.8071
Aatf	11.9193	11.8664	11.8628	11.973	11.9945	12.0387	11.8482	11.8347	11.8199
Aatk	11.9933	11.9392	11.9399	12.0049	12.085	12.027	11.6391	11.681	11.6361
AB041806	4.86038	4.85173	4.83638	4.86588	4.83278	4.84851	4.82626	4.81166	4.81316
Abat	11.2072	11.1885	11.2144	11.2667	11.3051	11.3367	11.3064	11.3016	11.267
Abca1	7.20073	7.15705	7.14799	7.20919	7.19091	7.18467	7.36796	7.30467	7.39916
Abca2	11.6256	11.5777	11.6018	11.5323	11.6382	11.6222	11.73	11.8066	11.7787
Abca3	11.2672	11.2018	11.2034	11.1174	11.1627	11.2347	11.2387	11.2486	11.2899
Abca4	6.54404	6.57081	6.4932	6.41027	6.4701	6.45949	6.74047	6.75051	6.67308
Abca5	9.67335	9.65389	9.56188	9.44234	9.43147	9.43224	9.62626	9.62433	9.71346
Abca7	10.1115	10.0836	10.1513	10.079	10.1585	10.0286	10.2818	10.2086	10.2451
Abca8a	5.65113	5.64471	5.62853	5.60745	5.63517	5.63191	5.74963	5.67892	5.72204
Abca8b	7.33147	7.38493	7.3971	7.30868	7.25525	7.27079	7.3854	7.42907	7.44277
Abca9	10.2005	10.2098	10.1771	9.75067	9.7312	9.76168	10.0492	10.0083	10.0254
Abcb10	10.7614	10.7409	10.7528	10.762	10.7064	10.7333	10.7243	10.7641	10.7006
Abcb1b	7.87416	7.84151	7.85325	7.79224	7.84107	7.8731	7.81875	7.88178	7.84935
Abcb4	5.07634	5.08504	5.04468	5.07833	5.09898	5.0997	5.1551	5.09251	5.1046
Abcb7	11.7604	11.741	11.7292	11.7129	11.715	11.6825	11.7022	11.6247	11.6844
Abcb8	11.0029	11.0495	11.0148	11.1248	11.1131	11.1476	11.0605	11.0526	11.0258
Abcb9	11.232	11.2031	11.2209	11.3247	11.3606	11.3738	11.3459	11.4267	11.3863
Abcc1	11.4514	11.4665	11.4483	11.3615	11.3754	11.3722	11.5284	11.5489	11.5382
Abcc10	9.16538	9.07817	9.11546	9.081	9.12104	9.21059	9.1266	9.21135	9.19716
Abcc4	9.32502	9.35088	9.30638	9.22401	9.22735	9.30235	9.15764	9.23438	9.21535
Abcc5	11.4444	11.385	11.361	11.3458	11.4038	11.3445	11.4673	11.4802	11.5375
Abcc9	4.76304	4.76299	4.78852	4.76107	4.78136	4.77027	4.74552	4.76768	4.75544
Abcd1	9.68223	9.83509	9.76881	9.62331	9.69232	9.63558	9.75128	9.75504	9.77231
Abcd2	10.118	10.1544	10.1335	10.0187	10.0445	10.053	10.007	9.97012	10.0858
Abcd3	12.2955	12.2635	12.2009	12.1653	12.2021	12.2029	12.3525	12.3075	12.3512
Abcd4	10.3198	10.3013	10.364	10.24	10.2862	10.2794	10.4306	10.4398	10.4724
Abce1	13.7103	13.6859	13.6735	13.6747	13.653	13.6797	13.6954	13.6769	13.708
Abcf1	13.6507	13.6317	13.6655	13.6058	13.6908	13.6984	13.7071	13.7331	13.6798
Abcf2	13.0337	13.0047	13.0313	13.0695	13.1047	13.0578	12.9858	13.0192	13.0044
Abcf3	11.324	11.3357	11.3531	11.3903	11.3611	11.3527	11.3547	11.4311	11.3559
Abcg1	4.71144	4.70227	4.73626	4.71423	4.70042	4.71361	4.80255	4.74474	4.74452
Abcg2	7.15027	7.10019	7.09057	7.13107	7.10833	7.10603	7.1504	7.074	7.17073
Abcg4	6.25231	6.28742	6.31883	6.29242	6.31927	6.29211	6.36509	6.4022	6.38533
Abhd1	7.11923	7.0798	7.17627	7.14746	7.14278	7.17451	7.03837	7.03797	7.09873
Abhd10	10.304	10.3227	10.301	10.3371	10.2173	10.3114	10.1938	10.2325	10.2963
Abhd11	10.1256	10.174	10.2189	10.1947	10.1521	10.1517	10.2744	10.274	10.2615
Abhd12	11.4236	11.4382	11.4584	11.5623	11.5625	11.4922	11.449	11.4916	11.4589
Abhd13	11.054	10.9601	10.928	11.06	11.0207	10.9988	10.9835	10.9725	10.9397
Abhd14a	10.2622	10.3213	10.3345	10.319	10.3885	10.3509	10.383	10.446	10.3745
Abhd14b	7.75965	7.73663	7.86465	7.72385	7.80026	7.746	7.70461	7.76707	7.79698
Abhd15	8.39614	8.37436	8.43365	8.44557	8.40609	8.43589	8.54423	8.5893	8.54994
Abhd16a	11.589	11.5728	11.5937	11.7785	11.7544	11.7246	11.7938	11.8236	11.8346
Abhd17a	11.6489	11.6467	11.6757	11.7591	11.7751	11.7353	11.6383	11.6646	11.5956
Abhd17b	12.4481	12.4648	12.4269	12.2565	12.3319	12.2925	12.4257	12.4265	12.3667
Abhd17c	11.5842	11.6049	11.5368	11.5575	11.5368	11.5376	11.5158	11.5192	11.4516
Abhd18	7.8443	7.99341	7.87444	7.77927	7.76689	7.74927	7.81285	7.93994	8.0138
Abhd2	11.2867	11.2996	11.3151	11.3438	11.4007	11.4178	11.3037	11.2577	11.2773
Abhd3	4.85854	4.87698	4.88491	4.9102	4.92243	4.87451	4.95359	4.99908	4.91031
Abhd4	11.3509	11.3558	11.3388	11.3747	11.4721	11.4232	11.3681	11.3356	11.3512
Abhd5	9.83161	9.81532	9.84714	9.93378	9.86138	9.81602	9.75484	9.78794	9.75775
Abhd6	9.78554	9.85029	9.83201	9.79244	9.81835	9.81941	9.80888	9.86462	9.82249
Abhd8	11.7385	11.7694	11.7417	11.8005	11.7648	11.7291	11.7121	11.7825	11.7106
Abi1	11.4453	11.4261	11.4119	11.4126	11.3701	11.3902	11.4263	11.4127	11.4163
Abi2	12.2183	12.2224	12.2128	12.2098	12.2235	12.2213	12.2465	12.1628	12.2555
Abitram	10.7612	10.7441	10.6967	10.6523	10.6647	10.7429	10.8118	10.8016	10.8108
Abl1	12.9	12.8536	12.8996	12.907	12.892	12.9309	12.8667	12.8287	12.8346
Abl2	12.5592	12.5259	12.5595	12.5785	12.6339	12.6651	12.6462	12.6438	12.6598
Ablim1	9.77975	9.78141	9.79476	9.61036	9.61169	9.66832	10.1006	10.1223	10.1
Ablim2	8.04783	8.16258	8.06696	8.14323	8.06927	8.04678	8.02043	8.0996	8.06331
Ablim3	7.17858	7.22005	7.15867	7.25966	7.18298	7.23426	7.20964	7.19296	7.22716
Abo	5.3434	5.36688	5.34511	5.3407	5.3508	5.38872	5.37444	5.37603	5.3343
Abr	13.631	13.643	13.6259	13.5386	13.5964	13.6022	13.3884	13.367	13.3688
Abraxas1	9.43345	9.3833	9.43704	9.40379	9.39822	9.41497	9.33168	9.33018	9.41343
Abraxas2	10.9292	10.9341	10.918	10.9487	10.9816	10.9996	10.9078	10.8687	10.8487
Abt1	10.5505	10.5415	10.5497	10.5644	10.569	10.5828	10.4485	10.5574	10.4496
Abtb1	9.88257	9.91466	9.90064	9.98622	9.9617	9.98977	10.0081	10.0449	10.065
Abtb2	11.0537	11.0361	11.0353	11.0048	11.0405	11.0605	11.1717	11.2249	11.1843
Acaa1a	11.4963	11.4694	11.5184	11.5071	11.5105	11.4479	11.4991	11.5823	11.4871
Acaa2	10.5995	10.6673	10.6959	10.712	10.7208	10.7823	10.6317	10.6467	10.6632
Acaca	13.1569	13.1612	13.167	12.9321	13.0411	13.0483	12.9263	12.9313	12.9354
Acacb	7.09559	7.07855	7.12772	7.20056	7.21189	7.20329	7.11478	7.11335	7.1291
Acad10	7.50133	7.58906	7.54403	7.52468	7.53551	7.5265	7.53189	7.52037	7.52052
Acad11	9.48025	9.50074	9.40763	9.43405	9.40945	9.41697	9.53407	9.40798	9.48896
Acad12	7.52144	7.5293	7.53164	7.5685	7.52302	7.47827	7.50637	7.58147	7.60824
Acad8	10.5278	10.5768	10.606	10.6353	10.6217	10.6442	10.6127	10.6288	10.56
Acad9	10.8659	10.8583	10.8596	10.8331	10.8639	10.9068	10.7696	10.7928	10.7339
Acadl	9.5473	9.57178	9.56594	9.64459	9.60274	9.60432	9.69271	9.70519	9.66123
Acadm	10.815	10.8119	10.7956	10.7748	10.6736	10.6907	10.682	10.7812	10.7044
Acads	10.2026	10.2291	10.1518	10.1811	10.1258	10.1139	10.2301	10.2983	10.2024
Acadsb	10.7005	10.7356	10.7025	10.6036	10.5953	10.5779	10.6215	10.6158	10.6175
Acadvl	11.1333	11.1112	11.1537	11.1698	11.1481	11.1704	11.3453	11.3051	11.2865
Acap2	11.1425	11.1232	11.1634	10.8864	10.8436	10.8716	10.9733	10.9317	11.0285
Acap3	11.5256	11.4904	11.4548	11.5298	11.513	11.5203	11.556	11.5654	11.5648
Acat1	13.263	13.3048	13.2786	13.2126	13.1725	13.1765	13.0627	13.0577	13.0434
Acat2	12.7628	12.773	12.8183	12.8505	12.775	12.8441	12.525	12.5341	12.5283
Acat3	4.99514	5.01901	4.99971	5.03286	5.01995	4.97955	4.99548	5.00315	4.99451
Acbd3	11.3646	11.308	11.3216	11.3855	11.3954	11.3963	11.3423	11.368	11.3616
Acbd4	7.89661	7.93803	7.96389	7.85182	7.81378	7.86049	7.90935	7.98585	7.95669
Acbd5	10.5366	10.4939	10.5321	10.416	10.4545	10.4853	10.468	10.4263	10.4583
Acbd6	11.9741	12.009	11.9706	12.0266	11.9877	11.9607	11.882	11.9536	11.8298
Accs	8.85497	8.89084	8.81505	8.97053	8.97995	8.984	8.87149	8.90175	8.9145
Accsl	6.87945	6.90134	6.88913	6.87108	6.86496	6.89425	7.19524	7.25516	7.16717
Acd	11.1377	11.153	11.1349	11.2515	11.3017	11.2669	11.111	11.1591	11.0757
Acer3	11.4699	11.4845	11.4931	11.396	11.3755	11.3534	11.3131	11.358	11.3503
Acin1	13.9748	13.9461	13.9774	13.8175	13.886	13.9129	13.9819	13.9856	14.0157
Ackr1	5.83774	5.87601	5.88418	5.8983	5.90631	5.90474	5.89819	5.909	5.93065
Ackr3	5.57786	5.60864	5.57166	5.57305	5.56039	5.60883	5.74855	5.72214	5.72303
Acly	14.7305	14.751	14.7369	14.8224	14.8207	14.8157	14.827	14.8548	14.8441
Aco1	12.2441	12.2301	12.257	12.2604	12.2539	12.2713	12.1603	12.2093	12.2218
Aco2	13.6091	13.6065	13.6176	13.7542	13.7766	13.7867	13.6301	13.6216	13.601
Acot1	9.40275	9.34599	9.40867	9.21145	9.28802	9.26246	9.72626	9.78927	9.7544
Acot11	5.58733	5.55267	5.58236	5.58799	5.58628	5.57426	5.58548	5.66408	5.6403
Acot13	9.80386	9.89246	9.90746	9.73891	9.70341	9.76672	9.8722	9.80512	9.7772
Acot2	8.51504	8.60368	8.6573	8.64403	8.67439	8.61592	8.73548	8.6142	8.5942
Acot6	7.56083	7.51985	7.53402	7.55638	7.59414	7.57834	7.5452	7.54755	7.57369
Acot7	12.627	12.6214	12.6482	12.7501	12.7352	12.7027	12.6373	12.6606	12.5913
Acot8	9.29629	9.31239	9.30471	9.26881	9.32382	9.3173	9.38296	9.39066	9.35805
Acot9	9.56508	9.63957	9.54162	9.68766	9.69426	9.63838	9.63079	9.62621	9.64886
Acox1	11.2861	11.2446	11.3177	11.2904	11.331	11.3118	11.3217	11.3225	11.3226
Acox3	9.2009	9.28404	9.23608	9.35412	9.32755	9.35109	9.42416	9.31396	9.39107
Acp1	11.9851	12.0187	12.0248	12.1154	12.1252	12.0668	11.9641	11.9418	11.9548
Acp2	10.519	10.4674	10.4818	10.4549	10.4992	10.4886	10.54	10.4712	10.5582
Acp6	9.40149	9.41319	9.39896	9.25337	9.21359	9.31034	9.31799	9.35826	9.25369
Acrbp	7.41186	7.40999	7.42172	7.37582	7.39183	7.38094	7.41027	7.42451	7.42442
Acsf2	9.05007	9.14629	9.08027	8.99739	8.98178	9.04798	9.13753	9.20546	9.18836
Acsf3	9.85082	9.9055	9.85067	9.75393	9.76766	9.79972	9.92953	10.006	10.0405
Acsl1	10.8494	10.8909	10.9436	10.9414	10.964	10.9357	10.7433	10.7082	10.6957
Acsl3	12.1981	12.2764	12.1803	12.0676	11.9884	12.0605	12.1699	12.115	12.1482
Acsl4	11.5016	11.5934	11.5669	11.4833	11.5257	11.4493	11.3943	11.4145	11.4272
Acsl5	9.86525	9.83429	9.86871	9.89637	9.85809	9.86143	10.0132	9.99665	10.0275
Acsl6	9.83754	9.8471	9.8658	9.84365	9.81515	9.89337	9.96029	9.96458	9.95491
Acss2	10.2506	10.2465	10.2948	10.1505	10.1969	10.1991	10.3822	10.4223	10.4204
Actb	15.718	15.7437	15.7172	15.7701	15.7623	15.7835	15.731	15.7339	15.7196
Actg1	15.3794	15.364	15.3527	15.3604	15.3716	15.3615	15.3568	15.3794	15.3155
Actl6a	12.871	12.8908	12.8638	12.982	12.9703	12.9425	12.8853	12.8874	12.8568
Actl6b	7.59036	7.60385	7.62468	7.77539	7.69996	7.73508	7.73214	7.61915	7.6387
Actn1	12.4019	12.3688	12.3742	11.9294	11.925	11.9616	12.5742	12.5285	12.5491
Actn3	6.05397	6.10269	6.05344	6.11328	6.11274	6.11055	6.29542	6.31371	6.32995
Actn4	13.3123	13.3086	13.3231	13.1175	13.1928	13.193	13.2689	13.2801	13.2602
Actr10	12.3771	12.4015	12.3782	12.4457	12.3592	12.3776	12.3775	12.3451	12.3127
Actr1a	13.2588	13.2613	13.264	13.4324	13.4225	13.4259	13.2704	13.3009	13.2814
Actr1b	12.7693	12.7822	12.7807	12.8183	12.8319	12.8137	12.8537	12.8959	12.8696
Actr2	12.9868	13.0035	12.9675	13.0132	12.9908	13.0058	12.972	12.9784	12.9985
Actr3	13.9689	13.9937	14.0009	14.0223	13.9819	13.9834	13.9132	13.9245	13.9189
Actr3-ps	4.90212	4.91512	4.89255	4.9168	4.91163	4.90512	4.91395	4.88793	4.90381
Actr3b	9.25479	9.33226	9.28584	9.33666	9.23199	9.23656	9.13132	9.18952	9.23002
Actr5	10.2891	10.2502	10.2484	10.3098	10.2686	10.2667	10.3827	10.3847	10.305
Actr6	9.96675	9.94371	9.92369	9.97714	9.89945	9.85226	10.0233	9.93839	9.97604
Actr8	11.1467	11.1671	11.1024	11.1162	11.0882	11.0749	11.1536	11.0559	11.1
Actrt3	6.44513	6.44112	6.39572	6.45407	6.45281	6.43306	6.40531	6.51388	6.47284
Acvr1	10.1039	10.1282	10.0726	10.1575	10.1577	10.1335	10.1468	10.0882	10.1119
Acvr1b	10.564	10.5353	10.5318	10.5177	10.6057	10.5695	10.5741	10.51	10.5146
Acvr1c	5.98257	5.98247	6.01297	6.02266	6.04112	6.0049	6.04602	5.99655	6.06904
Acvr2a	10.6613	10.6375	10.6699	10.7695	10.6987	10.676	10.7257	10.6759	10.7203
Acvr2b	9.64725	9.64367	9.63455	9.57397	9.57356	9.53452	9.57635	9.69547	9.64009
Acy1	10.3833	10.2913	10.3259	10.3712	10.4025	10.3979	10.3626	10.3889	10.3717
Acy3	6.77395	6.85479	6.80125	6.84325	6.72607	6.77473	6.82777	6.98536	6.86302
Acyp1	10.3374	10.3504	10.3814	10.3	10.2135	10.1747	10.2219	10.1562	10.122
Acyp2	7.10107	7.14608	7.1603	7.19469	7.20403	7.15579	7.15328	7.12093	7.18433
Ada	9.82088	9.74344	9.75535	9.88041	9.91106	9.85288	9.8275	9.85345	9.80426
Adal	9.27095	9.29421	9.29494	9.31361	9.21401	9.26431	9.37829	9.30221	9.33693
Adam10	12.0875	12.1559	12.0552	12.0054	12.0187	12.0138	12.1488	12.1315	12.128
Adam11	8.79588	8.84241	8.83733	8.69118	8.79038	8.69353	8.76066	8.76436	8.84386
Adam12	9.63406	9.57488	9.62772	9.34747	9.31174	9.25202	9.65914	9.71253	9.73418
Adam15	11.1368	11.0779	11.1501	11.0724	11.1414	11.0611	11.3105	11.3429	11.3453
Adam17	11.2881	11.2822	11.2827	11.0961	11.0362	11.1062	11.2694	11.2882	11.2875
Adam19	9.6402	9.60063	9.46744	9.21308	9.23712	9.25004	9.69307	9.65253	9.5798
Adam1a	6.82429	6.85362	6.8138	6.84272	6.89545	6.90577	6.78449	6.79768	6.79846
Adam22	9.35344	9.33246	9.32546	9.22379	9.29533	9.21808	9.33034	9.20891	9.2491
Adam23	7.97333	8.06132	8.00809	7.86479	7.79635	7.77679	7.86637	7.87833	7.90735
Adam8	5.87315	5.85706	5.81353	5.83673	5.85657	5.80297	5.79899	5.85429	5.89676
Adam9	11.6438	11.6425	11.6531	11.3935	11.4148	11.3886	11.6151	11.628	11.6971
Adamts1	12.963	12.9385	12.9246	12.6028	12.6709	12.6959	12.8356	12.8191	12.8308
Adamts10	11.618	11.585	11.6382	11.4451	11.5339	11.4771	11.5898	11.6888	11.7454
Adamts12	9.70564	9.62877	9.7505	9.29639	9.43564	9.34548	9.30001	9.38923	9.38302
Adamts14	11.772	11.7114	11.7231	11.6367	11.6918	11.6716	11.6252	11.6543	11.6698
Adamts15	5.56745	5.58843	5.53052	5.55588	5.57702	5.61899	5.59207	5.6299	5.59135
Adamts17	7.07904	7.03702	7.07645	7.07607	7.16363	7.14494	7.09196	7.13604	7.12582
Adamts19	6.91425	6.91975	6.90368	6.93106	6.96834	6.93328	7.03065	7.03206	7.09244
Adamts20	11.3326	11.3403	11.2841	11.1067	11.1544	11.168	10.9682	10.9823	11.0859
Adamts4	11.2123	11.2746	11.2399	11.1265	11.1296	11.0966	11.6911	11.7037	11.7164
Adamts5	6.00158	5.99145	5.98715	5.94253	6.00113	5.97901	6.0131	5.99875	5.9869
Adamts6	9.96877	9.94464	9.93921	9.92854	9.98469	9.85521	9.8465	9.80819	9.94487
Adamts7	7.59285	7.60755	7.63322	7.51781	7.5261	7.5427	7.83269	7.863	7.83222
Adamts8	6.55418	6.54214	6.56846	6.56183	6.63022	6.55574	6.59289	6.67168	6.60917
Adamts9	8.28079	8.22843	8.19681	7.93477	8.06292	8.02732	8.05413	8.21705	8.15855
Adamtsl1	9.26701	9.25284	9.26383	9.06986	9.09174	9.14863	9.03413	8.98062	9.09067
Adamtsl2	5.86154	5.84308	5.85141	5.99449	5.97819	5.99167	5.93709	5.95834	6.00843
Adamtsl3	5.40108	5.40972	5.47784	5.46609	5.45327	5.42466	5.42846	5.41113	5.40524
Adap1	6.646	6.74185	6.68223	6.68239	6.7061	6.70465	6.8791	6.83287	6.78084
Adar	11.4645	11.408	11.525	11.5841	11.6668	11.6105	11.4764	11.4552	11.4666
Adarb1	10.3865	10.4698	10.435	10.3164	10.1878	10.3216	10.2645	10.2391	10.2499
Adarb2	4.5702	4.54362	4.53147	4.58884	4.55317	4.54809	4.55022	4.55642	4.54025
Adat1	10.0952	10.1254	10.0674	10.1535	10.0914	10.1337	10.0771	10.0671	10.1511
Adat2	9.26722	9.32943	9.38632	9.41557	9.386	9.40289	9.29827	9.3779	9.29553
Adck1	10.124	10.1498	10.1098	10.1559	10.1335	10.2256	10.0942	10.1521	10.1137
Adck2	9.34207	9.34246	9.38149	9.27821	9.24106	9.29055	9.41374	9.46847	9.39104
Adck5	10.4727	10.4443	10.4742	10.5295	10.4874	10.422	10.3265	10.364	10.3719
Adcy1	11.0603	11.1445	11.1531	11.0562	11.162	11.1803	11.0739	11.0213	11.0228
Adcy3	10.3164	10.2762	10.292	10.2805	10.3013	10.3204	10.2802	10.4312	10.3134
Adcy4	5.97974	5.95948	5.9192	5.86675	5.86123	5.88716	6.03981	6.04758	6.10662
Adcy5	10.1021	10.0902	10.1473	9.89285	9.96393	10.0298	9.94225	9.94776	9.90877
Adcy6	11.6791	11.6988	11.6694	11.6492	11.6296	11.6342	11.7845	11.8226	11.7918
Adcy7	6.48633	6.47523	6.47677	6.52356	6.5757	6.51013	6.75754	6.75441	6.86717
Adcy8	7.69469	7.6944	7.75969	7.71337	7.7501	7.76171	7.50849	7.4424	7.5252
Adcy9	7.17007	7.18325	7.15917	7.11503	7.15231	7.13056	7.12992	7.15907	7.20563
Adcyap1r1	13.9874	13.9959	14.0098	13.9094	13.9868	13.9994	13.7493	13.7608	13.7555
Add1	12.8111	12.853	12.8079	12.7034	12.727	12.7634	12.7237	12.7578	12.7124
Add2	9.07181	9.04553	9.00692	9.23918	9.19613	9.23132	8.94677	9.02323	9.00561
Add3	11.339	11.3591	11.3077	11.1571	11.2243	11.1835	11.1678	11.1977	11.2092
Adgb	3.87252	3.87707	3.87545	3.87385	3.87511	3.87848	3.87385	3.88474	3.93201
Adgra2	6.40881	6.36401	6.48084	6.35291	6.36383	6.32496	6.41658	6.42088	6.38228
Adgra3	12.9102	12.9183	12.9431	12.8231	12.8266	12.8536	12.8239	12.8013	12.7478
Adgrb1	11.4098	11.4378	11.399	11.5705	11.5667	11.5409	11.391	11.4513	11.4006
Adgrb2	11.55	11.609	11.6151	11.6172	11.7045	11.7055	11.5303	11.5806	11.491
Adgrb3	9.72903	9.76358	9.69557	9.44743	9.55284	9.46482	9.33714	9.41109	9.38685
Adgrg1	12.9236	12.939	12.8854	12.9653	12.97	12.9985	13.134	13.1129	13.1147
Adgrg3	5.04286	4.99158	5.01807	5.05066	5.01936	5.00752	5.09139	5.1034	5.08159
Adgrl1	12.8448	12.8299	12.8745	12.793	12.8991	12.9028	12.9963	12.9808	12.9823
Adgrl2	11.3088	11.2396	11.2322	11.0076	11.0374	11.0667	10.8977	10.923	10.9731
Adgrl3	8.33269	8.27967	8.36357	8.25621	8.39358	8.35835	8.11898	8.18666	8.10863
Adh5	12.9091	12.8717	12.853	12.9143	12.859	12.895	12.7807	12.838	12.8204
Adhfe1	4.85409	4.82048	4.81316	4.81448	4.85929	4.8179	4.86513	4.92377	4.89106
Adi1	10.8157	10.8301	10.8105	10.9312	10.8056	10.8556	10.7242	10.6411	10.6698
Adipor1	12.4994	12.5312	12.509	12.5023	12.5193	12.4891	12.5121	12.5284	12.5092
Adipor2	12.7079	12.6995	12.6547	12.6503	12.6472	12.6653	12.6642	12.6545	12.6305
Adk	11.7881	11.807	11.8328	11.833	11.8377	11.8233	11.5394	11.5682	11.4929
Adnp	9.41922	9.39819	9.4506	9.47583	9.46403	9.48289	9.43702	9.53405	9.45766
Adnp2	11.6774	11.7449	11.7222	11.7523	11.7897	11.7981	11.7042	11.7521	11.7112
Ado	11.84	11.8323	11.8679	11.9634	11.9317	11.8559	11.8708	11.8329	11.7729
Adora1	9.78725	9.89336	9.7796	9.62656	9.75365	9.79233	9.69625	9.63113	9.73318
Adpgk	11.5753	11.5483	11.5007	11.5533	11.5949	11.5849	11.6424	11.6158	11.6633
Adprh	12.0972	12.206	12.1597	12.0635	12.0673	12.0305	12.0508	12.1236	12.0389
Adprm	9.40064	9.34733	9.39865	9.33448	9.38109	9.40124	9.41043	9.42071	9.45611
Adprs	11.0096	10.9688	10.9778	11.1172	11.1296	11.1263	11.0101	11.0282	11.0468
Adra2c	5.47625	5.50975	5.48627	5.47733	5.45093	5.44882	5.5049	5.50568	5.50861
Adrm1	12.7776	12.7289	12.7561	12.9238	12.9236	12.9177	12.8481	12.8655	12.7699
Adsl	12.7393	12.7672	12.7971	12.8775	12.8633	12.8562	12.7684	12.8218	12.7609
Adss	12.7537	12.7549	12.7345	12.856	12.8246	12.7872	12.6346	12.6378	12.627
Aebp1	7.98464	7.95529	7.89589	7.81976	7.75716	7.80929	8.03806	8.10548	8.09555
Aebp2	12.3441	12.3016	12.3181	12.2222	12.2421	12.2231	12.1756	12.2331	12.196
Aen	10.6277	10.6074	10.6144	10.7961	10.8584	10.7847	10.571	10.6229	10.6576
Afap1	11.6604	11.7202	11.7009	11.7537	11.7612	11.7472	11.6093	11.6687	11.6532
Afap1l1	6.48539	6.51205	6.43933	6.53832	6.48133	6.50516	6.48516	6.54767	6.50935
Afdn	13.5749	13.5443	13.5454	13.3497	13.4031	13.4469	13.4922	13.5181	13.5256
Aff1	11.7859	11.8516	11.8385	11.7647	11.8513	11.8405	11.7294	11.7188	11.7467
Aff2	10.3325	10.1892	10.2731	10.1284	10.2063	10.1805	9.9408	9.92413	10.0262
Aff3	10.8243	10.8157	10.8219	10.692	10.8325	10.7719	10.7749	10.7163	10.7957
Aff4	13.4768	13.4325	13.4689	13.4464	13.4786	13.4555	13.4544	13.5211	13.546
Afg1l	7.70399	7.71245	7.69997	7.64292	7.63874	7.66595	7.64929	7.59909	7.58207
Afg3l1	12.0983	12.0669	12.1176	12.1346	12.181	12.1974	12.0056	12.0573	12.0539
Afg3l2	11.9834	11.9401	11.9172	11.8975	11.9643	11.933	11.927	11.8984	11.9491
Afmid	6.66236	6.64091	6.77615	6.70698	6.66048	6.71883	6.63298	6.61776	6.71083
Aftph	11.3548	11.3415	11.3184	11.3207	11.303	11.323	11.4095	11.3327	11.3271
Aga	8.67134	8.62525	8.625	8.67992	8.63078	8.59721	8.69995	8.71128	8.74235
Agap1	12.1647	12.1937	12.2051	12.1275	12.2208	12.2449	11.9174	11.8798	11.888
Agap2	10.246	10.2906	10.2431	9.95318	9.99728	9.93084	10.2269	10.2787	10.2581
Agap3	12.4472	12.4633	12.4764	12.4359	12.4757	12.471	12.4318	12.4602	12.3721
Agbl3	8.65602	8.69943	8.70653	8.75022	8.70745	8.72815	8.75523	8.71912	8.68397
Agbl5	9.77798	9.74301	9.7716	9.63623	9.63203	9.63641	9.78233	9.86384	9.82815
Ager	6.8396	6.87944	6.89615	6.75038	6.81716	6.82794	6.9342	6.84749	6.98163
Agfg1	12.2233	12.245	12.1899	12.2234	12.1819	12.1807	12.2084	12.2277	12.1997
Agfg2	10.6387	10.6212	10.6131	10.6497	10.6989	10.6852	10.4338	10.5245	10.4886
Aggf1	11.9365	11.9459	11.9358	11.9842	11.995	12.0438	11.9882	11.9397	11.8899
Agk	11.0939	11.0553	11.083	10.9496	10.9698	10.9673	11.0661	11.0142	10.9782
Agl	10.5822	10.5127	10.5219	10.3861	10.4586	10.3669	10.564	10.6072	10.6119
Ago1	12.2757	12.192	12.2182	12.2175	12.2633	12.212	12.2357	12.2825	12.2595
Ago2	12.6075	12.587	12.6754	12.53	12.5962	12.6268	12.6528	12.6759	12.6367
Ago3	9.92488	9.80147	9.86699	9.78958	9.88693	9.8765	9.87245	9.86298	10.0084
Ago4	6.53064	6.54199	6.55843	6.55972	6.5089	6.57574	6.57181	6.57909	6.53519
Agpat1	12.223	12.2002	12.2408	12.1289	12.1691	12.1929	12.3019	12.3098	12.2882
Agpat2	5.51526	5.49299	5.49937	5.56059	5.53361	5.57165	5.58095	5.62165	5.5861
Agpat3	12.31	12.3135	12.3231	12.3902	12.3792	12.4089	12.2863	12.3226	12.2936
Agpat4	11.532	11.5593	11.5905	11.6089	11.6144	11.6312	11.5612	11.6151	11.5807
Agpat5	11.8925	11.9287	11.9178	11.8688	11.8133	11.8229	11.985	11.9375	11.958
Agps	11.8043	11.7789	11.8076	11.6784	11.7265	11.7229	11.7086	11.7757	11.7205
Agrn	12.6462	12.6229	12.6333	12.1846	12.3036	12.3227	12.7548	12.7914	12.7883
Agt	6.07149	6.18566	6.14156	6.11812	6.15077	6.17657	6.20818	6.29452	6.27636
Agtpbp1	10.9559	10.942	10.9259	10.8579	10.8942	10.8721	10.8227	10.8301	10.8531
Agtrap	10.5363	10.4801	10.4647	10.3161	10.3761	10.3557	10.7161	10.7819	10.7256
Ahctf1	13.6379	13.5684	13.5933	13.5693	13.6312	13.6216	13.5249	13.4873	13.5685
Ahcy	13.0569	13.104	13.1521	13.1767	13.2187	13.1925	13.135	13.1637	13.1481
Ahcyl1	13.6089	13.5861	13.557	13.4192	13.4517	13.4276	13.4625	13.424	13.4494
Ahcyl2	10.9224	10.8267	10.8283	10.6864	10.683	10.6838	10.8818	10.8844	10.8816
Ahdc1	11.5607	11.6041	11.5409	11.7582	11.7703	11.794	11.6081	11.7171	11.6098
Ahi1	11.1829	11.2144	11.141	10.9482	11.0622	11.0146	11.1322	11.1817	11.1683
Ahnak	10.2293	10.2192	10.232	10.2667	10.3931	10.3832	10.5973	10.6482	10.667
Ahr	4.84879	4.84874	4.84107	4.81122	4.84946	4.83769	4.94951	4.85923	4.83433
Ahrr	5.72694	5.6725	5.64602	5.65031	5.65259	5.64044	5.72142	5.69138	5.7128
Ahsa1	13.308	13.3117	13.3398	13.3127	13.2789	13.3057	13.3626	13.3071	13.2937
Ahsa2	11.3451	11.3649	11.3179	11.3643	11.3507	11.3633	11.3879	11.3184	11.3712
AI413582	7.90164	7.96841	7.98113	7.89792	7.83115	7.91362	7.95113	7.95795	7.9789
AI429214	4.9129	4.8907	4.88667	4.91691	4.907	4.90696	4.95427	4.93428	4.90571
AI480526	9.04561	8.97095	9.05507	8.97181	8.91984	8.86788	8.98551	8.93251	9.05254
AI504432	5.53991	5.51476	5.51171	5.49694	5.49643	5.52584	5.54263	5.51904	5.51517
AI506816	13.0667	13.0158	13.0381	12.946	12.9676	12.979	13.0504	13.0348	13.1064
AI593442	5.81225	5.76789	5.80093	5.73737	5.73962	5.76913	5.8036	5.73528	5.74107
AI597479	10.9782	11.0291	10.9634	10.9685	10.8885	10.8583	10.8792	10.9385	10.9709
AI837181	10.6832	10.7027	10.7395	10.8725	10.8352	10.886	10.7009	10.6879	10.7091
AI838599	5.65052	5.60334	5.62611	5.60402	5.58087	5.65882	5.60211	5.55432	5.61461
AI854703	5.26078	5.28041	5.27041	5.27984	5.29648	5.23584	5.27245	5.34134	5.3544
AI987944	8.59476	8.62677	8.55744	8.53649	8.51499	8.52453	8.55241	8.55914	8.58288
Aida	11.5085	11.5281	11.5789	11.4588	11.4371	11.4928	11.4343	11.4358	11.4574
Aif1l	10.5567	10.5085	10.5704	10.3616	10.3878	10.3713	10.6002	10.6236	10.5073
Aifm1	11.4982	11.5123	11.4918	11.5131	11.5169	11.541	11.4717	11.5055	11.4472
Aifm2	5.8403	5.84437	5.80697	5.84442	5.83734	5.82162	5.8878	5.88737	5.93215
Aig1	9.19565	9.22248	9.18464	9.1422	9.18054	9.12414	9.40233	9.37539	9.31199
Aimp1	12.0249	11.9635	12.0115	12.1096	12.0826	12.0767	11.9974	12.0031	12.0013
Aimp2	11.7824	11.7221	11.7881	11.8874	11.8235	11.8291	11.7435	11.7858	11.7439
Aip	11.8039	11.794	11.8737	11.8961	11.8563	11.8369	11.79	11.8114	11.705
Airn	8.20381	8.12357	8.17466	8.14104	8.05377	8.14133	8.04723	8.07463	8.08845
Ajm1	9.05963	9.00712	9.02514	8.90842	8.85362	8.90743	8.71579	8.77217	8.81228
Ajuba	10.292	10.2712	10.198	10.2387	10.2353	10.1857	10.3821	10.3465	10.2549
Ak1	7.64219	7.69484	7.66371	7.63709	7.67402	7.69831	7.88439	7.9658	7.88745
Ak2	12.8494	12.8177	12.8239	12.8308	12.8547	12.8455	12.8109	12.7619	12.7483
Ak3	11.8738	11.9029	11.8718	11.8326	11.8605	11.8306	11.8176	11.7574	11.7738
Ak4	11.497	11.5704	11.5095	11.2363	11.2525	11.305	11.4096	11.4507	11.4646
Ak6	9.94381	9.89955	9.82739	9.76911	9.85967	9.79231	9.79511	9.80097	9.77005
Akap1	12.3838	12.352	12.3525	12.4295	12.4162	12.4834	12.4129	12.4244	12.3529
Akap10	10.7853	10.8167	10.7662	10.7543	10.7204	10.7352	10.8682	10.8283	10.8159
Akap11	12.2783	12.2642	12.229	12.1841	12.2816	12.2449	12.2882	12.284	12.3347
Akap12	7.9935	7.92634	7.99619	7.94851	7.97719	7.9301	8.37237	8.31554	8.42605
Akap13	11.0364	10.9871	11.1072	10.9151	10.9766	10.9723	11.009	11.0852	11.0562
Akap17b	8.19895	8.22319	8.24617	8.16025	8.19632	8.19885	8.31979	8.33694	8.29879
Akap3	6.20328	6.17293	6.18758	6.15038	6.23822	6.17481	6.22635	6.22868	6.21725
Akap5	8.45227	8.394	8.35084	8.43265	8.3824	8.37358	8.41056	8.43951	8.37443
Akap6	13.1604	13.1632	13.1936	12.9867	13.1044	13.0669	12.8951	12.9523	12.9679
Akap7	8.11229	8.07008	8.04381	8.13919	8.09581	8.16621	8.0503	8.1209	8.0206
Akap8	13.0274	12.9636	12.9589	13.0455	13.0667	13.0456	13.0607	13.0533	13.1047
Akap8l	11.2187	11.2373	11.1969	11.2295	11.2455	11.2514	11.34	11.3282	11.4742
Akap9	11.6696	11.661	11.6826	11.5631	11.6927	11.7199	11.5993	11.6667	11.7248
Akip1	7.71449	7.73329	7.76762	7.82875	7.85143	7.84037	7.70289	7.69744	7.68103
Akirin1	11.7112	11.6634	11.7088	11.8275	11.7792	11.7228	11.8096	11.8161	11.767
Akirin2	11.5535	11.5345	11.4962	11.5371	11.4873	11.529	11.5411	11.5347	11.4601
Akna	11.7845	11.7719	11.776	11.4834	11.5519	11.5732	11.9994	12.0113	12.0344
Akr1a1	13.7009	13.7311	13.7678	13.9226	13.8867	13.8609	13.7239	13.7506	13.7252
Akr1b10	9.35322	9.41986	9.44949	9.37034	9.38379	9.35723	9.4587	9.44835	9.50097
Akr1b3	12.3006	12.2954	12.3122	12.4031	12.3436	12.3262	12.414	12.4222	12.369
Akr1b8	7.49954	7.54007	7.48455	7.46125	7.52917	7.52316	7.61183	7.59583	7.71245
Akr1c12	5.68375	5.73673	5.73513	5.6722	5.67581	5.70124	5.82178	5.77839	5.771
Akr1c13	7.27512	7.29363	7.28441	7.30346	7.32579	7.36748	7.66008	7.54764	7.55448
Akr1e1	10.3553	10.305	10.3732	10.3853	10.328	10.3592	10.2294	10.2794	10.2807
Akr7a5	10.4495	10.4104	10.4235	10.3981	10.4514	10.4167	10.4806	10.5496	10.4771
Akt1	13.9702	13.9859	14.0028	14.124	14.1518	14.1282	13.945	13.9665	13.9097
Akt1s1	12.1334	12.1247	12.1777	12.2829	12.2824	12.2549	12.2086	12.2352	12.1781
Akt2	12.8238	12.8104	12.8208	12.772	12.8241	12.8109	12.6574	12.6898	12.6347
Akt2-ps	4.47681	4.48566	4.45258	4.47514	4.52124	4.49512	4.47331	4.48249	4.46891
Akt3	12.0898	12.0731	12.0239	11.9348	11.9314	11.9028	11.9331	11.8673	11.9409
Aktip	10.6468	10.7301	10.6666	10.6725	10.6101	10.5969	10.5827	10.6267	10.584
Alad	10.2113	10.2344	10.2477	10.3922	10.288	10.3791	10.3187	10.323	10.2547
Alas1	10.4725	10.3914	10.4398	10.5915	10.5912	10.62	10.5624	10.5405	10.4176
Alcam	11.9582	11.9882	11.8839	11.6168	11.6186	11.7017	11.655	11.6243	11.6194
Aldh16a1	11.0125	10.9841	10.9321	10.9199	11.0389	11.05	10.8747	10.896	10.8867
Aldh18a1	13.5016	13.4959	13.5046	13.4194	13.485	13.4891	13.3606	13.4593	13.3886
Aldh1a2	8.03564	8.03532	8.05304	8.03376	8.00609	8.04127	8.09814	7.97486	8.03378
Aldh1l2	12.9184	12.8615	12.849	12.8793	12.9741	12.9901	12.6525	12.6797	12.6684
Aldh2	11.2125	11.311	11.2601	11.1794	11.1874	11.1525	11.4552	11.4669	11.4302
Aldh3a2	9.98312	9.96963	9.92134	10.0834	10.1196	10.0807	10.0519	10.0233	9.97461
Aldh3b1	7.69846	7.74471	7.71047	7.69786	7.73047	7.72299	8.05872	8.16479	7.976
Aldh4a1	9.98989	10.0115	9.96528	9.86489	9.94535	9.92249	10.0021	9.97604	9.91119
Aldh5a1	10.9709	10.9847	10.9936	10.977	11.0197	10.976	10.9185	10.9623	10.9372
Aldh6a1	10.7064	10.6957	10.6632	10.6285	10.6499	10.546	10.5885	10.5994	10.6652
Aldh7a1	11.897	11.9034	11.839	11.7749	11.7915	11.7762	11.9268	11.9165	11.9325
Aldh9a1	12.2703	12.2326	12.2446	12.2198	12.2247	12.2374	12.3544	12.3246	12.2979
Aldoa	15.3867	15.5129	15.4702	15.1855	15.198	15.1772	15.1734	15.2001	15.2351
Aldoc	7.29557	7.34434	7.42262	7.41323	7.46481	7.48923	7.80933	7.8006	7.78282
Alg1	9.71812	9.65987	9.75103	9.82783	9.84707	9.80664	9.83462	9.83628	9.8154
Alg10b	13.1064	13.1007	13.0587	13.1709	13.2432	13.2127	13.2672	13.2161	13.2949
Alg11	10.4924	10.5073	10.5136	10.6318	10.6611	10.6176	10.4077	10.5349	10.534
Alg12	8.76037	8.8771	8.82292	8.89136	8.85837	8.81466	8.95542	8.89859	8.9523
Alg13	11.2888	11.2815	11.3092	11.1778	11.1604	11.2016	11.1882	11.1761	11.1375
Alg14	9.31637	9.36789	9.36879	9.3547	9.26484	9.19367	9.32332	9.29054	9.38169
Alg2	12.053	12.0644	12.0804	12.125	12.0796	12.0658	12.1654	12.1615	12.1547
Alg3	9.63562	9.69735	9.70326	9.61036	9.67579	9.57962	9.66096	9.63295	9.69617
Alg5	10.2427	10.2843	10.2504	10.325	10.2343	10.3251	10.2683	10.3535	10.2408
Alg6	9.34728	9.25275	9.27558	9.16289	9.11747	9.11633	9.24912	9.26974	9.27578
Alg8	10.6137	10.5214	10.5311	10.3022	10.3023	10.2609	10.4987	10.5204	10.4953
Alg9	10.18	10.1959	10.2455	10.2146	10.1919	10.1605	10.0789	10.1457	10.0714
Alk	5.41988	5.49493	5.37627	5.39984	5.42521	5.42438	5.42234	5.441	5.37804
Alkbh1	11.4789	11.5579	11.5002	11.5958	11.5829	11.567	11.5858	11.4755	11.5352
Alkbh2	8.02064	8.07054	8.02796	8.1376	8.09867	8.14965	7.97566	8.01536	7.96197
Alkbh3	8.47185	8.47536	8.55622	8.5523	8.55754	8.49863	8.57221	8.52757	8.45535
Alkbh4	8.91897	8.97634	8.86265	9.01883	9.02946	9.01825	8.91435	8.89766	8.88085
Alkbh5	12.7885	12.8054	12.7836	12.6841	12.6996	12.6979	12.7357	12.7805	12.7651
Alkbh6	9.48265	9.48971	9.48513	9.59264	9.4209	9.49791	9.42817	9.51918	9.51629
Alkbh7	9.09948	9.11994	9.17923	9.32513	9.2833	9.23575	9.23308	9.19109	9.09508
Alkbh8	11.4519	11.4584	11.4738	11.4832	11.4871	11.5164	11.3704	11.3316	11.3655
Alms1	11.7184	11.6088	11.6953	11.5698	11.7001	11.6659	11.5601	11.5715	11.6288
Alpk1	6.09819	6.03785	6.06024	6.05783	6.10578	6.00623	6.15155	6.09231	6.11413
Als2	11.5294	11.5088	11.5299	11.5128	11.5587	11.5243	11.5915	11.6071	11.6088
Als2cl	7.98055	7.97711	8.0413	8.05847	8.05428	8.03874	8.19121	8.26752	8.2588
Alx4	10.1332	10.2196	10.1404	10.1409	10.1519	10.1644	10.0503	10.0355	10.0198
Alyref	12.9685	12.9485	13.0374	13.0455	13.0157	13.0487	12.8146	12.8002	12.7702
Alyref2	7.05252	7.16557	7.13201	7.10606	7.13115	7.18518	7.12729	7.1154	7.13142
Amacr	8.44545	8.43646	8.40722	8.36601	8.44174	8.39244	8.49577	8.41863	8.39455
Ambra1	11.7322	11.7285	11.77	11.7353	11.7761	11.7854	11.7783	11.7727	11.7989
Amd1	12.1735	12.1451	12.1149	12.2363	12.2365	12.2175	12.0898	12.0502	12.0691
Amd2	5.09256	5.05326	5.09289	5.09374	5.11888	5.09873	5.05451	5.07776	5.03637
Amdhd2	10.3542	10.2865	10.3913	10.4044	10.386	10.3735	10.3792	10.3467	10.3312
Amer1	9.96702	9.87438	9.95826	9.81441	9.84975	9.9199	9.85893	9.76952	9.88754
Amer2	13.1136	13.128	13.0688	12.9415	12.9602	13	12.7825	12.8107	12.7931
Amer3	8.35556	8.31191	8.33225	8.63048	8.58506	8.57301	8.23656	8.26092	8.19743
Amfr	12.344	12.391	12.4076	12.4728	12.4868	12.4422	12.4341	12.4556	12.4108
Amh	6.39208	6.38184	6.41493	6.39681	6.43725	6.38419	6.4699	6.47118	6.46681
Amigo1	10.0509	10.0924	10.1399	10.1125	9.99232	10.0419	9.97051	9.97426	9.89209
Amigo3	7.06115	7.03692	7.05248	7.13522	7.13593	7.09746	7.17502	7.05136	7.17849
Ammecr1	10.2327	10.2103	10.1879	10.0633	10.0716	10.1149	10.1594	10.1423	10.1527
Ammecr1l	11.3505	11.3606	11.3028	11.3705	11.3938	11.3791	11.3819	11.3032	11.3835
Amn1	9.36599	9.29723	9.24915	9.2818	9.2736	9.32751	9.29436	9.35828	9.31113
Amot	10.4889	10.4893	10.3729	10.2354	10.2679	10.3199	10.4406	10.4582	10.4293
Amotl1	12.1321	12.0973	12.0762	11.8701	11.9515	11.9106	12.1147	12.1224	12.1537
Amotl2	11.0452	11.052	11.0576	11.2115	11.193	11.1821	11.3194	11.3007	11.2231
Ampd2	11.4502	11.4101	11.3995	11.3794	11.4138	11.4814	11.5043	11.4814	11.4652
Ampd3	6.49588	6.45392	6.42934	6.61175	6.63275	6.54186	6.58807	6.52964	6.60175
Amph	11.3373	11.3486	11.37	11.1795	11.1561	11.1714	11.2752	11.3357	11.2994
Amt	7.46796	7.4416	7.47751	7.42204	7.43998	7.3919	7.4917	7.50975	7.58929
Amz1	8.55786	8.52078	8.52348	8.46495	8.43869	8.47514	8.61565	8.55333	8.5296
Amz2	11.8001	11.8053	11.7855	11.7431	11.7921	11.7545	11.6452	11.6589	11.666
Anapc1	13.7132	13.6444	13.6701	13.5354	13.5931	13.581	13.6121	13.6003	13.6177
Anapc10	9.55017	9.544	9.56397	9.56421	9.49295	9.54263	9.57459	9.53003	9.49434
Anapc11	12.2754	12.26	12.2849	12.3258	12.2519	12.2649	12.235	12.274	12.2135
Anapc13	10.7994	10.8757	10.9016	10.9068	10.9274	10.9859	10.8251	10.8319	10.7776
Anapc15	10.6806	10.5757	10.6402	10.7193	10.7112	10.7703	10.4601	10.4964	10.512
Anapc16	11.1099	11.1346	11.1845	11.2484	11.1793	11.1654	11.087	11.1082	11.0393
Anapc2	12.2701	12.2745	12.2921	12.2304	12.2424	12.2179	12.1853	12.1318	12.1889
Anapc4	12.048	11.9942	12.0266	12.0657	11.9955	12.0327	12.051	11.9887	12.0111
Anapc5	14.1509	14.1316	14.1449	14.2562	14.2449	14.2081	14.1611	14.1882	14.1309
Anapc7	11.7154	11.6928	11.7226	11.7717	11.7471	11.7404	11.7417	11.7428	11.7229
Angel1	9.97583	9.96242	9.95664	9.7532	9.71742	9.79984	10.0567	10.0497	10.1118
Angel2	12.1152	12.0621	12.0842	12.1064	12.0705	12.1147	12.1015	12.1239	12.0916
Angpt1	11.0728	11.0979	11.0205	11.0923	11.0658	11.0277	11.0297	10.9443	11.0433
Angptl2	10.3193	10.3418	10.3429	10.2704	10.4396	10.3454	10.2384	10.2842	10.2894
Angptl6	8.01431	7.96583	8.03067	7.94025	8.05311	7.97593	8.235	8.26528	8.18219
Ank	11.2042	11.1891	11.167	11.3127	11.2994	11.3186	11.2347	11.2372	11.1658
Ank1	5.17345	5.13913	5.10824	5.16193	5.20561	5.14694	5.11189	5.17051	5.123
Ank2	12.3026	12.2918	12.2756	12.0718	12.1329	12.1362	12.0613	12.1254	12.149
Ank3	12.7392	12.7096	12.7693	12.4672	12.5876	12.5404	12.236	12.2479	12.2109
Ankdd1a	8.42018	8.4692	8.4423	8.35957	8.39599	8.40092	8.33489	8.41018	8.3922
Ankef1	5.41496	5.35242	5.39725	5.37609	5.42447	5.39153	5.45297	5.40941	5.41351
Ankfy1	12.5243	12.4978	12.4803	12.4679	12.5092	12.5162	12.528	12.5471	12.5093
Ankhd1	11.9762	11.9281	11.9765	11.8382	11.9291	11.9555	11.8642	11.9206	11.9415
Ankib1	11.7107	11.7175	11.7214	11.6864	11.7146	11.7609	11.5808	11.5849	11.5529
Ankle1	10.6925	10.6737	10.7597	10.5341	10.614	10.4566	10.4503	10.3975	10.5793
Ankle2	11.6106	11.5848	11.5969	11.6302	11.606	11.615	11.5743	11.6131	11.6214
Ankmy2	10.1643	10.0707	10.011	10.0358	10.0438	10.0389	9.90586	9.95521	9.9694
Ankra2	9.80921	9.78005	9.75277	9.78598	9.77754	9.76361	9.73627	9.73635	9.79481
Ankrd10	12.2509	12.2561	12.2801	12.2458	12.2656	12.2189	12.1757	12.1958	12.2329
Ankrd11	13.6227	13.5873	13.6137	13.5874	13.7057	13.6798	13.481	13.5288	13.551
Ankrd12	10.0608	10.0826	10.0539	9.82461	9.97183	9.97654	9.96582	9.96587	10.1023
Ankrd13a	11.6797	11.6367	11.5816	11.6171	11.6043	11.6393	11.7547	11.8038	11.69
Ankrd13b	12.9948	12.9756	13.0328	13.0033	13.0514	13.0065	13.0741	13.1134	13.0907
Ankrd13c	11.4831	11.5349	11.4996	11.5203	11.4854	11.478	11.4869	11.4709	11.4209
Ankrd13d	8.38207	8.34545	8.41693	8.47152	8.50132	8.35354	8.53721	8.51184	8.46997
Ankrd16	10.1814	10.0666	10.1259	10.1317	10.2049	10.0929	10.1254	10.0742	10.306
Ankrd17	13.2155	13.1495	13.1664	13.0722	13.1101	13.1868	13.23	13.2235	13.2542
Ankrd24	8.90723	8.90366	8.857	8.81292	8.84699	8.8591	8.92767	8.92728	8.96509
Ankrd26	11.7584	11.6689	11.7596	11.641	11.6762	11.6906	11.6581	11.6675	11.6854
Ankrd27	10.9512	10.9245	10.9321	10.8217	10.8165	10.8422	10.7494	10.7697	10.7111
Ankrd28	11.4466	11.5174	11.448	11.4504	11.4574	11.4865	11.3417	11.3349	11.3824
Ankrd33b	7.50674	7.51856	7.4878	7.52905	7.6088	7.61071	7.69114	7.73114	7.68065
Ankrd34a	5.80218	5.84371	5.79745	5.7797	5.82033	5.83303	5.90945	5.89528	5.85962
Ankrd34b	5.57573	5.57142	5.56844	5.628	5.53323	5.59335	5.59185	5.56364	5.56095
Ankrd37	6.56185	6.58329	6.605	6.4839	6.40568	6.44268	6.52867	6.54374	6.61787
Ankrd39	7.95145	7.91226	7.96528	7.98241	7.94802	7.99779	7.89572	8.03859	7.85077
Ankrd40	12.421	12.4344	12.3957	12.3377	12.3638	12.3971	12.408	12.4369	12.3892
Ankrd42	7.76527	7.82353	7.80218	7.85593	7.78281	7.8626	7.71127	7.6472	7.7354
Ankrd44	10.9577	10.8787	10.9435	10.8542	10.8974	10.8736	10.4939	10.5221	10.4723
Ankrd46	11.4055	11.354	11.334	11.3602	11.351	11.2936	11.2059	11.2806	11.1702
Ankrd49	10.5597	10.4776	10.4589	10.4101	10.4402	10.4359	10.4493	10.4753	10.3633
Ankrd50	10.4735	10.4453	10.5332	10.4285	10.4959	10.4645	10.5741	10.5946	10.5219
Ankrd52	12.1831	12.1282	12.1773	12.1214	12.1842	12.1588	12.1211	12.1471	12.2082
Ankrd54	10.6348	10.5882	10.6787	10.7763	10.7616	10.7585	10.6142	10.6686	10.6311
Ankrd6	9.42755	9.42449	9.49918	9.3962	9.48888	9.41884	9.28582	9.33381	9.31471
Ankrd61	4.95394	4.93664	4.92785	4.96754	4.92419	4.92402	4.93402	4.92361	4.93852
Ankrd9	9.26428	9.22719	9.2534	9.44937	9.34631	9.34675	9.2859	9.21087	9.27251
Anks1	11.8681	11.9086	11.8894	11.7932	11.8103	11.8458	11.8544	11.8686	11.8292
Anks1b	7.68221	7.67734	7.67436	7.67222	7.73081	7.67375	7.63612	7.61712	7.59283
Anks3	10.4305	10.4505	10.4227	10.5277	10.5735	10.5779	10.4253	10.4461	10.5278
Anks6	9.65979	9.70512	9.6859	9.64578	9.70391	9.70562	9.53017	9.59657	9.64015
Ankzf1	9.91849	9.90352	9.91535	9.7373	9.78579	9.73265	9.81089	9.80818	9.78583
Anln	12.7225	12.7177	12.7122	12.4482	12.4211	12.4502	12.5887	12.5838	12.5849
Ano10	9.68529	9.82397	9.88493	9.78854	9.8905	9.84193	9.82417	9.90532	9.83232
Ano3	9.41027	9.43327	9.37567	9.05382	9.02546	9.04836	9.07189	9.09173	9.12616
Ano6	11.7348	11.7322	11.7494	11.5789	11.597	11.6592	11.5845	11.6062	11.6241
Ano8	11.7191	11.6851	11.6551	11.6566	11.6705	11.6301	11.8445	11.8763	11.8077
Anp32a	14.6441	14.6206	14.6136	14.4928	14.5401	14.59	14.5306	14.5177	14.521
Anp32b	14.405	14.381	14.38	14.2097	14.3361	14.3439	14.2961	14.2801	14.2663
Anp32b-ps1	4.38924	4.43375	4.40767	4.40792	4.43453	4.43466	4.41147	4.39725	4.40626
Anp32e	14.2873	14.314	14.2959	14.3121	14.3254	14.3725	14.2374	14.2303	14.2316
Antkmt	9.77969	9.75591	9.77477	9.63244	9.61375	9.62728	9.78376	9.78455	9.81451
Antxr1	10.4204	10.4135	10.3909	10.3179	10.3375	10.3629	10.4058	10.4862	10.5299
Antxr2	10.2467	10.2135	10.2077	10.0114	9.99664	10.0125	10.2196	10.1885	10.2509
Anxa11	5.52816	5.49315	5.58349	5.5375	5.52698	5.53676	5.55187	5.58572	5.58552
Anxa2	6.5514	6.61754	6.63221	6.51004	6.496	6.57161	6.6465	6.59386	6.76386
Anxa4	8.26707	8.33281	8.31341	8.5098	8.48679	8.41359	8.52163	8.48062	8.4672
Anxa5	6.10751	6.09721	6.1147	6.09065	6.08842	6.03547	6.13529	6.23789	6.18625
Anxa6	8.57098	8.60682	8.55652	8.58971	8.59115	8.56162	8.91876	8.85795	8.8057
Anxa7	10.738	10.7214	10.7725	11.0333	10.9186	10.9229	10.8462	10.7675	10.7918
Anxa9	6.21005	6.20799	6.23343	6.13786	6.15396	6.1796	6.13501	6.14698	6.26945
Aoc2	8.41816	8.40696	8.45622	8.57869	8.51065	8.44169	8.54213	8.59583	8.55414
Aoc3	4.96359	4.96581	4.97191	4.97491	5.00865	4.96601	4.98282	5.06936	5.0548
Aopep	8.96068	8.90983	8.98267	9.21287	9.17401	9.16684	9.14528	9.1223	9.24323
Aox1	7.61004	7.60442	7.66915	7.79499	7.91992	7.77764	7.80098	7.73275	7.77223
Aox4	7.62269	7.61234	7.63736	7.61417	7.65898	7.69611	7.80494	7.78019	7.84461
Ap1ar	11.7617	11.7859	11.7605	11.7965	11.7833	11.8317	11.8354	11.8324	11.7811
Ap1b1	11.7361	11.7884	11.7693	11.7804	11.8274	11.8464	11.8106	11.814	11.7697
Ap1g1	12.6205	12.6562	12.6399	12.6885	12.7145	12.7317	12.6738	12.5977	12.6553
Ap1g2	7.83996	7.92856	7.84392	7.76131	7.80879	7.84245	7.80748	7.87573	7.88452
Ap1m1	11.751	11.7316	11.8154	11.9401	11.8939	11.9357	11.8639	11.912	11.8351
Ap1s1	11.3911	11.4452	11.3557	11.4365	11.3975	11.4064	11.3156	11.3939	11.3556
Ap1s2	9.54988	9.53046	9.50332	9.52463	9.4013	9.40055	9.49992	9.57649	9.58895
Ap2a1	12.5043	12.4788	12.4707	12.4276	12.5021	12.5102	12.4724	12.4474	12.4627
Ap2a2	12.6817	12.6925	12.6999	12.5293	12.5617	12.5838	12.6644	12.6686	12.6937
Ap2b1	13.4641	13.4557	13.4312	13.3896	13.4224	13.4418	13.3963	13.3996	13.4592
Ap2m1	13.2863	13.2542	13.3112	13.3165	13.3635	13.328	13.2876	13.2489	13.2518
Ap2m1-ps	7.17025	7.14506	7.18066	7.18049	7.22624	7.27278	7.14263	7.2268	7.20828
Ap2s1	11.4869	11.4442	11.4473	11.5227	11.517	11.5326	11.3896	11.3709	11.3312
Ap3b1	11.7886	11.7847	11.7755	11.5406	11.6159	11.6147	11.7004	11.6977	11.7083
Ap3b2	10.2964	10.3879	10.3776	10.558	10.5434	10.559	10.3234	10.3621	10.2959
Ap3d1	12.7847	12.7705	12.7814	12.7544	12.8106	12.8567	12.8828	12.88	12.9016
Ap3m1	11.9387	11.881	11.8822	11.8319	11.818	11.8149	11.7946	11.7407	11.8017
Ap3m2	9.24528	9.23635	9.2293	9.26061	9.28657	9.28601	9.32242	9.35976	9.27152
Ap3s1	11.0203	11.0378	10.9749	10.9692	10.9581	10.8979	10.9613	10.9667	11.0184
Ap3s2	11.5093	11.4885	11.485	11.543	11.5922	11.6112	11.4632	11.4726	11.4592
Ap4b1	6.26301	6.34169	6.27279	6.27932	6.29449	6.23806	6.34063	6.28977	6.27699
Ap4e1	10.1543	10.1134	10.1112	10.1323	10.0279	10.0786	10.101	10.1294	10.1274
Ap4m1	11.4359	11.3707	11.4085	11.5045	11.5239	11.5744	11.4558	11.3902	11.4897
Ap4s1	8.68483	8.75402	8.668	8.91956	8.79023	8.86378	8.71458	8.61337	8.61171
Ap5b1	7.17687	7.24626	7.22828	7.27992	7.34344	7.32273	7.37255	7.2788	7.17258
Ap5m1	10.5816	10.5578	10.5326	10.5372	10.4649	10.4622	10.5368	10.5105	10.5607
Ap5s1	8.5603	8.47086	8.46935	8.57813	8.56664	8.52389	8.57996	8.5763	8.57142
Ap5z1	10.0552	10.0009	10.0836	9.87245	9.95629	9.8567	10.088	10.0371	10.0828
Apaf1	10.9107	10.9491	10.9187	10.701	10.7007	10.6904	10.9138	10.9187	10.8846
Apba1	9.29012	9.27747	9.29397	9.23179	9.21178	9.27589	9.01196	9.10377	8.9942
Apba2	13.1248	13.1332	13.1664	12.9561	13.0264	13.0523	13.0089	13.0029	12.9509
Apba3	11.0952	11.1314	11.0957	11.0961	11.1144	11.1146	11.1128	11.1177	11.0915
Apbb1	10.9073	10.9337	11.0264	10.7768	10.7904	10.7829	10.9443	11.0172	10.9918
Apbb2	9.80382	9.8501	9.84012	9.76509	9.77132	9.78242	9.72915	9.69633	9.70035
Apbb3	9.97749	9.84019	9.886	9.86651	9.87786	9.85132	10.0173	10.0665	10.0122
Apc	13.2774	13.2022	13.2367	13.1661	13.2576	13.2656	13.2014	13.2546	13.2884
Apc2	10.0732	9.96831	10.0494	10.1678	10.1703	10.2031	10.2045	10.1669	10.108
Apcdd1	10.3761	10.3139	10.2839	10.6398	10.6736	10.699	10.4165	10.4326	10.357
Apeh	10.6822	10.7731	10.7132	10.6587	10.7618	10.7202	10.8255	10.778	10.7259
Apex1	12.7461	12.6922	12.7612	12.8568	12.8077	12.8113	12.64	12.5848	12.5879
Apex2	9.85971	9.78083	9.86572	10.0751	10.0172	10.0513	9.75223	9.85265	9.74121
Aph1a	10.9948	11.0055	11.0296	11.0555	11.0278	10.9919	11.0091	11.0119	10.9829
Aph1b	10.0503	10.1696	10.0962	10.2449	10.2625	10.206	10.1251	10.1591	10.11
Api5	13.4021	13.4515	13.4324	13.4152	13.398	13.4037	13.3275	13.289	13.3285
Apip	10.0293	10.0364	10.027	10.0598	10.0189	10.0266	9.93289	9.90143	9.94559
Aplf	9.67459	9.67709	9.63348	9.64456	9.67006	9.74219	9.6351	9.6313	9.63688
Apln	6.06982	6.24146	6.17137	6.01448	5.99254	5.97385	6.02043	6.01	6.02876
Aplp1	9.81302	9.97726	9.87419	9.86431	9.83204	9.84163	10.0124	9.99474	9.93823
Aplp2	13.3219	13.3048	13.2976	13.1787	13.1713	13.1626	13.4463	13.4428	13.4255
Apmap	10.4292	10.4234	10.421	10.4531	10.5232	10.5096	10.3323	10.262	10.3261
Apobec3	6.04996	5.97209	5.99347	6.00059	6.01197	5.95879	6.27094	6.24893	6.24372
Apod	8.04774	8.04146	7.99697	7.90956	7.87679	7.93383	8.36283	8.45938	8.42131
Apoe	9.5821	9.5838	9.51203	9.33616	9.32518	9.36691	9.60738	9.67152	9.65199
Apol9a	5.86262	5.93746	5.90239	5.88451	5.89529	5.89862	6.10711	6.06542	6.09622
Apold1	6.6806	6.68218	6.69967	6.58699	6.58657	6.59634	6.62452	6.65913	6.68095
Apoo	9.84807	9.88207	9.89869	9.96408	9.86103	9.88804	9.90729	9.81925	9.82176
Apool	9.54059	9.44887	9.42558	9.48988	9.43397	9.4091	9.38194	9.36238	9.36218
App	14.7338	14.7717	14.7506	14.535	14.5789	14.5691	14.684	14.6987	14.6393
Appbp2	12.7775	12.7589	12.7454	12.721	12.7154	12.7492	12.6582	12.7012	12.73
Appbp2os	5.74152	5.83936	5.81022	5.78761	5.82355	5.74781	5.77487	5.79207	5.75474
Appl1	11.6935	11.714	11.6741	11.748	11.7473	11.7107	11.6229	11.5913	11.5774
Appl2	12.2217	12.2189	12.1731	11.8901	11.9116	11.9365	12.2271	12.2122	12.3019
Aprt	11.9883	11.9647	12.0091	12.1766	12.1056	12.1238	11.945	12.0843	11.9327
Aptx	10.1096	10.1282	10.1918	10.2568	10.2285	10.2497	10.0911	10.1688	10.1844
Aqp1	6.10208	6.11656	6.17685	6.11419	6.15079	6.08564	6.23924	6.21599	6.15916
Aqp11	6.78363	6.79931	6.78394	6.74923	6.6976	6.77379	6.74967	6.7091	6.7768
Aqp6	7.03007	7.0235	7.03633	6.97834	7.00617	7.05237	7.5529	7.55621	7.57456
Aqp9	4.40011	4.38873	4.38254	4.42242	4.39601	4.41371	4.44095	4.39967	4.42394
Aqr	12.7738	12.6733	12.7282	12.596	12.5995	12.6595	12.7376	12.7108	12.7552
Araf	11.3439	11.2934	11.353	11.3612	11.3517	11.3209	11.3503	11.3809	11.3611
Arap1	6.80047	6.82624	6.79387	6.7732	6.80072	6.80183	6.87577	6.89394	6.8998
Arap2	10.3753	10.2986	10.3441	10.0487	10.1606	10.0863	10.1234	10.0173	10.0952
Arc	7.72364	7.77078	7.70723	7.77584	7.78399	7.76918	7.96659	7.90737	7.87333
Arcn1	13.1362	13.1046	13.0997	13.0949	13.0759	13.0852	13.1827	13.1389	13.1507
Arel1	12.1556	12.1812	12.172	12.1241	12.1887	12.1896	12.2068	12.1862	12.1562
Arf1	13.9816	14.0016	14.018	14.0466	13.9958	14.0252	13.991	13.9967	13.9395
Arf2	11.4795	11.4755	11.5325	11.7594	11.7139	11.7313	11.4868	11.4538	11.5072
Arf3	12.612	12.6174	12.5971	12.5997	12.6162	12.6528	12.7502	12.7495	12.6946
Arf4	13.3928	13.4397	13.4026	13.4571	13.4097	13.4064	13.346	13.341	13.3198
Arf5	12.3266	12.3269	12.374	12.4267	12.4325	12.3822	12.3355	12.3331	12.2364
Arf6	12.9213	12.9501	13.012	12.9376	12.9123	12.9324	12.954	12.9639	12.8814
Arfgap1	11.6541	11.6998	11.7571	11.7734	11.7553	11.7802	11.7141	11.6671	11.6712
Arfgap2	12.4386	12.4586	12.4654	12.5637	12.5726	12.5513	12.4141	12.4608	12.4038
Arfgap3	9.38758	9.40343	9.36079	9.29182	9.37476	9.39843	9.45798	9.47358	9.45101
Arfgef1	12.5813	12.556	12.5627	12.4925	12.4774	12.4924	12.4871	12.5048	12.5785
Arfgef2	11.0431	11.0009	11.0639	11.1784	11.2656	11.2945	11.1406	11.145	11.0811
Arfgef3	9.6916	9.63473	9.73967	9.65854	9.81404	9.77376	9.69741	9.68327	9.81095
Arfip1	8.25134	8.31003	8.38182	8.32956	8.31895	8.31266	8.31434	8.29501	8.30823
Arfip2	11.9589	11.9452	11.9756	11.9763	11.9771	11.9917	12.0789	12.0828	12.0613
Arfrp1	10.7361	10.7707	10.7283	10.866	10.8589	10.7693	10.7496	10.72	10.7588
Arglu1	12.7635	12.7187	12.7631	12.684	12.6908	12.6464	12.6968	12.6603	12.7295
Arhgap1	10.8857	10.8389	10.867	10.9096	10.8656	10.9241	10.8354	10.8585	10.8389
Arhgap10	10.6228	10.6125	10.5676	10.3826	10.4157	10.4091	10.3585	10.2435	10.3546
Arhgap11a	12.9326	12.9035	12.9047	12.6832	12.7116	12.7567	12.6602	12.677	12.6779
Arhgap12	11.3376	11.3734	11.2909	11.2371	11.2382	11.2242	11.1686	11.1839	11.2222
Arhgap17	10.5663	10.578	10.5131	10.5279	10.509	10.4669	10.5343	10.5423	10.5254
Arhgap18	10.1936	10.163	10.109	9.96127	10.0126	9.9333	10.1036	10.1194	10.1102
Arhgap19	12.1017	12.0993	12.0942	11.8044	11.8566	11.8723	12.0453	12.0593	12.1112
Arhgap20	8.60864	8.49833	8.46202	8.6038	8.63408	8.556	8.48686	8.505	8.50641
Arhgap21	12.4194	12.4112	12.4738	12.3153	12.3381	12.3497	12.2835	12.2745	12.2913
Arhgap23	9.62523	9.6031	9.63725	9.69296	9.6998	9.73484	9.72297	9.78478	9.80824
Arhgap26	7.28146	7.2412	7.28697	7.17898	7.23912	7.19389	7.26976	7.28172	7.33553
Arhgap27	8.44332	8.48565	8.43145	8.2757	8.32431	8.28524	8.42339	8.3917	8.37714
Arhgap27os2	4.92715	4.8968	4.89432	4.87517	4.87959	4.87901	4.89481	4.96061	4.93587
Arhgap28	9.86414	9.88107	9.90363	10.0625	10.0845	10.064	9.86843	9.79959	9.87831
Arhgap29	12.1481	12.1837	12.1295	11.9508	12.0084	11.949	12.0626	12.0343	12.1389
Arhgap31	8.80529	8.85358	8.76533	8.46903	8.61769	8.54894	8.74311	8.81053	8.84967
Arhgap32	11.598	11.584	11.6149	11.3825	11.4341	11.5156	11.3948	11.4002	11.4081
Arhgap33	11.1941	11.1557	11.1656	11.0077	11.0477	11.0457	11.0678	11.0394	11.1179
Arhgap35	13.2248	13.2328	13.2614	13.0734	13.1319	13.1939	13.1493	13.156	13.1461
Arhgap39	10.5096	10.5173	10.4633	10.4206	10.5043	10.4299	10.4932	10.5483	10.5478
Arhgap4	6.74911	6.7237	6.7383	6.7973	6.83936	6.7437	6.80397	6.86329	6.8359
Arhgap42	7.82277	7.76675	7.78681	7.86805	7.84153	7.87495	7.84321	7.83181	7.80705
Arhgap44	9.1736	9.17493	9.13542	9.12874	8.9919	9.06259	9.11508	9.17901	9.03691
Arhgap45	6.07641	6.03891	6.08649	6.02237	5.98407	6.00076	6.06595	6.10404	6.06688
Arhgap5	12.6936	12.6832	12.6889	12.485	12.4607	12.5012	12.5477	12.5282	12.5817
Arhgap6	5.53888	5.56619	5.61588	5.5482	5.518	5.5606	5.56769	5.52218	5.55851
Arhgdia	14.3282	14.319	14.3419	14.3647	14.3919	14.4039	14.3698	14.3716	14.3165
Arhgdig	9.88366	9.9547	9.87617	10.0712	10.0105	9.98523	10.0204	10.0562	9.90157
Arhgef1	12.0448	12.0652	12.0133	11.9592	12.0763	12.0297	12.0831	12.0681	12.121
Arhgef10	10.0782	10.0327	10.0912	9.91255	9.96525	9.94922	9.87434	9.93043	9.79275
Arhgef10l	10.7611	10.7227	10.7042	10.7597	10.7692	10.764	10.5656	10.5718	10.5148
Arhgef11	10.9582	10.9142	10.9226	10.7667	10.803	10.8608	10.8637	10.8901	10.9149
Arhgef12	12.5002	12.5034	12.5104	12.3697	12.4425	12.4463	12.4834	12.5571	12.5686
Arhgef17	8.36923	8.39398	8.30594	8.29184	8.42619	8.40366	8.59893	8.57068	8.51277
Arhgef18	11.8313	11.8227	11.868	11.7758	11.7741	11.7499	11.8795	11.8692	11.8959
Arhgef19	9.19882	9.18755	9.21072	9.25552	9.3109	9.21466	9.32277	9.29325	9.30832
Arhgef2	13.3522	13.3652	13.3376	13.3224	13.3606	13.3321	13.4573	13.4544	13.4657
Arhgef25	11.2485	11.2657	11.3422	11.2084	11.2172	11.2554	11.2776	11.2604	11.2589
Arhgef28	5.46326	5.46532	5.48708	5.47672	5.45118	5.46296	5.502	5.50445	5.45239
Arhgef39	9.72402	9.69639	9.72008	9.61959	9.56276	9.57099	9.59938	9.59027	9.63938
Arhgef4	9.99819	10.0257	10.0507	10.221	10.1746	10.1391	10.1295	10.138	10.1098
Arhgef40	12.1664	12.1057	12.1848	11.9065	11.9412	12.0093	12.0897	12.141	12.0685
Arhgef6	6.09844	6.05985	6.05084	6.07574	6.10205	6.10734	6.09415	6.09184	6.09825
Arhgef7	12.5252	12.5054	12.5254	12.4914	12.5685	12.5326	12.5023	12.5171	12.4683
Arhgef9	9.67803	9.63856	9.69741	9.56243	9.55089	9.56187	9.48645	9.50971	9.51702
Arid1a	13.3386	13.3011	13.3147	13.1768	13.2326	13.2855	13.3244	13.3185	13.356
Arid1b	12.3727	12.3533	12.4507	12.336	12.3912	12.4306	12.0847	12.174	12.081
Arid2	12.6136	12.6229	12.6274	12.4309	12.5298	12.5102	12.6373	12.6162	12.627
Arid3a	6.76622	6.69975	6.71944	6.69578	6.73487	6.68332	6.84376	6.86305	6.82588
Arid3b	9.13643	9.11615	9.16499	9.10727	9.0721	9.14003	9.22687	9.20015	9.27183
Arid4a	11.2887	11.3102	11.3165	11.2581	11.3066	11.3214	11.2562	11.2049	11.2824
Arid4b	11.8866	11.9082	11.8549	11.7455	11.7903	11.7974	11.858	11.8476	11.8593
Arid5a	8.25817	8.24081	8.17586	8.39251	8.48214	8.43365	8.29346	8.33317	8.29794
Arid5b	8.66682	8.69076	8.68159	8.49862	8.49447	8.49568	8.73088	8.76371	8.81687
Arih1	12.5673	12.5951	12.5407	12.547	12.5505	12.521	12.5529	12.5401	12.5313
Arih2	11.6632	11.6853	11.6084	11.6598	11.6841	11.6458	11.6056	11.5558	11.5766
Arl1	12.4504	12.4625	12.4699	12.5088	12.4147	12.4196	12.3965	12.4166	12.3844
Arl10	9.31026	9.34458	9.31308	9.47212	9.57759	9.44607	9.3734	9.38727	9.36397
Arl13b	10.7518	10.7359	10.7593	10.6299	10.6547	10.6572	10.5929	10.5505	10.6088
Arl14ep	11.6926	11.6449	11.6668	11.6502	11.6828	11.6771	11.5906	11.5746	11.6052
Arl15	10.0635	10.1555	10.1606	10.1041	10.0133	10.0468	9.83055	9.77368	9.77341
Arl16	9.60147	9.52875	9.56568	9.67968	9.61633	9.71601	9.61729	9.59449	9.58172
Arl2	10.3488	10.3563	10.3354	10.2853	10.3139	10.3067	10.3562	10.409	10.3463
Arl2bp	12.6935	12.6939	12.6722	12.9017	12.9053	12.9121	12.7776	12.7372	12.7516
Arl3	11.5318	11.5684	11.6277	11.4817	11.4076	11.452	11.5111	11.606	11.507
Arl4a	8.98083	8.95126	8.95696	9.12996	9.06656	9.07708	9.04721	9.00106	8.99984
Arl4c	7.36787	7.36042	7.32358	7.44839	7.43032	7.3886	7.56032	7.61476	7.60893
Arl4d	9.2624	9.30756	9.25609	9.07566	9.14846	9.12346	9.27892	9.23392	9.27518
Arl5a	11.4329	11.5077	11.4699	11.462	11.5117	11.4559	11.5098	11.4794	11.5417
Arl5b	10.8973	10.8703	10.8943	10.9278	10.95	10.9646	10.924	10.8862	10.893
Arl6	11.0528	11.058	11.0508	11.1947	11.0985	11.1009	10.9743	10.9526	10.9083
Arl6ip1	13.8017	13.8207	13.8166	13.7978	13.8046	13.8086	13.9333	13.9241	13.919
Arl6ip4	10.9331	10.9824	10.9869	10.9697	11.0203	11.0416	10.9195	10.9455	10.885
Arl6ip5	12.0564	12.1116	12.0768	12.2019	12.1222	12.1657	12.0647	12.0696	12.0569
Arl6ip6	11.7501	11.767	11.7167	11.6903	11.7547	11.648	11.6721	11.6219	11.5867
Arl8a	11.4264	11.4287	11.4673	11.4819	11.4561	11.4687	11.5952	11.6168	11.5654
Arl8b	12.7029	12.7219	12.6839	12.7045	12.632	12.6929	12.7272	12.7001	12.6914
Arl9	4.23637	4.22515	4.23236	4.20605	4.23243	4.25242	4.22536	4.22204	4.21239
Armc1	11.8172	11.8185	11.8499	11.8072	11.8087	11.7872	11.7227	11.735	11.6589
Armc10	11.3389	11.377	11.3262	11.4373	11.3643	11.3689	11.5201	11.4849	11.497
Armc2	6.92831	6.91889	6.90978	6.95105	6.94534	6.96983	6.99865	7.0096	6.98655
Armc5	10.0785	10.0863	10.053	10.18	10.177	10.1464	10.1216	10.1656	10.0514
Armc6	9.93915	9.96697	9.98442	9.97719	10.1094	10.0287	9.97846	10.0263	9.93659
Armc7	8.35188	8.27707	8.32202	8.38462	8.33715	8.40532	8.3118	8.2827	8.30728
Armc8	11.269	11.299	11.2229	11.2977	11.2824	11.2998	11.1821	11.1342	11.1272
Armc9	9.77913	9.69184	9.81581	9.86872	9.86501	9.85988	9.66638	9.66348	9.74041
Armcx1	9.22763	9.16911	9.20236	9.27877	9.19995	9.21409	9.22131	9.16844	9.25928
Armcx2	11.3242	11.3515	11.2774	11.4176	11.3702	11.3473	11.5081	11.4896	11.5184
Armcx3	8.52995	8.62281	8.58155	8.6293	8.56409	8.56599	8.70507	8.63966	8.68519
Armcx4	11.9221	11.963	11.921	11.9374	12.0425	12.0398	11.9266	11.9763	12.008
Armcx5	8.92332	8.87889	8.85797	9.05441	9.02477	9.08292	8.96201	8.9163	9.03307
Armcx6	6.64381	6.68876	6.73337	6.64702	6.69671	6.70043	6.66061	6.68442	6.65821
Armh3	10.4279	10.3883	10.3871	10.4392	10.4091	10.393	10.2228	10.2158	10.2347
Armh4	8.96466	9.0472	8.97504	8.70709	8.73479	8.77844	8.81132	8.81472	8.88765
Armt1	10.3121	10.2929	10.3186	10.2773	10.1352	10.1389	10.2757	10.3723	10.282
Arnt	11.1377	11.1066	11.0838	11.0104	10.9354	10.9505	11.2103	11.1971	11.1986
Arnt2	10.6341	10.6691	10.6172	10.6891	10.7059	10.7207	10.668	10.6355	10.6534
Arntl	9.49961	9.61731	9.51358	9.61125	9.64601	9.5585	9.53868	9.5361	9.5881
Arntl2	7.20452	7.23152	7.24442	7.25738	7.1769	7.18263	7.40924	7.43538	7.48483
Arpc1a	12.5401	12.5613	12.5662	12.6186	12.5391	12.5908	12.5689	12.6157	12.5303
Arpc1b	10.7076	10.7195	10.6273	10.7146	10.587	10.6577	10.909	10.9772	10.8718
Arpc2	12.9608	12.9381	12.916	12.9599	12.9703	12.9878	12.9745	12.953	12.9205
Arpc3	11.8655	11.9216	11.8771	11.9138	11.8948	11.8939	11.9126	11.8845	11.8563
Arpc4	12.2643	12.3103	12.3002	12.3615	12.3531	12.3572	12.2519	12.2095	12.1985
Arpc5	12.6148	12.5784	12.6497	12.6907	12.6428	12.6184	12.6359	12.6672	12.5852
Arpc5l	11.5461	11.5345	11.6177	11.6611	11.6497	11.631	11.5219	11.5602	11.526
Arpin	5.63132	5.66136	5.63533	5.66617	5.68776	5.66611	5.7322	5.72021	5.74033
Arpp19	12.6903	12.6703	12.6911	12.7247	12.6631	12.7055	12.5685	12.5022	12.5264
Arpp21	7.26706	7.22817	7.13407	7.18281	7.13484	7.10443	7.4683	7.33961	7.40088
Arrb1	7.69851	7.68898	7.68571	7.58502	7.61141	7.7171	7.76723	7.7707	7.77751
Arrb2	11.8628	11.8686	11.8935	11.8387	11.8242	11.8662	11.8752	11.8566	11.8814
Arrdc1	6.75063	6.68393	6.72336	6.7886	6.70804	6.6893	6.88506	6.91625	6.78974
Arrdc2	8.81931	8.77147	8.81396	8.85037	8.86598	8.85944	8.82709	8.86028	8.87603
Arrdc3	10.8647	10.9603	10.8369	11.2364	11.1642	11.1374	10.8166	10.9015	10.9068
Arrdc4	9.01932	9.10872	9.16336	9.22992	9.14445	9.03167	9.32521	9.3069	9.42236
Arsa	9.64462	9.72834	9.72185	9.56613	9.51009	9.55341	9.61524	9.7204	9.63403
Arsb	10.169	10.2615	10.194	10.1733	10.1632	10.17	10.0111	9.98682	9.94419
Arsg	6.73975	6.82278	6.78011	6.93523	6.89641	6.88506	6.7944	6.85004	6.82813
Arsj	9.0767	9.14163	9.0988	9.05041	9.03482	9.08225	8.86548	8.87986	8.8479
Arsk	8.23063	8.22358	8.2554	8.25609	8.18413	8.23192	8.3444	8.30521	8.25351
Arv1	8.90342	8.89529	8.96257	8.95737	9.0604	8.98762	8.95722	8.90855	8.88989
Arvcf	9.11701	9.05011	9.05296	8.89546	8.89935	8.95818	9.24879	9.28511	9.23057
Arx	11.1201	11.1042	11.1592	10.9469	11.0325	11.0369	10.7013	10.7422	10.7351
Arxes1	7.08275	7.09491	7.06055	7.10196	7.03943	7.08825	7.07199	7.09071	7.15173
Arxes2	10.1761	10.1455	10.1025	10.1641	10.1756	10.2066	10.0716	10.1145	10.1378
As3mt	8.26787	8.26255	8.28306	8.1725	8.19254	8.18623	8.09268	8.16381	8.055
Asah1	11.5518	11.5624	11.4959	11.4932	11.4317	11.3667	11.4779	11.3735	11.5066
Asah2	5.66586	5.72437	5.67539	5.70412	5.66241	5.74284	5.67523	5.73918	5.68987
Asap1	12.3132	12.2923	12.2952	12.2214	12.2777	12.3146	12.0862	12.1967	12.1281
Asap2	11.4462	11.3578	11.3683	11.1921	11.1772	11.1965	11.2491	11.2662	11.2263
Asap3	7.33399	7.28044	7.3291	7.38887	7.39259	7.36536	7.40134	7.47103	7.43263
Asb1	10.9385	10.9546	10.9695	11.1494	11.118	11.1313	11.0639	11.0582	11.0511
Asb13	9.72778	9.63436	9.6594	9.81998	9.75366	9.78938	9.79979	9.74478	9.80823
Asb3	9.53827	9.54423	9.4839	9.5614	9.57879	9.5646	9.46915	9.34213	9.4581
Asb5	4.78349	4.76791	4.79506	4.81088	4.77523	4.78402	4.75049	4.75299	4.81594
Asb6	10.6481	10.5711	10.6921	10.7378	10.8148	10.723	10.6604	10.6348	10.6135
Asb7	10.0551	10.0157	10.0326	9.92476	9.98804	9.95077	9.96984	9.93948	9.97753
Asb8	9.85171	9.84759	9.78884	9.90715	9.88641	9.93157	9.86155	9.90682	9.84947
Ascc1	10.1287	10.1501	10.1179	10.0914	10.117	10.1052	10.0343	10.0329	10.0679
Ascc2	7.10602	7.10585	7.1125	7.13978	7.08443	7.14915	7.41764	7.40162	7.44568
Ascc3	10.7605	10.7315	10.6052	10.5041	10.4859	10.5	10.567	10.5398	10.5982
Ascl4	4.69809	4.66724	4.67042	4.66557	4.67905	4.66493	4.7018	4.69576	4.70659
Asf1a	11.4943	11.5468	11.4745	11.5952	11.5494	11.5662	11.4194	11.3214	11.4212
Asf1b	10.6103	10.5781	10.7035	10.6917	10.7031	10.782	10.5356	10.5144	10.4697
Ash1l	12.1782	12.0837	12.1987	12.1254	12.229	12.1851	12.0912	12.1562	12.1926
Ash2l	12.7536	12.7484	12.7527	12.8088	12.8181	12.8174	12.7945	12.766	12.741
Asic1	11.9794	11.9281	11.8893	11.5888	11.6335	11.5613	12.1511	12.0922	12.1367
Asic4	7.16687	7.21808	7.20256	7.23401	7.31629	7.25129	7.3753	7.22504	7.28422
Asl	10.6567	10.6344	10.6922	10.618	10.5849	10.5531	10.7034	10.6913	10.684
Asns	14.225	14.2145	14.1861	14.2129	14.2079	14.2319	14.1338	14.118	14.1053
Asnsd1	7.99455	8.08285	7.94888	7.90576	7.94567	7.98952	7.96475	7.97299	7.93918
Asph	11.8233	11.839	11.8303	11.7369	11.774	11.7457	11.8553	11.8241	11.866
Asphd1	6.48308	6.50106	6.5171	6.44351	6.51688	6.57779	6.57334	6.58417	6.66451
Asphd2	10.8164	10.8676	10.8821	10.8917	10.8922	10.8553	10.7828	10.8205	10.7727
Aspm	13.2215	13.1505	13.1851	12.968	13.0517	13.0697	13.041	13.0661	13.1535
Aspscr1	11.4527	11.4045	11.4365	11.4889	11.4893	11.4702	11.3825	11.453	11.4316
Asrgl1	10.9631	10.9513	10.9683	10.9142	10.9266	10.8981	10.9055	10.9591	10.9294
Ass1	6.67484	6.71377	6.69638	6.62374	6.60458	6.57302	6.66624	6.65629	6.72708
Aste1	8.74509	8.71589	8.73217	8.85778	8.9256	8.80745	8.7997	8.75182	8.84545
Astn1	9.54971	9.51389	9.51095	9.32599	9.36284	9.3826	9.43669	9.47224	9.50706
Astn2	10.7565	10.8152	10.8135	10.808	10.8552	10.8016	10.5418	10.5179	10.4941
Asxl1	13.3302	13.3037	13.3288	13.3598	13.4567	13.4379	13.3237	13.3465	13.3716
Asxl2	11.37	11.4103	11.4435	11.319	11.3667	11.4161	11.3519	11.3883	11.44
Asxl3	5.46221	5.49428	5.51467	5.4909	5.48906	5.53729	5.48235	5.50179	5.49483
Atad1	12.7585	12.8006	12.7534	12.7463	12.7665	12.7689	12.8615	12.8307	12.8515
Atad2	13.1771	13.1394	13.1559	13.0429	13.0532	13.0665	13.0564	13.0299	13.089
Atad2b	11.4064	11.4857	11.3918	11.38	11.3727	11.4918	11.3918	11.3485	11.3942
Atad3a	12.6629	12.6476	12.6511	12.694	12.7011	12.6952	12.5652	12.6019	12.5855
Atad5	12.0982	12.0922	12.1095	12.1149	12.1581	12.1591	11.889	11.8946	11.9252
Atat1	10.7176	10.6764	10.7099	10.525	10.5816	10.5104	10.6951	10.6086	10.6617
Atcay	8.17182	8.12566	8.16576	8.20245	8.17189	8.214	8.24767	8.34527	8.28388
Ate1	11.114	11.0897	11.1314	10.9728	10.9529	10.9512	11.0015	11.0625	11.0159
Atf1	11.091	11.0444	11.0346	11.0416	11.0642	11.0352	11.1188	11.0196	11.0016
Atf2	11.8158	11.8339	11.7781	11.7035	11.6969	11.6976	11.8107	11.7521	11.7747
Atf3	7.90647	7.82998	7.84848	7.77129	7.78138	7.74787	7.94565	7.90318	7.93044
Atf4	13.9981	14.004	13.9781	14.1166	14.1299	14.1053	13.968	13.9512	13.9228
Atf5	12.4815	12.4673	12.4696	12.4769	12.4699	12.4785	12.7258	12.6846	12.6557
Atf6	11.6782	11.7046	11.6402	11.6669	11.7529	11.7501	11.606	11.5505	11.5559
Atf6b	12.4059	12.4248	12.4036	12.4169	12.4481	12.4141	12.4779	12.4535	12.3752
Atf7	10.8789	10.9206	10.8597	10.7957	10.8129	10.8343	10.7495	10.7536	10.807
Atf7ip	12.4303	12.4104	12.4174	12.317	12.3917	12.3899	12.8834	12.8971	12.9434
Atg10	8.02578	7.98686	7.97929	7.99584	7.94194	7.94694	7.88986	7.97143	7.91988
Atg101	10.3142	10.3612	10.3959	10.401	10.4318	10.443	10.4223	10.4712	10.411
Atg12	11.0981	11.0906	11.0698	11.1596	11.1011	11.0919	11.0401	11.0794	11.0299
Atg13	10.6578	10.6852	10.6945	10.7829	10.7793	10.7943	10.6735	10.6898	10.6936
Atg14	9.88943	9.88109	9.88153	9.98946	9.96235	9.91951	9.80778	9.98357	9.93064
Atg16l1	11.1912	11.1748	11.144	11.2232	11.3139	11.2755	11.2316	11.1719	11.1983
Atg16l2	8.40909	8.35237	8.40614	8.35123	8.45185	8.39696	8.55901	8.65351	8.68378
Atg2a	11.5719	11.4521	11.5115	11.5095	11.6226	11.6001	11.6291	11.6377	11.5661
Atg2b	12.4243	12.4478	12.4372	12.2389	12.2806	12.28	12.4025	12.3772	12.4722
Atg3	11.0375	11.0375	11.0599	11.0709	11.0652	11.0979	11.0744	11.0537	11.0732
Atg4a	9.36109	9.37549	9.36559	9.45798	9.34334	9.39305	9.29975	9.31672	9.34029
Atg4b	12.0553	12.0385	12.0646	12.0903	12.0859	12.0906	12.0517	12.1272	12.0743
Atg4c	9.01461	9.04109	9.01637	8.94383	8.96624	8.94987	8.85606	8.83754	8.93174
Atg4d	10.8035	10.7714	10.8246	10.9026	10.8401	10.841	10.8489	10.8218	10.7577
Atg5	10.4871	10.5745	10.6355	10.6167	10.6059	10.5854	10.5244	10.5396	10.4957
Atg7	10.1559	10.1966	10.2045	10.2192	10.1551	10.2139	10.0195	10.0886	9.97473
Atg9a	9.51941	9.47809	9.49708	9.70266	9.71235	9.67697	9.67565	9.65241	9.63036
Atg9b	7.32616	7.41254	7.3128	7.27484	7.23276	7.28512	7.31057	7.35166	7.38095
Atic	13.0367	13.0388	13.0269	13.1325	13.138	13.1376	12.9666	12.95	12.9527
Atl1	9.25058	9.23732	9.22685	9.17112	9.23673	9.14583	9.19675	9.25086	9.22948
Atl2	11.8734	11.8613	11.8524	11.8598	11.7992	11.7849	11.8302	11.8241	11.8834
Atl3	11.9466	11.96	11.9549	12.0807	12.1461	12.1152	11.8692	11.8935	11.9306
Atm	11.7965	11.6819	11.7786	11.6163	11.7039	11.639	11.6229	11.6619	11.7488
Atmin	11.2717	11.266	11.3162	11.3661	11.3824	11.4517	11.4104	11.3634	11.4121
Atn1	9.23671	9.32369	9.27868	9.19428	9.20764	9.19449	9.27942	9.19449	9.29409
Atoh1	13.8067	13.8318	13.8339	14.0943	14.0606	14.053	13.4973	13.5327	13.4327
Atoh8	5.70092	5.70083	5.69882	5.68062	5.69778	5.66544	5.79655	5.76498	5.76213
Atox1	10.2153	10.1979	10.2313	10.4175	10.3638	10.3815	10.3359	10.3472	10.2317
Atp10a	9.15603	9.19678	9.13897	8.98534	9.03382	9.03123	9.06869	9.14577	9.03451
Atp10d	7.77593	7.80849	7.79369	7.72105	7.80719	7.76975	7.68736	7.66435	7.72255
Atp11a	11.681	11.6986	11.6936	11.6427	11.6808	11.655	11.7718	11.7766	11.8013
Atp11b	11.1087	11.0649	11.1387	10.976	11.0554	11.0269	11.0893	11.0748	11.1859
Atp11c	11.4605	11.4083	11.3753	11.314	11.3832	11.3206	11.3604	11.2841	11.4063
Atp13a1	12.2261	12.147	12.192	12.2547	12.2494	12.2523	12.3502	12.3507	12.3481
Atp13a2	11.2002	11.2125	11.1799	11.1584	11.2467	11.1545	11.4197	11.4459	11.3974
Atp13a3	12.6764	12.6498	12.6617	12.5539	12.5789	12.5453	12.675	12.6651	12.6849
Atp1a1	14.3987	14.4041	14.3777	14.3991	14.4289	14.4539	14.4973	14.4871	14.4601
Atp1a2	8.82998	8.82189	8.77671	8.49042	8.53307	8.60807	9.0987	9.30752	9.16332
Atp1a3	10.1672	10.1904	10.1535	9.97841	9.98829	10.0342	10.1599	10.1293	10.1337
Atp1b1	7.04689	7.0467	7.03998	7.06746	6.99984	7.06295	7.21373	7.18613	7.22721
Atp1b2	10.6221	10.5858	10.5658	10.285	10.3248	10.3222	10.6	10.5731	10.5021
Atp1b3	12.0211	12.0356	11.9917	11.9683	11.9478	11.9532	12.0405	12.0367	12.0274
Atp23	9.3691	9.32742	9.38103	9.44005	9.37912	9.36504	9.30432	9.31667	9.332
Atp2a2	14.3045	14.292	14.2795	14.1465	14.1699	14.227	14.3524	14.3387	14.3352
Atp2b1	12.4649	12.4056	12.4255	12.1374	12.2361	12.2515	12.332	12.3091	12.3968
Atp2b2	12.0148	12.0236	12.057	12.0952	12.1533	12.1235	12.0333	11.9832	12.0158
Atp2b3	8.36135	8.36098	8.35697	8.26496	8.25926	8.28186	8.2477	8.36644	8.31813
Atp2b4	9.5909	9.54082	9.49832	9.53817	9.59046	9.54715	9.84482	9.75906	9.77984
Atp2c1	11.731	11.766	11.6936	11.5802	11.6017	11.5607	11.8398	11.8442	11.8426
Atp5a1	15.5144	15.5214	15.5081	15.6146	15.6224	15.6072	15.5407	15.5439	15.493
Atp5b	15.9782	16.0126	16.0059	16.0863	16.0688	16.0707	15.9399	15.9421	15.9096
Atp5c1	13.1763	13.2133	13.1846	13.2621	13.1405	13.1724	13.1623	13.1511	13.1601
Atp5d	12.9022	12.9141	12.9074	12.9344	12.9284	12.8984	12.9623	12.9472	12.8856
Atp5e	12.5149	12.6077	12.5998	12.8008	12.5723	12.6244	12.4303	12.4816	12.3723
Atp5g1	12.4695	12.4588	12.5284	12.668	12.6545	12.6153	12.483	12.4658	12.3767
Atp5g2	12.1813	12.2117	12.2449	12.2745	12.2161	12.1993	12.1991	12.1376	12.1324
Atp5g3	13.1754	13.176	13.1825	13.3048	13.2567	13.2504	13.1934	13.2207	13.1699
Atp5h	13.0328	13.0486	13.0548	13.1172	13.0054	13.0578	12.8993	12.9162	12.8717
Atp5j	13.1115	13.1244	13.1238	13.2029	13.1427	13.2098	13.0132	13.0215	12.9623
Atp5j2	12.8029	12.9254	12.9248	12.9489	12.8947	12.9409	12.8427	12.952	12.8548
Atp5k	11.3177	11.3688	11.3841	11.4947	11.2932	11.493	11.196	11.2216	11.1842
Atp5l	11.9222	11.9778	12.071	12.2057	12.0355	12.0895	11.9292	11.9855	11.9123
Atp5md	11.935	11.994	12.0361	12.2907	12.0647	12.1087	12.0025	12.0191	11.9353
Atp5mpl	11.4535	11.4992	11.4545	11.5481	11.4216	11.5299	11.4525	11.4811	11.412
Atp5o	12.5473	12.5611	12.6207	12.7307	12.6243	12.6151	12.5304	12.5871	12.5112
Atp5pb	13.5131	13.5206	13.5626	13.6457	13.5376	13.5775	13.5317	13.5423	13.4844
Atp6ap1	11.8587	11.9446	11.9101	11.8911	11.9136	11.9372	11.9862	11.9362	11.9793
Atp6ap2	11.5146	11.4982	11.4763	11.4799	11.4312	11.4387	11.5435	11.577	11.6148
Atp6v0a1	12.089	12.0158	12.045	11.9921	11.9873	12.0219	12.1512	12.1099	12.1773
Atp6v0a2	11.7258	11.7024	11.7329	11.892	11.8772	11.8456	11.6937	11.751	11.7245
Atp6v0b	11.771	11.8222	11.8611	11.9374	11.8485	11.8409	11.8704	11.9281	11.8442
Atp6v0c	12.1434	12.1282	12.1352	12.3002	12.2395	12.2681	12.3343	12.2969	12.2991
Atp6v0d1	12.2461	12.2478	12.2646	12.2594	12.215	12.2246	12.2206	12.2499	12.2236
Atp6v0e	11.5587	11.5927	11.631	11.7227	11.6314	11.6392	11.6186	11.6005	11.5708
Atp6v0e2	12.2582	12.2363	12.2158	12.3422	12.3248	12.3197	12.1937	12.1533	12.1501
Atp6v1a	12.4932	12.5333	12.51	12.4493	12.4634	12.4362	12.4924	12.5382	12.5212
Atp6v1b2	12.6337	12.6276	12.6305	12.6417	12.6339	12.6158	12.7021	12.7069	12.6368
Atp6v1c1	11.6659	11.6033	11.629	11.6417	11.6316	11.6202	11.6714	11.66	11.6305
Atp6v1d	11.717	11.7542	11.7412	11.7838	11.786	11.7978	11.8126	11.811	11.8368
Atp6v1e1	12.2077	12.2482	12.2573	12.3184	12.2794	12.2775	12.2997	12.2765	12.2889
Atp6v1f	11.5445	11.5545	11.5411	11.6783	11.5788	11.5456	11.5522	11.5846	11.4758
Atp6v1g1	12.3706	12.4162	12.4068	12.5059	12.4124	12.4043	12.3523	12.3798	12.2983
Atp6v1g2	8.3497	8.30264	8.40635	8.37825	8.416	8.34384	8.24114	8.20952	8.25419
Atp6v1h	11.7614	11.8289	11.8039	11.9209	11.9163	11.8386	11.857	11.8214	11.7729
Atp7a	9.98337	9.92153	9.98051	9.75773	9.82077	9.81923	9.99122	10.0193	10.0142
Atp7b	9.63668	9.59714	9.69273	9.42421	9.4728	9.35857	9.60504	9.64162	9.5442
Atp8a1	10.4749	10.5301	10.5017	10.2428	10.2908	10.2309	10.3342	10.3645	10.3519
Atp8a2	5.49873	5.49655	5.46114	5.50133	5.47626	5.47029	5.49245	5.49687	5.49279
Atp8b2	11.0383	11.0193	11.0876	11.1047	11.0797	11.0983	11.2881	11.344	11.3577
Atp8b4	6.99882	7.02424	7.01153	6.95737	6.95493	6.97205	7.01816	6.89831	6.95267
Atp9a	8.7222	8.8494	8.8183	8.90741	8.89811	8.86638	8.87461	9.01102	8.87534
Atp9b	11.449	11.4579	11.4384	11.4927	11.5803	11.533	11.4001	11.404	11.3984
Atpaf1	9.88257	9.80741	9.84681	10.0149	9.90807	9.94016	9.86034	9.92399	9.89996
Atpaf2	10.2872	10.3067	10.3621	10.3905	10.417	10.4479	10.2369	10.3184	10.2817
Atpif1	12.3224	12.3284	12.3881	12.3956	12.2721	12.3021	12.3419	12.3672	12.3404
Atpsckmt	9.67276	9.67298	9.719	9.72035	9.65966	9.73137	9.60252	9.65476	9.68488
Atr	11.0764	10.9998	11.0056	10.8911	10.9587	10.9638	10.9456	10.9185	10.9524
Atraid	10.1761	10.2412	10.3314	10.2259	10.2589	10.2423	10.1634	10.236	10.2535
Atrip	10.5023	10.5693	10.4839	10.5234	10.6091	10.4515	10.4661	10.5136	10.5105
Atrn	11.3612	11.3627	11.3768	11.3729	11.4414	11.4533	11.3761	11.4471	11.4068
Atrnl1	11.1467	11.1093	11.0919	10.9496	11.0323	10.9507	10.7812	10.7883	10.7691
Atrx	13.4281	13.3758	13.4082	13.266	13.3121	13.3167	13.4054	13.3945	13.5098
Atxn1	7.24518	7.22834	7.1926	7.24178	7.31527	7.22389	7.11553	7.12101	7.10206
Atxn10	13.0513	13.0288	13.0331	13.1281	13.1065	13.119	12.9587	12.9359	12.9612
Atxn1l	11.5894	11.511	11.5046	11.5137	11.6146	11.631	11.5093	11.5794	11.5001
Atxn2	11.8564	11.8983	11.8622	11.7036	11.6708	11.7463	11.8938	11.9021	11.8975
Atxn2l	13.8685	13.8128	13.8097	13.7471	13.8022	13.774	13.8191	13.7646	13.818
Atxn3	11.423	11.3902	11.4248	11.3517	11.3159	11.3465	11.4906	11.4881	11.4935
Atxn7	9.87875	9.87606	9.89232	9.93683	9.96242	9.96584	9.86728	9.88115	9.93928
Atxn7l1	9.3982	9.41818	9.4658	9.33529	9.35324	9.30521	9.43531	9.51747	9.49089
Atxn7l2	11.0771	11.1362	11.1523	11.1009	11.179	11.1321	11.1042	11.0779	11.1101
Atxn7l3	12.3639	12.3439	12.3264	12.2398	12.2804	12.3037	12.3413	12.405	12.3617
Atxn7l3b	13.5632	13.5518	13.529	13.519	13.5322	13.5378	13.5421	13.4897	13.5165
AU020206	10.1462	10.1565	10.1002	10.099	10.1173	10.1258	10.246	10.2004	10.2636
AU021063	5.43285	5.46838	5.45433	5.45241	5.4031	5.46098	5.42769	5.46926	5.44169
AU022252	10.2613	10.309	10.306	10.337	10.394	10.2965	10.2864	10.3703	10.3375
AU040320	11.1877	11.2036	11.1919	10.9805	11.0182	11.0089	11.0965	11.1325	11.0952
AU041133	6.64617	6.71318	6.64467	6.764	6.723	6.73794	6.69298	6.67988	6.7336
Auh	9.47472	9.48816	9.44132	9.47025	9.44251	9.48373	9.32037	9.38588	9.41994
Aunip	9.96658	9.97147	9.98842	10.0839	10.0701	10.1042	9.98025	9.91157	9.95978
Aup1	12.0253	12.0211	12.0488	12.0187	12.0352	12.0194	12.1553	12.1938	12.1878
Aurka	12.2817	12.3483	12.3581	12.3808	12.3867	12.3871	12.4202	12.4549	12.4309
Aurkaip1	11.4647	11.4748	11.4867	11.4725	11.4316	11.3853	11.3608	11.4736	11.38
Aurkb	12.7093	12.7169	12.7369	12.6126	12.6535	12.6493	12.6723	12.6909	12.6436
Auts2	11.6924	11.7049	11.7506	11.9432	11.9661	11.9618	11.8396	11.8391	11.8721
AV039307	4.44647	4.40821	4.43859	4.46349	4.42463	4.43541	4.44054	4.42859	4.42985
AV099323	6.11725	6.14273	6.12057	6.13341	6.2142	6.13427	6.08189	6.03283	6.09418
AV356131	6.16737	6.23634	6.1682	6.21174	6.16286	6.18428	6.10273	6.15738	6.12728
Aven	9.72566	9.65816	9.68235	9.75536	9.78178	9.78526	9.60765	9.54638	9.57258
Avl9	11.7357	11.7182	11.7516	11.7709	11.8356	11.8298	11.8592	11.8359	11.8514
Avpi1	8.35538	8.42996	8.40684	8.426	8.33053	8.38278	8.56084	8.5919	8.45208
AW011738	7.09246	7.13177	7.14658	7.0936	7.11502	7.10855	7.22463	7.25313	7.25074
AW146154	8.1683	8.13358	8.11583	8.07921	8.11639	8.13454	8.15612	8.07241	8.15123
AW209491	10.1965	10.2418	10.2387	10.4097	10.2904	10.3126	10.1144	10.2232	10.1365
AW549877	11.8095	11.777	11.7477	11.6206	11.6311	11.6418	11.7612	11.6944	11.8316
AW554918	9.43507	9.44342	9.43842	9.30295	9.31218	9.29718	9.36061	9.32114	9.38345
Axin1	12.4645	12.4645	12.5014	12.501	12.5389	12.4958	12.3994	12.4478	12.3627
Axin2	9.88436	9.90173	9.78994	9.71799	9.83793	9.78552	10.1104	10.0872	10.0912
Axl	5.12567	5.18341	5.11416	5.11456	5.09458	5.1057	5.16537	5.20962	5.22163
Azi2	11.5721	11.5854	11.5047	11.5823	11.4992	11.4663	11.6348	11.5815	11.5526
Azin1	13.4907	13.4749	13.4612	13.5778	13.5626	13.5575	13.2919	13.2359	13.2525
Azin2	7.95409	7.93597	7.97791	7.90441	7.88748	7.88125	8.03578	8.24818	8.11461
B020014A21Rik	4.47828	4.47822	4.4636	4.46757	4.4566	4.46052	4.44602	4.45861	4.43875
B130034C11Rik	7.49584	7.45093	7.46374	7.44198	7.42554	7.4157	7.29609	7.32547	7.41333
B130055M24Rik	8.02069	8.02864	8.00822	7.9809	8.04697	8.0429	7.92296	7.98442	7.98916
B230206L02Rik	5.30468	5.33258	5.33229	5.28475	5.29444	5.29694	5.35127	5.39585	5.36497
B230216N24Rik	5.22529	5.18164	5.16842	5.24265	5.21331	5.17735	5.27405	5.23089	5.24055
B230217C12Rik	8.76871	8.76504	8.73484	8.66043	8.76449	8.66709	8.64654	8.78474	8.58958
B230217O12Rik	5.90586	5.92031	5.8952	5.97643	5.96823	5.94494	5.90429	5.92436	5.87832
B230219D22Rik	13.0079	12.9993	13.0004	13.0079	12.9825	12.962	12.9177	12.9588	12.912
B230303O12Rik	4.69738	4.69734	4.71008	4.68473	4.70915	4.72257	4.7101	4.73306	4.74761
B230307C23Rik	8.55163	8.54754	8.54348	8.62416	8.58957	8.61464	8.62493	8.60716	8.60629
B230311B06Rik	7.11886	7.14615	7.21862	7.10494	7.03497	7.01394	7.2201	7.19326	7.18381
B230334C09Rik	9.4687	9.41698	9.42909	9.39873	9.54338	9.39545	9.17521	9.19787	9.30298
B230354K17Rik	11.0215	11.0862	11.0151	11.0136	11.0359	11.0647	11.1343	11.1387	11.1571
B230369F24Rik	7.42112	7.40906	7.36445	7.4947	7.53539	7.46129	7.41791	7.35903	7.38479
B230377A18Rik	6.56793	6.56387	6.5617	6.64041	6.647	6.63999	6.54419	6.55928	6.49782
B2m	11.8219	11.8109	11.7726	11.7212	11.6688	11.685	12.0575	11.9831	12.0065
B330016D10Rik	7.61074	7.63319	7.59205	7.55458	7.55862	7.60364	7.49689	7.59985	7.56315
B3galnt1	10.0167	10.1098	10.1363	10.1831	10.1162	10.0535	10.249	10.3014	10.2966
B3galnt2	11.1931	11.1523	11.1804	11.1108	11.1226	11.0994	11.1496	11.1152	11.1138
B3galt1	9.29873	9.3564	9.21255	9.26233	9.20116	9.17273	9.05566	9.05591	9.01248
B3galt2	4.52832	4.57278	4.53717	4.57465	4.53787	4.58053	4.56474	4.56477	4.52922
B3galt4	4.66694	4.65345	4.66317	4.7135	4.64016	4.68313	4.65096	4.70564	4.66833
B3galt5	8.73374	8.76123	8.73383	8.77294	8.65111	8.64431	8.78907	8.84614	8.79022
B3galt6	10.4151	10.4409	10.442	10.4851	10.3922	10.4423	10.2972	10.2717	10.2529
B3gat1	11.9913	11.9457	11.964	11.8628	11.8169	11.8604	11.5686	11.5034	11.5415
B3gat3	10.3286	10.3119	10.358	10.3564	10.255	10.2818	10.3406	10.4127	10.3057
B3glct	9.86918	9.80503	9.8421	9.66725	9.71899	9.67838	9.85153	9.74482	9.7696
B3gnt4	5.15832	5.19038	5.17346	5.15371	5.17004	5.15938	5.14797	5.21372	5.18
B3gnt5	7.06529	6.97896	7.08963	7.11469	7.1031	7.09255	7.00779	7.08883	7.08581
B3gnt9	5.266	5.2702	5.21034	5.27554	5.29037	5.26545	5.25947	5.2557	5.2594
B3gntl1	8.91491	8.83625	8.90672	8.83832	8.92484	8.88346	8.83669	8.7418	8.73302
B430319G15Rik	7.59578	7.51822	7.59047	7.52272	7.59485	7.58455	7.45711	7.47493	7.46568
B4galnt1	9.16207	9.21949	9.19329	9.34923	9.27718	9.22771	9.46981	9.49632	9.42235
B4galnt4	11.9221	11.9222	11.9149	11.8471	11.864	11.8836	11.9124	11.9686	11.937
B4galt1	10.9894	11.0227	10.9988	10.9312	10.9644	11.0216	10.9497	10.9807	10.8624
B4galt2	9.84616	9.86738	9.86412	9.82653	9.76065	9.67105	9.64161	9.64238	9.77277
B4galt3	11.7433	11.756	11.7315	11.6751	11.6915	11.7071	11.7907	11.7797	11.751
B4galt4	9.22656	9.2966	9.18315	9.12794	9.04111	9.12814	9.09932	9.08662	9.10994
B4galt5	10.5915	10.6266	10.6328	10.6333	10.7352	10.7021	10.6894	10.6581	10.722
B4galt6	10.9499	10.9656	10.8818	10.8291	10.8916	10.8249	10.7737	10.7403	10.7535
B4galt7	9.78317	9.88991	9.9156	9.94617	9.95546	9.94704	9.81007	9.7553	9.76626
B4gat1	4.40963	4.45425	4.43525	4.42186	4.44841	4.44371	4.42319	4.43025	4.44709
B630019K06Rik	8.72985	8.80708	8.74224	8.74708	8.75263	8.72927	8.89503	8.88098	8.73054
B930059L03Rik	5.52356	5.44522	5.51542	5.52985	5.49708	5.48909	5.51975	5.48179	5.51577
B930095G15Rik	8.99248	8.89	8.95358	8.77415	8.8879	8.86206	8.78451	8.74853	8.82147
B9d1	9.1456	9.15453	9.26023	9.37329	9.31212	9.3518	9.35408	9.29165	9.3175
B9d2	9.32177	9.45872	9.47884	9.64112	9.61584	9.61016	9.48754	9.42466	9.3544
Babam1	12.107	12.0581	12.1077	12.1966	12.1644	12.1588	12.1113	12.0906	12.0435
Babam2	10.4751	10.4427	10.4256	10.2879	10.2534	10.2185	10.1453	10.1784	10.0719
Bace1	10.4271	10.4248	10.4244	10.42	10.4399	10.3893	10.453	10.4065	10.4874
Bace2	5.50611	5.51885	5.51581	5.52997	5.52424	5.53645	5.55178	5.53753	5.48839
Bach1	11.4881	11.5205	11.5449	11.6386	11.6707	11.6959	11.5863	11.6128	11.5775
Bach2	9.94181	9.9605	9.91527	9.78165	9.8176	9.78764	9.68978	9.74092	9.7043
Bad	10.2658	10.3008	10.288	10.4027	10.3791	10.3363	10.4203	10.3931	10.358
Bag1	12.7345	12.723	12.7488	12.8828	12.8484	12.8725	12.7219	12.7232	12.6539
Bag2	11.1802	11.1846	11.1767	11.2119	11.0955	11.1672	11.2221	11.2249	11.2608
Bag3	5.83128	5.89762	5.86447	5.89101	5.86847	5.9062	5.88299	5.86573	5.90337
Bag4	11.7429	11.6992	11.7259	11.7126	11.6389	11.6841	11.6503	11.6548	11.6774
Bag5	11.2417	11.2508	11.2429	11.364	11.3953	11.4123	11.2346	11.289	11.2266
Bag6	14.3368	14.3276	14.3345	14.3416	14.3838	14.3696	14.3661	14.3293	14.3243
Bahcc1	13.771	13.7358	13.8032	13.6716	13.7773	13.7437	13.7505	13.81	13.7751
Bahd1	10.8388	10.7737	10.8579	10.8248	10.8815	10.9203	11.0355	11.019	10.9835
Baiap2	11.5844	11.562	11.6296	11.6871	11.772	11.6695	11.5608	11.5777	11.5361
Baiap3	5.014	5.02914	5.0263	5.03483	5.00584	5.00108	5.00505	5.05937	5.0508
Bak1	11.1791	11.1357	11.1171	11.024	11.0538	11.0299	11.1306	11.1447	11.1565
Bambi	7.80321	7.78725	7.84639	7.85387	7.86005	7.88608	7.80145	7.8913	7.82432
Banf1	13.0844	13.0704	13.1336	13.1268	13.1051	13.1257	12.951	12.9652	12.936
Banp	10.6228	10.5971	10.6133	10.4252	10.3267	10.4233	10.6988	10.6096	10.545
Bap1	12.8866	12.8983	12.9252	12.9046	12.9074	12.932	12.8285	12.8798	12.8347
Bard1	10.9805	11.0339	10.9761	11.0509	11.0749	11.0838	10.8105	10.8418	10.8189
Barhl1	13.4628	13.495	13.4837	13.3578	13.3242	13.3418	13.1814	13.1416	13.1691
Barhl2	8.87467	8.82604	8.97906	8.90786	8.88036	8.86673	8.675	8.80667	8.76895
Basp1	14.1418	14.1612	14.1569	14.1832	14.2059	14.172	14.156	14.1864	14.0519
Batf3	5.92286	5.93938	5.89817	5.97067	5.9833	5.94938	5.94176	5.96464	5.94684
Bax	10.8515	10.8437	10.887	10.8968	10.9131	10.8811	10.8473	10.8529	10.8018
Baz1a	12.5855	12.5431	12.5416	12.3191	12.3801	12.4568	12.6236	12.6274	12.651
Baz1b	14.2768	14.2634	14.3053	14.2008	14.2279	14.2747	14.218	14.2065	14.2415
Baz2a	12.4429	12.4183	12.4424	12.3042	12.3813	12.3306	12.5718	12.5612	12.5931
Baz2b	11.6179	11.662	11.6394	11.562	11.6697	11.6632	11.5963	11.5752	11.5816
Bbc3	8.61546	8.70374	8.66726	8.56643	8.61658	8.5886	8.98453	8.87833	8.87245
Bbip1	10.4641	10.4431	10.3618	10.4294	10.4285	10.4173	10.4551	10.4391	10.3982
Bbln	9.38179	9.34063	9.44759	9.64635	9.60516	9.56491	9.479	9.5956	9.46163
Bbof1	7.03395	7.02544	6.93675	6.92727	6.94992	7.00154	6.94015	6.91842	6.99121
Bbs1	9.76413	9.71534	9.81712	9.78216	9.8527	9.88606	9.76938	9.86313	9.84179
Bbs10	8.62469	8.67949	8.74232	8.59409	8.63341	8.65486	8.69909	8.61579	8.63929
Bbs12	8.75084	8.74484	8.74392	8.7806	8.74164	8.69114	8.6849	8.68427	8.7434
Bbs2	9.34804	9.31969	9.34947	9.31494	9.28454	9.27536	9.4227	9.49077	9.49933
Bbs4	9.4806	9.47838	9.55302	9.57414	9.50842	9.50953	9.54638	9.55901	9.56302
Bbs5	7.22995	7.23816	7.21523	7.20229	7.25308	7.24051	7.16083	7.26505	7.2
Bbs7	9.57925	9.6972	9.5998	9.54464	9.476	9.52692	9.41759	9.49354	9.50775
Bbs9	8.99742	8.90394	8.94968	8.92532	8.86952	8.88654	8.77039	8.82347	8.7805
Bbx	11.0915	11.064	11.1116	10.8491	10.9206	10.8799	10.9891	10.9478	10.9835
BC002059	9.18524	9.13451	9.09859	9.31081	9.14601	9.1746	9.21795	9.18187	9.17842
BC003965	10.7849	10.789	10.7878	10.7957	10.7164	10.8169	10.7843	10.7484	10.7266
BC004004	10.7506	10.7629	10.7767	10.8705	10.8377	10.8657	10.8204	10.8735	10.7832
BC005537	13.0173	13.0307	13.0054	13.1627	13.1615	13.1194	13.1329	13.1027	13.0914
BC005624	10.9027	10.9323	10.9765	10.9894	11.0164	11.0083	10.956	10.8521	10.8898
BC006965	5.25404	5.2998	5.27518	5.25109	5.2084	5.26244	5.2689	5.25636	5.24085
BC022960	6.32259	6.27741	6.28094	6.26455	6.27507	6.27183	6.36234	6.3375	6.35212
BC024063	8.73403	8.81419	8.77462	8.75624	8.80919	8.85032	8.75922	8.84439	8.84319
BC024978	8.76365	8.7893	8.82168	8.81961	8.79181	8.76389	8.828	8.80129	8.88913
BC025920	8.94332	8.96628	9.11092	8.91958	8.87497	8.88267	8.79404	8.83294	8.89162
BC028528	6.74217	6.70032	6.76469	6.66184	6.57006	6.58545	6.7574	6.79327	6.77313
BC029722	9.2087	9.24311	9.18005	9.12997	9.08412	9.05646	9.19893	9.1537	9.11511
BC030343	5.76571	5.7868	5.80352	5.81717	5.80478	5.79622	5.75351	5.77649	5.80661
BC031181	11.339	11.3865	11.3441	11.5393	11.4736	11.4741	11.403	11.3892	11.3443
BC034090	11.1706	11.1819	11.1634	11.1436	11.1419	11.1559	11.2226	11.3113	11.3195
BC037032	6.59271	6.53314	6.50891	6.55299	6.58048	6.56115	6.48543	6.50388	6.47101
BC037039	5.90799	5.86443	5.88277	5.89945	5.84179	5.87142	5.90384	5.90752	5.88642
BC037704	6.09352	6.0688	6.07308	6.12368	6.11714	6.14459	6.08999	6.09808	6.09085
BC039966	5.67081	5.65535	5.7611	5.72775	5.75963	5.71427	5.67302	5.70359	5.75977
BC046251	4.95535	4.92637	4.96781	4.96778	4.91311	4.96306	5.01206	4.98411	4.96382
BC048403	8.32218	8.36539	8.35524	8.49313	8.38845	8.43076	8.35164	8.29317	8.28528
BC048644	6.88692	6.86379	6.86825	7.01664	6.98638	7.02479	6.85243	6.85387	6.80976
BC049715	5.83819	5.8423	5.87033	5.83453	5.90081	5.87096	5.87603	5.84175	5.88898
BC051226	7.68955	7.72472	7.74838	7.7323	7.67228	7.66498	7.81795	7.7364	7.69953
BC055324	11.598	11.592	11.6539	11.5555	11.5748	11.5442	11.5235	11.5485	11.5602
BC055402	5.95385	5.96665	5.94471	5.94799	5.96372	5.93392	6.14019	6.14792	6.09516
BC065397	7.41385	7.38493	7.33139	7.34595	7.37689	7.33867	7.37813	7.34322	7.35593
Bc1	8.76304	8.91655	8.98894	8.67732	8.8341	8.92377	10.0279	10.1274	9.94097
BC106179	5.48878	5.56241	5.53421	5.52197	5.50057	5.52561	5.50504	5.53258	5.576
Bcam	5.4649	5.44214	5.50198	5.45355	5.47916	5.47068	5.62365	5.61747	5.54336
Bcan	13.782	13.7377	13.7892	13.1754	13.2709	13.2609	13.8172	13.825	13.8664
Bcap29	10.8727	10.833	10.8235	10.8994	10.8184	10.8989	10.8317	10.8005	10.8447
Bcap31	11.8587	11.8807	11.901	11.8909	11.8355	11.8289	11.8965	11.9172	11.8772
Bcar1	12.833	12.8315	12.905	13.0609	13.0814	13.092	12.7677	12.7665	12.6915
Bcar3	10.1151	10.117	10.2003	10.3099	10.329	10.3462	9.94958	10.0113	9.86591
Bcas1	12.1025	12.0492	12.0699	11.9361	11.9178	11.8862	12.066	12.0779	12.1107
Bcas1os1	4.60038	4.55132	4.55003	4.55908	4.59678	4.61261	4.62438	4.57497	4.56152
Bcas2	12.3512	12.3501	12.3542	12.3128	12.319	12.2692	12.3521	12.3171	12.3617
Bcas3	10.1128	10.1122	10.1954	10.1382	10.178	10.1416	10.0259	9.93599	9.98705
Bcat1	12.8572	12.8135	12.8319	12.8609	12.8567	12.8808	12.7536	12.6729	12.6996
Bcat2	9.32847	9.36422	9.34265	9.36496	9.38096	9.32774	9.4638	9.44163	9.40147
Bccip	12.1094	12.0704	12.0991	12.1579	12.0908	12.1298	12.0263	12.0035	11.9918
Bcdin3d	9.56987	9.56545	9.55013	9.39645	9.49346	9.5938	9.4462	9.43354	9.55559
Bche	6.66987	6.74596	6.78848	6.63671	6.67181	6.67814	6.7695	6.73163	6.70559
Bckdha	11.0638	11.0129	11.0829	11.2073	11.2166	11.1681	10.984	10.963	10.986
Bckdhb	10.0649	10.0049	10.0357	10.1278	10.0279	9.96431	9.93312	9.88715	9.89733
Bckdk	11.1992	11.1597	11.2576	11.162	11.1896	11.2107	11.0745	11.1178	11.1483
Bcl10	10.5078	10.5576	10.5279	10.677	10.5889	10.5183	10.6949	10.6236	10.6008
Bcl11a	11.187	11.184	11.1516	11.0568	11.058	11.0534	11.0105	11.0144	10.9519
Bcl11b	11.4342	11.4326	11.4184	11.4491	11.5022	11.5586	11.4599	11.44	11.4885
Bcl2	11.1722	11.1364	11.1495	10.8306	10.8484	10.8454	10.9308	10.9227	10.9926
Bcl2l1	12.1226	12.1204	12.1222	12.213	12.2451	12.2628	12.27	12.2313	12.171
Bcl2l11	10.4877	10.4632	10.5207	10.7996	10.8469	10.803	10.7549	10.7286	10.7211
Bcl2l12	9.64605	9.6808	9.60543	9.58346	9.59381	9.63139	9.75577	9.65723	9.67123
Bcl2l13	13.2883	13.2864	13.2713	13.2291	13.2372	13.234	13.1723	13.1979	13.1609
Bcl2l2	10.6964	10.7246	10.779	10.5417	10.5892	10.581	10.7534	10.7683	10.6903
Bcl6	8.50971	8.45317	8.40244	8.39128	8.45737	8.41796	8.28977	8.33065	8.38158
Bcl6b	9.41445	9.36622	9.43081	9.16257	9.1868	9.09917	9.34505	9.47545	9.44282
Bcl7a	12.7255	12.6913	12.695	12.6798	12.7103	12.6663	12.6701	12.7158	12.6911
Bcl7b	10.3363	10.2876	10.3076	10.4707	10.5137	10.4026	10.2651	10.2595	10.3051
Bcl7c	12.0838	12.1281	12.0745	12.1043	12.1114	12.1282	12.024	12.0477	11.9427
Bcl9	11.4366	11.4143	11.3865	11.3553	11.3863	11.3775	11.4628	11.4356	11.5082
Bcl9l	11.6834	11.6464	11.704	11.7076	11.68	11.719	11.7761	11.7812	11.7612
Bclaf1	13.6728	13.5983	13.656	13.6883	13.7297	13.7827	13.7314	13.6584	13.7424
Bclaf3	10.3915	10.3424	10.2945	10.3589	10.3543	10.3032	10.4047	10.392	10.4255
Bco2	4.96226	4.97968	4.99753	4.96868	4.98491	4.9513	4.96793	4.98266	4.95481
Bcor	9.43755	9.38427	9.44774	9.43509	9.37812	9.39231	9.93785	10.0002	10.0689
Bcorl1	10.324	10.3262	10.3321	10.2958	10.2361	10.2787	10.4657	10.4323	10.4456
Bcr	12.2019	12.2306	12.2455	11.9624	11.9743	12.0259	12.2594	12.2483	12.184
Bcs1l	9.62879	9.56337	9.54715	9.6215	9.61873	9.51602	9.58946	9.6577	9.53974
Bdh1	10.2183	10.2288	10.25	10.243	10.1968	10.2345	10.2505	10.2981	10.2166
Bdh2	7.85963	7.82114	7.83122	7.94377	7.87242	7.8189	7.9256	7.91448	7.95958
Bdkrb1	6.95706	6.94919	6.85984	6.91156	6.96892	6.94675	7.1852	7.1789	7.20672
Bdkrb2	5.73702	5.75266	5.73391	5.73197	5.74248	5.71709	5.90818	5.98324	5.93686
Bdp1	11.693	11.6513	11.6609	11.6317	11.68	11.693	11.6864	11.6499	11.7653
Becn1	12.5566	12.571	12.6063	12.6094	12.585	12.6263	12.5782	12.5823	12.5472
Begain	10.5961	10.5817	10.5527	10.4841	10.5339	10.5155	10.4043	10.3859	10.3473
Bend3	11.5823	11.5588	11.5739	11.7083	11.7342	11.7285	11.655	11.601	11.5865
Bend4	10.1146	10.1528	10.1427	10.2118	10.2306	10.2657	10.2151	10.1809	10.1339
Bend6	8.32743	8.40086	8.31431	8.23019	8.22204	8.19043	8.15129	8.19036	8.17538
Bend7	6.01629	5.99396	5.92522	5.99954	6.04165	6.01262	5.94155	5.98315	6.05976
Bet1	10.3439	10.3696	10.2799	10.3485	10.2722	10.3359	10.2749	10.2313	10.2958
Bet1l	8.80133	8.82784	8.86213	8.91897	8.89931	8.89891	8.79286	8.83622	8.76596
Bex2	10.6397	10.5715	10.604	10.8512	10.8631	10.9096	10.8651	10.846	10.8905
Bex3	12.0771	12.0708	12.0776	12.1609	12.176	12.1089	12.0101	12.0701	12.0166
Bex4	7.57924	7.62052	7.65809	7.73026	7.73128	7.76776	7.75125	7.79134	7.66026
Bfar	10.8013	10.8345	10.7499	10.785	10.8253	10.8122	10.9078	10.9892	11.0124
Bgn	11.3905	11.436	11.41	11.0868	11.0764	11.161	11.4352	11.469	11.5192
Bhlhb9	11.8552	11.8586	11.8198	11.9343	11.9357	11.9621	11.8829	11.8034	11.8901
Bhlhe22	10.2783	10.1564	10.1432	10.1872	10.2748	10.1871	10.046	10.0773	10.0219
Bhlhe40	9.7282	9.93414	9.80524	9.46436	9.53632	9.47964	9.7125	9.74238	9.75198
Bhlhe41	10.8507	10.9313	10.8788	10.9884	10.9699	10.9958	10.7015	10.697	10.6888
Bicc1	6.24233	6.1463	6.16327	6.17172	6.12985	6.11141	6.08183	6.09791	6.14017
Bicd1	10.6664	10.6375	10.6123	10.525	10.5028	10.6056	10.5692	10.5737	10.6237
Bicd2	11.7713	11.8156	11.7605	11.7227	11.7446	11.7536	11.8328	11.9016	11.8811
Bicdl1	8.94373	8.99002	9.01123	9.14294	9.12562	9.0535	9.09663	9.14114	9.15414
Bicra	10.0858	10.0839	10.0672	10.1292	10.1441	10.138	10.0092	10.0879	10.047
Bicral	10.5152	10.4833	10.5275	10.3982	10.4343	10.3775	10.2808	10.2508	10.2187
Bid	9.93219	9.85746	9.87463	9.95311	9.90553	9.93829	9.93119	9.97869	9.86284
Bik	5.06285	5.06723	5.11194	5.07368	5.08998	5.09056	5.08917	5.10011	5.08678
Bin1	12.1996	12.1115	12.2005	12.2179	12.2281	12.2255	12.1959	12.184	12.146
Bin3	9.26005	9.30909	9.28654	9.45084	9.36503	9.35858	9.25373	9.23837	9.2364
Birc2	10.5457	10.5823	10.5684	10.5344	10.5218	10.5253	10.5686	10.5737	10.658
Birc5	12.1992	12.1438	12.2136	12.1526	12.0743	12.0887	12.0576	12.0374	12.1032
Birc6	13.1874	13.0716	13.1919	13.07	13.2337	13.1769	13.118	13.2208	13.3208
Birc7	4.9695	4.97176	4.98364	4.98803	5.02804	4.99005	5.0359	5.06014	5.0719
Bivm	10.9505	10.9736	10.9574	10.9687	10.8661	10.9268	10.9148	10.8864	10.9586
Blcap	10.7174	10.6632	10.6126	10.7839	10.8084	10.796	10.7261	10.6509	10.6964
Blm	11.492	11.4487	11.4716	11.3937	11.4313	11.4868	11.3178	11.3316	11.3307
Blmh	13.1774	13.1798	13.1803	13.2002	13.2073	13.1817	12.9983	12.977	12.9579
Bloc1s1	7.0841	7.10728	7.03387	7.06171	7.03419	7.03112	7.08073	7.01908	7.03583
Bloc1s2	10.4872	10.5253	10.5337	10.6744	10.6138	10.5634	10.5286	10.6112	10.565
Bloc1s3	8.98851	9.10172	9.06555	9.00229	8.88185	8.99425	9.20419	9.16423	9.11312
Bloc1s4	9.81558	9.98947	9.87909	10.012	9.96372	9.93404	9.72642	9.86102	9.72542
Bloc1s5	10.41	10.4699	10.3887	10.3905	10.2917	10.3094	10.2327	10.3134	10.2519
Bloc1s6	10.3297	10.2759	10.2545	10.3352	10.2924	10.3207	10.2326	10.17	10.2763
Blvra	9.87339	9.88404	9.91228	9.96479	9.89679	9.89774	9.84909	9.90438	9.89642
Blvrb	9.48683	9.47946	9.52735	9.63245	9.61746	9.59969	9.47931	9.38641	9.31855
Blzf1	10.7524	10.7552	10.712	10.7808	10.7335	10.7094	10.7658	10.7309	10.7594
Bmerb1	5.6522	5.65212	5.67212	5.6818	5.64889	5.65216	5.76049	5.71072	5.71601
Bmf	9.36145	9.41928	9.42706	9.49794	9.39604	9.49704	9.64331	9.69956	9.61467
Bmi1	13.1311	13.1288	13.0921	13.1788	13.1371	13.1136	13.0891	13.0535	13.0232
Bmp1	11.31	11.3505	11.3767	11.2889	11.2906	11.2503	11.4325	11.4994	11.4768
Bmp2k	9.49128	9.44416	9.4147	9.45094	9.47662	9.49746	9.42392	9.38302	9.46135
Bmp3	5.81291	5.84508	5.85	5.8877	5.86527	5.87797	5.91446	5.91576	5.89812
Bmper	7.25414	7.28182	7.17796	7.20779	7.17825	7.21229	7.2568	7.36232	7.29625
Bmpr1a	12.6999	12.6715	12.6477	12.5536	12.5169	12.5604	12.6023	12.5907	12.6471
Bmpr1b	7.54519	7.49432	7.51208	7.50833	7.41827	7.45035	7.42697	7.47651	7.43271
Bmpr2	12.1955	12.1518	12.1391	12.0507	12.0806	12.0521	12.1763	12.1961	12.2133
Bms1	13.1131	13.0966	13.0937	12.9914	13.065	13.0481	13.0976	13.1132	13.115
Bmt2	11.3785	11.4181	11.3334	11.3276	11.3096	11.3592	11.202	11.1821	11.2047
Bmyc	8.5646	8.51865	8.56632	8.60771	8.61802	8.65151	8.68721	8.67172	8.6795
Bnip1	9.56685	9.55905	9.53385	9.66496	9.59843	9.60072	9.38142	9.46297	9.45791
Bnip2	12.1086	12.1011	12.0919	12.0813	12.0816	12.1023	12.1342	12.1207	12.0709
Bnip3	10.098	10.4596	10.3854	9.75332	9.70606	9.63619	10.0143	10.0877	10.3505
Bnip3l	12.7336	12.8371	12.7763	12.6087	12.5141	12.5132	12.6761	12.653	12.6931
Bnip5	7.2083	7.28872	7.29351	7.19105	7.18655	7.2398	7.40749	7.4726	7.4218
Boc	13.7333	13.7744	13.735	13.7524	13.7783	13.7735	13.5634	13.5778	13.5618
Bod1	12.0274	11.9972	12.0256	12.111	12.0655	12.0752	11.9708	11.9814	11.8784
Bod1l	11.9607	11.8619	11.9278	11.8124	11.8778	11.8904	11.9011	11.8453	11.9354
Bok	12.2885	12.3436	12.3308	12.5672	12.5618	12.4925	12.2568	12.3417	12.1937
Bola1	10.2221	10.2815	10.2388	10.2407	10.2559	10.1838	10.1491	10.2028	10.1162
Bola2	10.8998	10.926	10.818	11.016	10.8816	11.0012	10.8894	10.9304	10.7881
Bola3	9.7705	9.81748	9.79859	9.92048	9.83175	9.92416	9.87624	9.80524	9.77188
Bop1	12.3914	12.3387	12.4095	12.5006	12.5496	12.5384	12.4299	12.429	12.3407
Bora	11.0917	11.0662	11.1219	10.937	10.9866	10.9665	11.0339	11.072	11.0756
Borcs5	9.23658	9.23798	9.22925	9.29607	9.33989	9.34903	9.17612	9.19429	9.12066
Borcs6	9.04314	9.20237	9.15706	9.20182	9.24564	9.17236	9.14921	9.23137	9.17781
Borcs7	8.59571	8.63303	8.5693	8.74759	8.75249	8.70269	8.62489	8.56345	8.60254
Borcs8	9.14389	9.13468	9.15341	9.10115	9.13336	9.15994	9.13391	9.15689	9.08143
Bpgm	10.8194	10.8416	10.875	10.9181	10.8665	10.8501	10.849	10.8496	10.8285
Bphl	9.52158	9.52871	9.48997	9.44203	9.30094	9.38207	9.36362	9.41361	9.40459
Bpnt1	11.1787	11.2242	11.1485	11.1656	11.1789	11.1119	11.271	11.2593	11.3029
Bpnt2	12.7483	12.7787	12.7355	12.7897	12.8198	12.7878	12.8487	12.8379	12.8648
Bptf	13.1537	13.0993	13.1501	12.9973	13.1011	13.1039	13.0571	13.0944	13.1429
Braf	11.8856	11.8802	11.8533	11.8448	11.8656	11.8579	11.8341	11.8591	11.9096
Brap	11.3461	11.3382	11.3528	11.3731	11.3776	11.4055	11.3494	11.3589	11.3016
Brat1	10.651	10.6675	10.6976	10.6183	10.707	10.6509	10.7	10.7447	10.6964
Brca1	12.4664	12.442	12.467	12.3401	12.3945	12.4055	12.3177	12.3434	12.335
Brca2	11.4403	11.4107	11.427	11.2758	11.3586	11.3488	11.2333	11.2236	11.3093
Brcc3	10.8655	10.9088	10.8588	10.891	10.8826	10.8164	10.8167	10.7793	10.8243
Brd1	12.3923	12.4095	12.4241	12.4013	12.4612	12.4286	12.4644	12.4401	12.4127
Brd2	14.2227	14.1884	14.2064	14.3282	14.3769	14.3777	14.3374	14.3044	14.2926
Brd3	13.2717	13.2289	13.2875	13.1865	13.2785	13.2881	13.1999	13.2153	13.1917
Brd3os	8.06683	8.04221	8.04021	8.18283	8.13276	8.02506	7.9911	8.05642	8.03745
Brd4	12.8194	12.841	12.8462	12.7211	12.817	12.8026	12.9636	12.9688	12.9487
Brd7	12.7728	12.7646	12.7757	12.74	12.7303	12.7332	12.824	12.7875	12.8294
Brd8	12.836	12.7715	12.8065	12.8022	12.7846	12.815	12.7881	12.7757	12.8916
Brd8dc	5.07066	5.04855	5.05729	5.07659	5.0537	5.06724	5.12068	5.05042	5.09665
Brd9	11.5379	11.4967	11.4817	11.4898	11.5594	11.621	11.469	11.4941	11.5186
Brdt	7.08321	7.08994	7.09757	7.14358	7.06638	7.08742	7.02502	7.08331	7.11061
Brf1	11.469	11.4411	11.4882	11.4926	11.5489	11.5829	11.4162	11.4265	11.4094
Brf2	9.79717	9.75311	9.79817	9.87299	9.86955	9.96563	9.79225	9.84497	9.81037
Bri3	11.203	11.2645	11.2717	11.244	11.158	11.1453	11.2086	11.3133	11.1897
Bri3bp	11.9756	11.9552	11.9786	11.9116	11.9235	11.9246	11.914	11.9652	11.885
Brinp1	6.0425	6.04655	6.04891	6.05651	6.0604	6.065	6.10738	6.10337	6.12265
Brinp2	6.69874	6.72952	6.72595	6.74155	6.76925	6.73055	6.78339	6.80857	6.77247
Brinp3	5.00954	5.03713	4.98937	5.02363	4.98826	5.00855	5.03206	4.98745	4.99367
Brip1	10.7829	10.7524	10.8054	10.731	10.7847	10.6775	10.5801	10.6105	10.6481
Brip1os	11.7912	11.8208	11.815	11.7593	11.752	11.7506	11.7167	11.6787	11.7056
Brix1	12.175	12.179	12.2009	12.3401	12.2985	12.283	12.1912	12.1401	12.1599
Brk1	12.2927	12.3324	12.3535	12.4319	12.3964	12.3773	12.3376	12.387	12.2422
Brme1	9.1809	9.09748	9.13035	9.10733	9.08907	9.10849	9.02699	9.02376	8.9306
Brms1l	11.3859	11.3531	11.3351	11.3705	11.3103	11.3594	11.3267	11.2886	11.2211
Brox	12.009	11.9708	11.9838	11.9833	11.986	11.9917	12.0161	11.9859	12.0155
Brpf1	13.6603	13.6165	13.667	13.7387	13.7882	13.7858	13.5666	13.5615	13.5515
Brpf3	11.0978	11.1091	11.0994	11.2593	11.3425	11.3155	11.1988	11.1915	11.1884
Brsk1	11.3011	11.2953	11.3003	11.3387	11.3014	11.3156	11.3344	11.3028	11.272
Brsk2	11.413	11.4533	11.4814	11.6801	11.7055	11.703	11.5436	11.5256	11.5223
Brwd1	12.4873	12.3931	12.4519	12.4573	12.4893	12.473	12.4105	12.4718	12.5455
Brwd3	10.9605	10.9065	10.9657	10.7818	10.7504	10.7805	10.8614	10.8851	10.9439
Bscl2	9.6445	9.67587	9.62686	9.59508	9.61997	9.6218	9.65018	9.61968	9.69252
Bsdc1	10.8115	10.804	10.701	10.8531	10.8174	10.7848	10.7921	10.8383	10.8249
Bsg	13.7005	13.8161	13.796	13.7222	13.7401	13.7224	13.8507	13.8587	13.8361
Bsn	10.0916	10.0923	10.0646	10.2543	10.2617	10.338	10.0392	10.1159	10.1212
Bst2	6.52802	6.57175	6.56973	6.49523	6.48766	6.52829	6.83049	6.8771	6.83906
Btaf1	12.6653	12.5568	12.562	12.4585	12.5225	12.513	12.5103	12.5048	12.5681
Btbd1	11.9172	11.9644	11.9497	11.8129	11.8399	11.7923	11.9082	11.9039	11.864
Btbd10	10.5705	10.5401	10.5381	10.6569	10.659	10.6824	10.5758	10.5487	10.4751
Btbd11	13.9635	13.9437	13.9725	14.0885	14.1377	14.1239	13.8379	13.8446	13.8092
Btbd17	11.1825	11.2197	11.2267	11.2201	11.249	11.1989	11.6988	11.7092	11.6272
Btbd19	8.60159	8.55684	8.56363	8.66292	8.68676	8.61578	8.5949	8.61379	8.64611
Btbd2	11.5581	11.5421	11.5672	11.4882	11.4625	11.4399	11.5356	11.5583	11.5028
Btbd3	13.5481	13.5468	13.544	13.4572	13.47	13.5009	13.348	13.3729	13.363
Btbd6	8.99197	8.92199	9.06543	9.12844	9.11617	9.13022	9.04389	8.98708	9.0001
Btbd7	12.7128	12.6968	12.6918	12.5876	12.5997	12.6796	12.6008	12.5721	12.5983
Btbd8	8.85787	8.91646	8.79281	8.78189	8.89164	8.85509	8.66957	8.69375	8.77462
Btbd9	10.4621	10.5229	10.4632	10.4389	10.5503	10.4869	10.1651	10.2414	10.1257
Btd	8.68103	8.68771	8.71391	8.78606	8.7213	8.6774	8.70429	8.78502	8.69466
Btf3	14.3605	14.4005	14.4071	14.4962	14.4148	14.4514	14.3958	14.4109	14.3675
Btf3-ps1	6.08753	6.13553	6.14196	6.17361	6.14528	6.2028	6.17112	6.10452	6.15356
Btf3l4	11.3493	11.4285	11.4208	11.4403	11.3774	11.3723	11.3602	11.3414	11.3097
Btg1	11.3679	11.4392	11.3959	11.1993	11.2303	11.2258	11.6444	11.5925	11.631
Btg2	12.9317	13.0056	12.9674	12.96	12.9342	12.968	13.2157	13.2147	13.2106
Btg3	9.88654	9.9186	9.82039	9.89393	9.85518	9.77375	9.84039	9.86562	9.7648
Btla	4.62678	4.65306	4.60813	4.62495	4.59995	4.61994	4.65676	4.66306	4.6417
Btn1a1	4.80822	4.84192	4.80543	4.80453	4.82018	4.86325	4.88875	4.85356	4.92121
Btn2a2	6.61704	6.61319	6.58957	6.55808	6.56983	6.53296	6.66668	6.593	6.65002
Btrc	10.9443	10.9065	10.9746	10.8584	10.9005	10.9115	10.8006	10.7991	10.8837
Bub1	12.3446	12.3406	12.3143	12.1067	12.0767	12.1248	12.2229	12.1735	12.2344
Bub1b	13.1323	13.0759	13.0853	12.8455	12.9039	12.8988	12.9607	12.9696	12.9866
Bub3	13.1664	13.1674	13.1894	13.2212	13.1876	13.1953	13.1864	13.1989	13.168
Bud13	10.3351	10.2639	10.3303	10.4175	10.4654	10.377	10.358	10.3194	10.2902
Bud23	11.0985	11.0729	11.1234	11.1668	11.1471	11.1625	11.1113	11.091	11.0461
Bud31	12.1319	12.1459	12.1703	12.2536	12.1252	12.1674	12.1377	12.1652	12.1245
Bves	7.58431	7.59637	7.61996	7.54375	7.55762	7.5618	7.58437	7.49384	7.53246
Bvht	6.22729	6.25856	6.21961	6.29158	6.28351	6.20681	6.23191	6.24512	6.27281
Bysl	11.9637	11.9208	11.9554	12.1382	12.1334	12.1382	11.9828	12.0049	11.9322
Bzw1	14.4374	14.4423	14.4116	14.4873	14.4382	14.4341	14.3954	14.4152	14.3794
Bzw2	13.1018	13.0567	13.0593	13.0457	13.0354	13.0721	12.9493	12.9946	12.9415
C030006K11Rik	9.39015	9.35411	9.35007	9.30773	9.28389	9.29572	9.2353	9.28149	9.25528
C030010L15Rik	5.37239	5.37665	5.39983	5.39466	5.42623	5.38719	5.35328	5.37831	5.38324
C030015A19Rik	6.23496	6.30193	6.2544	6.18723	6.29635	6.33553	6.29648	6.25067	6.29509
C030034I22Rik	8.29254	8.29593	8.32005	8.24834	8.25999	8.25202	8.23362	8.13549	8.06833
C030037D09Rik	7.24661	7.29593	7.25977	7.22906	7.29288	7.27788	7.28171	7.18457	7.23962
C130013H08Rik	6.67925	6.75008	6.65251	6.76248	6.70021	6.69584	6.65767	6.6391	6.65679
C130023A14Rik	4.38628	4.37722	4.38884	4.40631	4.39129	4.39991	4.37331	4.40395	4.38744
C130036L24Rik	7.39538	7.49002	7.43982	7.32032	7.37683	7.37454	7.38845	7.36153	7.32843
C130046K22Rik	6.4644	6.44861	6.5181	6.46796	6.46429	6.46423	6.46691	6.47551	6.46288
C130060C02Rik	5.41819	5.39933	5.43051	5.37316	5.38326	5.42542	5.34859	5.3916	5.38013
C130071C03Rik	12.3448	12.3321	12.316	12.2666	12.1729	12.1327	12.1197	12.1093	12.1879
C1d	11.2745	11.2548	11.2637	11.3167	11.2311	11.2397	11.1998	11.1537	11.1059
C1galt1	9.94182	9.93388	9.82533	9.89663	9.8936	9.85769	10.009	9.96409	10.0501
C1galt1c1	9.00832	8.94785	8.8926	9.02658	8.85031	8.87597	8.89277	8.93788	8.8705
C1qbp	13.1138	13.1234	13.1197	13.122	13.1088	13.1542	13.0541	13.0743	13.0638
C1ql1	11.7841	11.7975	11.797	11.7338	11.8292	11.8133	11.6316	11.6077	11.583
C1ql3	10.0006	9.98861	10.0884	9.90561	10.0233	9.95994	9.80036	9.88139	9.76891
C1qtnf12	6.76875	6.75908	6.74476	6.82798	6.7516	6.79324	6.84143	6.76076	6.896
C1qtnf4	5.13435	5.12078	5.09202	5.12326	5.11687	5.10926	5.22436	5.2436	5.22072
C1qtnf6	10.4917	10.5428	10.5528	10.3092	10.3519	10.305	10.6954	10.7456	10.6771
C2	5.17422	5.18702	5.15442	5.16517	5.18806	5.1801	5.20524	5.17521	5.14711
C230013L11Rik	7.21928	7.24466	7.31975	7.31958	7.28655	7.38212	7.2562	7.2474	7.31817
C230014O12Rik	5.79059	5.7665	5.74961	5.75826	5.74099	5.76617	5.70898	5.72934	5.72105
C230035I16Rik	7.52404	7.49622	7.5303	7.43528	7.41483	7.4418	7.40289	7.4831	7.41548
C230057A21Rik	6.52348	6.47327	6.48899	6.44245	6.51989	6.45168	6.57778	6.53679	6.56752
C230057M02Rik	12.1719	12.2481	12.2138	12.0602	12.0866	12.045	12.0844	12.1133	12.1093
C230096K16Rik	6.86156	6.88956	6.94451	6.79381	6.82911	6.79926	6.77789	6.93471	6.82845
C2cd2	10.5407	10.531	10.4524	10.3922	10.4674	10.42	10.5226	10.4615	10.4294
C2cd2l	10.3413	10.4675	10.4237	10.4787	10.5631	10.5071	10.4685	10.4386	10.4463
C2cd3	11.8246	11.7765	11.8382	11.7407	11.773	11.7553	11.7703	11.7024	11.7378
C2cd4b	7.51208	7.52901	7.57055	7.65332	7.71363	7.70502	7.53969	7.51728	7.53636
C2cd4c	8.04782	8.14619	8.15851	8.02064	8.04293	8.113	8.10858	8.18479	8.06916
C2cd5	11.5533	11.501	11.5023	11.3491	11.3415	11.3606	11.4132	11.3837	11.4304
C330011M18Rik	5.60744	5.56665	5.58726	5.64555	5.60013	5.61461	5.58986	5.57241	5.64578
C330013E15Rik	4.95862	4.95195	4.96116	4.95637	4.95043	5.01238	4.95177	4.94193	4.98677
C330018D20Rik	9.27107	9.21368	9.21461	9.29787	9.24382	9.2338	9.1342	9.17193	9.17514
C430049B03Rik	5.08267	5.10213	5.06858	5.10351	5.12022	5.10825	5.11887	5.0991	5.0777
C4a	5.32998	5.29787	5.28982	5.3183	5.31615	5.27635	5.33361	5.35393	5.33045
C530044C16Rik	4.83293	4.85262	4.81988	4.84168	4.84689	4.84476	4.89248	4.83765	4.83443
C630043F03Rik	9.67967	9.65006	9.69344	9.68764	9.60228	9.59909	9.4354	9.52416	9.47194
C730034F03Rik	4.65355	4.64246	4.63871	4.65143	4.63406	4.63569	4.63202	4.65898	4.69238
C77080	8.38839	8.34833	8.3118	8.28352	8.37801	8.3332	8.48586	8.48625	8.5032
C78859	4.91693	4.89443	4.91377	4.90188	4.97591	4.97952	4.91614	4.9417	4.92521
C79130	4.56658	4.58813	4.53964	4.54935	4.55614	4.55345	4.5564	4.56973	4.56821
C86187	7.00305	6.92818	6.94149	6.75275	6.79208	6.76349	7.13735	7.22837	7.12735
C87436	9.63381	9.53942	9.61803	9.69222	9.6485	9.69871	9.57412	9.49957	9.49866
C8g	6.04934	6.02527	6.02283	5.99468	6.04501	6.03787	6.07728	6.0205	6.0371
C920006O11Rik	7.12015	7.20707	7.11465	7.13392	7.17614	7.07345	7.14158	7.0861	7.18196
C920021L13Rik	4.49561	4.44892	4.47975	4.46753	4.46981	4.46463	4.469	4.47777	4.4568
C9orf72	9.95622	9.9501	10.0169	10.1049	9.9531	10.0088	10.1047	10.0167	10.1746
Caap1	10.0998	10.1501	10.0904	10.0226	10.0263	9.96295	10.0127	10.0959	10.0557
Cab39	12.6606	12.6408	12.6105	12.6608	12.7201	12.6787	12.6402	12.6207	12.6076
Cab39l	10.8975	10.9511	10.9217	10.8576	10.7366	10.7631	10.7778	10.7386	10.7646
Cabin1	11.932	11.9425	11.9607	12.009	12.056	12.0567	11.9915	12.0294	12.0261
Cables1	6.14219	6.12552	6.15207	6.20522	6.19581	6.17732	6.16106	6.17288	6.12008
Cables2	10.7713	10.6732	10.7649	10.7727	10.7807	10.7948	10.8302	10.8173	10.8106
Cabp1	9.61644	9.61437	9.67425	9.3812	9.37593	9.40593	9.62163	9.747	9.72265
Cabp7	6.2973	6.33887	6.28825	6.35387	6.31905	6.3467	6.33096	6.31132	6.35119
Cacfd1	11.3834	11.4027	11.404	11.4298	11.4722	11.462	11.4503	11.454	11.3887
Cachd1	8.88708	8.76707	8.82281	8.70836	8.65486	8.74387	8.83029	8.85837	8.84392
Cacna1a	7.87986	7.86748	7.9188	7.89817	7.87457	7.86004	7.88524	8.01465	7.92916
Cacna1b	9.76572	9.79095	9.75172	9.87888	9.871	9.87758	9.89763	9.88837	9.88814
Cacna1c	11.002	10.9777	10.9691	11.107	11.1607	11.1455	10.6535	10.7091	10.6617
Cacna1d	6.58967	6.62964	6.62325	6.6411	6.63382	6.64273	6.55016	6.58504	6.63301
Cacna1h	6.76622	6.80896	6.78508	6.76904	6.73894	6.80776	6.8415	6.82067	6.87375
Cacna1s	7.0505	6.96061	7.05489	7.00057	7.07471	7.065	7.20284	7.23006	7.17403
Cacna2d1	11.9154	11.8693	11.86	11.7141	11.7279	11.7146	11.5793	11.6215	11.6408
Cacna2d2	5.98882	5.93829	5.94639	6.03748	6.02786	6.04731	6.06202	6.11518	6.09405
Cacna2d3	8.98219	8.99357	9.01142	8.89819	8.9619	8.98197	8.82896	8.78603	8.77064
Cacna2d4	4.45147	4.44004	4.45613	4.45224	4.44503	4.45808	4.51043	4.50111	4.4821
Cacnb1	8.96999	9.02995	9.01699	9.0504	9.05973	9.02025	9.16432	9.0864	9.17529
Cacnb2	5.63355	5.63556	5.64512	5.69494	5.63679	5.6318	5.61455	5.61243	5.64051
Cacnb3	11.52	11.4898	11.5406	11.4987	11.5426	11.5442	11.726	11.7114	11.6731
Cacnb4	7.03228	6.9923	7.02407	7.0795	7.01686	6.98113	7.05425	7.05824	6.998
Cacng2	9.58147	9.62012	9.6096	9.5436	9.61989	9.50106	9.57531	9.5451	9.51388
Cacng3	5.98315	5.95039	5.97324	5.93604	5.92633	5.91217	6.02147	6.07029	5.99507
Cacng4	10.4057	10.3375	10.3414	10.107	10.1438	10.1754	10.5157	10.507	10.5183
Cacng5	9.43193	9.28958	9.25351	9.30986	9.35752	9.37293	9.47168	9.43151	9.45627
Cacng7	12.2765	12.2992	12.3131	12.1681	12.2122	12.2363	12.1944	12.1952	12.1569
Cacng8	8.14474	8.2153	8.19471	8.06204	8.04988	8.01754	8.16804	8.22607	8.25567
Cactin	11.8948	11.8872	11.9612	11.8932	11.9511	11.9677	11.8151	11.8523	11.8013
Cacul1	12.4074	12.3699	12.3783	12.3304	12.3602	12.3759	12.3704	12.3316	12.3518
Cacybp	13.5769	13.604	13.5845	13.627	13.5526	13.5594	13.5608	13.5848	13.5543
Cad	13.9739	13.9248	13.9597	13.8324	13.9579	13.9535	14.0574	14.0885	14.0247
Cadm1	13.2029	13.2514	13.2369	13.1298	13.1901	13.2091	13.0895	13.0654	13.041
Cadm2	6.66868	6.59297	6.6199	6.51048	6.56624	6.47268	6.45771	6.44227	6.46563
Cadm3	10.167	10.1934	10.1767	10.351	10.3333	10.4002	10.2817	10.2705	10.2173
Cadm4	12.232	12.2642	12.2512	12.2797	12.345	12.3472	12.0599	12.088	12.026
Cadps	7.0041	6.98044	7.00149	7.0484	7.07067	7.07695	6.8868	6.87867	6.98269
Cage1	4.85386	4.83591	4.84577	4.89805	4.8678	4.85424	4.885	4.83819	4.85988
Calb2	10.1858	10.1205	10.056	9.83878	9.82161	9.9018	10.3557	10.3108	10.32
Calcoco1	11.9205	11.9328	11.9871	11.9628	12.0026	11.9236	11.987	11.9364	11.9191
Calcrl	10.3897	10.3729	10.4075	10.2545	10.2789	10.1854	10.0612	10.1024	10.0776
Cald1	12.8657	12.8786	12.8466	12.6053	12.6761	12.6894	12.7731	12.7388	12.7615
Calm1	15.0211	15.0548	15.0385	15.0494	15.0215	14.994	15.1173	15.0807	15.0624
Calm2	15.2298	15.2466	15.2463	15.3008	15.2428	15.2778	15.2935	15.2657	15.2517
Calm3	14.4562	14.475	14.4802	14.3544	14.3775	14.3988	14.2984	14.2721	14.2538
Calml4	4.93364	4.94227	4.95075	4.88993	4.90755	4.94357	4.89484	4.93028	4.99349
Caln1	6.30917	6.34388	6.29629	6.30381	6.2948	6.30612	6.34051	6.31753	6.27628
Calr	14.4623	14.4666	14.4233	14.3299	14.3414	14.3684	14.9124	14.889	14.903
Calr3	7.15255	7.27981	7.2217	7.21513	7.21201	7.20884	7.22427	7.25285	7.19483
Calr4	6.01851	5.9385	5.98415	5.89581	5.95501	5.95649	6.12845	6.07031	6.11735
Calu	14.1571	14.1827	14.1494	14.1773	14.1843	14.1911	14.1606	14.126	14.1271
Camk1	10.5373	10.4663	10.4994	10.4141	10.392	10.4426	10.4927	10.5724	10.5638
Camk1d	8.95939	8.94205	8.96336	9.01544	9.08743	8.9786	8.80378	8.85301	8.90653
Camk1g	6.24346	6.26205	6.22157	6.1517	6.13564	6.16975	6.26042	6.30001	6.24227
Camk2b	10.7613	10.7869	10.7857	10.7622	10.7397	10.7548	10.6453	10.5802	10.6542
Camk2d	8.67396	8.69834	8.70794	8.5836	8.57398	8.56258	8.51877	8.54267	8.58222
Camk2g	11.4116	11.4129	11.4044	11.4202	11.4624	11.4266	11.3616	11.3341	11.3132
Camk2n1	8.85586	8.9554	8.83802	8.84393	8.80993	8.82578	9.05352	9.05041	9.08543
Camk2n2	9.9115	9.9015	9.9234	9.95201	9.92027	9.89007	9.72071	9.76517	9.70498
Camk4	9.48938	9.47802	9.41453	9.0692	9.11176	9.1254	9.16777	9.15499	9.1869
Camkk1	7.88039	7.89689	7.93939	7.85633	7.8949	7.91651	8.06293	8.07108	8.04949
Camkk2	10.7221	10.7532	10.6711	10.4583	10.4938	10.5429	10.6664	10.7269	10.632
Camkmt	7.95627	7.93412	7.87684	8.00141	7.89031	7.77947	7.84809	7.66997	7.69064
Camkv	9.07167	9.06253	9.04942	8.83287	8.9285	8.82196	9.23013	9.22408	9.19603
Caml	10.3707	10.431	10.4034	10.5085	10.4761	10.4315	10.4756	10.4377	10.4682
Camsap1	12.2804	12.2692	12.2868	12.4148	12.4296	12.4303	12.303	12.2956	12.2888
Camsap2	12.5177	12.4805	12.4795	12.5291	12.539	12.5286	12.3977	12.4104	12.4608
Camsap3	9.90294	9.85131	9.89088	9.69459	9.73164	9.76609	9.99127	10.0176	10.0182
Camta1	12.2445	12.1996	12.1863	12.0832	12.1335	12.0706	12.216	12.2098	12.275
Camta2	10.675	10.6146	10.6015	10.6233	10.6009	10.5953	10.6659	10.5695	10.7291
Cand1	13.4037	13.385	13.3795	13.3537	13.3827	13.4107	13.3918	13.3742	13.3951
Cand2	11.6809	11.6787	11.7156	11.4909	11.5423	11.5575	11.7274	11.6666	11.5942
Cant1	11.2435	11.2738	11.2697	11.2425	11.2702	11.2306	11.258	11.2589	11.2032
Canx	14.0741	14.0847	14.0501	13.9697	13.9639	13.9553	14.3046	14.236	14.2986
Cap1	12.9645	12.9495	12.9381	12.9807	12.9505	12.978	12.934	12.9463	12.9765
Capn1	10.3659	10.3603	10.4397	10.8333	10.8705	10.8087	10.6648	10.752	10.701
Capn10	10.7121	10.6269	10.6943	10.8552	10.8633	10.8246	10.7147	10.7443	10.7494
Capn11	6.87295	6.83674	6.88442	6.69768	6.66292	6.76935	6.83988	6.81405	6.86783
Capn15	11.9399	11.9012	11.9108	11.9937	12.0421	12.0121	11.8887	11.9469	11.9826
Capn2	12.2673	12.2557	12.2531	12.1863	12.2631	12.2369	12.2128	12.2256	12.2162
Capn5	8.99715	8.99008	8.90917	8.61695	8.71853	8.65473	9.0214	9.05815	9.0205
Capn7	11.5569	11.5863	11.5858	11.5024	11.5439	11.4872	11.5491	11.496	11.5767
Capns1	11.6985	11.7205	11.7056	11.6682	11.6921	11.7117	11.6087	11.6733	11.6082
Caprin1	15.1082	15.0918	15.0876	15.0573	15.0355	15.0577	15.089	15.0715	15.0887
Caprin2	10.1867	10.2091	10.1112	10.0342	10.1278	10.0831	10.1861	10.1647	10.213
Capza1	12.1597	12.1917	12.1845	12.2074	12.2216	12.181	12.216	12.1884	12.2222
Capza1-ps1	5.58543	5.62344	5.62937	5.59923	5.65348	5.60045	5.63565	5.57493	5.63067
Capza2	13.2474	13.2375	13.2326	13.268	13.221	13.2051	13.1562	13.135	13.1274
Capzb	12.921	12.9215	12.9574	12.9419	12.9462	12.9767	12.8349	12.8402	12.8367
Car11	7.87972	7.89073	7.86576	7.72786	7.83681	7.7141	7.90665	7.91403	7.97092
Car14	10.2844	10.3113	10.2789	9.90025	9.83382	9.87724	10.4736	10.5768	10.5801
Car15	5.80822	5.88826	5.86585	5.85774	5.85463	5.89466	5.90231	5.86267	5.90008
Car2	6.54994	6.54431	6.5873	6.42901	6.41839	6.43582	6.52655	6.52148	6.5481
Car3	6.45622	6.48915	6.46117	6.57789	6.5463	6.55679	6.54481	6.5584	6.59625
Car7	5.45963	5.45108	5.45687	5.50021	5.47959	5.43989	5.43913	5.42758	5.44703
Card10	6.40029	6.40403	6.43146	6.32343	6.38029	6.3415	6.48194	6.41975	6.48033
Card19	7.77191	7.72573	7.6417	7.78417	7.70959	7.72876	7.94872	7.88498	7.93727
Card6	7.41839	7.41813	7.37487	7.23115	7.37208	7.37157	7.50905	7.50246	7.52198
Carf	8.82051	8.85205	8.80212	8.73281	8.86134	8.75767	8.83418	8.81867	8.8512
Carhsp1	12.5798	12.5329	12.5939	12.7156	12.6654	12.7297	12.7037	12.6961	12.6963
Carm1	12.6799	12.6568	12.6545	12.5684	12.6108	12.606	12.6373	12.6297	12.6322
Carmil1	10.0484	10.1427	10.039	10.0089	10.0069	10.1003	9.99935	10.0067	9.96539
Carmil2	9.81605	9.89227	9.91387	10.0427	10.0902	10.1073	9.84047	9.8609	9.98052
Carmil3	10.6801	10.7011	10.7268	10.5031	10.5264	10.515	10.6566	10.6102	10.6874
Carnmt1	11.1347	11.0946	11.0562	11.1025	11.1095	11.1118	11.1966	11.2509	11.1049
Carns1	7.23836	7.28919	7.3077	7.25823	7.29743	7.28201	7.27754	7.32772	7.31689
Cars	12.6331	12.6356	12.5889	12.6048	12.6459	12.662	12.5929	12.5721	12.6209
Cars2	10.0177	9.91531	9.97356	10.1399	10.125	10.1483	9.9857	10.0275	9.97263
Casc1	5.23728	5.23943	5.25657	5.26248	5.26859	5.28919	5.25466	5.26324	5.32456
Casc3	12.6771	12.6905	12.6939	12.7767	12.813	12.8299	12.6943	12.6978	12.7377
Casd1	11.1563	11.1011	11.113	11.1812	11.1517	11.0879	11.0584	11.0147	11.072
Cask	11.5403	11.5801	11.5219	11.4625	11.4432	11.4949	11.4092	11.4653	11.456
Caskin1	10.3794	10.3875	10.2761	10.2456	10.1746	10.2361	10.3438	10.321	10.3406
Caskin2	11.0414	11.1009	11.0443	11.1079	11.104	11.1025	11.1183	11.0454	10.9827
Casp2	11.9469	11.9325	11.9341	11.9195	11.9388	11.9292	11.8698	11.7848	11.816
Casp3	12.7724	12.7888	12.7931	12.8834	12.799	12.8446	12.6723	12.6381	12.6036
Casp6	8.51521	8.63621	8.58207	8.54196	8.49189	8.5244	8.57018	8.6447	8.67391
Casp7	7.70333	7.68697	7.61777	7.7588	7.75828	7.87959	7.71171	7.74391	7.70508
Casp8ap2	12.1105	12.0494	12.0684	12.0964	12.1041	12.136	12.0639	11.9969	12.0925
Casp9	9.99628	9.96139	10.0335	9.95602	9.92396	9.97555	10.08	10.0447	10.0463
Casq1	5.30111	5.29394	5.30478	5.29225	5.29453	5.32067	5.50961	5.53603	5.48285
Cass4	7.53396	7.56879	7.50706	7.52027	7.46046	7.51744	7.60478	7.68517	7.67375
Cast	10.0042	10.0132	10.0092	10.0216	9.97125	9.95979	9.91998	10.0192	9.94631
Castor2	11.6078	11.5979	11.6515	11.6513	11.7151	11.7114	11.6297	11.6348	11.6144
Casz1	7.10377	7.07093	7.10499	7.11802	7.14842	7.16113	7.12511	7.16075	7.07107
Cat	11.6041	11.6155	11.5825	11.6336	11.5948	11.5588	11.6082	11.6587	11.6567
Catsper2	7.59893	7.49102	7.58478	7.58833	7.5142	7.55267	7.4237	7.47803	7.45932
Catspere2	4.91364	4.89847	4.87506	4.85264	4.90803	4.90402	4.88771	4.90787	4.93728
Cav1	10.057	10.033	10.0293	9.97443	10.0543	10.0097	9.67705	9.67891	9.61727
Cav2	7.2511	7.30139	7.28882	7.23543	7.22016	7.30638	7.22333	7.33839	7.31567
Cav3	6.50378	6.39359	6.48169	6.47483	6.48863	6.48705	6.5403	6.54616	6.4756
Cavin1	8.65652	8.70906	8.70338	8.502	8.59808	8.51194	8.81743	8.8087	8.8095
Cavin2	9.24949	9.29993	9.21217	9.33269	9.2411	9.26918	9.81138	9.81869	9.74607
Cavin3	6.6352	6.5874	6.57589	6.59405	6.60954	6.64584	6.73658	6.82355	6.78158
Cavin4	6.52503	6.51134	6.48518	6.57169	6.5611	6.53521	6.53697	6.52664	6.54128
Cbarp	9.64353	9.643	9.69889	9.71995	9.68292	9.67018	9.82678	9.87143	9.80307
Cbfa2t2	12.7507	12.7421	12.7538	12.5836	12.5918	12.5791	12.8619	12.8427	12.8412
Cbfa2t3	13.4004	13.3485	13.4034	13.3606	13.4284	13.4111	13.2377	13.2318	13.2227
Cbfb	13.053	13.0774	13.0853	13.0682	13.0444	13.0239	12.916	12.9197	12.9081
Cbl	11.4146	11.3594	11.3916	11.2665	11.356	11.3457	11.3859	11.3889	11.4475
Cblb	11.7384	11.7444	11.7834	11.7076	11.699	11.7271	11.6758	11.7143	11.6885
Cbll1	10.7926	10.8311	10.8169	10.8849	10.8277	10.8866	10.8219	10.7353	10.7796
Cbln1	12.0334	12.0061	12.0326	11.7297	11.7469	11.7245	11.834	11.8243	11.8269
Cbln3	5.81476	5.86645	5.83487	5.78828	5.76928	5.8075	5.82167	5.78778	5.8158
Cbln4	8.00769	8.06323	8.01363	8.14519	8.17724	8.19179	8.20565	8.14912	8.18347
Cbr1	11.6852	11.7156	11.7963	11.8309	11.7067	11.7393	11.7386	11.7241	11.6898
Cbr3	7.41575	7.44938	7.41749	7.44783	7.48719	7.42986	7.52173	7.53473	7.49018
Cbr4	8.80485	8.84923	8.76115	8.87286	8.8849	8.9141	8.69744	8.80495	8.79738
Cbs	8.32172	8.32628	8.33678	8.38242	8.40317	8.43935	9.11401	9.19362	9.09556
Cbwd1	9.96028	9.85199	9.82928	9.97146	9.92543	9.90474	9.88031	9.88424	9.76283
Cbx1	13.7234	13.7071	13.6938	13.4823	13.5071	13.548	13.5252	13.499	13.511
Cbx2	12.1772	12.1446	12.2172	12.3805	12.3599	12.3269	12.1872	12.2069	12.2123
Cbx3	13.4953	13.4982	13.4999	13.4206	13.461	13.4438	13.3843	13.3482	13.3732
Cbx3-ps7	4.10591	4.08366	4.07827	4.0932	4.07499	4.0714	4.07489	4.07233	4.07548
Cbx4	10.9169	10.8701	10.8988	11.0115	11.0198	10.9865	10.9588	10.8682	10.8352
Cbx5	14.3524	14.3418	14.361	14.3189	14.3878	14.4009	14.315	14.28	14.3546
Cbx6	12.3263	12.3098	12.3392	12.2833	12.3775	12.39	12.3714	12.4022	12.3919
Cbx7	8.73643	8.65798	8.62984	8.63603	8.69469	8.62932	8.83053	8.83345	8.85224
Cbx8	10.1627	10.1384	10.1175	10.1945	10.1399	10.1009	10.1879	10.1557	10.126
Cby1	10.3388	10.3742	10.3789	10.4036	10.3823	10.3135	10.3285	10.4158	10.3369
Cc2d1a	10.7968	10.6866	10.6749	10.6845	10.7609	10.6823	10.677	10.7311	10.6857
Cc2d1b	11.0659	11.0914	11.0821	11.094	11.1879	11.1655	11.0846	11.1073	11.1958
Cc2d2a	11.0079	10.9665	11.034	10.8412	10.8765	10.8695	10.9417	10.9369	10.9353
Ccar1	13.0304	13.0129	13.0159	12.9047	12.9802	13.0237	13.0155	12.9735	13.0544
Ccar2	12.8953	12.9334	12.8919	12.8605	12.8654	12.8846	12.9408	12.9659	12.9066
Ccdc102a	9.2843	9.21236	9.27147	9.26583	9.24534	9.31583	9.36639	9.3966	9.38887
Ccdc103	6.01999	5.96223	5.93997	5.92954	5.97398	5.94658	6.03065	5.98321	6.01639
Ccdc106	9.37699	9.4109	9.36941	9.2336	9.25315	9.17468	9.25165	9.31468	9.39461
Ccdc107	9.40319	9.49839	9.50608	9.39378	9.38346	9.3271	9.55048	9.61447	9.53693
Ccdc112	9.67693	9.65548	9.70669	9.60552	9.74	9.71893	9.62381	9.63442	9.69597
Ccdc115	10.6237	10.6602	10.7497	10.8629	10.7723	10.7981	10.5869	10.579	10.601
Ccdc117	10.8946	10.9358	10.912	11.0372	10.9853	10.9952	11.0196	10.989	10.9892
Ccdc12	10.7505	10.7415	10.7787	10.8075	10.8085	10.7924	10.7172	10.7035	10.6274
Ccdc120	9.57885	9.56485	9.61831	9.52108	9.49581	9.62313	9.45864	9.50439	9.47861
Ccdc122	6.42932	6.52189	6.49852	6.41624	6.44097	6.42809	6.45019	6.5068	6.48077
Ccdc124	11.7929	11.7955	11.8209	11.8008	11.855	11.9063	11.7824	11.8218	11.683
Ccdc126	7.8089	7.89204	7.81881	7.81865	7.88777	7.87845	7.87621	7.87063	7.88162
Ccdc127	11.4545	11.5092	11.4851	11.4587	11.4837	11.4197	11.383	11.3757	11.4266
Ccdc13	5.9122	5.88279	5.88487	5.914	5.94412	5.90498	5.96826	5.96442	5.91116
Ccdc130	9.10484	9.12004	9.09816	9.1068	9.12171	9.11422	9.13932	9.08251	9.13212
Ccdc134	10.153	10.0617	10.1481	10.1241	10.168	10.2133	10.0155	10.0981	10.0749
Ccdc136	11.1968	11.1829	11.2571	11.0157	11.062	11.0852	11.4591	11.4783	11.4429
Ccdc137	11.1181	11.1428	11.122	11.2949	11.2436	11.2054	11.0746	11.1269	11.1663
Ccdc138	7.70099	7.79425	7.75887	7.61962	7.69388	7.60414	7.6917	7.67411	7.70509
Ccdc14	9.72243	9.69519	9.72732	9.78621	9.77381	9.77792	9.6956	9.66444	9.7116
Ccdc141	6.39645	6.44803	6.3662	6.38519	6.3801	6.34926	6.43556	6.47011	6.48835
Ccdc142os	6.93962	6.93763	6.91964	6.95263	6.96879	6.97557	6.93396	6.92248	6.92894
Ccdc149	6.08538	6.0792	6.09886	6.13946	6.10895	6.0856	6.02421	6.04363	6.03181
Ccdc15	7.74093	7.72331	7.7623	7.80463	7.71414	7.7875	7.6803	7.86726	7.82393
Ccdc150	4.6151	4.58669	4.6072	4.57618	4.59623	4.58001	4.58763	4.56005	4.58589
Ccdc157	9.64436	9.57057	9.62361	9.64563	9.65211	9.55277	9.7175	9.74544	9.74136
Ccdc159	7.45683	7.50985	7.51824	7.4758	7.45154	7.45459	7.51173	7.46945	7.59313
Ccdc162	4.19123	4.18673	4.18229	4.16534	4.17365	4.1773	4.20196	4.17685	4.16488
Ccdc163	9.4942	9.5163	9.48209	9.178	9.25847	9.17946	9.35845	9.38806	9.46039
Ccdc166	5.83808	5.79169	5.82577	5.80923	5.79283	5.77592	5.88679	5.90694	5.93259
Ccdc167	8.36499	8.38286	8.42033	8.39943	8.4248	8.41109	8.46348	8.4155	8.39579
Ccdc171	7.89506	7.76627	7.80902	7.6812	7.74841	7.73059	7.8275	7.86517	7.85133
Ccdc173	6.42144	6.38542	6.41119	6.30901	6.38746	6.306	6.37757	6.42542	6.36019
Ccdc174	10.944	10.8845	10.9337	10.9466	10.9455	10.9927	10.9586	10.9287	10.9171
Ccdc177	8.89346	8.91939	8.91795	8.63974	8.60168	8.59463	8.67155	8.88616	8.74449
Ccdc18	9.36348	9.41216	9.3061	9.10409	9.12123	9.11267	9.36857	9.35904	9.44329
Ccdc181	9.24443	9.21192	9.18382	9.04675	9.10744	9.15014	9.19327	9.20775	9.21939
Ccdc186	11.3511	11.3907	11.3683	11.3806	11.3929	11.3209	11.42	11.3863	11.4279
Ccdc187	9.8956	9.86417	9.86943	10.0525	10.1857	10.1667	9.97051	10.0182	10.0142
Ccdc189	6.72898	6.67993	6.70894	6.70344	6.67427	6.67659	6.79776	6.83316	6.76385
Ccdc191	9.79492	9.72417	9.68129	9.51836	9.6145	9.67419	9.53876	9.56139	9.55376
Ccdc22	6.55027	6.52956	6.53821	6.51773	6.47472	6.53637	6.54904	6.47058	6.53455
Ccdc24	4.66151	4.63697	4.65882	4.63554	4.69262	4.66436	4.63445	4.6569	4.66981
Ccdc25	11.173	11.1399	11.1192	11.1955	11.188	11.2347	11.1366	11.0961	11.1613
Ccdc28a	7.82914	7.95779	7.94729	7.99251	7.96938	7.87508	8.02334	7.96638	8.07047
Ccdc28b	7.7297	7.65921	7.71618	7.76936	7.69515	7.70226	7.97743	7.93891	7.91293
Ccdc30	7.21052	7.19082	7.28553	7.21389	7.24105	7.25563	7.22723	7.18404	7.17321
Ccdc32	9.56205	9.51448	9.53849	9.66246	9.57621	9.6146	9.59807	9.60241	9.5446
Ccdc33	9.80184	9.81397	9.77715	9.56383	9.56236	9.57776	9.71951	9.71252	9.82829
Ccdc34	11.1968	11.2482	11.252	10.8244	11.0435	11.0987	11.1587	11.1746	11.1142
Ccdc39	7.58979	7.54644	7.52996	7.5234	7.4758	7.46054	7.58346	7.51445	7.60304
Ccdc40	8.20731	8.25601	8.26936	8.28683	8.3167	8.25399	8.32811	8.34415	8.29818
Ccdc43	11.1832	11.1984	11.1858	11.1685	11.1659	11.1528	11.1999	11.1609	11.2037
Ccdc47	12.1423	12.175	12.1232	12.0557	12.0757	12.0948	12.3104	12.2873	12.3405
Ccdc50	12.8073	12.792	12.7862	12.7908	12.77	12.7673	12.6517	12.6621	12.6771
Ccdc51	9.47024	9.50456	9.52975	9.5759	9.51846	9.57167	9.488	9.47851	9.41191
Ccdc57	9.28667	9.29526	9.2633	9.30784	9.33076	9.37643	9.19055	9.19536	9.2861
Ccdc58	10.4423	10.4577	10.5323	10.5619	10.5352	10.5327	10.5229	10.4879	10.5356
Ccdc59	10.9434	10.8888	10.9375	10.9671	10.9798	11.0414	10.876	10.9247	10.9288
Ccdc6	11.6968	11.6533	11.7223	11.6827	11.6617	11.6412	11.5903	11.5712	11.5716
Ccdc61	10.2257	10.2569	10.2608	10.1327	10.2353	10.1921	10.1471	10.1981	10.1909
Ccdc62	6.1456	6.10755	6.13335	6.10311	6.07558	6.13253	6.15422	6.19359	6.16156
Ccdc63	4.83456	4.83449	4.77964	4.81712	4.80653	4.80141	4.83583	4.86402	4.86468
Ccdc66	10.1407	10.2509	10.2081	10.1237	10.1564	10.1342	10.3655	10.2278	10.2726
Ccdc69	6.2692	6.25741	6.26695	6.2405	6.22514	6.25071	6.23753	6.23518	6.28718
Ccdc71	10.9893	10.9725	10.945	11.0021	11.009	11.0364	10.997	10.9829	10.9286
Ccdc71l	9.53507	9.62795	9.60828	9.67064	9.78099	9.64002	9.62618	9.68033	9.65449
Ccdc73	4.85694	4.79507	4.79667	4.8309	4.82724	4.83397	4.85064	4.87832	4.8742
Ccdc74a	7.5965	7.59464	7.59088	7.5732	7.65149	7.67102	7.56614	7.57912	7.66267
Ccdc77	10.7634	10.7235	10.7245	10.5775	10.5927	10.6146	10.7097	10.8164	10.8006
Ccdc82	9.80541	9.75956	9.71099	9.67737	9.73244	9.74874	9.58939	9.6134	9.64156
Ccdc84	9.94185	9.87605	9.86834	9.90878	9.94667	9.92507	9.8837	9.84872	9.90945
Ccdc85a	6.22598	6.26845	6.15144	6.13206	6.13311	6.19423	6.19141	6.19722	6.18506
Ccdc85b	11.029	10.9838	11.0284	11.0364	11.0094	10.9617	11.0918	11.1146	11.0172
Ccdc85c	13.1491	13.1723	13.2206	13.2202	13.2278	13.2223	13.0882	13.1219	13.071
Ccdc86	10.8278	10.8008	10.7974	10.9458	10.9457	10.9602	10.8245	10.773	10.7848
Ccdc88a	11.5789	11.5257	11.4974	11.2598	11.3302	11.3572	11.4314	11.4556	11.5136
Ccdc88b	6.11248	6.13355	6.15194	6.16928	6.15788	6.10409	6.19042	6.29689	6.22976
Ccdc88c	12.9216	12.8458	12.9023	12.8892	12.9407	12.9602	13.1074	13.1041	13.1391
Ccdc9	11.5341	11.5163	11.5725	11.5011	11.5281	11.512	11.4111	11.4291	11.4283
Ccdc90b	10.0512	10.0693	10.133	9.94921	9.94907	9.9497	10.0796	10.1404	10.0907
Ccdc91	11.8635	11.8816	11.9154	11.7428	11.7637	11.7688	11.4818	11.5377	11.4632
Ccdc92	9.59234	9.53864	9.61539	9.70284	9.70096	9.75426	9.85514	9.86883	9.767
Ccdc92b	8.58191	8.57637	8.56421	8.7567	8.76132	8.7685	8.67417	8.70538	8.67343
Ccdc93	11.8929	11.8252	11.8741	11.8256	11.8549	11.9075	11.9194	11.9054	11.9421
Ccdc96	7.7578	7.7896	7.83773	7.93206	7.89676	7.89266	7.76036	7.76382	7.79516
Ccdc97	11.0645	11.0302	11.1033	11.0595	11.0739	11.0787	11.0984	11.0878	11.1322
Ccdc9b	7.85357	7.73719	7.73159	7.72023	7.72598	7.85743	7.94421	7.76975	7.99451
Cchcr1	11.0162	10.9927	11.0464	10.8486	10.9479	10.9596	10.8703	10.9136	10.8649
Ccl25	8.71577	8.69061	8.64647	8.66833	8.672	8.7309	8.63978	8.68862	8.68164
Ccm2	11.1065	11.1	11.1606	11.1751	11.1476	11.2047	11.0238	11.0701	11.0299
Ccn1	6.08723	6.17045	6.0829	6.04011	6.00266	5.99228	6.10169	6.15861	6.14236
Ccna1	6.92493	6.94431	6.92537	6.8919	6.84389	6.86035	7.07234	6.99098	6.99107
Ccna2	13.8581	13.8211	13.8382	13.7214	13.7395	13.7585	13.6491	13.6392	13.6365
Ccnb1	13.4457	13.4554	13.4469	13.4144	13.4258	13.3861	13.4652	13.4712	13.4724
Ccnb2	12.0789	12.1098	12.108	12.0245	11.9317	11.9637	12.0856	12.1226	12.1062
Ccnc	10.6085	10.6021	10.6082	10.6704	10.5794	10.6414	10.6814	10.6709	10.6787
Ccnd1	15.389	15.3714	15.3701	15.0234	15.0553	15.0903	14.7849	14.7744	14.7074
Ccnd2	13.6036	13.6057	13.6173	13.4765	13.5754	13.5727	13.3361	13.2532	13.3035
Ccnd3	11.5736	11.599	11.5541	11.6034	11.585	11.5442	11.6006	11.6346	11.5819
Ccndbp1	10.0265	10.0537	10.0778	10.1434	10.1197	10.1319	10.1297	10.0978	10.114
Ccne1	10.7819	10.7676	10.7458	10.8195	10.822	10.8494	10.9742	10.9358	10.9767
[truncated: 11,745 more rows]

## Sheet: DEG_5-AzaC_2h
Table S4. Raw RNA sequencing data and differential gene expression analysis in SMB21 cells treated with 3µM 5-AzaC for 2 and 48 hours.
Gene symbol	baseMean	log2FoldChange	lfcSE	stat	pvalue	padj	Minus Log10 padj
0610009B22Rik	874.924	0.0514698	0.0666941	0.771729	0.440275	0.572680375422556	0.242088
0610009E02Rik	25.229	-0.239796	0.385227	-0.622478	0.533627	0.656401839759499	0.18283
0610009L18Rik	50.3011	-0.122781	0.280229	-0.438145	0.661281	0.765126530687444	0.116267
0610010K14Rik	63.7523	0.0267045	0.257947	0.103527	0.917545	0.946490579840047	0.0238837
0610012G03Rik	1216.01	0.0180535	0.0764808	0.236052	0.813392	0.877441309909874	0.0567819
0610030E20Rik	2631.69	0.0947053	0.0537565	1.76175	0.0781123	0.151350363257379	0.820017
0610038B21Rik	86.6396	0.103677	0.194722	0.532439	0.594422	0.709955515992535	0.148769
0610040B10Rik	88.0989	0.288402	0.21711	1.32837	0.184055	0.298726492905616	0.524726
1110002J07Rik	37.532	0.743779	0.335611	2.2162	0.0266781	0.0629181936798819	1.20122
1110002L01Rik	1002.79	-0.237729	0.0753342	-3.15565	0.00160139	0.00568350606987433	2.24538
1110004F10Rik	6388.64	0.122685	0.0408068	3.00648	0.00264291	0.00882236090172566	2.05442
1110006O24Rik	56.2392	0.12287	0.242793	0.506069	0.612808	0.726059995702006	0.139027
1110018N20Rik	38.3876	-0.697752	0.319447	-2.18425	0.0289438	0.0674356185205096	1.17111
1110019D14Rik	146.193	-0.173013	0.16399	-1.05503	0.291414	0.421904796509653	0.374786
1110020A21Rik	61.0197	0.0474711	0.292943	0.162049	0.871267	0.917209538907362	0.0375314
1110032A03Rik	377.49	0.332415	0.0998198	3.33015	0.000867982	0.00332866348128341	2.47773
1110038B12Rik	3370.38	-0.319501	0.0403289	-7.92238	2.33008e-15	6.72380432586828e-14	13.1724
1110038F14Rik	1940.92	-0.0833199	0.0517059	-1.61142	0.107088	0.194831885135709	0.71034
1110046J04Rik	27.7796	-0.383796	0.347529	-1.10436	0.269439	0.397477872607609	0.400687
1110051M20Rik	1137.52	0.0160707	0.0566462	0.283703	0.776638	0.851861840392227	0.0696308
1110059E24Rik	1055.24	0.0772071	0.0732958	1.05336	0.292174	0.422779089921761	0.373887
1110059G10Rik	669.826	0.296623	0.0736798	4.02584	5.67731e-05	0.000293807078508177	3.53194
1110065P20Rik	1581.01	0.0845953	0.0667679	1.26701	0.205153	0.325011798109987	0.488101
1190007I07Rik	276.308	-0.305284	0.123792	-2.4661	0.0136594	0.0362651421789846	1.44051
1300002E11Rik	249.351	0.146213	0.128154	1.14091	0.253907	0.380488000526362	0.419659
1500002C15Rik	126.419	-0.0586093	0.180219	-0.325212	0.74502	0.829195183748612	0.0813432
1500004A13Rik	463.676	0.110116	0.0945467	1.16467	0.244153	0.369395122897877	0.432509
1500009L16Rik	220.47	-0.298507	0.163073	-1.83051	0.0671742	0.134468089793482	0.871381
1500011B03Rik	1373.83	0.04158	0.0575326	0.722721	0.469851	0.600333269055595	0.221608
1500015A07Rik	301.251	-0.213371	0.109979	-1.94011	0.0523667	0.109818470166643	0.959325
1600012H06Rik	1080.59	0.137187	0.0653494	2.09928	0.0357921	0.0804264721470592	1.0946
1600014C10Rik	141.917	0.211093	0.162221	1.30127	0.193167	0.310006456905975	0.508629
1600020E01Rik	407.117	-0.184352	0.0957515	-1.92532	0.0541894	0.112634548537102	0.948328
1600023N17Rik	33.3146	0.361884	0.345207	1.04831	0.294496	0.425544750525775	0.371055
1600029O15Rik	249.362	-0.282807	0.13047	-2.16761	0.0301887	0.0697211587741114	1.15664
1700001G11Rik	37.3067	0.244476	0.316422	0.772627	0.439743	0.57208761864576	0.242537
1700001G17Rik	81.6296	0.0189759	0.206592	0.0918518	0.926816	0.951964136322314	0.0213794
1700001O22Rik	1152.29	-0.305037	0.0656124	-4.64907	3.3344e-06	2.29139996195405e-05	4.6399
1700001P01Rik	17.0254	0.447563	0.460216	0.972506	0.330799	NA	#VALUE!
1700003E16Rik	31.8534	0.889687	0.357038	2.49185	0.0127079	0.0341341435627555	1.46681
1700007L15Rik	142.765	-0.0419307	0.17029	-0.246231	0.805503	0.872464968742834	0.059252
1700008J07Rik	277.883	-0.120127	0.130532	-0.920287	0.357423	0.4903423160041	0.309501
1700012D14Rik	62.444	-0.542738	0.239256	-2.26844	0.0233025	0.056518297937996	1.24781
1700016P03Rik	28.3395	-0.499968	0.382691	-1.30645	0.191399	0.307864288155212	0.511641
1700017B05Rik	2021.58	0.262072	0.0525768	4.98457	6.21013e-07	4.9607430271834e-06	5.30445
1700019D03Rik	28.2484	-0.079788	0.373882	-0.213404	0.831012	0.888786654348642	0.0512025
1700022I11Rik	31.9167	0.0668521	0.387217	0.172648	0.862928	0.911635618594244	0.0401787
1700022N22Rik	26.7455	-0.254429	0.37794	-0.6732	0.50082	0.62816955324672	0.201923
1700025G04Rik	6087.26	-0.16837	0.0365739	-4.60355	4.15355e-06	2.80006219715822e-05	4.55283
1700028J19Rik	20.3273	-0.0459164	0.418793	-0.10964	0.912695	NA	#VALUE!
1700029I15Rik	30.7888	-0.707212	0.367719	-1.92324	0.0544502	0.113114082572455	0.946483
1700029J07Rik	61.7025	-0.322668	0.266361	-1.21139	0.225745	0.348521701747501	0.45777
1700030J22Rik	74.1608	0.348391	0.245831	1.4172	0.156425	0.263531185066058	0.579168
1700030K09Rik	966.363	0.0401631	0.0676208	0.593945	0.552549	0.673493729930684	0.171666
1700034H15Rik	53.6871	0.593138	0.273627	2.16769	0.0301823	0.0697182494462412	1.15665
1700037C18Rik	102.963	0.186842	0.206573	0.904484	0.365739	0.499177133206672	0.301745
1700037H04Rik	1666.32	-0.00486084	0.0527282	-0.0921867	0.92655	0.951763419388318	0.021471
1700040D17Rik	119.733	0.152925	0.16412	0.931792	0.351444	0.484705930171483	0.314522
1700052K11Rik	388.18	0.110807	0.10063	1.10114	0.270837	0.398884599924273	0.399153
1700055D18Rik	26.0344	0.758382	0.37959	1.9979	0.0457278	0.0981723988329948	1.00801
1700056E22Rik	24.5076	0.425566	0.375708	1.1327	0.257339	NA	#VALUE!
1700056N10Rik	19.4947	0.619818	0.422378	1.46745	0.142254	NA	#VALUE!
1700065D16Rik	65.3523	1.30659	0.23163	5.64085	1.69215e-08	1.8271919488716e-07	6.73822
1700066M21Rik	1165.11	0.197641	0.0736502	2.68352	0.00728523	0.0213332818033586	1.67094
1700084E18Rik	34.5444	0.0487455	0.381773	0.127682	0.898401	0.934458788963636	0.0294398
1700086O06Rik	337.266	0.145927	0.107332	1.35959	0.173961	0.285803678787852	0.543932
1700086P04Rik	38.784	-0.280203	0.355336	-0.788556	0.430371	0.563130757154226	0.249391
1700088E04Rik	52.6578	0.0988032	0.281101	0.351487	0.725223	0.814833198979788	0.0889313
1700092M07Rik	28.0783	-0.300391	0.392774	-0.764792	0.444395	0.576332513665126	0.239327
1700094D03Rik	43.8882	-0.125415	0.301848	-0.415493	0.677781	0.778757989334477	0.108597
1700096K18Rik	137.466	-0.115103	0.16743	-0.687473	0.491785	0.620242371898247	0.207439
1700102H20Rik	72.4533	0.126485	0.233665	0.54131	0.588294	0.704669561570687	0.152014
1700109H08Rik	91.4209	-0.352363	0.203378	-1.73255	0.0831761	0.158900078478457	0.798876
1700113A16Rik	71.2404	0.147404	0.236234	0.623974	0.532645	0.655644675377094	0.183331
1700120C14Rik	52.5128	0.394606	0.26469	1.49082	0.136008	0.235485704537431	0.628035
1700123M08Rik	43.6292	-0.395132	0.290366	-1.36081	0.173575	0.285371751005153	0.544589
1700123O20Rik	1265.37	0.0659154	0.057987	1.13673	0.255653	0.382542115184454	0.417321
1700124L16Rik	24.2876	-0.138935	0.394597	-0.352093	0.724769	NA	#VALUE!
1810009A15Rik	24.749	0.562839	0.379709	1.48229	0.138263	NA	#VALUE!
1810010H24Rik	45.6634	-0.33701	0.297492	-1.13284	0.257283	0.384384776137348	0.415234
1810013L24Rik	1732.95	0.373652	0.0522765	7.14761	8.83009e-13	1.87097862208922e-11	10.7279
1810014B01Rik	479.81	-0.0820611	0.108341	-0.757437	0.448788	0.580409905099845	0.236265
1810019N24Rik	21.9834	-0.145061	0.443645	-0.326975	0.743687	NA	#VALUE!
1810024B03Rik	115.309	0.0407095	0.198473	0.205114	0.837483	0.893014926982653	0.0491413
1810030O07Rik	1283.63	0.0125207	0.0618091	0.202571	0.839471	0.894709555206151	0.0483179
1810037I17Rik	1318.43	-0.151732	0.0631538	-2.40259	0.0162795	0.041922949758795	1.37755
1810041H14Rik	18.7985	-0.607454	0.403518	-1.5054	0.132222	NA	#VALUE!
1810044D09Rik	148.331	-0.170924	0.154368	-1.10724	0.268188	0.395935904684993	0.402375
1810055G02Rik	1839.99	0.119094	0.0503356	2.36599	0.0179817	0.0455150320934547	1.34185
1810058I24Rik	2083.67	-0.00564293	0.0525754	-0.10733	0.914527	0.944815018224226	0.0246532
2010001A14Rik	85.0041	0.256925	0.228033	1.1267	0.259869	0.3872175114197	0.412045
2010110K18Rik	66.9373	-0.0107256	0.236543	-0.0453433	0.963834	0.977028965924079	0.0100926
2010204K13Rik	318.598	-0.153959	0.111687	-1.37848	0.168054	0.278444555303376	0.555261
2010315B03Rik	45.1271	0.52107	0.324043	1.60803	0.107829	0.195678605845119	0.708457
2010320M18Rik	265.271	0.0222464	0.125439	0.177349	0.859235	0.909301478366751	0.0412921
2210016L21Rik	1493.63	-0.0828979	0.0730069	-1.13548	0.256174	0.383135657776384	0.416647
2210406O10Rik	18.148	-0.141076	0.460005	-0.306683	0.759085	NA	#VALUE!
2210408I21Rik	235.08	0.287992	0.134524	2.14082	0.0322887	0.0738372395556132	1.13172
2300009A05Rik	537.255	-0.0056095	0.0892926	-0.0628215	0.949909	0.967132703971074	0.0145139
2310009B15Rik	705.494	-0.061972	0.0886286	-0.699232	0.484407	0.613711002480789	0.212036
2310010J17Rik	72.6152	-0.0409984	0.224582	-0.182554	0.855148	0.906426097077342	0.0426676
2310011J03Rik	1671.03	0.172973	0.0624906	2.76798	0.00564049	0.0171216890722333	1.76645
2310014F06Rik	22.3446	1.07951	0.408766	2.6409	0.00826872	NA	#VALUE!
2310015A10Rik	178.254	-0.236151	0.169469	-1.39348	0.163476	0.272648527486396	0.564397
2310022A10Rik	1438.22	0.168809	0.0593142	2.84602	0.00442693	0.0138544658810116	1.85841
2310022B05Rik	11197.1	-0.0153087	0.0292912	-0.522636	0.601227	0.7157013918501	0.145268
2310033P09Rik	1113.48	0.0647525	0.0635288	1.01926	0.308079	0.439702790909412	0.356841
2310034G01Rik	83.0169	-0.251926	0.222086	-1.13436	0.256642	0.383639623355586	0.416077
2310039H08Rik	661.116	0.129084	0.0882482	1.46273	0.14354	0.246131359284985	0.608833
2310040G24Rik	327.67	-0.0316686	0.109136	-0.290176	0.771681	0.848150938721144	0.0715269
2310057M21Rik	777.128	0.366778	0.0758199	4.83749	1.31488e-06	9.81680342888631e-06	5.00803
2310058D17Rik	238.005	-0.0905385	0.133021	-0.680631	0.496105	0.624055750837309	0.204777
2310061I04Rik	1544.39	-0.0837645	0.0551365	-1.51922	0.128707	0.226046629712761	0.645802
2310068J16Rik	26.216	0.859628	0.366159	2.34769	0.0188904	0.047396478401721	1.32425
2410002F23Rik	3605.53	0.408888	0.0436674	9.3637	7.69956e-21	3.800704078674e-19	18.4201
2410004B18Rik	1030.82	0.105156	0.0671638	1.56566	0.117427	0.209707480400188	0.678386
2410006H16Rik	3223.92	-0.108945	0.0851074	-1.28009	0.200513	0.319398217900665	0.495668
2410022M11Rik	156.239	-0.129584	0.182347	-0.710644	0.477305	0.60732311257698	0.21658
2500002B13Rik	199.081	-0.435583	0.1314	-3.31493	0.00091666	0.00348460030889579	2.45785
2500004C02Rik	207.337	-0.108617	0.14756	-0.736086	0.461678	0.592493474260478	0.227316
2510009E07Rik	1332.75	0.108699	0.0609122	1.78452	0.0743387	0.145651195524103	0.836686
2510016D11Rik	1541.55	0.048806	0.0526113	0.92767	0.353579	0.486752894524646	0.312691
2510039O18Rik	2384.51	0.155682	0.0549898	2.8311	0.00463876	0.0144436011055501	1.84032
2510046G10Rik	132.25	-0.138328	0.17135	-0.807283	0.419503	0.551911311850831	0.258131
2610001J05Rik	1833.63	-0.0610652	0.0484296	-1.26091	0.207342	0.32733652160577	0.485006
2610002M06Rik	828.582	-0.129292	0.0693568	-1.86416	0.0622996	0.126457198736539	0.898056
2610005L07Rik	574.667	0.109361	0.161818	0.675826	0.499151	0.626641866544267	0.202981
2610008E11Rik	1223.67	0.328892	0.0696989	4.71875	2.37301e-06	1.68131603971429e-05	4.77435
2610017A05Rik	75.9763	-0.407671	0.231696	-1.75951	0.0784915	0.15184482940914	0.8186
2610020C07Rik	152.138	-0.229511	0.159035	-1.44315	0.148979	0.253585426269838	0.595876
2610021A01Rik	1360.49	-0.0780867	0.0549565	-1.42088	0.155351	0.262245908827968	0.581291
2610035D17Rik	266.944	-0.0580173	0.13019	-0.445635	0.655861	0.760748715294888	0.118759
2610035F20Rik	687.57	-0.315826	0.0772025	-4.09088	4.29731e-05	0.000228986211311218	3.64019
2610037D02Rik	132.783	-0.255442	0.166929	-1.53025	0.125955	0.222194880346266	0.653266
2610044O15Rik8	874.373	0.17928	0.0790943	2.26666	0.0234111	0.0567323309258049	1.24617
2610203C22Rik	38.6385	-0.567492	0.361475	-1.56994	0.11643	0.208174709235148	0.681572
2610301B20Rik	1145.06	0.194095	0.0574584	3.378	0.00073014	0.00285529903359172	2.54435
2610306M01Rik	434.085	-0.274033	0.0955096	-2.86917	0.0041155	0.013018885587172	1.88543
2610307P16Rik	50.4426	-0.127573	0.261042	-0.488708	0.625048	0.735898166758233	0.133182
2610318N02Rik	554.515	0.219521	0.0881768	2.48955	0.0127904	0.034314842260028	1.46452
2610507B11Rik	19257	-0.00388877	0.0307235	-0.126573	0.899278	0.93467810056693	0.0293379
2610507I01Rik	344.853	-0.0740142	0.100043	-0.739825	0.459406	0.590008292806782	0.229142
2610528A11Rik	74.1432	0.679439	0.272806	2.49055	0.0127544	0.0342319089956868	1.46557
2700038G22Rik	429.977	0.00746888	0.0941337	0.0793434	0.93676	0.958283340866345	0.0185061
2700046A07Rik	166.025	-0.0569971	0.191971	-0.296904	0.76654	0.844773294554481	0.0732598
2700046G09Rik	125.468	0.319209	0.192548	1.65781	0.0973556	0.180498916625998	0.743525
2700049A03Rik	2590.53	-0.531296	0.0527283	-10.0761	7.04614e-24	4.63189505630214e-22	21.3342
2700054A10Rik	113.393	-0.202581	0.180058	-1.12509	0.260552	0.388015364926063	0.411151
2700062C07Rik	531.596	0.269188	0.093543	2.87769	0.004006	0.0127172738095189	1.89561
2700097O09Rik	638.146	-0.270483	0.0755914	-3.57822	0.00034594	0.00147715102315323	2.83058
2700099C18Rik	705.378	-0.163576	0.0916754	-1.7843	0.0743748	0.145700732519518	0.836538
2810001G20Rik	586.969	-0.115366	0.0850743	-1.35606	0.17508	0.287028896110132	0.542074
2810002D19Rik	406.188	-0.360577	0.0997936	-3.61323	0.00030241	0.00131248658450561	2.88191
2810004N23Rik	3605.61	-0.026622	0.038523	-0.691067	0.489523	0.618229388915193	0.20885
2810013P06Rik	968.254	0.157368	0.0793456	1.98333	0.0473309	0.101002552673072	0.995668
2810021J22Rik	537.581	-0.135146	0.101568	-1.3306	0.183322	0.297859323567398	0.525989
2810025M15Rik	3305.02	-0.0367821	0.0424922	-0.86562	0.386698	0.519593460603558	0.284336
2810029C07Rik	188.171	0.298807	0.146341	2.04185	0.0411664	0.090102037245559	1.04527
2810032G03Rik	682.356	-0.0662129	0.07739	-0.855575	0.392233	0.524846566051752	0.279968
2810039B14Rik	94.8369	-0.0162315	0.202947	-0.0799791	0.936254	0.957861955011275	0.0186971
2810049E08Rik	25.7286	0.667431	0.360331	1.85227	0.0639869	0.129181681004111	0.888799
2810402E24Rik	430.165	0.158704	0.0933447	1.70019	0.0890944	0.168250521176783	0.774044
2810403D21Rik	104.935	0.604522	0.193548	3.12337	0.0017879	0.00627441394326675	2.20243
2810405F17Rik	59.984	0.240982	0.270184	0.891918	0.372437	0.505535599680573	0.296248
2810408A11Rik	323.822	-0.145965	0.108965	-1.33955	0.180391	0.294196617832021	0.531362
2810408I11Rik	201.058	0.0274424	0.124691	0.220083	0.825807	0.884834947962896	0.0531377
2810410L24Rik	566.229	-0.0247436	0.0830182	-0.29805	0.765665	0.844154782343247	0.0735779
2810414N06Rik	93.9039	-0.32793	0.194274	-1.68798	0.0914157	0.171815551421673	0.764938
2810429I04Rik	483.519	-0.14795	0.0995566	-1.48609	0.137256	0.237257869871044	0.624779
2810454H06Rik	90.1146	0.0622214	0.254583	0.244405	0.806917	0.873274233210554	0.0588494
2810455O05Rik	30.0763	-0.0317839	0.335659	-0.0946909	0.92456	0.95073444867663	0.0219408
2900026A02Rik	913.986	-0.0602322	0.0765602	-0.78673	0.43144	0.564238840367519	0.248537
2900052L18Rik	256.848	0.0670332	0.111223	0.602694	0.546712	0.669042429570097	0.174546
2900060N12Rik	26.0845	-0.687651	0.434065	-1.58421	0.113146	0.203517791116938	0.691398
2900076A07Rik	174.751	0.159069	0.152714	1.04162	0.297588	0.428955160806047	0.367588
2900093K20Rik	83.8381	-0.198064	0.202405	-0.978554	0.327801	0.460533876529399	0.336738
3000002C10Rik	191.284	-0.172249	0.136605	-1.26092	0.207336	0.32733652160577	0.485006
3010001F23Rik	46.1456	0.0856358	0.27726	0.308865	0.757424	0.838568090419481	0.0764617
3010003L21Rik	167.762	0.169059	0.150008	1.127	0.259741	0.387105064602096	0.412171
3110001I22Rik	217.734	0.271111	0.122436	2.2143	0.0268081	0.0631734474485884	1.19947
3110009E18Rik	205.794	0.0151588	0.136668	0.110917	0.911682	0.94322283016898	0.0253857
3110021N24Rik	19.6309	0.551884	0.430584	1.28171	0.199944	NA	#VALUE!
3110039M20Rik	41.2069	0.408216	0.349525	1.16792	0.24284	0.368112301434946	0.43402
3110040N11Rik	380.817	-0.143455	0.114574	-1.25208	0.210541	0.33127249953339	0.479815
3110045C21Rik	132.602	-0.20072	0.198408	-1.01165	0.311704	0.443748926829827	0.352863
3110056K07Rik	240.56	0.0214526	0.130749	0.164074	0.869673	0.91646126864698	0.0378859
3110082I17Rik	1095.67	-0.00795296	0.0598675	-0.132843	0.894318	0.932082346224372	0.0305457
3110082J24Rik	27.8605	0.070768	0.354182	0.199807	0.841632	0.896272699142379	0.0475598
3110083C13Rik	154.913	0.0799072	0.155586	0.513589	0.607539	0.721275617513743	0.141899
3300002I08Rik	90.1296	-0.332736	0.198429	-1.67685	0.093571	0.175182321368609	0.75651
3830406C13Rik	479.169	-0.146314	0.103728	-1.41055	0.158376	0.266152727433777	0.574869
3830408C21Rik	86.3711	0.1493	0.25074	0.595437	0.551552	0.672826045499974	0.172097
4631405J19Rik	655.352	-0.0770494	0.0875158	-0.880406	0.37864	0.51128669336749	0.291336
4632404H12Rik	495.795	0.0634166	0.0970062	0.653737	0.513281	0.638991956279794	0.194505
4632415L05Rik	1865.04	0.285765	0.0543331	5.25949	1.44452e-07	1.29087358405808e-06	5.88912
4632427E13Rik	199.052	-0.14527	0.153482	-0.946497	0.343895	0.476979072236548	0.321501
4731419I09Rik	48.2931	0.509205	0.275585	1.84772	0.0646425	0.130251599084367	0.885217
4732416N19Rik	212.7	-0.00830861	0.143715	-0.0578129	0.953898	0.969655643342039	0.0133825
4732440D04Rik	99.1806	0.111238	0.188266	0.590856	0.554617	0.675393066848901	0.170443
4732471J01Rik	37.5918	-0.0509084	0.37379	-0.136195	0.891667	0.930483084463209	0.0312915
4732491K20Rik	109.242	-0.0886465	0.207278	-0.427671	0.668891	0.771480058769104	0.112675
4833408A19Rik	25.1805	0.372786	0.396163	0.94099	0.34671	NA	#VALUE!
4833413G10Rik	95.0638	0.253531	0.211726	1.19745	0.231132	0.355039840120847	0.449723
4833417C18Rik	52.6984	-0.475349	0.302439	-1.57172	0.116016	0.207682352557756	0.6826
4833418N02Rik	93.4458	0.0450863	0.198847	0.226739	0.820627	0.881738907623723	0.05466
4833420G17Rik	2766.58	0.189177	0.0528665	3.5784	0.000345708	0.00147662722679105	2.83073
4833438C02Rik	210.933	-0.601091	0.150005	-4.00714	6.14582e-05	0.000315388652742698	3.50115
4833439L19Rik	4436.84	0.0726297	0.0374377	1.94002	0.0523778	0.10982117929821	0.959314
4833445I07Rik	38.3068	-0.0787874	0.319775	-0.246384	0.805385	0.872464968742834	0.059252
4921524J17Rik	811.312	0.118796	0.0774832	1.53318	0.125232	0.221125238475227	0.655362
4921531C22Rik	176.907	0.0347865	0.162162	0.214517	0.830144	0.887999523074045	0.0515873
4921536K21Rik	63.1018	0.331517	0.257517	1.28736	0.197969	0.31605629902427	0.500236
4930405N21Rik	149.644	-0.00200291	0.165645	-0.0120916	0.990353	0.993967861843123	0.00262766
4930426I24Rik	35.9053	-0.205895	0.312878	-0.658069	0.510494	0.636734497134603	0.196042
4930430F08Rik	545.453	-0.121712	0.0931475	-1.30666	0.191327	0.307850745706832	0.51166
4930431P19Rik	58.0242	0.135667	0.235147	0.576945	0.563977	0.683528370637782	0.165243
4930444P10Rik	44.1174	-0.586605	0.325061	-1.8046	0.0711373	0.140811704836901	0.851361
4930445E18Rik	28.0167	0.010086	0.367606	0.0274368	0.978111	0.985494320767833	0.00634587
4930447F24Rik	594.169	-0.100185	0.091858	-1.09065	0.275427	0.404187516249374	0.393417
4930447M23Rik	27.3026	-0.426363	0.397809	-1.07178	0.28382	0.413711407387618	0.383303
4930453N24Rik	3402.19	0.0639162	0.043957	1.45406	0.14593	0.249530323466734	0.602877
4930466K18Rik	75.1328	0.379019	0.230524	1.64416	0.100143	0.184639791592495	0.733675
4930481B07Rik	45.4589	-0.461942	0.304665	-1.51623	0.129461	0.22704548594844	0.643887
4930488L21Rik	21.2524	0.676875	0.417577	1.62096	0.105027	NA	#VALUE!
4930500L23Rik	61.3869	-1.06903	0.270168	-3.9569	7.59274e-05	0.000382503606611587	3.41736
4930503L19Rik	1629.27	-0.13782	0.0607587	-2.26831	0.0233102	0.056518297937996	1.24781
4930509E16Rik	35.9772	-0.0973612	0.353817	-0.275174	0.783183	0.856478891948623	0.0672833
4930513N10Rik	72.2916	0.165291	0.248877	0.664146	0.506597	0.633351525365907	0.198355
4930518I15Rik	45.465	-0.0471876	0.308424	-0.152996	0.878401	0.921767406085316	0.0353787
4930519P11Rik	26.5813	0.0282526	0.390945	0.0722675	0.942389	0.962166389981117	0.0167498
4930520O04Rik	118.804	-0.0396179	0.170044	-0.232986	0.815772	0.879256377642926	0.0558845
4930522L14Rik	172.867	0.353848	0.147595	2.39742	0.016511	0.0424682795572077	1.37194
4930524O07Rik	47.8594	0.39883	0.297097	1.34243	0.179458	0.293171671255824	0.532878
4930532G15Rik	17.4545	0.0871666	0.412132	0.211501	0.832496	NA	#VALUE!
4930539J05Rik	25.8495	-0.0523181	0.386938	-0.135211	0.892445	0.930772443611937	0.0311565
4930550C14Rik	72.4748	-0.266171	0.233862	-1.13816	0.255056	0.381846102072558	0.418112
4930556H04Rik	35.6354	-0.266552	0.32206	-0.827645	0.407871	0.540406506392858	0.267279
4930558J18Rik	165.389	-0.131168	0.161602	-0.811678	0.416977	0.549417306375115	0.260098
4930563E22Rik	90.7841	0.150116	0.242741	0.61842	0.536298	0.658811676391527	0.181239
4930570G19Rik	38.5221	0.704177	0.332737	2.11632	0.0343176	0.0776989662375344	1.10958
4930577N17Rik	40.4005	-0.331372	0.319855	-1.03601	0.300199	0.431702448496224	0.364815
4930578M01Rik	218.709	0.232874	0.141258	1.64858	0.0992344	0.183365200863221	0.736683
4930579G24Rik	966.79	0.154646	0.0648051	2.38633	0.0170175	0.0434827750396703	1.36168
4930581F22Rik	215.522	-0.303513	0.144291	-2.10348	0.0354236	0.0797075768537173	1.0985
4930590J08Rik	35.2051	0.164001	0.337193	0.486371	0.626704	0.737273446446989	0.132371
4930594M22Rik	26.6465	0.132562	0.386978	0.342557	0.731931	0.819841136330343	0.0862703
4930597O21Rik	29.8536	0.156362	0.330364	0.473301	0.635998	0.745535026241742	0.127532
4931406C07Rik	1130.24	0.00648562	0.0583009	0.111244	0.911423	0.943054080867605	0.0254634
4931414P19Rik	646.435	-0.147052	0.0960013	-1.53177	0.125579	0.221649877294378	0.654333
4931428F04Rik	1504.54	0.3341	0.0580738	5.75302	8.76648e-09	9.97778997686019e-08	7.00097
4931440P22Rik	37.6329	-0.263756	0.368647	-0.715469	0.474319	0.604608796767351	0.218526
4932422M17Rik	34.1781	-0.187138	0.339884	-0.550595	0.581911	0.699539464638307	0.155188
4932435O22Rik	22.6361	-0.193562	0.418077	-0.462982	0.643377	NA	#VALUE!
4932438A13Rik	1843.14	-0.252595	0.117421	-2.15119	0.0314615	0.0722029586056213	1.14145
4933404O12Rik	1412.12	-0.000743541	0.0614998	-0.0120901	0.990354	0.993967861843123	0.00262766
4933406P04Rik	24.9975	0.25369	0.411815	0.616031	0.537874	NA	#VALUE!
4933407K13Rik	269.97	0.109106	0.126059	0.865519	0.386754	0.519593460603558	0.284336
4933407L21Rik	70.2458	-0.634881	0.269881	-2.35245	0.0186504	0.0469342836285163	1.32851
4933412E12Rik	57.9949	-0.629608	0.260721	-2.41487	0.0157408	0.0407849748208573	1.3895
4933415A04Rik	91.9033	0.290679	0.19162	1.51696	0.129277	0.226841462363075	0.644278
4933417C20Rik	21.5904	-0.359531	0.426558	-0.842865	0.399304	NA	#VALUE!
4933421A08Rik	45.346	-0.182314	0.278765	-0.654006	0.513108	0.638991956279794	0.194505
4933421O10Rik	417.564	0.15105	0.108283	1.39495	0.163031	0.271973761909174	0.565473
4933425D22Rik	66.4482	-0.227945	0.284989	-0.79984	0.423804	0.55645744701101	0.254568
4933430I17Rik	71.2795	-0.0790457	0.270264	-0.292476	0.769923	0.846970894901974	0.0721315
4933431E20Rik	2244.7	-0.178734	0.0473013	-3.77863	0.000157695	0.000734566173807567	3.13397
4933431K14Rik	133.919	0.696057	0.174361	3.99205	6.55032e-05	0.00033436425103077	3.47578
4933434E20Rik	851.588	-0.111464	0.0709502	-1.57102	0.116178	0.20791711669077	0.68211
4933435G04Rik	38.2558	-0.12398	0.360886	-0.343543	0.73119	0.819351228914584	0.0865299
4933439C10Rik	515.173	-0.0390781	0.0922233	-0.423734	0.67176	0.773994533867179	0.111262
4933440N22Rik	77.0401	0.678492	0.2247	3.01954	0.00253158	0.0084970201681358	2.07073
5031425E22Rik	1006.43	-0.110299	0.0648276	-1.70142	0.0888641	0.167886281114685	0.774985
5031434O11Rik	85.5944	0.0374462	0.212312	0.176373	0.860001	0.909826307870352	0.0410415
5031439G07Rik	4085.77	0.0704232	0.0402656	1.74897	0.080297	0.154605246645768	0.810776
5033403F01Rik	23.4384	0.181208	0.406721	0.445535	0.655933	NA	#VALUE!
5033417F24Rik	31.784	-0.2592	0.377229	-0.687118	0.492008	0.620466514969925	0.207282
5033430I15Rik	36.5351	0.720952	0.334907	2.15269	0.0313429	0.0720043185489082	1.14264
5330434G04Rik	59.0149	0.531418	0.242474	2.19164	0.0284052	0.0663881930271044	1.17791
5330438D12Rik	111.397	0.297181	0.181539	1.63701	0.101629	0.186769520550019	0.728694
5330439K02Rik	34.9487	0.128784	0.355609	0.362151	0.717239	0.809620638293722	0.0917184
5430403G16Rik	222.694	0.562773	0.149407	3.76671	0.000165415	0.000766550376407344	3.11546
5430405H02Rik	232.255	-0.041573	0.133097	-0.312352	0.754773	0.836595031282014	0.0774847
5430416N02Rik	960.15	0.130582	0.074365	1.75596	0.0790951	0.152734975954233	0.816061
5430430B14Rik	29.7444	-0.541545	0.38579	-1.40373	0.160399	0.269015477635805	0.570223
5530601H04Rik	591.032	0.438428	0.0865606	5.06498	4.08444e-07	3.38303027703954e-06	5.47069
5730414N17Rik	44.2597	0.438143	0.39032	1.12253	0.261639	0.389295583481402	0.409721
5730455P16Rik	2261.66	0.0102742	0.0462282	0.222249	0.82412	0.883870950828381	0.0536111
5730471H19Rik	390.039	0.107284	0.112774	0.951321	0.341441	0.474748452756012	0.323536
5730480H06Rik	532.853	0.171557	0.089693	1.91272	0.0557842	0.115458112922593	0.937576
5830417I10Rik	1884.67	-0.0977166	0.0558873	-1.74846	0.0803844	0.154663143385606	0.810613
5830448L01Rik	72.9675	0.500412	0.267829	1.8684	0.0617058	0.125606685399384	0.900987
5830454E08Rik	41.2249	-0.296232	0.324065	-0.914111	0.360658	0.493875721177369	0.306382
5930403N24Rik	83.792	0.0220964	0.208696	0.105878	0.915679	0.945519035269636	0.0243297
5930420M18Rik	48.8618	0.120699	0.272467	0.442987	0.657775	0.762247228774915	0.117904
5930430L01Rik	115.601	-0.0660557	0.196524	-0.33612	0.736781	0.82325706953277	0.0844645
5S_rRNA	30.4855	0.230078	0.329047	0.699224	0.484412	0.613711002480789	0.212036
6030442K20Rik	77.0605	0.412069	0.222321	1.85349	0.0638121	0.128944632560567	0.889597
6030443J06Rik	74.4373	-0.0525779	0.242246	-0.217044	0.828174	0.88638528168464	0.0523775
6030458C11Rik	2138.44	0.0343058	0.0490986	0.698712	0.484732	0.613852672677002	0.211936
6230400D17Rik	65.6107	0.227635	0.244065	0.932679	0.350986	0.484371207553179	0.314822
6330403K07Rik	96.3003	0.426074	0.253909	1.67806	0.0933357	0.174839069439472	0.757362
6330403L08Rik	415.316	-0.107979	0.109324	-0.987697	0.323301	0.455780429859762	0.341244
6330408M09Rik	41.6552	-0.264441	0.283327	-0.933342	0.350644	0.484097141486507	0.315067
6330415G19Rik	82.5698	0.396357	0.219321	1.8072	0.0707307	0.140109892483789	0.853531
6330418K02Rik	228.141	0.279145	0.137305	2.03303	0.0420495	0.0916774915788393	1.03774
6330549D23Rik	115.018	-0.107853	0.206881	-0.521327	0.602139	0.716505847116391	0.14478
6330562C20Rik	56.3852	0.198457	0.264928	0.7491	0.453797	0.585035051721862	0.232818
6430511E19Rik	85.6045	0.219232	0.251867	0.870428	0.384066	0.516999206833923	0.28651
6430548M08Rik	1206.24	0.274328	0.0710198	3.8627	0.000112142	0.000542238698199119	3.26581
6430550D23Rik	67.5129	-0.237379	0.245132	-0.968371	0.332859	0.466068458544843	0.33155
6430562O15Rik	35.6133	-0.718978	0.332146	-2.16464	0.0304149	0.0701835146522753	1.15376
6430571L13Rik	43.7652	-0.0873842	0.297059	-0.294164	0.768633	0.846180226986046	0.0725371
6430584L05Rik	35.0916	-0.302112	0.323024	-0.935262	0.349654	0.482977717526207	0.316073
6530402F18Rik	838.575	0.0776105	0.0684594	1.13367	0.256932	0.383954564200432	0.41572
6720427I07Rik	134.638	0.154324	0.172276	0.895796	0.370362	0.503429069448487	0.298062
6720489N17Rik	197.262	-0.151123	0.154979	-0.975114	0.329504	0.46239642138029	0.334986
6820431F20Rik	599.948	0.0770446	0.0820657	0.938816	0.347825	0.481093126988055	0.317771
7SK	179.053	-0.0797351	0.172815	-0.461389	0.64452	0.751995544175183	0.123785
8030456M14Rik	20.3147	0.360711	0.448337	0.804554	0.421077	NA	#VALUE!
8030462N17Rik	1646.39	-0.00818299	0.0522167	-0.156712	0.875472	0.920269566596533	0.0360849
8430419K02Rik	302.375	0.294565	0.102691	2.86846	0.00412477	0.0130390405753178	1.88475
8430422M14Rik	35.8034	0.103596	0.351577	0.294661	0.768253	0.845903723323445	0.0726791
8430429K09Rik	355.39	0.0906281	0.116652	0.776911	0.437211	0.569261573876623	0.244688
9030025P20Rik	40.2165	-0.152608	0.291291	-0.523903	0.600346	0.715382306812984	0.145462
9030407P20Rik	149.222	0.282386	0.156157	1.80835	0.0705517	0.139837523325159	0.854376
9030612E09Rik	89.0404	-0.0987277	0.212633	-0.46431	0.642426	0.749941902303793	0.124972
9130019O22Rik	477.116	0.335414	0.0908867	3.69046	0.000223846	0.00100284090561705	2.99877
9130023H24Rik	511.439	0.0479317	0.0879983	0.544689	0.585967	0.702563743762851	0.153314
9130024F11Rik	120.155	0.00260128	0.17125	0.01519	0.987881	0.992527966487199	0.00325725
9130221H12Rik	274.66	0.144608	0.145627	0.993002	0.320709	0.453121398935139	0.343785
9130401M01Rik	477.393	0.0984206	0.100362	0.980657	0.326762	0.459505945476379	0.337709
9130604C24Rik	70.2543	0.0579619	0.216996	0.26711	0.789384	0.861076822807892	0.0649581
9230112E08Rik	147.061	-0.128083	0.164047	-0.780767	0.43494	0.567290622211436	0.246194
9230114K14Rik	64.695	-0.0454602	0.26857	-0.169267	0.865586	0.913598065989973	0.0392448
9230116N13Rik	41.8556	0.336017	0.302854	1.1095	0.267215	0.394974531895094	0.403431
9330020H09Rik	140.511	0.480032	0.179537	2.67373	0.00750134	0.021833283048683	1.66088
9330102E08Rik	401.34	0.0896797	0.106946	0.838549	0.401722	0.534285141671349	0.272227
9330104G04Rik	209.028	-0.208772	0.129076	-1.61744	0.105783	0.192906361847555	0.714653
9330151L19Rik	825.824	-0.163109	0.0763491	-2.13635	0.0326507	0.0744880150984819	1.12791
9330159F19Rik	792.465	0.0249504	0.0703292	0.354766	0.722765	0.813376690266045	0.0897083
9330159M07Rik	164.994	0.142676	0.159091	0.896819	0.369815	0.50288925927155	0.298528
9330160F10Rik	26.1176	-0.0448176	0.354109	-0.126564	0.899285	0.93467810056693	0.0293379
9330161L09Rik	59.8013	0.732716	0.236405	3.09941	0.00193903	0.0067258341573035	2.17225
9330162G02Rik	49.1698	0.0220805	0.30403	0.0726259	0.942104	0.961948087117464	0.0168484
9330179D12Rik	85.7355	0.204725	0.19964	1.02547	0.305141	0.436526760726771	0.359989
9430015G10Rik	3086.68	-0.268147	0.0462553	-5.79711	6.74684e-09	7.81103078549078e-08	7.10729
9430037G07Rik	89.7049	-0.032177	0.222911	-0.144349	0.885225	0.926834967260903	0.0329976
9430037O13Rik	35.982	0.340885	0.324934	1.04909	0.294138	0.425209097373385	0.371397
9430038I01Rik	501.683	-0.0198322	0.110309	-0.179788	0.857319	0.908273025435128	0.0417836
9430053O09Rik	109.014	0.409959	0.199956	2.05024	0.0403409	0.0885252371118157	1.05293
9430064I24Rik	36.3827	-0.584033	0.353968	-1.64996	0.0989507	0.182916325399911	0.737748
9430081H08Rik	84.0544	-0.454741	0.204407	-2.22469	0.026102	0.0618405182652619	1.20873
9430085M18Rik	60.8235	0.719353	0.290486	2.47638	0.0132723	0.03543144143517	1.45061
9430091E24Rik	53.1797	0.123886	0.255751	0.484402	0.6281	0.738078240182772	0.131898
9530018F02Rik	86.202	-0.435663	0.227389	-1.91594	0.0553732	0.114783690076026	0.94012
9530053A07Rik	224.721	-0.323887	0.124074	-2.61044	0.00904268	0.0255999429530865	1.59176
9530056K15Rik	13.7365	-0.0655896	0.484394	-0.135406	0.892291	NA	#VALUE!
9530068E07Rik	5199.4	0.054881	0.0367092	1.49502	0.134909	0.234181789232581	0.630447
9530077C05Rik	243.682	-0.0796554	0.147789	-0.538979	0.589901	0.706057946886084	0.15116
9530082P21Rik	39.4885	-0.110266	0.33785	-0.326375	0.744141	0.828381692079814	0.0817695
9530085L11Rik	71.3691	0.0526181	0.261182	0.201462	0.840338	0.895421019519019	0.0479727
9630013D21Rik	70.9331	-0.246602	0.250662	-0.983805	0.325211	0.457946436529833	0.339185
9630028B13Rik	144.075	0.310246	0.177944	1.74351	0.0812447	0.155907743623141	0.807132
9630028I04Rik	66.9735	-0.035023	0.244505	-0.14324	0.8861	0.927350583040859	0.0327561
9930012K11Rik	80.3266	-0.232068	0.208902	-1.1109	0.266613	0.394345133816525	0.404124
9930014A18Rik	115.28	0.241794	0.17439	1.38651	0.16559	0.27532321726173	0.560157
9930017N22Rik	36.3939	-0.0883632	0.31133	-0.283825	0.776544	0.851828418350372	0.0696479
9930021J03Rik	2774.47	-0.153338	0.0475769	-3.22296	0.00126875	0.00463853878352236	2.33362
9930104L06Rik	1151.34	0.240616	0.0701666	3.42921	0.000605335	0.0024220600917654	2.61582
A030001D20Rik	234.564	-0.142996	0.122839	-1.16409	0.244386	0.369540360503638	0.432338
A130010J15Rik	910.263	0.0117623	0.0733388	0.160384	0.872579	0.917944843994882	0.0371834
A130014A01Rik	207.49	0.0118719	0.128463	0.0924151	0.926368	0.951722047077666	0.0214899
A130051J06Rik	38.9911	0.153182	0.328229	0.466693	0.64072	0.748797460111774	0.125636
A230056P14Rik	136.549	-0.175946	0.164664	-1.06852	0.285286	0.415084363567577	0.381864
A230057D06Rik	77.2311	0.0250388	0.248741	0.100662	0.919818	0.947615356484152	0.0233679
A230072C01Rik	167.149	-0.0964562	0.152145	-0.633977	0.526096	0.649951356109159	0.187119
A230072E10Rik	40.8091	0.420707	0.326893	1.28699	0.198098	0.316225113303742	0.500004
A230107N01Rik	35.1875	-0.101136	0.35501	-0.284882	0.775734	0.851376287716138	0.0698784
A330008L17Rik	48.2172	-0.141643	0.280963	-0.504134	0.614167	0.726966517845842	0.138486
A330009N23Rik	194.749	-0.00415617	0.147326	-0.0282107	0.977494	0.985455601096309	0.00636294
A330023F24Rik	59.0562	0.190812	0.267001	0.71465	0.474826	0.605139867907544	0.218144
A330035P11Rik	199.431	0.0357305	0.155311	0.230057	0.818047	0.88065218959468	0.0551956
A330074H02Rik	74.1642	0.358431	0.232344	1.54267	0.12291	0.217852847310426	0.661837
A330074K22Rik	25.164	-1.23048	0.395554	-3.11078	0.00186597	NA	#VALUE!
A330076H08Rik	69.4076	0.594148	0.235309	2.52497	0.0115709	0.0315520082471854	1.50097
A330084C13Rik	207.864	0.295779	0.138046	2.14261	0.0321444	0.0735571887591428	1.13337
A330094K24Rik	50.1188	-0.450508	0.298899	-1.50722	0.131753	0.230255990387945	0.637789
A3galt2	65.6422	0.145235	0.281486	0.515958	0.605884	0.719880975471156	0.142739
A430005L14Rik	1986.12	-0.0249531	0.0629589	-0.39634	0.691854	0.790388723177869	0.102159
A430010J10Rik	21.9442	-0.224175	0.462032	-0.485194	0.627539	NA	#VALUE!
A430018G15Rik	38.0043	-0.588868	0.355879	-1.65468	0.0979887	0.181561406033374	0.740976
A430033K04Rik	826.774	0.415446	0.0708708	5.86202	4.57259e-09	5.42909853436696e-08	7.26527
A430035B10Rik	99.4509	0.255405	0.179408	1.4236	0.154562	0.261339038103953	0.582796
A430078I02Rik	16.7972	0.369107	0.456368	0.808792	0.418635	NA	#VALUE!
A430103D13Rik	96.6426	-0.325693	0.193635	-1.682	0.0925698	0.173718160149184	0.760155
A430105J06Rik	64.8516	-0.072201	0.284952	-0.25338	0.799975	0.868633697289723	0.0611633
A530010L16Rik	23.7987	-0.406697	0.404682	-1.00498	0.314906	NA	#VALUE!
A530017D24Rik	233.306	-0.173256	0.12956	-1.33726	0.181137	0.295092209630928	0.530042
A530083I20Rik	28.1831	0.172108	0.363957	0.472881	0.636298	0.745695537197149	0.127438
A630052C17Rik	195.392	0.0933201	0.156915	0.594717	0.552033	0.67319531407705	0.171859
A630072M18Rik	407.554	-0.011531	0.0909049	-0.126847	0.899061	0.93467810056693	0.0293379
A630089N07Rik	1089.3	0.0343269	0.0681336	0.503817	0.61439	0.727143002568004	0.13838
A730006G06Rik	54.3471	-0.394669	0.269014	-1.4671	0.14235	0.244684760280265	0.611393
A730011C13Rik	41.9169	0.346673	0.295415	1.17351	0.240591	0.365855052109004	0.436691
A730017L22Rik	239.903	0.605786	0.121389	4.99047	6.0232e-07	4.82859572725494e-06	5.31618
A730020E08Rik	311.094	0.0810306	0.122481	0.661575	0.508244	0.63476325448798	0.197388
A730035I17Rik	25.5514	-0.154711	0.408162	-0.379043	0.704656	0.799254589690044	0.0973149
A730056A06Rik	286.692	-0.0426347	0.108759	-0.392012	0.69505	0.792360163201907	0.101077
A730063M14Rik	125.333	-0.335806	0.193463	-1.73576	0.082606	0.15801256374552	0.801308
A730089K16Rik	283.87	0.215574	0.13402	1.60852	0.107721	0.195559859348903	0.70872
A730094K22Rik	57.9158	0.182527	0.254935	0.715975	0.474007	0.604381866176569	0.218689
A830005F24Rik	24.6729	-0.836652	0.39052	-2.1424	0.0321611	NA	#VALUE!
A830019P07Rik	67.3009	-0.533859	0.254519	-2.09752	0.0359474	0.0807109064054744	1.09307
A830052D11Rik	35.664	-0.606777	0.336579	-1.80278	0.0714235	0.141191540829808	0.850191
A830082K12Rik	358.426	-0.0511212	0.0980046	-0.521621	0.601935	0.716325497306437	0.14489
A830082N09Rik	172.875	0.532738	0.151361	3.51966	0.000432104	0.00179557205280006	2.7458
A930004D18Rik	351.499	-0.028845	0.121643	-0.237128	0.812557	0.877124633295976	0.0569387
A930004J17Rik	178.621	-0.139252	0.174663	-0.79726	0.4253	0.557794997639553	0.253525
A930005H10Rik	107.696	0.260066	0.198737	1.30859	0.190672	0.307240171565514	0.512522
A930006K02Rik	60.4652	-0.174983	0.267935	-0.653082	0.513703	0.639153139743975	0.194395
A930007A09Rik	84.066	0.264313	0.215016	1.22927	0.21897	0.340979767595428	0.467271
A930007I19Rik	64.0348	0.119367	0.240868	0.495571	0.620197	0.731726455262392	0.135651
A930015D03Rik	213.211	0.342496	0.165692	2.06706	0.0387287	0.0855446010106069	1.06781
A930017K11Rik	346.23	0.26651	0.108176	2.46368	0.013752	0.0364663650462205	1.43811
A930024E05Rik	82.5613	-1.01941	0.249356	-4.08817	4.34783e-05	0.000231586557404111	3.63529
A930029G22Rik	43.9549	0.203873	0.274672	0.742242	0.457941	0.588800028547723	0.230032
A930032L01Rik	173.684	0.0542253	0.145752	0.372039	0.709864	0.803500830962261	0.0950137
A930033H14Rik	94.9162	-0.120046	0.18618	-0.644783	0.519068	0.644102970650571	0.191045
A930035D04Rik	83.0889	0.00576729	0.214158	0.02693	0.978516	0.98568363073687	0.00626246
A930037H05Rik	242.258	-0.0624626	0.13415	-0.465617	0.64149	0.749252042692803	0.125372
AA386476	26.9281	-0.593188	0.381519	-1.55481	0.119992	0.213523415368478	0.670554
AA388235	175.169	-0.0967934	0.140374	-0.689537	0.490485	0.618848194267688	0.208416
AA465934	201.005	0.105013	0.148036	0.70937	0.478095	0.607811733611596	0.216231
AA986860	51.3264	0.341583	0.256627	1.33105	0.183174	0.297654365011631	0.526288
Aaas	2772.14	-0.0157672	0.0425462	-0.370589	0.710944	0.80428791972446	0.0945885
Aacs	3712.58	0.235636	0.0398081	5.91931	3.23303e-09	3.93172814335029e-08	7.40542
Aagab	2511.71	0.24827	0.053457	4.6443	3.41237e-06	2.33902035769008e-05	4.63097
Aak1	3998.55	-0.221441	0.0469457	-4.71697	2.39383e-06	1.6942885518721e-05	4.77101
Aamdc	417.337	-0.034483	0.109294	-0.315506	0.752378	0.835245055089924	0.0781861
Aamp	8507.67	0.0640026	0.0302732	2.11417	0.0345007	0.0779825276872063	1.108
Aar2	2652.62	0.264084	0.0468344	5.63869	1.71354e-08	1.84437850122962e-07	6.73415
Aard	47.3734	0.0915569	0.299312	0.305891	0.759687	0.839896015798561	0.0757745
Aars	23208.7	0.0584365	0.0302165	1.93393	0.0531221	0.111089610490169	0.954327
Aars2	2088.98	0.0513781	0.0466019	1.10249	0.270249	0.398243654170735	0.399851
Aarsd1	50.2085	0.0451682	0.265464	0.170148	0.864893	0.91321039313696	0.0394292
Aasdh	806.785	-0.277539	0.07583	-3.66001	0.000252202	0.00111761923597055	2.95171
Aasdhppt	1858.85	-0.0561589	0.0465888	-1.20542	0.228042	0.351291333918864	0.454333
Aatf	3901.15	0.19254	0.0400512	4.80735	1.5294e-06	1.1213401782934e-05	4.95026
Aatk	3977.79	0.130629	0.0408586	3.1971	0.00138816	0.00501657601618908	2.29959
AB041806	28.6682	-0.00910161	0.341299	-0.0266675	0.978725	0.985747159264463	0.00623447
Abat	2470.89	0.171126	0.0435147	3.93261	8.403e-05	0.00041955126931128	3.37721
Abca1	151.972	0.156793	0.170212	0.921165	0.356965	0.489912813402734	0.309881
Abca2	3205.19	-0.00577082	0.0480287	-0.120153	0.904362	0.937691519028157	0.02794
Abca3	2359.51	-0.0901701	0.0529101	-1.70421	0.088341	0.166968279491418	0.777366
Abca4	97.1391	-0.879409	0.226048	-3.89037	0.000100093	0.00048942627492732	3.31031
Abca5	758.722	-0.445996	0.079672	-5.5979	2.1696e-08	2.29674619932405e-07	6.63889
Abca7	1131.35	-0.051168	0.0747974	-0.684087	0.49392	0.62217886748509	0.206085
Abca8a	50.8632	-0.253288	0.272798	-0.928482	0.353157	0.486471301388065	0.312943
Abca8b	163.098	-0.48625	0.156286	-3.11127	0.00186281	0.00649334944635222	2.18753
Abca9	1009.12	-0.915587	0.0614668	-14.8956	3.51891e-50	1.21591925518439e-47	46.9151
Abcb10	1739.24	-0.0317723	0.0549962	-0.577719	0.563454	0.683079080551313	0.165529
Abcb1b	230.95	-0.0832844	0.124771	-0.667499	0.504453	0.631316097648715	0.199753
Abcb4	34.2782	0.485513	0.357269	1.35896	0.174161	0.286008694624194	0.543621
Abcb7	3328.3	-0.0658416	0.0401398	-1.64031	0.100941	0.185831545690034	0.730881
Abcb8	2168.3	0.184846	0.0454493	4.06707	4.76079e-05	0.000251494960888354	3.59947
Abcb9	2596.73	0.231121	0.0473486	4.88127	1.05403e-06	8.03397017734457e-06	5.09507
Abcc1	2789.79	-0.145419	0.0397595	-3.65746	0.000254729	0.00112807469649038	2.94766
Abcc10	565.991	0.0464512	0.0925631	0.501833	0.615785	0.728305657215863	0.137686
Abcc4	617.57	-0.181656	0.0869063	-2.09025	0.0365949	0.0818511093339112	1.08698
Abcc5	2705.84	-0.0551938	0.0481248	-1.14689	0.251427	0.377686937642942	0.422868
Abcc9	27.3372	-0.012643	0.370797	-0.0340969	0.9728	0.982128521407752	0.00783168
Abcd1	835.743	-0.245088	0.0779602	-3.14376	0.00166795	0.00589942076942712	2.22919
Abcd2	1067.75	-0.193135	0.0632681	-3.05265	0.0022683	0.00771715051257739	2.11254
Abcd3	4850.11	-0.102476	0.0416483	-2.4605	0.0138743	0.0366985932947737	1.43535
Abcd4	1289.43	-0.116252	0.0600586	-1.93564	0.0529119	0.110755095012226	0.955636
Abce1	13192.4	-0.0317148	0.0272275	-1.16481	0.244096	0.369363237597578	0.432546
Abcf1	13026	0.0248916	0.0364022	0.683794	0.494105	0.622353582040131	0.205963
Abcf2	8494.52	0.083726	0.0300517	2.78607	0.00533521	0.0163032436772176	1.78773
Abcf3	2665.91	0.052387	0.0436498	1.20017	0.230074	0.353888433967145	0.451134
Abcg1	26.8303	-0.219065	0.413607	-0.529646	0.596357	0.711438801621353	0.147862
Abcg2	138.858	0.00585351	0.165694	0.0353273	0.971819	0.981358531140967	0.0081723
Abcg4	80.3564	0.146069	0.240318	0.607817	0.543309	0.665602947422871	0.176785
Abhd1	139.677	0.157461	0.165623	0.950718	0.341747	0.475076127513313	0.323237
Abhd10	1256.71	-0.0374588	0.0656445	-0.570631	0.56825	0.687312569943095	0.162846
Abhd11	1184	-0.013076	0.0645492	-0.202574	0.839468	0.894709555206151	0.0483179
Abhd12	2886.53	0.167461	0.0429187	3.90182	9.54728e-05	0.000469387769105103	3.32847
Abhd13	2055.45	0.0782526	0.0544893	1.43611	0.150971	0.256425930601685	0.591038
Abhd14a	1297.49	0.0904303	0.0642984	1.40641	0.159601	0.267943588924332	0.571957
Abhd14b	215.515	-0.12442	0.15091	-0.824464	0.409676	0.542424470564017	0.265661
Abhd15	352.084	0.0916262	0.106991	0.856392	0.391781	0.524554128656605	0.28021
Abhd16a	3434.19	0.279923	0.0394282	7.09955	1.25162e-12	2.57508738240804e-11	10.5892
Abhd17a	3311.22	0.16405	0.0395434	4.1486	3.3452e-05	0.000183624756363406	3.73607
Abhd17b	5325.47	-0.242277	0.0382424	-6.3353	2.36886e-10	3.53519262990976e-09	8.45159
Abhd17c	2978.76	-0.0531239	0.0426615	-1.24524	0.213043	0.334299245273017	0.475865
Abhd18	231.805	-0.568637	0.159426	-3.56679	0.000361383	0.00153482285974189	2.81394
Abhd2	2600.22	0.148316	0.0444569	3.33618	0.000849375	0.0032647408027677	2.48615
Abhd3	30.4375	0.773018	0.424884	1.81936	0.0688558	0.136979785320226	0.863344
Abhd4	2673.59	0.127376	0.0449461	2.83398	0.00459721	0.0143241557653501	1.84393
Abhd5	910.867	0.085043	0.0681093	1.24863	0.211802	0.332817589141901	0.477794
Abhd6	909.137	-0.0272852	0.0741049	-0.368196	0.712727	0.805561201787533	0.0939015
Abhd8	3465.64	0.025273	0.0431393	0.585847	0.557979	0.678455138054314	0.168479
Abi1	2711.17	-0.0621086	0.0408001	-1.52227	0.127943	0.224968061517853	0.647879
Abi2	4803.68	0.000483981	0.038037	0.012724	0.989848	0.993682362150186	0.00275242
Abitram	1698.18	-0.0868504	0.0527729	-1.64574	0.0998174	0.184215252113219	0.734674
Abl1	7672.65	0.0396136	0.034123	1.16091	0.24568	0.370831924039398	0.430823
Abl2	6267.88	0.122734	0.0372857	3.29173	0.000995731	0.00374922535403447	2.42606
Ablim1	913.489	-0.341811	0.0796727	-4.29019	1.78519e-05	0.000104961402707834	3.97897
Ablim2	273.919	-0.0232477	0.129616	-0.179359	0.857656	0.908482058244108	0.0416836
Ablim3	148.788	0.220862	0.159027	1.38884	0.164882	0.274417208356319	0.561589
Abo	41.1847	0.134003	0.313791	0.427046	0.669346	0.77174052377367	0.112529
Abr	12072.6	-0.0816313	0.0308395	-2.64697	0.0081216	0.0233411471869152	1.63188
Abraxas1	673.051	-0.0287487	0.0757556	-0.379493	0.704322	0.799009835167336	0.0974479
Abraxas2	1972.27	0.0872869	0.0462217	1.88844	0.0589666	0.12089367632577	0.917596
Abt1	1512.55	0.0461602	0.0591199	0.780789	0.434926	0.567290622211436	0.246194
Abtb1	1000.05	0.166213	0.0606137	2.74216	0.00610358	0.01834749699694	1.73642
Abtb2	2182.19	-0.0114402	0.0451529	-0.253365	0.799986	0.868633697289723	0.0611633
Acaa1a	2916.27	-0.00954137	0.048237	-0.197802	0.8432	0.897123382724492	0.0471478
Acaa2	1660.48	0.153424	0.0551164	2.78364	0.00537531	0.0164017502397299	1.78511
Acaca	8429.98	-0.235603	0.041023	-5.74319	9.2909e-09	1.05213568195154e-07	6.97793
Acacb	143.476	0.593579	0.151652	3.9141	9.07435e-05	0.000449415335955638	3.34735
Acad10	184.953	-0.0758311	0.1422	-0.533269	0.593847	0.709395022300032	0.149112
Acad11	695.039	-0.101175	0.0818632	-1.23591	0.216493	0.338255688074606	0.470755
Acad12	186.501	-0.0148344	0.150111	-0.0988228	0.921279	0.948590725409356	0.0229211
Acad8	1562.2	0.117399	0.0538622	2.17962	0.029286	0.0680561742168622	1.16713
Acad9	1832.09	0.0120427	0.0486897	0.247335	0.804649	0.871870476722772	0.059548
Acadl	787.22	0.125806	0.0688926	1.82612	0.0678316	0.135442100132107	0.868246
Acadm	1714.51	-0.168603	0.0591317	-2.85132	0.00435383	0.0136637743393855	1.86443
Acads	1159.98	-0.107986	0.0653512	-1.6524	0.0984537	0.182294449830463	0.739227
Acadsb	1591.08	-0.22085	0.0485903	-4.54515	5.48954e-06	3.60336400578584e-05	4.44329
Acadvl	2346.6	0.0525711	0.0440468	1.19353	0.232662	0.356817932696968	0.447553
Acap2	2029.14	-0.482483	0.0502533	-9.60103	7.915e-22	4.35357193903383e-20	19.3612
Acap3	2927.48	0.0504563	0.0418901	1.20449	0.228399	0.351760034726314	0.453754
Acat1	9247.97	-0.144543	0.0291443	-4.95956	7.06547e-07	5.56808790699561e-06	5.25429
Acat2	6876.87	0.0601273	0.0369872	1.62562	0.10403	0.190243350852615	0.720691
Acat3	32.2143	0.128042	0.334479	0.382812	0.70186	0.79729065055166	0.0983833
Acbd3	2639.29	0.102837	0.0419525	2.45128	0.0142351	0.0374305659391302	1.42677
Acbd4	240.174	-0.364304	0.129254	-2.81852	0.00482457	0.0149668422073595	1.82487
Acbd5	1420.64	-0.129232	0.054454	-2.37324	0.0176328	0.0447494426755543	1.34921
Acbd6	4002.8	0.0119332	0.0475757	0.250826	0.801949	0.8697834675719	0.0605889
Accs	482.267	0.33096	0.0861014	3.84384	0.000121124	0.000579641521283895	3.23684
Accsl	131.399	-0.103592	0.179689	-0.576507	0.564273	0.683722221891704	0.16512
Acd	2347.49	0.225801	0.0474731	4.75639	1.97089e-06	1.41727074680408e-05	4.84855
Acer3	2714.87	-0.180159	0.0475038	-3.7925	0.000149135	0.00069855681662072	3.1558
Acin1	15707.7	-0.141487	0.033536	-4.21896	2.45432e-05	0.000139201972595498	3.85635
Ackr1	59.6658	0.450523	0.252801	1.78212	0.0747289	0.146309293141216	0.834728
Ackr3	50.5849	-0.100304	0.310532	-0.323007	0.74669	0.830373078642188	0.0807267
Acly	28562.4	0.120107	0.0250709	4.79069	1.66212e-06	1.21234381909817e-05	4.91637
Aco1	4832.16	0.0288812	0.0341589	0.845495	0.397834	0.530445870639421	0.275359
Aco2	13188.7	0.245198	0.0276914	8.85465	8.39456e-19	3.28852175964965e-17	16.483
Acot1	708.493	-0.321866	0.0778101	-4.13656	3.52546e-05	0.000191569193853841	3.71767
Acot11	48.5403	0.135608	0.284377	0.47686	0.633462	0.743211764751806	0.128887
Acot13	883.341	-0.279089	0.0740537	-3.76874	0.000164071	0.000761110664139904	3.11855
Acot2	395.731	0.153776	0.117156	1.31257	0.189327	0.305626125943789	0.51481
Acot6	189.346	0.175058	0.13395	1.30689	0.19125	0.307808414768241	0.51172
Acot7	6557.95	0.152237	0.0358157	4.25058	2.1322e-05	0.000123161548003133	3.90952
Acot8	649.114	-0.00255167	0.0738998	-0.0345287	0.972456	0.981854413368566	0.0079529
Acot9	797.933	0.20063	0.074281	2.70096	0.0069139	0.0204279028248589	1.68978
Acox1	2539.62	0.0482975	0.0430206	1.12266	0.261582	0.389253453116831	0.409768
Acox3	641.879	0.251197	0.0831786	3.01997	0.002528	0.00848713134261332	2.07124
Acp1	4247.57	0.150218	0.0361867	4.1512	3.30738e-05	0.000181919510230788	3.74012
Acp2	1442.96	-0.016512	0.0575211	-0.28706	0.774067	0.84998954793393	0.0705864
Acp6	639.366	-0.34329	0.0841754	-4.07827	4.53725e-05	0.000240819142666091	3.61831
Acrbp	169.271	-0.156421	0.142904	-1.09459	0.273698	0.402236891145845	0.395518
Acsf2	540.128	-0.21683	0.0922222	-2.35117	0.0187144	0.0470775901265776	1.32719
Acsf3	924.37	-0.20325	0.0689161	-2.94924	0.00318554	0.0104119088518311	1.98247
Acsl1	1878.55	0.0917847	0.0503684	1.82227	0.0684145	0.136242616328519	0.865687
Acsl3	4465.89	-0.28815	0.0449274	-6.41368	1.4205e-10	2.17283786080726e-09	8.66297
Acsl4	2874.13	-0.113219	0.0457816	-2.47303	0.0133974	0.0356875098156582	1.44748
Acsl5	961.302	0.0345162	0.0614623	0.561583	0.5744	0.692734540721982	0.159433
Acsl6	950.317	0.0022476	0.0634371	0.0354303	0.971737	0.98134909162253	0.00817648
Acss2	1233.6	-0.161114	0.0636701	-2.53044	0.0113918	0.0311581000385159	1.50643
Actb	55000.8	0.067687	0.0217399	3.11349	0.00184887	0.00644975086997474	2.19046
Actg1	41982.7	-0.00140387	0.0265799	-0.0528169	0.957878	0.972583414393664	0.0120731
Actl6a	7745.94	0.139167	0.0303738	4.5818	4.6099e-06	3.08608862953463e-05	4.51059
Actl6b	208.009	0.58632	0.142811	4.10557	4.03317e-05	0.000216375483610356	3.66479
Actn1	4930.5	-0.714001	0.0349442	-20.4326	8.57762e-93	2.31183921418959e-89	88.636
Actn3	73.7455	0.574939	0.244963	2.34704	0.0189231	0.0474432883236309	1.32383
Actn4	9697.41	-0.224687	0.0327246	-6.86599	6.60294e-12	1.23072210707192e-10	9.90984
Actr10	5317.42	0.0147471	0.0386041	0.38201	0.702454	0.797629924386395	0.0981986
Actr1a	10490.3	0.253679	0.0264564	9.58859	8.92935e-22	4.87173759058248e-20	19.3123
Actr1b	7261.24	0.0686356	0.0315531	2.17524	0.0296123	0.0686016880093451	1.16367
Actr2	8134.13	0.0265047	0.0291333	0.909775	0.362941	0.49631877040794	0.304239
Actr3	16062.4	0.0123879	0.0259623	0.477149	0.633256	0.743035028177017	0.128991
Actr3-ps	29.9975	0.160373	0.345191	0.464592	0.642224	0.749771085704313	0.125071
Actr3b	611.618	-0.0516481	0.0878862	-0.587671	0.556753	0.677393328730095	0.169159
Actr5	1275.93	0.0377292	0.0582756	0.647426	0.517356	0.642866733215712	0.191879
Actr6	979.108	-0.0699901	0.0725631	-0.964541	0.334775	0.468135549484772	0.329628
Actr8	2219.66	-0.0798534	0.0487804	-1.637	0.101631	0.186769520550019	0.728694
Actrt3	87.4112	0.160502	0.22655	0.70846	0.47866	0.608300673542624	0.215882
Acvr1	1124.6	0.0953507	0.0637169	1.49647	0.13453	0.23386556994029	0.631034
Acvr1b	1511.1	0.0388346	0.0568169	0.683504	0.494288	0.622409997265472	0.205923
Acvr1c	64.9263	0.338242	0.243016	1.39185	0.163967	0.273235027826715	0.563464
Acvr2a	1659.93	0.109179	0.0541651	2.01567	0.043835	0.094849157232617	1.02297
Acvr2b	779.802	-0.180079	0.0719637	-2.50236	0.0123367	0.0332831673463763	1.47778
Acy1	1314.15	0.10767	0.0562151	1.91532	0.0554519	0.114911580840482	0.939636
Acy3	113.864	-0.194896	0.228831	-0.851703	0.394379	0.526777065111651	0.278373
Acyp1	1220.47	-0.240816	0.0724862	-3.32223	0.000893006	0.00340621398741365	2.46773
Acyp2	143.914	0.275199	0.179846	1.53019	0.12597	0.222194880346266	0.653266
Ada	913.466	0.228377	0.0672148	3.39771	0.000679521	0.0026838298871681	2.57125
Adal	625.414	-0.0524905	0.0856558	-0.612808	0.540004	0.662215632341789	0.179001
Adam10	4306.24	-0.142042	0.0391771	-3.62565	0.000288241	0.00125776907050924	2.9004
Adam11	440.346	-0.278662	0.0980801	-2.84116	0.00449491	0.0140411222476051	1.8526
Adam12	732.487	-0.709179	0.0838096	-8.46179	2.63302e-17	9.02864645183869e-16	15.0444
Adam15	2307.68	-0.0517749	0.0510394	-1.01441	0.310387	0.442200186285186	0.354381
Adam17	2344.96	-0.352721	0.044972	-7.84313	4.39448e-15	1.24151007010196e-13	12.906
Adam19	706.943	-0.794448	0.0918983	-8.64486	5.38727e-18	1.9411470268826e-16	15.7119
Adam1a	116.036	0.32652	0.175312	1.86251	0.0625319	0.126827359869617	0.896787
Adam22	619.824	-0.216985	0.0834631	-2.59977	0.0093286	0.0262502023388803	1.58087
Adam23	238.912	-0.759306	0.139302	-5.45078	5.01499e-08	4.8866283184024e-07	6.31099
Adam8	57.5498	-0.188523	0.300944	-0.626437	0.531028	0.654231988983237	0.184268
Adam9	2979.26	-0.41393	0.0419872	-9.85848	6.29959e-23	3.8587834167405e-21	20.4135
Adamts1	7135.58	-0.4434	0.0353228	-12.5528	3.83715e-36	6.30602630099761e-34	33.2002
Adamts10	3046.58	-0.213786	0.0534191	-4.00205	6.27969e-05	0.000321646100929982	3.49262
Adamts12	715.01	-0.741846	0.0874127	-8.4867	2.12588e-17	7.34571991241869e-16	15.134
Adamts14	3310.79	-0.11389	0.0419874	-2.71249	0.00667798	0.019839602530526	1.70247
Adamts15	48.0996	0.315821	0.307252	1.02789	0.304002	0.435544570434371	0.360967
Adamts17	137.28	0.370648	0.171139	2.16577	0.0303285	0.0700079730442393	1.15485
Adamts19	125.739	0.217399	0.173666	1.25182	0.210635	0.331332241029019	0.479736
Adamts20	2294.89	-0.299326	0.052454	-5.70646	1.15351e-08	1.28787613580502e-07	6.89013
Adamts4	2610.53	-0.218162	0.0432462	-5.04465	4.54347e-07	3.72885584237908e-06	5.42842
Adamts5	63.4864	-0.2052	0.234405	-0.875408	0.381352	0.514166680030089	0.288896
Adamts6	967.252	-0.0549015	0.0762319	-0.72019	0.471408	0.60163763353421	0.220665
Adamts7	205.367	-0.416958	0.144079	-2.89395	0.00380435	0.0121457870478098	1.91557
Adamts8	96.6435	0.232132	0.207511	1.11865	0.26329	0.391147184483321	0.40766
Adamts9	278.149	-0.788138	0.145348	-5.42243	5.87942e-08	5.66340474183386e-07	6.24692
Adamtsl1	565.479	-0.382411	0.087319	-4.37947	1.18966e-05	7.26081720874055e-05	4.13901
Adamtsl2	62.7591	2.09379	0.283392	7.38831	1.48704e-13	3.53427138486367e-12	11.4517
Adamtsl3	43.2387	0.249024	0.318845	0.78102	0.43479	0.567290622211436	0.246194
Adap1	108.218	0.0560737	0.237461	0.236139	0.813325	0.877441309909874	0.0567819
Adar	2991.64	0.257677	0.0497432	5.18016	2.21698e-07	1.92624603764942e-06	5.71529
Adarb1	1274.47	-0.292776	0.0660327	-4.43381	9.25824e-06	5.79220204295762e-05	4.23716
Adarb2	23.5268	0.383019	0.399578	0.958558	0.337781	NA	#VALUE!
Adat1	1101.71	0.0601867	0.0735636	0.818159	0.413267	0.545892364046628	0.262893
Adat2	655.682	0.171898	0.0858315	2.00273	0.0452058	0.0973097333424721	1.01184
Adck1	1137.68	0.0875405	0.0658181	1.33004	0.183506	0.298050510942441	0.52571
Adck2	651.5	-0.205497	0.080148	-2.56397	0.0103482	0.028705452033192	1.54204
Adck5	1402.28	0.0321502	0.0574491	0.559629	0.575733	0.693907048589495	0.158699
Adcy1	2213.05	0.0242975	0.0565504	0.429662	0.667441	0.77013788576918	0.113432
Adcy3	1273.22	0.011174	0.070781	0.157867	0.874561	0.919384416038018	0.0365029
Adcy4	63.386	-1.10853	0.263522	-4.20661	2.59235e-05	0.000146047371783054	3.83551
Adcy5	1029.31	-0.301539	0.0694217	-4.34359	1.40172e-05	8.45929144354502e-05	4.07267
Adcy6	3325.13	-0.0745293	0.0381263	-1.9548	0.0506066	0.106591919137703	0.972276
Adcy7	100.828	0.61925	0.221885	2.79086	0.00525682	0.0161001914175586	1.79317
Adcy8	205.352	0.096605	0.139165	0.694175	0.487573	0.616315803905599	0.210197
Adcy9	142.192	-0.212446	0.156964	-1.35346	0.175908	0.288140437742103	0.540396
Adcyap1r1	15586	-0.0478413	0.0326192	-1.46666	0.142468	0.244798253983131	0.611192
Add1	6890.78	-0.144194	0.0345668	-4.17147	3.02642e-05	0.000167697450328829	3.77547
Add2	555.739	0.447739	0.0815767	5.48857	4.05204e-08	3.99745617082295e-07	6.39822
Add3	2418.58	-0.250989	0.0445863	-5.62927	1.80973e-08	1.94171794522138e-07	6.71181
Adgb	14.8122	0.0422317	0.528776	0.0798669	0.936343	NA	#VALUE!
Adgra2	84.0369	-0.603754	0.231951	-2.60294	0.00924288	0.0260416153738102	1.58433
Adgra3	7361.8	-0.138178	0.0337674	-4.09207	4.27533e-05	0.000227905099042142	3.64225
Adgrb1	2901.94	0.241265	0.0421409	5.72521	1.03309e-08	1.16015844205026e-07	6.93548
Adgrb2	3172.39	0.140286	0.0523002	2.68232	0.00731134	0.0213877036767395	1.66984
Adgrb3	752.039	-0.521886	0.0854956	-6.10424	1.03291e-09	1.37680735949662e-08	7.86113
Adgrg1	8326.41	0.0960414	0.0320761	2.99417	0.00275193	0.0091477727360291	2.03868
Adgrg3	33.2694	0.20222	0.366196	0.552218	0.580799	0.698389547192538	0.155902
Adgrl1	7605.6	0.0252816	0.0393476	0.642519	0.520536	0.645271613818747	0.190257
Adgrl2	2155.12	-0.382118	0.0521642	-7.32528	2.38396e-13	5.52948068544713e-12	11.2573
Adgrl3	313.789	0.036967	0.120528	0.306709	0.759065	0.839625205966758	0.0759145
Adh5	7425.6	0.017682	0.0349726	0.505596	0.61314	0.726261587637259	0.138907
Adhfe1	29.1465	0.0361471	0.432326	0.0836108	0.933366	0.956294516199198	0.0194083
Adi1	1792.45	0.0832199	0.055588	1.49708	0.134371	0.233650085470275	0.631434
Adipor1	5846	-0.0152025	0.0320318	-0.474607	0.635067	0.744641791709782	0.128053
Adipor2	6505.01	-0.0523697	0.0352737	-1.48467	0.137632	0.237781234815229	0.623822
Adk	3453.57	0.0358084	0.0387428	0.924258	0.355352	0.48854538765487	0.311095
Adnp	710.744	0.120349	0.0744018	1.61755	0.10576	0.192906361847555	0.714653
Adnp2	3409.08	0.10653	0.0404516	2.63353	0.00845035	0.0241418079718291	1.61723
Ado	3770.48	0.116275	0.0481096	2.41689	0.0156538	0.0406217395059015	1.39124
Adora1	864.541	-0.202641	0.0872041	-2.32376	0.0201384	0.0500249963139516	1.30081
Adpgk	3077.04	0.0595307	0.0434999	1.36853	0.171147	0.282173926718369	0.549483
Adprh	4345.48	-0.162233	0.0447351	-3.62653	0.00028726	0.00125441332859873	2.90156
Adprm	668.186	-0.0233766	0.0779479	-0.299901	0.764253	0.842942380373057	0.0742021
Adprs	2150.42	0.242902	0.0434742	5.58728	2.30656e-08	2.4170456627108e-07	6.61672
Adra2c	45.0326	-0.519396	0.287059	-1.80937	0.0703935	0.139585484726055	0.85516
Adrm1	7506.52	0.260896	0.0389128	6.70463	2.01919e-11	3.54304143162683e-10	9.45062
Adsl	7208.74	0.152145	0.0342917	4.43678	9.13159e-06	5.72359564068655e-05	4.24233
Adss	6947.63	0.116831	0.0326465	3.57866	0.000345358	0.00147606770173372	2.83089
Aebp1	245.445	-0.620778	0.133688	-4.64349	3.42565e-06	2.34692979801219e-05	4.6295
Aebp2	4898.89	-0.146524	0.034581	-4.23711	2.2641e-05	0.000129668747336226	3.88716
Aen	1702.61	0.359023	0.0536226	6.69536	2.15148e-11	3.75076291837407e-10	9.42588
Afap1	3378.59	0.0987185	0.0423524	2.33089	0.0197593	0.0492558107900592	1.30754
Afap1l1	90.704	0.235395	0.211451	1.11324	0.265607	0.39333178831526	0.405241
Afdn	11403.3	-0.235545	0.0364866	-6.45565	1.07754e-10	1.68065959534996e-09	8.77452
Aff1	3568.81	-0.0103048	0.045145	-0.22826	0.819444	0.880960020442123	0.0550438
Aff2	1135.85	-0.182199	0.0760174	-2.3968	0.0165389	0.0425178078609324	1.37143
Aff3	1777.12	-0.0969883	0.0580939	-1.66951	0.0950165	0.177272870237655	0.751358
Aff4	11471.3	0.00113032	0.0358261	0.0315502	0.974831	0.983736674382765	0.00712114
Afg1l	201.616	-0.235328	0.132628	-1.77435	0.0760051	0.148247960897265	0.829011
Afg3l1	4424.7	0.122987	0.0393388	3.12635	0.00176988	0.00622090959832094	2.20615
Afg3l2	3914.07	-0.0253349	0.0402537	-0.629381	0.5291	0.652824572894058	0.185204
Afmid	103.487	0.00634495	0.229703	0.0276223	0.977963	0.985494320767833	0.00634587
Aftph	2585.25	-0.0390459	0.0441302	-0.884789	0.376271	0.509047432483079	0.293242
Aga	403.861	-0.0118648	0.0953483	-0.124436	0.90097	0.935254092265245	0.0290704
Agap1	4527.26	0.0171527	0.043436	0.394897	0.692919	0.790934564091703	0.101859
Agap2	1122.44	-0.598448	0.0613148	-9.76026	1.66735e-22	9.56134443121954e-21	20.0195
Agap3	5647.67	-0.00207239	0.0376395	-0.0550589	0.956092	0.971299647719934	0.0126468
Agbl3	421.52	0.119698	0.096774	1.23688	0.216133	0.337868347853314	0.471252
Agbl5	843.327	-0.281828	0.0688263	-4.09477	4.22591e-05	0.000225537815228997	3.64678
Ager	116.861	-0.507994	0.204126	-2.48863	0.0128237	0.034397401008139	1.46347
Agfg1	4767.93	-0.0387291	0.0357534	-1.08323	0.278707	0.407837546864078	0.389513
Agfg2	1597.48	0.0979337	0.0552817	1.77154	0.0764711	0.148882278920634	0.827157
Aggf1	4034.3	0.11084	0.0413182	2.68259	0.0073055	0.0213786929474734	1.67002
Agk	2062.97	-0.201943	0.0491763	-4.10651	4.01679e-05	0.000215744486377924	3.66606
Agl	1430.19	-0.253939	0.0599832	-4.23349	2.30089e-05	0.000131273659986261	3.88182
Ago1	4826.93	0.00301319	0.0396051	0.0760808	0.939355	0.959980929593754	0.0177374
Ago2	6294.86	-0.0609827	0.0419251	-1.45456	0.14579	0.249354891475951	0.603182
Ago3	938.961	-0.0293018	0.0886743	-0.330443	0.741065	0.825953042540271	0.0830446
Ago4	93.4982	0.0373751	0.19549	0.191187	0.848379	0.900784361465203	0.0453792
Agpat1	4743.34	-0.0921478	0.0359852	-2.56071	0.0104458	0.0289347007397168	1.53858
Agpat2	47.3561	0.953344	0.291617	3.26916	0.00107866	0.00401991133055084	2.39578
Agpat3	5234.5	0.122553	0.0335058	3.65767	0.000254519	0.00112751265992273	2.94788
Agpat4	3142.53	0.0961086	0.0403776	2.38025	0.0173011	0.0440652125936092	1.3559
Agpat5	3816.57	-0.126975	0.039879	-3.18399	0.00145258	0.0052116484096081	2.28302
Agps	3418.11	-0.143617	0.0447236	-3.21122	0.00132173	0.00480357832352968	2.31844
Agrn	5886.69	-0.573531	0.047023	-12.1968	3.23266e-34	4.78718425414933e-32	31.3199
Agt	73.336	0.169564	0.288593	0.587554	0.556832	0.677403611677198	0.169152
Agtpbp1	1866.11	-0.117663	0.0520114	-2.26226	0.0236815	0.0572105450628411	1.24252
Agtrap	1453.81	-0.277346	0.0575482	-4.81937	1.44012e-06	1.06456711030745e-05	4.97283
Ahctf1	12362.2	0.0112562	0.0377769	0.297965	0.76573	0.844156938974436	0.0735768
Ahcy	9141.85	0.140376	0.0374225	3.75112	0.000176048	0.000810531960131423	3.09123
Ahcyl1	11376.8	-0.229887	0.0298402	-7.70394	1.31929e-14	3.53454683295562e-13	12.4517
Ahcyl2	1765.42	-0.318032	0.0556952	-5.71022	1.12827e-08	1.26283675220134e-07	6.89865
Ahdc1	3318.98	0.339828	0.0467354	7.27132	3.55983e-13	7.99537281749913e-12	11.0972
Ahi1	2191.42	-0.297388	0.0516317	-5.7598	8.42153e-09	9.63399673609914e-08	7.01619
Ahnak	1359.57	0.241168	0.0647066	3.7271	0.000193697	0.000879466695654988	3.05578
Ahr	29.3012	-0.360024	0.430049	-0.837169	0.402498	0.535128242382841	0.271542
Ahrr	51.2717	-0.47092	0.275735	-1.70787	0.0876602	0.165890864026304	0.780178
Ahsa1	10141.6	-0.0316473	0.0348346	-0.908501	0.363614	0.496778576802349	0.303837
Ahsa2	2605.77	0.027845	0.0432232	0.644215	0.519436	0.644322495195944	0.190897
AI413582	242.03	-0.267642	0.127705	-2.09578	0.0361017	0.080935923476244	1.09186
AI429214	30.2698	0.317816	0.368722	0.861941	0.38872	0.521544431495394	0.282709
AI480526	499.808	-0.27023	0.0982332	-2.7509	0.00594313	0.0179251538660787	1.74654
AI504432	46.0105	-0.23658	0.296156	-0.798836	0.424385	0.55693959202698	0.254192
AI506816	8266.47	-0.117849	0.0352071	-3.3473	0.000816027	0.00315094073350488	2.50156
AI593442	54.7007	-0.537213	0.277738	-1.93425	0.0530829	0.111061127526807	0.954438
AI597479	1960.32	-0.149042	0.0560346	-2.65981	0.00781841	0.0226096276801982	1.64571
AI837181	1776.56	0.282006	0.0497433	5.66922	1.43447e-08	1.57417874773133e-07	6.80295
AI838599	48.9569	-0.144527	0.297796	-0.485321	0.627448	0.737857389772246	0.132028
AI854703	39.3918	0.0140391	0.358037	0.0392114	0.968722	0.98004602417466	0.00875353
AI987944	373.005	-0.20389	0.0947653	-2.15153	0.0314345	0.0721531489478765	1.14174
Aida	2838.46	-0.126008	0.0425154	-2.96381	0.00303856	0.00997993810596683	2.00087
Aif1l	1423.21	-0.324341	0.058928	-5.50401	3.7124e-08	3.70305607970617e-07	6.43144
Aifm1	2899.17	0.0380568	0.0408145	0.932433	0.351113	0.484497101797274	0.314709
Aifm2	58.0487	0.048593	0.250357	0.194095	0.846102	0.899145696378881	0.0461699
Aig1	596.607	-0.130037	0.0843796	-1.54109	0.123295	0.21844843744489	0.660651
Aimp1	4237.05	0.144458	0.04196	3.44274	0.000575844	0.00231782334804285	2.63492
Aimp2	3597.71	0.135693	0.0440415	3.08102	0.00206291	0.00710084526475114	2.14869
Aip	3664.91	0.0641067	0.0475973	1.34686	0.178027	0.291115925542012	0.535934
Airn	274.039	-0.185508	0.117156	-1.58344	0.113322	0.203807395604194	0.69078
Ajm1	481.862	-0.361143	0.0906687	-3.98311	6.80206e-05	0.000346295853110712	3.46055
Ajuba	1222.88	-0.067823	0.0673101	-1.00762	0.313637	0.445706577881158	0.350951
Ak1	216.821	0.013626	0.139436	0.0977218	0.922153	0.949093281118212	0.0226911
Ak2	7239.69	0.0204863	0.0329131	0.622436	0.533655	0.656401839759499	0.18283
Ak3	3647.78	-0.0677951	0.0388194	-1.74642	0.0807374	0.155165088887818	0.809206
Ak4	2680.58	-0.440813	0.0465642	-9.46678	2.88615e-21	1.51337725530395e-19	18.8201
Ak6	917.656	-0.176835	0.070856	-2.49569	0.0125711	0.0338208418862302	1.47082
Akap1	5482.72	0.127513	0.0403601	3.15937	0.00158109	0.00562034365110402	2.25024
Akap10	1759.16	-0.0961401	0.049835	-1.92917	0.0537099	0.111973252959453	0.950886
Akap11	4922	-0.0319847	0.040944	-0.781183	0.434695	0.567290622211436	0.246194
Akap12	279.495	-0.082097	0.137529	-0.596944	0.550545	0.672145219303465	0.172537
Akap13	2066.12	-0.157748	0.0580289	-2.71844	0.00655911	0.0195413078412352	1.70905
Akap17b	301.829	-0.132399	0.113003	-1.17165	0.241339	0.366702422261125	0.435686
Akap3	73.9109	0.00529245	0.23452	0.0225671	0.981996	0.988450267450914	0.00504518
Akap5	337.448	-0.0115485	0.109931	-0.105052	0.916335	0.945740181846638	0.0242282
Akap6	8552.43	-0.181714	0.0468755	-3.87651	0.000105963	0.00051551031113354	3.28776
Akap7	274.494	0.206991	0.12388	1.6709	0.0947421	0.176926175151759	0.752208
Akap8	8452.4	0.106527	0.0342546	3.10985	0.00187182	0.00651966841789049	2.18577
Akap8l	2479.94	0.0418375	0.0544665	0.768133	0.442408	0.574557675842501	0.240666
Akap9	3252.42	-0.0173781	0.06089	-0.285402	0.775336	0.851126550561574	0.0700059
Akip1	219.443	0.409151	0.131122	3.12039	0.0018061	0.00632379889789545	2.19902
Akirin1	3472.67	0.136913	0.0449419	3.04646	0.00231556	0.00786206026691993	2.10446
Akirin2	2951.65	-0.0176254	0.0443938	-0.397024	0.69135	0.790013891957299	0.102365
Akna	3454.44	-0.401446	0.0432805	-9.27543	1.76901e-20	8.39406664904899e-19	18.076
Akr1a1	14402.4	0.237648	0.0320044	7.42548	1.12374e-13	2.73349040363136e-12	11.5633
Akr1b10	672.566	-0.0875203	0.0764675	-1.14454	0.252399	0.378893565061324	0.421483
Akr1b3	5219.82	0.0885007	0.0377773	2.34269	0.0191451	0.0478928746920249	1.31973
Akr1b8	187.088	-0.0171021	0.17002	-0.100589	0.919877	0.947615356484152	0.0233679
Akr1c12	53.498	-0.527596	0.276697	-1.90676	0.0565512	0.11683021613099	0.932445
Akr1c13	171.952	0.282236	0.160733	1.75594	0.0790989	0.152734975954233	0.816061
Akr1e1	1274.68	0.0250872	0.0599059	0.418777	0.675379	0.777100757310991	0.109523
Akr7a5	1403.66	-0.0108674	0.0582225	-0.186653	0.851933	0.903560734435979	0.0440427
Akt1	17039.9	0.22363	0.0278678	8.02467	1.01798e-15	3.08970276130898e-14	13.5101
Akt1s1	4813.87	0.205373	0.0361586	5.67976	1.34882e-08	1.48745755283298e-07	6.82756
Akt2	6963.16	-0.0245821	0.0322998	-0.761061	0.446621	0.578439243573758	0.237742
Akt2-ps	22.3865	0.659936	0.421593	1.56534	0.117503	NA	#VALUE!
Akt3	3999.2	-0.225036	0.0401036	-5.61136	2.0074e-08	2.14016584871825e-07	6.66955
Aktip	1597.99	-0.10005	0.0559125	-1.78939	0.0735515	0.144444694044673	0.840298
Alad	1271.88	0.239521	0.0616924	3.88251	0.000103385	0.000504424130559945	3.2972
Alas1	1477.76	0.310729	0.0638503	4.86653	1.13577e-06	8.58900162555753e-06	5.06606
Alcam	3397.91	-0.483989	0.0474157	-10.2074	1.83794e-24	1.30349550034918e-22	21.8849
Aldh16a1	2003.96	0.0477385	0.0569549	0.83818	0.40193	0.534469299841492	0.272077
Aldh18a1	11210.4	-0.0543569	0.0372453	-1.45943	0.144447	0.247403347590168	0.606594
Aldh1a2	265.936	-0.053019	0.122869	-0.431507	0.6661	0.769182433038352	0.113971
Aldh1l2	7408.35	0.110721	0.0424988	2.60528	0.00918004	0.025918743319151	1.58639
Aldh2	2470.88	-0.153158	0.0468888	-3.2664	0.00108925	0.0040545167881005	2.39206
Aldh3a2	1050.47	0.276779	0.0621752	4.45159	8.5235e-06	5.36490859739672e-05	4.27044
Aldh3b1	231.737	-0.00370497	0.149742	-0.0247423	0.980261	0.987072450036651	0.00565097
Aldh4a1	983.665	-0.160274	0.0745312	-2.15043	0.0315211	0.0723149501192206	1.14077
Aldh5a1	2000.65	0.0141652	0.0467408	0.303059	0.761845	0.841112942947035	0.0751457
Aldh6a1	1576.54	-0.145289	0.0594889	-2.44229	0.0145945	0.0382712728273553	1.41713
Aldh7a1	3653.6	-0.162667	0.0384189	-4.23402	2.29549e-05	0.000131020830121546	3.88266
Aldh9a1	4877.27	-0.0351652	0.0411766	-0.85401	0.393099	0.525640706345597	0.279311
Aldoa	39239.2	-0.400194	0.0370338	-10.8062	3.21773e-27	2.85277601511067e-25	24.5447
Aldoc	192.435	0.587349	0.184423	3.18479	0.00144861	0.00520018455871335	2.28398
Alg1	887.174	0.253223	0.066286	3.82016	0.000133364	0.000633375324787405	3.19834
Alg10b	9332.37	0.185885	0.0372744	4.98692	6.13487e-07	4.90935553363637e-06	5.30898
Alg11	1516.42	0.245898	0.0610491	4.02787	5.62846e-05	0.000291615209438753	3.53519
Alg12	467.359	0.0956341	0.101181	0.945176	0.344569	0.477717366024923	0.320829
Alg13	2371.27	-0.193285	0.0437829	-4.41463	1.01185e-05	6.28083218409792e-05	4.20198
Alg14	632.163	-0.184283	0.0920362	-2.00229	0.045254	0.0973567182418449	1.01163
Alg2	4413.14	0.0398291	0.0412197	0.966262	0.333913	0.467040139545684	0.330646
Alg3	802.941	-0.123572	0.0792266	-1.55973	0.118824	0.211696736592126	0.674286
Alg5	1255.67	0.0709098	0.0697761	1.01625	0.309512	0.441093599525216	0.355469
Alg6	592.706	-0.391705	0.0808815	-4.84296	1.27922e-06	9.57174580553581e-06	5.01901
Alg8	1382.39	-0.507711	0.0595392	-8.52734	1.49754e-17	5.25544429033742e-16	15.2794
Alg9	1153.94	-0.0347828	0.0615533	-0.565084	0.572017	0.690292652381236	0.160967
Alk	42.9273	-0.216175	0.344431	-0.627629	0.530247	0.653581488700058	0.1847
Alkbh1	3006.39	0.115323	0.0477738	2.41395	0.0157807	0.0408570814899718	1.38873
Alkbh2	269.336	0.315381	0.112852	2.79464	0.00519577	0.0159349629612872	1.79765
Alkbh3	370.986	0.108715	0.111329	0.976521	0.328806	0.461625783799502	0.33571
Alkbh4	509.374	0.267772	0.0899391	2.97726	0.0029084	0.00960861928867139	2.01734
Alkbh5	6801.54	-0.153722	0.0338324	-4.54363	5.52928e-06	3.62591612577314e-05	4.44058
Alkbh6	727.283	0.0475441	0.0854548	0.556365	0.577961	0.695970335044857	0.157409
Alkbh7	596.669	0.368018	0.090543	4.06456	4.81224e-05	0.000253715605630884	3.59565
Alkbh8	2800.2	0.0572106	0.0404212	1.41536	0.156963	0.264295522123866	0.57791
Alms1	3185.67	-0.0472363	0.0588243	-0.803007	0.421971	0.554345795796807	0.256219
Alpk1	67.6349	-0.0850296	0.263019	-0.323283	0.746481	0.830271705359495	0.0807798
Als2	2994.19	0.0157375	0.0434668	0.362057	0.71731	0.809620638293722	0.0917184
Als2cl	275.695	0.202166	0.124911	1.61848	0.105559	0.192595763094697	0.715353
Alx4	1133.11	-0.0256819	0.0627681	-0.409155	0.682426	0.782602963232396	0.106459
Alyref	8055.26	0.0791354	0.035499	2.22923	0.0257986	0.061240403825301	1.21296
Alyref2	140.147	0.131448	0.173159	0.759119	0.447781	0.579605235545235	0.236868
Amacr	343.212	-0.0943204	0.113194	-0.833267	0.404694	0.537412423375182	0.269692
Ambra1	3518.68	0.036582	0.0402445	0.908996	0.363352	0.496606100665919	0.303988
Amd1	4620.63	0.135849	0.0366908	3.70255	0.000213442	0.000961344023694861	3.01712
Amd2	33.8943	0.395291	0.324102	1.21965	0.222598	0.344955894971582	0.462236
Amdhd2	1316.02	0.0835784	0.0584463	1.43	0.152716	0.258640130375926	0.587304
Amer1	936.991	-0.148778	0.0755301	-1.96978	0.0488637	0.103584638886886	0.984705
Amer2	7975.09	-0.208849	0.0332583	-6.2796	3.39448e-10	4.93996002318376e-09	8.30628
Amer3	351.73	0.796917	0.105403	7.56068	4.00977e-14	1.01954071408916e-12	11.9916
Amfr	5581.65	0.136935	0.0358673	3.81782	0.000134639	0.000638196203096271	3.19505
Amh	86.5994	0.0978413	0.207305	0.471969	0.636949	0.7460043911508	0.127259
Amigo1	1051.93	-0.0887924	0.071394	-1.2437	0.213612	0.335114192740309	0.474807
Amigo3	137.712	0.432526	0.181153	2.38763	0.0169574	0.0433701704472354	1.36281
Ammecr1	1128.74	-0.252955	0.0591908	-4.27355	1.92386e-05	0.000112185048998219	3.95007
Ammecr1l	2648.49	0.0722755	0.044823	1.61246	0.106861	0.194523782101682	0.711027
Amn1	631.077	-0.0271976	0.0835788	-0.325413	0.744869	0.829094670459323	0.0813959
Amot	1330.54	-0.340492	0.0669438	-5.08623	3.65242e-07	3.06094990177894e-06	5.51414
Amotl1	4156.29	-0.308978	0.0398452	-7.75444	8.87345e-15	2.43045984723902e-13	12.6143
Amotl2	2369.38	0.253058	0.0470729	5.37589	7.62066e-08	7.19663683566435e-07	6.14287
Ampd2	2766.66	0.00876053	0.0480194	0.182437	0.85524	0.906426097077342	0.0426676
Ampd3	94.9669	1.2093	0.231569	5.22221	1.76799e-07	1.56334893051711e-06	5.80594
Amph	2439.24	-0.312803	0.0431084	-7.2562	3.98103e-13	8.82374960999913e-12	11.0543
Amt	176.528	-0.217119	0.159029	-1.36528	0.172164	0.283525354951516	0.547408
Amz1	364.918	-0.231671	0.0997347	-2.32287	0.0201859	0.0501152818726188	1.30003
Amz2	3418.38	-0.0549552	0.0376005	-1.46155	0.143864	0.246529192605849	0.608132
Anapc1	12519.5	-0.161232	0.0348803	-4.62243	3.7927e-06	2.57223958986066e-05	4.58969
Anapc10	741.59	-0.0423377	0.0722394	-0.586075	0.557825	0.678329947889793	0.168559
Anapc11	4935.24	0.0128936	0.0383744	0.335995	0.736875	0.82325706953277	0.0844645
Anapc13	1885.53	0.143598	0.055833	2.57193	0.0101134	0.0281179755024118	1.55102
Anapc15	1594.85	0.182577	0.0559305	3.26435	0.00109715	0.00407884093579514	2.38946
Anapc16	2285.32	0.0952609	0.0544596	1.7492	0.0802557	0.154569978353968	0.810875
Anapc2	4778.06	-0.0770577	0.0356754	-2.15997	0.0307752	0.0708691131405558	1.14954
Anapc4	4183.65	0.0139751	0.0400107	0.349285	0.726876	0.815873299755214	0.0883773
Anapc5	18668.9	0.141769	0.0302412	4.68796	2.75948e-06	1.92378773142557e-05	4.71584
Anapc7	3425.45	0.0708904	0.0397967	1.78131	0.074861	0.146482814429591	0.834213
Angel1	963.566	-0.439093	0.0704427	-6.23333	4.5661e-10	6.51830719227976e-09	8.18587
Angel2	4401.58	0.0160152	0.0365478	0.438197	0.661243	0.765126530687444	0.116267
Angpt1	2150.4	-0.00370505	0.0522676	-0.0708861	0.943488	0.962883190811286	0.0164264
Angptl2	1289.98	0.0370956	0.0664347	0.558376	0.576587	0.694626391747962	0.158249
Angptl6	268.809	-0.0501301	0.128821	-0.389147	0.697167	0.79396817913131	0.100197
Ank	2447.01	0.211267	0.0469249	4.50222	6.72458e-06	4.33798312249908e-05	4.36271
Ank1	35.7083	0.530196	0.397756	1.33297	0.182542	0.296771602083066	0.527578
Ank2	4605.96	-0.280362	0.0423196	-6.62487	3.47552e-11	5.83991159860243e-10	9.23359
Ank3	5973.05	-0.319486	0.0432738	-7.38289	1.54894e-13	3.66845963722843e-12	11.4355
Ankdd1a	338.123	-0.184608	0.10295	-1.79317	0.072946	0.143569486782779	0.842938
Ankef1	42.3817	0.140517	0.328872	0.42727	0.669183	0.77174052377367	0.112529
Ankfy1	5820.26	-0.00502048	0.0389341	-0.128948	0.897399	0.934109878445908	0.029602
Ankhd1	3915.4	-0.0841764	0.0477305	-1.76358	0.0778035	0.150795335010762	0.821612
Ankib1	3287.75	0.00706106	0.039509	0.17872	0.858157	0.908661011120553	0.0415981
Ankle1	1511.4	-0.313683	0.110233	-2.84564	0.00443226	0.0138679241272496	1.85799
Ankle2	3135.97	0.0327137	0.0398029	0.821892	0.411138	0.54393255102994	0.264455
Ankmy2	1041.29	-0.0901261	0.06885	-1.30902	0.190527	0.307195826646418	0.512585
Ankra2	876.124	-0.0115622	0.06518	-0.177388	0.859204	0.909301478366751	0.0412921
Ankrd10	4856.21	-0.0296937	0.0368035	-0.806818	0.419771	0.552156074090918	0.257938
Ankrd11	12628.3	0.0770071	0.0409133	1.8822	0.0598082	0.122358458207519	0.912366
Ankrd12	1020.96	-0.284353	0.0920449	-3.08929	0.00200636	0.00693452431904228	2.15898
Ankrd13a	3228	-0.0222908	0.0517044	-0.431121	0.666381	0.769375105284426	0.113862
Ankrd13b	8407.31	0.0301372	0.0338021	0.891576	0.37262	0.505631685259155	0.296166
Ankrd13c	2872.61	-0.0189021	0.0423246	-0.446599	0.655164	0.76026811391961	0.119033
Ankrd13d	345.597	0.201468	0.119646	1.68387	0.092207	0.173085675859244	0.761739
Ankrd16	1137.53	0.0370682	0.120522	0.307563	0.758415	0.839298387364965	0.0760836
Ankrd17	9335.48	-0.0827475	0.0408969	-2.02332	0.0430401	0.0933990616069256	1.02966
Ankrd24	472.348	-0.137867	0.0912065	-1.51159	0.130639	0.2287832523281	0.640576
Ankrd26	3322.52	-0.099375	0.0446896	-2.22367	0.0261705	0.0619595009654092	1.20789
Ankrd27	1830.75	-0.193737	0.0496163	-3.90471	9.43392e-05	0.000464831952034575	3.3327
Ankrd28	2779.64	-0.0110726	0.0432802	-0.255836	0.798078	0.86719021609157	0.0618856
Ankrd33b	194.132	0.386523	0.147764	2.61582	0.00890144	0.025259165136382	1.59758
Ankrd34a	57.3637	-0.0471739	0.267357	-0.176446	0.859944	0.909826307870352	0.0410415
Ankrd34b	48.0064	0.194247	0.301379	0.644527	0.519234	0.644249210017594	0.190946
Ankrd37	92.6575	-1.1037	0.227282	-4.85607	1.19738e-06	9.02452821202237e-06	5.04458
Ankrd39	251.066	0.127215	0.144856	0.878217	0.379826	0.512365620528767	0.29042
Ankrd40	5389.46	-0.0807377	0.0353153	-2.28619	0.0222429	0.0543805359932814	1.26456
Ankrd42	222.268	0.145516	0.134643	1.08076	0.279803	0.409139730924736	0.388128
Ankrd44	1794.06	-0.0906873	0.052646	-1.72259	0.0849631	0.161740838260761	0.79118
Ankrd46	2530.58	-0.0500159	0.0522479	-0.95728	0.338426	0.472016730050629	0.326043
Ankrd49	1412.92	-0.134327	0.0659022	-2.03827	0.0415224	0.0907634240427407	1.04209
Ankrd50	1435.93	-0.0398071	0.0681983	-0.583696	0.559425	0.679907353788074	0.16755
Ankrd52	4595.46	-0.0128795	0.0411038	-0.31334	0.754023	0.836244696049207	0.0776666
Ankrd54	1657.6	0.239489	0.0523941	4.57091	4.85616e-06	3.22531391287084e-05	4.49143
Ankrd6	683.019	-0.0349136	0.0788067	-0.443028	0.657745	0.762247228774915	0.117904
Ankrd61	30.6282	-0.0135501	0.35039	-0.0386716	0.969152	0.980134720565523	0.00871423
Ankrd9	637.501	0.319468	0.0830698	3.84578	0.000120172	0.000575901181858241	3.23965
Anks1	3728.14	-0.11822	0.0383101	-3.08587	0.00202959	0.00699987106772668	2.15491
Anks1b	204.189	0.0615752	0.136679	0.450511	0.652342	0.757906904750494	0.120384
Anks3	1435.16	0.234167	0.0581229	4.02882	5.60586e-05	0.000290667709541692	3.5366
Anks6	808.596	0.00322416	0.0723701	0.0445511	0.964465	0.977521984453189	0.00987347
Ankzf1	908.92	-0.337922	0.0666147	-5.07279	3.92033e-07	3.26314828592123e-06	5.48636
Anln	6044.03	-0.434323	0.0402941	-10.7788	4.3344e-27	3.81767444560348e-25	24.4182
Ano10	917.717	0.0853038	0.0860755	0.991034	0.321669	0.454097099862538	0.342851
Ano3	579.537	-0.866659	0.0771203	-11.2377	2.66098e-29	2.9392902737189e-27	26.5318
Ano6	3214.14	-0.20862	0.0447993	-4.65677	3.21202e-06	2.21294440857718e-05	4.65503
Ano8	3338.02	-0.0570058	0.0425043	-1.34118	0.179863	0.2936202412079	0.532214
Anp32a	24029.1	-0.126278	0.0314597	-4.01395	5.97107e-05	0.00030688832381805	3.51302
Anp32b	20524.9	-0.135705	0.0389084	-3.48782	0.000486984	0.00199774616403127	2.69946
Anp32b-ps1	21.323	0.389108	0.419384	0.927808	0.353507	NA	#VALUE!
Anp32e	20094.5	0.0566608	0.0268078	2.1136	0.0345498	0.0780411085005677	1.10768
Antkmt	831.494	-0.315653	0.0641891	-4.91754	8.76368e-07	6.80295504595508e-06	5.1673
Antxr1	1352.17	-0.132499	0.0666379	-1.98835	0.0467731	0.100048264187581	0.99979
Antxr2	1121.06	-0.432318	0.0588087	-7.35126	1.96353e-13	4.61789875954685e-12	11.3356
Anxa11	46.9126	-0.0237772	0.307094	-0.0774266	0.938284	0.959283604196415	0.018053
Anxa2	97.191	-0.582685	0.256486	-2.27179	0.0230989	0.0561270812860963	1.25083
Anxa4	345.495	0.550919	0.111513	4.94042	7.79551e-07	6.10414266737211e-06	5.21438
Anxa5	69.9348	-0.382423	0.250749	-1.52513	0.127228	0.223967455825409	0.649815
Anxa6	408.461	0.00807371	0.0994059	0.0812196	0.935267	0.957361337630572	0.0189241
Anxa7	1885.97	0.387536	0.0587541	6.59589	4.22708e-11	7.00666127476745e-10	9.15449
Anxa9	72.7767	-0.539596	0.265381	-2.03329	0.0420233	0.091642866802505	1.0379
Aoc2	365.912	0.274043	0.111728	2.45276	0.0141764	0.0373272373500833	1.42797
Aoc3	32.1328	0.393281	0.380914	1.03247	0.301854	0.433441651334243	0.363069
Aopep	555.588	0.609469	0.0919691	6.62689	3.42843e-11	5.77519241744037e-10	9.23843
Aox1	218.769	0.906545	0.154844	5.85458	4.7823e-09	5.6553080679751e-08	7.24754
Aox4	209.11	0.155859	0.144285	1.08022	0.280045	0.409315560931134	0.387942
Ap1ar	3568.57	0.0565959	0.0400539	1.41299	0.157658	0.265212396455125	0.576406
Ap1b1	3562.03	0.0877053	0.0407443	2.15258	0.0313519	0.0720126193572915	1.14259
Ap1g1	6558.3	0.113634	0.0351445	3.23333	0.00122358	0.00449289670374118	2.34747
Ap1g2	229.496	-0.271398	0.140127	-1.9368	0.0527698	0.11052618672852	0.956535
Ap1m1	3723.99	0.257106	0.0431866	5.95336	2.62693e-09	3.24775658664193e-08	7.48842
Ap1s1	2681.43	0.0259188	0.0469589	0.551946	0.580986	0.698551197502491	0.155802
Ap1s2	716.487	-0.191221	0.0828799	-2.3072	0.0210435	0.0518812232390791	1.28499
Ap2a1	5696.16	-0.00688382	0.0369961	-0.186069	0.852391	0.903904258842357	0.0438776
Ap2a2	6325.43	-0.208268	0.0329029	-6.32977	2.45528e-10	3.66009935050207e-09	8.43651
Ap2b1	10986.1	-0.0495285	0.0319082	-1.55222	0.120609	0.214367188682707	0.668842
Ap2m1	10085.8	0.0797211	0.0392491	2.03116	0.0422389	0.0920010909709439	1.03621
Ap2m1-ps	146.589	0.333423	0.167848	1.98646	0.0469822	0.100351343243789	0.998477
Ap2s1	2831.64	0.1075	0.047016	2.28646	0.0222274	0.0543524367882009	1.26478
Ap3b1	3257.29	-0.31706	0.0423432	-7.48786	7.00063e-14	1.73739326840205e-12	11.7601
Ap3b2	1413.66	0.37554	0.0564729	6.64991	2.93278e-11	4.99016537338791e-10	9.30189
Ap3d1	7258.17	0.045261	0.0361928	1.25055	0.211098	0.331943348292545	0.478936
Ap3m1	3668.01	-0.129348	0.0401106	-3.22479	0.00126065	0.00461393654209427	2.33593
Ap3m2	614.422	0.0986148	0.0844991	1.16705	0.24319	0.368434778363066	0.433639
Ap3s1	2005.69	-0.121912	0.0531327	-2.29448	0.0217629	0.0534493569584199	1.27206
Ap3s2	2944.02	0.1465	0.0411261	3.56221	0.000367739	0.00155642339013519	2.80787
Ap4b1	78.1	-0.198422	0.231154	-0.858396	0.390674	0.523431238009492	0.28114
Ap4e1	1097.97	-0.0919876	0.0628444	-1.46374	0.143266	0.24582448005713	0.609375
Ap4m1	2841.75	0.216925	0.0475768	4.55947	5.12829e-06	3.38935042933803e-05	4.46988
Ap4s1	440.662	0.433071	0.106224	4.07694	4.56327e-05	0.000242104795630898	3.616
Ap5b1	156.856	0.533358	0.196935	2.70829	0.00676307	0.0200481963120578	1.69792
Ap5m1	1466.71	-0.128574	0.0561023	-2.29178	0.0219186	0.053723976214069	1.26983
Ap5s1	371.615	0.169159	0.10266	1.64776	0.0994019	0.18362435521974	0.73607
Ap5z1	1018.38	-0.310431	0.0676701	-4.58742	4.48762e-06	3.00871160510445e-05	4.52162
Apaf1	1800.72	-0.410922	0.0474559	-8.65904	4.75761e-18	1.728129361916e-16	15.7624
Apba1	592.019	-0.111279	0.0810628	-1.37275	0.169829	0.280638976022258	0.551852
Apba2	8505.7	-0.198986	0.0380474	-5.22996	1.69548e-07	1.50416908477581e-06	5.8227
Apba3	2214.97	0.00114706	0.0452754	0.0253352	0.979788	0.986743698405057	0.00579564
Apbb1	1900.91	-0.30977	0.0542574	-5.70928	1.13457e-08	1.2677788323025e-07	6.89696
Apbb2	873.468	-0.123644	0.0630373	-1.96144	0.0498276	0.105247211620101	0.977789
Apbb3	978.152	-0.0794441	0.0713269	-1.1138	0.265363	0.393057523625186	0.405544
Apc	9788.89	-0.013244	0.0450636	-0.293896	0.768838	0.846267726586284	0.0724922
Apc2	1124.94	0.300787	0.0660413	4.55453	5.25028e-06	3.4648780809901e-05	4.46031
Apcdd1	1468.39	0.648291	0.0639045	10.1447	3.49907e-24	2.41812900466903e-22	21.6165
Apeh	1681.92	-0.0169325	0.0610163	-0.277509	0.78139	0.85535349202748	0.0678544
Apex1	6881.22	0.142817	0.0365728	3.905	9.42264e-05	0.000464483535941381	3.33303
Apex2	979.325	0.436122	0.0716384	6.08783	1.14455e-09	1.51511746512408e-08	7.81955
Aph1a	2076.16	0.0276007	0.0482453	0.572092	0.56726	0.686272944057228	0.163503
Aph1b	1161.18	0.260417	0.0669586	3.88923	0.000100565	0.000491552663314995	3.30843
Api5	10775.5	-0.0352936	0.028719	-1.22893	0.219098	0.341082197064833	0.467141
Apip	1030.72	0.0089401	0.0612483	0.145965	0.883949	0.926002618873864	0.0333878
Aplf	813.942	0.0523061	0.0737311	0.709417	0.478066	0.607811733611596	0.216231
Apln	67.4605	-1.43531	0.258853	-5.54489	2.94146e-08	2.99614912541034e-07	6.52344
Aplp1	952.941	-0.0935511	0.0797316	-1.17333	0.240665	0.365921006296438	0.436613
Aplp2	9940.97	-0.211347	0.0276492	-7.64387	2.10786e-14	5.59164205721487e-13	12.2525
Apmap	1367.07	0.132659	0.0560298	2.36765	0.0179016	0.0453462247346867	1.34346
Apobec3	70.6942	-0.23478	0.304304	-0.77153	0.440393	0.57268479596933	0.242084
Apod	286.2	-0.516589	0.123507	-4.18267	2.88099e-05	0.000160430887287714	3.79471
Apoe	717.088	-0.501109	0.0798668	-6.27431	3.51184e-10	5.0997363844344e-09	8.29245
Apol9a	63.9055	-0.133231	0.273415	-0.487286	0.626056	0.736639020990073	0.132745
Apold1	99.8023	-0.709074	0.185227	-3.82814	0.000129116	0.000615261838249935	3.21094
Apoo	946.687	0.0610496	0.0723661	0.843621	0.398881	0.531368493549524	0.274604
Apool	689.983	-0.0641769	0.0841742	-0.762429	0.445804	0.577603186719573	0.23837
App	25694	-0.285547	0.028487	-10.0238	1.19852e-23	7.72786711317336e-22	21.1119
Appbp2	6838.57	-0.0501619	0.0354312	-1.41575	0.156847	0.264143483644934	0.57816
Appbp2os	55.2437	-0.123948	0.290753	-0.426299	0.66989	0.772087580046203	0.112333
Appl1	3290.51	0.0679268	0.0386384	1.75801	0.0787454	0.152183083394952	0.817634
Appl2	4356.47	-0.470848	0.0460037	-10.235	1.3821e-24	1.00676719960101e-22	21.9971
Aprt	4264.41	0.238762	0.0506246	4.71632	2.40147e-06	1.69880311511486e-05	4.76986
Aptx	1177.34	0.200767	0.0637589	3.14885	0.00163915	0.00580226499038554	2.2364
Aqp1	71.3536	-0.155754	0.259783	-0.599555	0.548803	0.671113068391657	0.173204
Aqp11	107.892	-0.314474	0.195424	-1.60919	0.107575	0.195400445449691	0.709074
Aqp6	160.245	-0.135097	0.179025	-0.754628	0.450472	0.58203840639199	0.235048
Aqp9	21.33	0.68791	0.437651	1.57182	0.115992	NA	#VALUE!
Aqr	6581.9	-0.168004	0.0403933	-4.1592	3.1936e-05	0.000176308729729693	3.75373
Araf	2610.25	0.0249876	0.0432679	0.577509	0.563596	0.683189404127423	0.165459
Arap1	114.161	-0.10998	0.188985	-0.581952	0.560599	0.680597523851792	0.16711
Arap2	1152.55	-0.465632	0.0712751	-6.53288	6.45162e-11	1.04247045656961e-09	8.98194
Arc	223.145	0.180735	0.129966	1.39063	0.164338	0.273612290398386	0.562864
Arcn1	8838.37	-0.0436519	0.0316165	-1.38067	0.167381	0.27754725723809	0.556663
Arel1	4615.76	-0.00300765	0.0375622	-0.0800712	0.936181	0.957861955011275	0.0186971
Arf1	16384.8	0.0335984	0.0310658	1.08153	0.279463	0.408686685962708	0.38861
Arf2	3143.02	0.396574	0.0452821	8.75785	1.99016e-18	7.45510760151843e-17	16.1275
Arf3	6450.28	0.0221652	0.0343558	0.645167	0.518819	0.643853483464164	0.191213
Arf4	10733.4	0.0194582	0.032096	0.60625	0.544348	0.666512829005958	0.176191
Arf5	5302.23	0.113184	0.0420893	2.68914	0.00716359	0.0210502666268224	1.67674
Arf6	7870.14	-0.0528237	0.0384195	-1.37492	0.169157	0.279768627478515	0.553201
Arfgap1	3425.76	0.107862	0.0431359	2.50052	0.0124012	0.0334304348682701	1.47586
Arfgap2	5816.68	0.170504	0.0331724	5.13992	2.74854e-07	2.35170227102648e-06	5.62862
Arfgap3	669.051	-0.0678117	0.0783846	-0.865115	0.386976	0.519721385502146	0.284229
Arfgef1	5903.35	-0.124766	0.0361246	-3.45376	0.000552829	0.00223788811489904	2.65016
Arfgef2	2310.93	0.366731	0.0523344	7.00746	2.42678e-12	4.8093133723843e-11	10.3179
Arfgef3	848.68	0.133383	0.0888052	1.50197	0.133104	0.231986051595058	0.634538
Arfip1	317.911	0.0162226	0.126192	0.128556	0.897709	0.934183887392413	0.0295676
Arfip2	4118.64	0.0355087	0.0354451	1.00179	0.316443	0.448741292038854	0.348004
Arfrp1	1755.07	0.156977	0.0528354	2.97106	0.00296771	0.00977102321025817	2.01006
Arglu1	6637.1	-0.116312	0.035857	-3.24379	0.00117953	0.0043489220557359	2.36162
Arhgap1	1871.87	0.0641387	0.0485672	1.32062	0.186629	0.302175553855615	0.519741
Arhgap10	1401.11	-0.369273	0.0607332	-6.08024	1.20004e-09	1.57926922138487e-08	7.80154
Arhgap11a	6961.41	-0.303246	0.0401218	-7.55813	4.08901e-14	1.03773160741734e-12	11.9839
Arhgap12	2447.53	-0.172997	0.0447792	-3.86334	0.000111845	0.000541195537316441	3.26665
Arhgap17	1473.98	-0.0961023	0.0541417	-1.77501	0.0758957	0.148055909503109	0.829574
Arhgap18	1071.79	-0.375987	0.0675319	-5.56755	2.58348e-08	2.67601680501336e-07	6.57251
Arhgap19	4054.85	-0.411124	0.0402801	-10.2066	1.85164e-24	1.30349550034918e-22	21.8849
Arhgap20	374.522	0.218152	0.112521	1.93878	0.0525285	0.11008924048089	0.958255
Arhgap21	5228.74	-0.158541	0.0384159	-4.12696	3.67584e-05	0.000198858628343658	3.70146
Arhgap23	843.111	0.194494	0.0693129	2.80603	0.00501568	0.0154494269189507	1.81109
Arhgap26	152.479	-0.357347	0.161624	-2.21098	0.0270374	0.0636279677985314	1.19635
Arhgap27	331.516	-0.509084	0.103846	-4.9023	9.47199e-07	7.28367131030531e-06	5.13765
Arhgap27os2	30.1052	-0.702283	0.376877	-1.86343	0.0624021	0.126627066875954	0.897473
Arhgap28	1003.35	0.383262	0.0634588	6.03955	1.54546e-09	1.9797224763157e-08	7.7034
Arhgap29	4272.31	-0.297192	0.0454298	-6.5418	6.07845e-11	9.86906617737037e-10	9.00572
Arhgap31	418.202	-0.76116	0.113376	-6.7136	1.89884e-11	3.34493935138597e-10	9.47561
Arhgap32	2887.79	-0.256547	0.0496335	-5.16882	2.35573e-07	2.03629342899242e-06	5.69116
Arhgap33	2166.29	-0.239548	0.0472696	-5.0677	4.02642e-07	3.339077695802e-06	5.47637
Arhgap35	9240.55	-0.162269	0.0404726	-4.00936	6.08834e-05	0.000312796537765577	3.50474
Arhgap39	1429.97	-0.0850036	0.0569429	-1.49279	0.135493	0.234843548896887	0.629221
Arhgap4	111.182	0.423231	0.2047	2.06757	0.0386807	0.0854806367740618	1.06813
Arhgap42	227.98	0.281324	0.121295	2.31933	0.020377	0.0505151413495364	1.29658
Arhgap44	549.482	-0.247827	0.0971341	-2.55139	0.0107295	0.0295927659618664	1.52881
Arhgap45	66.1821	-0.681384	0.241117	-2.82595	0.0047141	0.0146612534973026	1.83383
Arhgap5	6092.05	-0.322888	0.0337823	-9.55791	1.2016e-21	6.50313707720368e-20	19.1869
Arhgap6	47.2287	-0.429881	0.313178	-1.37264	0.169865	0.280664395948911	0.551813
Arhgdia	20964	0.0858974	0.0282103	3.04489	0.00232764	0.00790107697441029	2.10231
Arhgdig	1014.02	0.242652	0.0783817	3.09578	0.00196296	0.00679845817889062	2.16759
Arhgef1	4205.28	-0.0303213	0.044967	-0.674301	0.50012	0.627466323581605	0.20241
Arhgef10	1001.56	-0.252639	0.069607	-3.62951	0.000283965	0.00124163224960012	2.90601
Arhgef10l	1678.39	0.061884	0.0499052	1.24003	0.214964	0.336530305110919	0.472976
Arhgef11	1872.69	-0.216416	0.0551433	-3.92462	8.68672e-05	0.000432282803130647	3.36423
Arhgef12	5713.52	-0.133992	0.0401347	-3.33855	0.000842175	0.0032407631692322	2.48935
Arhgef17	347.38	0.0611537	0.124534	0.491062	0.623383	0.734499535451578	0.134008
Arhgef18	3652.6	-0.12125	0.0376795	-3.21793	0.00129121	0.00470535291594129	2.32741
Arhgef19	613.576	0.154319	0.0821544	1.87841	0.0603256	0.12324523368962	0.90923
Arhgef2	10633.5	-0.0204959	0.0275861	-0.74298	0.457494	0.588327650013246	0.230381
Arhgef25	2435.79	-0.100438	0.0466924	-2.15106	0.0314713	0.0722129506498778	1.14138
Arhgef28	44.6076	-0.124657	0.30336	-0.41092	0.681131	0.781517365381122	0.107061
Arhgef39	782.613	-0.279185	0.0673532	-4.14509	3.39678e-05	0.000185775259666745	3.73101
Arhgef4	1117.36	0.310704	0.0606128	5.12605	2.9588e-07	2.51563665937232e-06	5.59935
Arhgef40	4241.2	-0.32212	0.0463502	-6.94969	3.66078e-12	7.0880261291429e-11	10.1495
Arhgef6	68.1306	0.25929	0.231813	1.11853	0.26334	0.391178980903314	0.407624
Arhgef7	5909.12	0.0196617	0.0351957	0.55864	0.576407	0.694471573034713	0.158346
Arhgef9	760.851	-0.246888	0.0686709	-3.59524	0.000324098	0.00139493776073896	2.85545
Arid1a	9977.68	-0.131658	0.0399106	-3.29882	0.000970933	0.00366712079671218	2.43567
Arid1b	5209.58	-0.0100218	0.0477045	-0.21008	0.833605	0.890641419347634	0.0502971
Arid2	6072.24	-0.204861	0.0390095	-5.25157	1.50807e-07	1.34232477928774e-06	5.87214
Arid3a	108.76	-0.185574	0.19004	-0.976498	0.328818	0.461625783799502	0.33571
Arid3b	571.647	-0.0824997	0.0852713	-0.967497	0.333296	0.466487032388903	0.33116
Arid4a	2509.17	-0.0163524	0.0454003	-0.360183	0.71871	0.810556145078398	0.0912169
Arid4b	3670.17	-0.173183	0.0390396	-4.43608	9.16114e-06	5.73944508772427e-05	4.24113
Arid5a	325.024	0.695141	0.111285	6.2465	4.19764e-10	6.03706941489695e-09	8.21917
Arid5b	397.492	-0.555203	0.0974277	-5.69862	1.20783e-08	1.3396495946277e-07	6.87301
Arih1	5991.26	-0.0447618	0.0319727	-1.4	0.161512	0.27024706329635	0.568239
Arih2	3206.51	0.0169229	0.0414447	0.408325	0.683035	0.782901882425135	0.106293
Arl1	5594.52	-0.0191273	0.0379151	-0.504477	0.613926	0.726803358630388	0.138583
Arl10	684.52	0.413609	0.079795	5.18339	2.17884e-07	1.89554982222115e-06	5.72226
Arl13b	1621.77	-0.184728	0.0520457	-3.54934	0.000386202	0.00162690269399498	2.78864
Arl14ep	3194.22	0.00287429	0.0402871	0.0713452	0.943123	0.962697007294266	0.0165104
Arl15	1039.81	-0.141239	0.075621	-1.86772	0.0618016	0.125684318274793	0.900719
Arl16	788.97	0.234245	0.0775292	3.02138	0.00251622	0.00844966752791881	2.07316
Arl2	1299.71	-0.0872517	0.0552696	-1.57866	0.114415	0.20547115020067	0.687249
Arl2bp	7200.87	0.34226	0.0298791	11.4548	2.22416e-30	2.60632348188406e-28	27.584
Arl3	2914.44	-0.215785	0.0571655	-3.77474	0.000160173	0.000744562496054866	3.1281
Arl4a	524.971	0.33491	0.0830285	4.03368	5.49101e-05	0.000285371613859905	3.54459
Arl4c	178.014	0.40362	0.149006	2.70876	0.00675361	0.0200378046524241	1.69815
Arl4d	588.14	-0.392381	0.0946597	-4.14517	3.39558e-05	0.000185775259666745	3.73101
Arl5a	2868.58	0.0104774	0.0454918	0.230314	0.817848	0.880579451904994	0.0552315
Arl5b	1935.02	0.106839	0.0485688	2.19974	0.0278255	0.0653040981946028	1.18506
Arl6	2135.45	0.136071	0.0584258	2.32896	0.0198612	0.0494914806291011	1.30547
Arl6ip1	14638.9	-0.0142216	0.0262593	-0.541582	0.588106	0.704660825615684	0.15202
Arl6ip4	2040.02	0.0760235	0.0511043	1.48761	0.136852	0.236620999752256	0.625947
Arl6ip5	4444.18	0.131432	0.0418201	3.14278	0.0016735	0.00591451522131302	2.22808
Arl6ip6	3323.08	-0.0759917	0.0495264	-1.53437	0.12494	0.220753753510716	0.656092
Arl8a	2909.19	0.0479409	0.0409718	1.17009	0.241963	0.367277536092686	0.435006
Arl8b	6619.17	-0.0408513	0.0357442	-1.14288	0.253088	0.379631936226393	0.420637
Arl9	18.7591	-0.0280724	0.429775	-0.0653187	0.94792	NA	#VALUE!
Armc1	3533.9	-0.0445371	0.0401606	-1.10897	0.267441	0.395136023510505	0.403253
Armc10	2736.91	0.07359	0.0442623	1.66259	0.0963951	0.179196038014031	0.746672
Armc2	124.306	0.236774	0.163477	1.44836	0.147515	0.251557500613268	0.599363
Armc5	1125.89	0.190501	0.0653628	2.91452	0.00356234	0.0114846962418168	1.93988
Armc6	1042.66	0.156398	0.0704043	2.22142	0.0263225	0.0622756703820433	1.20568
Armc7	325.367	0.190569	0.11334	1.68139	0.0926871	0.173885496891793	0.759737
Armc8	2436.4	0.0490781	0.0445189	1.10241	0.270283	0.398243654170735	0.399851
Armc9	881.472	0.213027	0.0734847	2.89893	0.00374433	0.0119763533202039	1.92168
Armcx1	593.61	0.0779356	0.0864733	0.901267	0.367446	0.500627221396946	0.300486
Armcx2	2711.9	0.103386	0.0457299	2.26079	0.0237724	0.0573603043235803	1.24139
Armcx3	392.651	0.0256914	0.101113	0.254086	0.799429	0.868238703820083	0.0613609
Armcx4	4072.14	0.116666	0.0481145	2.42477	0.0153183	0.0398665422334735	1.39939
Armcx5	511.162	0.444278	0.0918061	4.83932	1.30287e-06	9.73263175079329e-06	5.01177
Armcx6	102.207	-0.0515635	0.191453	-0.269328	0.787678	0.859702288702975	0.0656519
Armh3	1330.07	0.0239428	0.0550737	0.434741	0.66375	0.767267265382449	0.115053
Armh4	459.909	-0.68311	0.096216	-7.09975	1.24984e-12	2.57508738240804e-11	10.5892
Armt1	1225.46	-0.237616	0.0702053	-3.38459	0.000712837	0.00279656061161786	2.55338
Arnt	2151.7	-0.252263	0.0480111	-5.25426	1.48617e-07	1.32545361226909e-06	5.87764
Arnt2	1646.66	0.118466	0.0492195	2.40689	0.0160888	0.041549136469516	1.38144
Arntl	759.936	0.136014	0.0903524	1.50537	0.132229	0.230877515143421	0.636618
Arntl2	157.995	-0.119182	0.172587	-0.69056	0.489842	0.618371126290455	0.208751
Arpc1a	6070.77	0.0432503	0.0387067	1.11739	0.263829	0.391588885365727	0.40717
Arpc1b	1701.61	-0.0577433	0.0631084	-0.914986	0.360199	0.493397170456555	0.306803
Arpc2	7960.23	0.0528466	0.031464	1.67959	0.0930372	0.174376835698144	0.758511
Arpc3	3791.43	0.0202988	0.0415482	0.48856	0.625153	0.735898166758233	0.133182
Arpc4	5057.4	0.103837	0.0357664	2.9032	0.00369372	0.0118459191733277	1.92643
Arpc5	6379.82	0.0574556	0.0401065	1.43257	0.15198	0.25765207223808	0.588966
Arpc5l	3091.79	0.134511	0.0425996	3.15756	0.00159094	0.00565386407085651	2.24765
Arpin	51.5314	0.452469	0.275842	1.64032	0.100939	0.185831545690034	0.730881
Arpp19	6431.97	0.0220834	0.0357592	0.617559	0.536866	0.659266507681554	0.180939
Arpp21	153.532	-0.413564	0.187886	-2.20115	0.0277256	0.0650991808744038	1.18642
Arrb1	207.742	-0.232744	0.144442	-1.61134	0.107107	0.194839117505977	0.710324
Arrb2	3700.9	-0.0518383	0.0369721	-1.40209	0.160887	0.269594257967434	0.569289
Arrdc1	110.172	0.0808149	0.222303	0.363536	0.716205	0.808746143790087	0.0921878
Arrdc2	454.538	0.156332	0.0897315	1.74222	0.0814704	0.156222113101094	0.806257
Arrdc3	2068.36	0.507634	0.0601155	8.4443	3.05863e-17	1.04349590212999e-15	14.9815
Arrdc4	583.696	0.104202	0.110039	0.946958	0.34366	0.476751692932012	0.321708
Arsa	787.526	-0.343009	0.0757972	-4.52535	6.02951e-06	3.92745125402006e-05	4.40589
Arsb	1121.13	-0.0782809	0.0654369	-1.19628	0.231587	0.355452169273546	0.449219
Arsg	116.452	0.848315	0.189494	4.47673	7.57936e-06	4.82017320442438e-05	4.31694
Arsj	518.838	-0.124118	0.0848768	-1.46233	0.143651	0.246288146062732	0.608556
Arsk	301.443	-0.0403383	0.121631	-0.331644	0.740158	0.825351237263749	0.0833612
Arv1	495.356	0.215718	0.092671	2.32779	0.0199235	0.0496007530607491	1.30451
Arvcf	540.471	-0.418047	0.0887861	-4.70848	2.49574e-06	1.75352345675599e-05	4.75609
Arx	2027.64	-0.209621	0.0498128	-4.20818	2.5744e-05	0.000145157340677135	3.83816
Arxes1	137.345	-0.0157917	0.17581	-0.0898224	0.928428	0.953103274325277	0.02086
Arxes2	1140.35	0.0788848	0.0607216	1.29912	0.193902	0.310889651338003	0.507394
As3mt	290.942	-0.285624	0.113866	-2.50843	0.012127	0.0328027245457078	1.48409
Asah1	2823.18	-0.176279	0.056614	-3.11369	0.00184762	0.00644706152618611	2.19064
Asah2	52.2732	0.194637	0.309694	0.628481	0.529689	0.653252070653022	0.184919
Asap1	4891.01	-0.0452286	0.0439648	-1.02874	0.3036	0.435107054857542	0.361404
Asap2	2462.61	-0.345104	0.0484305	-7.12575	1.03514e-12	2.17283009452185e-11	10.663
Asap3	166.828	0.362444	0.150717	2.4048	0.0161815	0.0416959629264964	1.37991
Asb1	2140.95	0.314038	0.0439794	7.14058	9.29396e-13	1.96309313244787e-11	10.7071
Asb13	866.986	0.246572	0.0744738	3.31085	0.000930118	0.00353078010800422	2.45213
Asb3	744.891	0.101898	0.0797217	1.27817	0.201189	0.320172247568227	0.494616
Asb5	27.6303	0.182699	0.405141	0.450953	0.652023	0.757732561472585	0.120484
Asb6	1672.73	0.221806	0.0586291	3.78321	0.000154819	0.000722415943026376	3.14121
Asb7	1014.56	-0.163193	0.0611492	-2.66876	0.00761315	0.0221061844647534	1.65549
Asb8	940.548	0.16465	0.0703846	2.33929	0.0193205	0.0482992764664942	1.31606
Ascc1	1090.62	-0.0556829	0.056793	-0.980453	0.326863	0.459599597872011	0.33762
Ascc2	152.802	0.117524	0.166204	0.707109	0.479499	0.609194122027622	0.215244
Ascc3	1532.27	-0.377763	0.0623758	-6.05625	1.39333e-09	1.80717055167208e-08	7.743
Ascl4	25.7191	-0.230441	0.365999	-0.629624	0.528941	0.652747727785333	0.185255
Asf1a	2962.27	0.107694	0.0473038	2.27665	0.0228073	0.0555285827129524	1.25548
Asf1b	1591.25	0.171704	0.0610425	2.81285	0.00491043	0.0151947071913847	1.81831
Ash1l	4584.97	0.0417463	0.053794	0.776039	0.437726	0.569766488161555	0.244303
Ash2l	7057.12	0.0983878	0.0300535	3.27375	0.00106129	0.00396176425892428	2.40211
Asic1	3728.49	-0.558937	0.044437	-12.5782	2.78342e-36	4.68867669250232e-34	33.3289
Asic4	154.501	0.410634	0.177716	2.31062	0.0208541	0.0515272377169045	1.28796
Asl	1580.7	-0.138536	0.0552414	-2.50783	0.0121475	0.0328517205344577	1.48344
Asns	18592.5	0.0132641	0.0257612	0.514885	0.606633	0.72039028196817	0.142432
Asnsd1	249.305	-0.234295	0.13058	-1.79427	0.0727708	0.143308448385581	0.843728
Asph	3569	-0.129	0.0386837	-3.33473	0.00085383	0.00327905567569286	2.48425
Asphd1	93.6662	0.120439	0.24182	0.498053	0.618447	0.730809025412787	0.136196
Asphd2	1855.31	0.0436802	0.0502584	0.869113	0.384786	0.517656957787237	0.285958
Aspm	8760.57	-0.239384	0.072384	-3.30714	0.000942551	0.00356926605845709	2.44742
Aspscr1	2809.06	0.0866057	0.0423179	2.04655	0.0407022	0.0891874491316652	1.0497
Asrgl1	1932.07	-0.0844006	0.0483346	-1.74617	0.0807806	0.155215691395173	0.809064
Ass1	101	-0.697834	0.195741	-3.56508	0.000363748	0.00154243643532585	2.81179
Aste1	451.842	0.375892	0.102844	3.65497	0.000257214	0.00113683720870188	2.9443
Astn1	687.75	-0.385	0.073082	-5.26806	1.37871e-07	1.23863630693978e-06	5.90706
Astn2	1719.78	0.0471837	0.0511974	0.921603	0.356736	0.489748162440459	0.310027
Asxl1	10553.9	0.149616	0.0386656	3.86948	0.000109067	0.000529083362681266	3.27648
Asxl2	2687.93	-0.0683242	0.0500422	-1.36533	0.172149	0.283525354951516	0.547408
Asxl3	45.1039	0.210258	0.28912	0.727235	0.467082	0.597871795422855	0.223392
Atad1	7080.07	-0.0165326	0.0308278	-0.536288	0.591759	0.707716377933062	0.150141
Atad2	8700.67	-0.158889	0.032944	-4.82301	1.41411e-06	1.04764122388429e-05	4.97979
Atad2b	2729.48	-0.0217427	0.0549812	-0.395456	0.692506	0.790651407774855	0.102015
Atad3a	6485.9	0.0669098	0.0303186	2.20689	0.0273216	0.064244521804551	1.19216
Atad5	4355.59	0.0705639	0.0370659	1.90374	0.0569439	0.117450957286386	0.930143
Atat1	1548.37	-0.296705	0.0597027	-4.9697	6.70567e-07	5.31249790790357e-06	5.2747
Atcay	296.661	0.149957	0.112429	1.33379	0.182272	0.296475940034198	0.528011
Ate1	2086.25	-0.266811	0.0454388	-5.87188	4.30884e-09	5.13403780322082e-08	7.28954
Atf1	2138.9	-0.0175103	0.0519555	-0.337024	0.736099	0.822798956926421	0.0847063
Atf2	3442.95	-0.181267	0.0384784	-4.71086	2.46668e-06	1.73763581364253e-05	4.76004
Atf3	229.582	-0.39452	0.124949	-3.15744	0.00159161	0.00565477974328951	2.24758
Atf4	17001.1	0.186589	0.0257861	7.23605	4.61938e-13	1.01551030795702e-11	10.9933
Atf5	5923.67	0.00357783	0.0339862	0.105273	0.916159	0.945631064087116	0.0242783
Atf6	3287.45	0.0805668	0.0454145	1.77403	0.0760578	0.148307797826832	0.828836
Atf6b	5514.17	0.0236314	0.0394632	0.598821	0.549293	0.67128558733311	0.173093
Atf7	1803.07	-0.129327	0.0492079	-2.62818	0.00858422	0.0244671974631408	1.61142
Atf7ip	6047.58	-0.0846262	0.0426706	-1.98324	0.0473403	0.101006531049819	0.995651
Atg10	250.346	-0.132698	0.120325	-1.10283	0.270102	0.398179000453062	0.399922
Atg101	1368.54	0.130543	0.0615367	2.12139	0.033889	0.0768834305599341	1.11417
Atg12	2182.35	0.0553067	0.0466756	1.18492	0.236051	0.360618866786484	0.442952
Atg13	1696.6	0.193227	0.0488219	3.95779	7.56458e-05	0.00038122761800641	3.41882
Atg14	978.098	0.153243	0.0826762	1.85353	0.0638058	0.128944632560567	0.889597
Atg16l1	2426.96	0.174167	0.0476562	3.65465	0.000257533	0.00113787580554845	2.94391
Atg16l2	361.004	0.039283	0.122069	0.32181	0.747597	0.83110142773733	0.080346
Atg2a	3042.59	0.109485	0.0572091	1.91376	0.0556509	0.115249054503818	0.938363
Atg2b	5224.46	-0.269609	0.0394737	-6.83009	8.48607e-12	1.55801459904354e-10	9.80743
Atg3	2152.84	0.0579723	0.0433637	1.33689	0.18126	0.295256631423758	0.5298
Atg4a	659.953	0.0746632	0.0781703	0.955135	0.33951	0.473136519864551	0.325014
Atg4b	4310.33	0.0582134	0.0381709	1.52507	0.127241	0.223967455825409	0.649815
Atg4c	495.562	-0.182232	0.087929	-2.07249	0.0382197	0.0847120378026089	1.07205
Atg4d	1830.15	0.111378	0.0530118	2.101	0.035641	0.0801299230844343	1.09621
Atg5	1522.89	0.066266	0.0609671	1.08692	0.277074	0.405897583422144	0.391584
Atg7	1139.04	0.0208844	0.0676081	0.308904	0.757395	0.838568090419481	0.0764617
Atg9a	789.695	0.446449	0.0704472	6.33736	2.33728e-10	3.49193059639614e-09	8.45693
Atg9b	159.601	-0.452285	0.16716	-2.7057	0.00681605	0.0201777988705075	1.69513
Atic	8577.92	0.156462	0.0274365	5.70271	1.17915e-08	1.31432529879603e-07	6.8813
Atl1	596.164	-0.130547	0.081976	-1.59251	0.11127	0.200653091952395	0.697554
Atl2	3664.97	-0.0769939	0.040886	-1.88313	0.0596821	0.122156163416155	0.913085
Atl3	4163.67	0.258171	0.039884	6.47305	9.60466e-11	1.51206096607136e-09	8.82043
Atm	3280.65	-0.163893	0.0605461	-2.70691	0.00679134	0.0201187178617148	1.6964
Atmin	2631.11	0.197285	0.0460395	4.28513	1.8263e-05	0.000107191964921045	3.96984
Atn1	608.296	-0.199455	0.084713	-2.35448	0.0185488	0.0467309550143116	1.3304
Atoh1	15078.6	0.366655	0.0358405	10.2302	1.45255e-24	1.05239713144699e-22	21.9778
Atoh8	52.9451	-0.279527	0.259488	-1.07723	0.28138	0.410909409527861	0.386254
Atox1	1292.16	0.337185	0.0618988	5.44736	5.11217e-08	4.97053382839282e-07	6.3036
Atp10a	542.285	-0.372317	0.103021	-3.61399	0.000301521	0.00130905261370565	2.88304
Atp10d	213.69	-0.10291	0.127126	-0.809515	0.418219	0.550436694207037	0.259293
Atp11a	3312.78	-0.0520893	0.0369685	-1.40902	0.158829	0.26681402316036	0.573791
Atp11b	2169.22	-0.148097	0.0543695	-2.7239	0.00645167	0.0192734937814397	1.71504
Atp11c	2635.06	-0.128039	0.0524236	-2.44238	0.0145907	0.0382686216435557	1.41716
Atp13a1	4916.75	0.101741	0.0353121	2.8812	0.00396169	0.0125973875996029	1.89972
Atp13a2	2458.34	-0.0179786	0.0477058	-0.376864	0.706275	0.800710814845821	0.0965243
Atp13a3	6305.89	-0.161964	0.0341102	-4.74826	2.05178e-06	1.46839060392075e-05	4.83316
Atp1a1	22265.9	0.0510037	0.0269568	1.89206	0.0584836	0.120122691737458	0.920375
Atp1a2	472.456	-0.802718	0.115162	-6.97037	3.16115e-12	6.17386011536063e-11	10.2094
Atp1a3	1082.54	-0.341289	0.0586727	-5.81683	5.99746e-09	6.99149838003924e-08	7.15543
Atp1b1	137.593	-0.00299943	0.16809	-0.0178442	0.985763	0.99113217745501	0.00386842
Atp1b2	1411.48	-0.530294	0.0601245	-8.81994	1.14525e-18	4.39698875519563e-17	16.3568
Atp1b3	4074.9	-0.0970956	0.0370514	-2.62056	0.00877843	0.0249521380528065	1.60289
Atp23	660.751	0.0851243	0.0762989	1.11567	0.264564	0.392261776406327	0.406424
Atp2a2	19657.2	-0.166664	0.029982	-5.55881	2.71626e-08	2.79618808125532e-07	6.55343
Atp2b1	5113.03	-0.353758	0.0468706	-7.54754	4.43556e-14	1.12356407754786e-12	11.9494
Atp2b2	4309.42	0.148673	0.037086	4.00886	6.10137e-05	0.000313346250094559	3.50398
Atp2b3	316.818	-0.299141	0.108419	-2.7591	0.00579599	0.0175245197473343	1.75635
Atp2b4	789.017	0.0329053	0.0771824	0.426331	0.669866	0.772087580046203	0.112333
Atp2c1	3318.52	-0.24875	0.0414157	-6.00617	1.89955e-09	2.40585732909981e-08	7.61873
Atp5a1	48318.4	0.148752	0.0248228	5.99253	2.06599e-09	2.60685933611872e-08	7.58388
Atp5b	66236.4	0.112787	0.0236676	4.76546	1.88425e-06	1.3593260001475e-05	4.86668
Atp5c1	9262.57	0.00222376	0.0397152	0.0559928	0.955348	0.970717667964274	0.0129071
Atp5d	7683.95	0.0196206	0.0340394	0.576408	0.56434	0.683722221891704	0.16512
Atp5e	6206.43	0.148894	0.0943514	1.57807	0.114549	0.205629197569895	0.686915
Atp5g1	6044.7	0.251508	0.0420246	5.98479	2.16665e-09	2.72113181870166e-08	7.56525
Atp5g2	4697.48	0.0283077	0.0442423	0.639833	0.522281	0.646898611568043	0.189164
Atp5g3	9554.51	0.142787	0.0329414	4.33458	1.46041e-05	8.76635827348801e-05	4.05718
Atp5h	8263.16	0.0242385	0.0410975	0.589779	0.555339	0.675977442205486	0.170068
Atp5j	8860.08	0.100471	0.034171	2.94023	0.00327964	0.0106961259746164	1.97077
Atp5j2	7692.96	0.0661589	0.0487725	1.35648	0.174947	0.286914995586571	0.542247
Atp5k	2591.83	0.12461	0.064233	1.93996	0.0523843	0.10982117929821	0.959314
Atp5l	4163.42	0.193622	0.0833062	2.32422	0.0201137	0.04998203580015	1.30119
Atp5md	4314.96	0.27365	0.0942302	2.90406	0.00368357	0.0118189992621974	1.92742
Atp5mpl	2831.33	0.0535776	0.0545229	0.982662	0.325774	0.458498974263965	0.338662
Atp5o	6223.67	0.127275	0.0468373	2.71738	0.00658001	0.0195917300141107	1.70793
Atp5pb	12032.3	0.0847681	0.0375136	2.25966	0.0238422	0.0574874136216351	1.24043
Atp6ap1	3882.41	0.0146842	0.0408847	0.359161	0.719475	0.811319786733063	0.0908079
Atp6ap2	2886.56	-0.0779594	0.0426786	-1.82666	0.0677505	0.13534024028309	0.868573
Atp6v0a1	4193.31	-0.0806089	0.0412853	-1.95248	0.050881	0.107119468172382	0.970132
Atp6v0a2	3558.09	0.248463	0.0406937	6.10568	1.02365e-09	1.36581166707001e-08	7.86461
Atp6v0b	3733.36	0.0952121	0.0486265	1.95803	0.0502266	0.105973598189162	0.974802
Atp6v0c	4838.01	0.215024	0.0349146	6.15858	7.33987e-10	1.0082786778493e-08	7.99642
Atp6v0d1	4818.85	-0.0310724	0.0334382	-0.929247	0.352761	0.486024875354028	0.313342
Atp6v0e	3174.86	0.117946	0.0474375	2.48635	0.012906	0.0345837723092159	1.46113
Atp6v0e2	4883.25	0.145717	0.0368504	3.9543	7.67606e-05	0.000386412383345464	3.41295
Atp6v1a	5736.65	-0.0986958	0.033965	-2.90581	0.00366308	0.0117728892945299	1.92912
Atp6v1b2	6389.57	-3.83819e-05	0.0335671	-0.00114344	0.999088	0.999161813409161	0.000364172
Atp6v1c1	3196.35	-0.00306517	0.0394179	-0.0777608	0.938018	0.959084589420091	0.0181431
Atp6v1d	3497.08	0.0849218	0.0362271	2.34415	0.0190703	0.0477413106451618	1.32111
Atp6v1e1	4953.72	0.0864798	0.0386272	2.23883	0.025167	0.06002665051774	1.22166
Atp6v1f	3051.16	0.0930888	0.0550814	1.69002	0.0910237	0.171269862230233	0.766319
Atp6v1g1	5440.7	0.0694826	0.0456749	1.52124	0.128199	0.225331234422491	0.647179
Atp6v1g2	321.914	0.082799	0.109109	0.758867	0.447932	0.579661357980252	0.236826
Atp6v1h	3701.7	0.154203	0.0482359	3.19685	0.00138936	0.00501808813851452	2.29946
Atp7a	959.528	-0.341185	0.0695686	-4.9043	9.37623e-07	7.220233101858e-06	5.14145
Atp7b	744.212	-0.503065	0.0832856	-6.04024	1.53887e-09	1.97315330118091e-08	7.70484
Atp8a1	1308.05	-0.469586	0.0600563	-7.81909	5.3205e-15	1.49372958421035e-13	12.8257
Atp8a2	45.1686	-0.0467427	0.298792	-0.156439	0.875687	0.920280481555494	0.0360798
Atp8b2	2285.84	0.0811037	0.047082	1.7226	0.08496	0.161740838260761	0.79118
Atp8b4	125.947	-0.293347	0.182168	-1.6103	0.107331	0.195089992346048	0.709765
Atp9a	477.614	0.261439	0.105728	2.47275	0.0134077	0.035707907205016	1.44724
Atp9b	2861.62	0.146095	0.0424976	3.43774	0.000586597	0.00235477655830891	2.62805
Atpaf1	968.68	0.228986	0.0775697	2.95201	0.00315714	0.0103316323580319	1.98583
Atpaf2	1305.17	0.190344	0.0590941	3.22103	0.00127729	0.0046634300016592	2.33129
Atpif1	5174.23	-0.0347521	0.0507698	-0.684504	0.493657	0.621905239036599	0.206276
Atpsckmt	813.735	0.0346815	0.070406	0.492592	0.622301	0.733694226218625	0.134485
Atr	1988.45	-0.157617	0.0530219	-2.97267	0.00295219	0.00972944559993665	2.01191
Atraid	1215.8	-0.0168468	0.0690867	-0.24385	0.807347	0.873529404245958	0.0587225
Atrip	1471.25	0.0201534	0.0661028	0.304879	0.760458	0.840143633953957	0.0756465
Atrn	2719.96	0.0949176	0.0456192	2.08065	0.0374657	0.0834526196444751	1.07856
Atrnl1	2010.8	-0.238666	0.0485715	-4.9137	8.93719e-07	6.92169903964572e-06	5.15979
Atrx	10612	-0.162162	0.043547	-3.72383	0.000196224	0.00089004171184412	3.05059
Atxn1	148.682	0.190901	0.161275	1.1837	0.236533	0.361110585654204	0.44236
Atxn10	8454.89	0.12304	0.02869	4.2886	1.79803e-05	0.000105624713072076	3.97623
Atxn1l	3017.85	0.0860423	0.0525499	1.63734	0.101559	0.186714157190167	0.728823
Atxn2	3586.99	-0.271221	0.0399131	-6.79529	1.08094e-11	1.9552710994149e-10	9.70879
Atxn2l	14183.7	-0.0847934	0.0365093	-2.32252	0.0202051	0.0501535377564036	1.2997
Atxn3	2709.81	-0.126647	0.0460721	-2.74888	0.00597992	0.0180280402057113	1.74405
Atxn7	966.215	0.150885	0.0629484	2.39696	0.0165318	0.0425076574098699	1.37153
Atxn7l1	672.844	-0.22554	0.0791435	-2.84976	0.00437527	0.0137182806273623	1.8627
Atxn7l2	2227.35	0.0270074	0.0535168	0.504653	0.613802	0.726732988752621	0.138625
Atxn7l3	5114.94	-0.111569	0.0384351	-2.9028	0.00369847	0.011858329042287	1.92598
Atxn7l3b	11888.1	-0.0281366	0.0282057	-0.997548	0.318498	0.451105202965307	0.345722
AU020206	1137.51	-0.0418685	0.0636596	-0.657693	0.510736	0.636812829458775	0.195988
AU021063	43.5596	-0.183058	0.301407	-0.607347	0.543621	0.665814327076384	0.176647
AU022252	1287.8	0.0991555	0.0631509	1.57014	0.116384	0.208126529115888	0.681673
AU040320	2187.31	-0.33414	0.0477309	-7.00051	2.55035e-12	5.04678128905853e-11	10.297
AU041133	104.716	0.520405	0.192548	2.70273	0.00687729	0.0203420432127847	1.69161
Auh	700.711	-0.00668903	0.0770058	-0.0868639	0.93078	0.955016520449964	0.0199891
Aunip	1045.08	0.224557	0.0609789	3.68254	0.000230924	0.00103180937995863	2.9864
Aup1	4285.64	-0.0116861	0.0361141	-0.323587	0.746251	0.830152932335032	0.0808419
Aurka	5350.3	0.0877067	0.0355307	2.46847	0.0135691	0.0360949895063241	1.44255
Aurkaip1	2771.36	-0.0751245	0.0501447	-1.49815	0.134094	0.23334768895869	0.631996
Aurkb	6500.45	-0.128816	0.0343179	-3.7536	0.000174314	0.000803647096311509	3.09493
Auts2	3794.12	0.396048	0.0372736	10.6254	2.26946e-26	1.89774825330648e-24	23.7218
AV039307	21.6679	0.284781	0.417378	0.68231	0.495043	NA	#VALUE!
AV099323	69.5988	0.289672	0.236585	1.22439	0.220806	0.342966939977352	0.464748
AV356131	72.4427	-0.0428733	0.242999	-0.176434	0.859953	0.909826307870352	0.0410415
Aven	832.567	0.181314	0.0669887	2.70664	0.00679678	0.020130410399931	1.69615
Avl9	3551.45	0.12698	0.0399277	3.18026	0.00147144	0.00527231596541154	2.278
Avpi1	348.826	-0.0565538	0.120224	-0.470404	0.638066	0.746858582834426	0.126762
AW011738	142.403	-0.106737	0.160688	-0.664252	0.506529	0.633325684070681	0.198373
AW146154	276.914	-0.104038	0.115218	-0.902963	0.366546	0.499855361907264	0.301156
AW209491	1232.93	0.218991	0.0686321	3.1908	0.00141878	0.0051053338216529	2.29198
AW549877	3343.29	-0.242875	0.0473846	-5.12561	2.9657e-07	2.51832054506259e-06	5.59889
AW554918	655.76	-0.31583	0.0840301	-3.75853	0.000170913	0.000789585030952705	3.1026
Axin1	5773.66	0.0554839	0.0418606	1.32544	0.185024	0.299937262274968	0.52297
Axin2	960.541	-0.169517	0.0766304	-2.21214	0.0269567	0.0634751939836813	1.1974
Axl	35.7531	-0.788842	0.354872	-2.2229	0.0262229	0.0620617042007434	1.20718
Azi2	2978.49	-0.0628167	0.0512848	-1.22486	0.220628	0.342808416000486	0.464949
Azin1	11319.8	0.136649	0.0282511	4.83696	1.31841e-06	9.8268132091106e-06	5.00759
Azin2	254.668	-0.26066	0.146007	-1.78525	0.0742202	0.145482449152838	0.837189
B020014A21Rik	22.0882	-0.309857	0.385765	-0.803229	0.421843	NA	#VALUE!
B130034C11Rik	171.181	-0.192384	0.163434	-1.17713	0.239144	0.364085783004092	0.438796
B130055M24Rik	255.151	0.0161672	0.122394	0.132092	0.894912	0.932413153638945	0.0303916
B230206L02Rik	40.3271	-0.559797	0.304416	-1.83892	0.0659263	0.132462085699459	0.877908
B230216N24Rik	37.4595	0.389881	0.390589	0.998187	0.318188	0.450789320314205	0.346026
B230217C12Rik	422.379	-0.163813	0.120728	-1.35688	0.174819	0.286810372661299	0.542405
B230217O12Rik	61.2113	0.610789	0.235776	2.59054	0.00958245	0.0268300541026395	1.57138
B230219D22Rik	8074.39	-0.0280193	0.0306251	-0.914914	0.360237	0.493399008224435	0.306802
B230303O12Rik	26.3084	0.109427	0.390242	0.280409	0.779164	0.853867641727062	0.0686094
B230307C23Rik	385.364	0.187386	0.0933894	2.0065	0.0448025	0.0966167293444055	1.01495
B230311B06Rik	140.411	-0.634218	0.179176	-3.53964	0.000400676	0.00167991299521487	2.77471
B230334C09Rik	675.553	0.0218266	0.0981132	0.222464	0.823953	0.883762294896033	0.0536645
B230354K17Rik	2147.44	-0.00623061	0.0487064	-0.127922	0.898211	0.934386022191475	0.0294737
B230369F24Rik	175.245	0.472891	0.160914	2.93878	0.00329507	0.0107360691938053	1.96915
B230377A18Rik	97.2216	0.56324	0.209506	2.68842	0.00717909	0.021091227380719	1.6759
B2m	3577.49	-0.181829	0.0420103	-4.32821	1.50329e-05	8.99973297084611e-05	4.04577
B330016D10Rik	191.91	-0.176266	0.147065	-1.19856	0.230701	0.354586813385414	0.450277
B3galnt1	1141.13	0.0621678	0.0723885	0.858807	0.390447	0.523340009943671	0.281216
B3galnt2	2235.45	-0.111189	0.0428005	-2.59785	0.0093809	0.0263643373081231	1.57898
B3galt1	593.592	-0.186722	0.0880042	-2.12173	0.0338601	0.0768308233247145	1.11446
B3galt2	23.5722	0.459528	0.451657	1.01743	0.308949	NA	#VALUE!
B3galt4	25.6115	0.472992	0.430764	1.09803	0.272191	0.400703579164903	0.397177
B3galt5	428.047	-0.148617	0.102485	-1.45013	0.147023	0.251017241524943	0.600296
B3galt6	1361.12	0.0151474	0.0599538	0.252651	0.800538	0.868882841790313	0.0610388
B3gat1	3582.23	-0.192715	0.0400086	-4.81685	1.45843e-06	1.07632860360011e-05	4.96806
B3gat3	1283.88	-0.0656295	0.0635236	-1.03315	0.301533	0.433158820407533	0.363353
B3glct	862.92	-0.321553	0.0705168	-4.55994	5.11671e-06	3.38335658230705e-05	4.47065
B3gnt4	36.1201	-0.235774	0.348118	-0.677281	0.498227	0.626141269931354	0.203328
B3gnt5	135.873	0.342297	0.182319	1.87747	0.0604538	0.123398179986913	0.908691
B3gnt9	38.5918	0.483109	0.329877	1.46451	0.143054	0.245579409237631	0.609808
B3gntl1	463.444	-0.0100644	0.0961521	-0.104672	0.916636	0.945906263756712	0.0241519
B430319G15Rik	187.49	-0.00430234	0.142957	-0.0300954	0.975991	0.984445868467125	0.00680816
B4galnt1	637.229	0.235905	0.0845821	2.78907	0.00528603	0.0161712976807055	1.79126
B4galnt4	3837.89	-0.0894832	0.0368366	-2.42919	0.0151324	0.0394438062721648	1.40402
B4galt1	2014.67	-0.0543011	0.0552807	-0.982281	0.325961	0.458619251366171	0.338548
B4galt2	865.854	-0.218698	0.0835584	-2.61731	0.00886263	0.025159628865673	1.5993
B4galt3	3387.1	-0.0866834	0.037385	-2.31867	0.020413	0.0505950100265703	1.29589
B4galt4	563.009	-0.33511	0.0972609	-3.44547	0.000570058	0.0022979643654986	2.63866
B4galt5	1652.46	0.136357	0.0554685	2.45827	0.0139607	0.0368818628123052	1.43319
B4galt6	1856.27	-0.149689	0.051928	-2.88263	0.00394373	0.0125461964257781	1.90149
B4galt7	946.788	0.176705	0.069181	2.55425	0.0106418	0.0294112068706553	1.53149
B4gat1	21.6414	0.132362	0.413906	0.319787	0.74913	NA	#VALUE!
B630019K06Rik	440.728	-0.0496433	0.107518	-0.461721	0.644281	0.751782450577716	0.123908
B930059L03Rik	45.708	0.159092	0.326274	0.487604	0.625831	0.736438381680074	0.132864
B930095G15Rik	460.901	-0.272801	0.0992604	-2.74833	0.00598991	0.0180500990611545	1.74352
B9d1	623.807	0.385468	0.0912981	4.22208	2.42056e-05	0.000137460721293606	3.86182
B9d2	737.127	0.45317	0.0959765	4.72167	2.33911e-06	1.66079578850237e-05	4.77968
Babam1	4460.12	0.132096	0.039184	3.37116	0.00074851	0.0029169821243029	2.53507
Babam2	1248.3	-0.367426	0.0611301	-6.01057	1.84874e-09	2.34371361912967e-08	7.6301
Bace1	1398.1	-0.0166703	0.0565387	-0.294848	0.76811	0.845903723323445	0.0726791
Bace2	46.1334	0.240738	0.278149	0.865499	0.386765	0.519593460603558	0.284336
Bach1	3165.43	0.251442	0.0414862	6.06088	1.35383e-09	1.76102206023228e-08	7.75424
Bach2	909.187	-0.299279	0.0626191	-4.77935	1.7586e-06	1.27482112183542e-05	4.89455
Bad	1308	0.171069	0.0563905	3.03364	0.00241621	0.00815446853306358	2.0886
Bag1	7064.67	0.205858	0.0337717	6.09557	1.09051e-09	1.44927823943855e-08	7.83885
Bag2	2330.73	-0.0365078	0.0514123	-0.710099	0.477643	0.607581410358832	0.216396
Bag3	58.9086	0.273226	0.2582	1.0582	0.289966	0.420305775001528	0.376435
Bag4	3291.33	-0.0719286	0.0404775	-1.777	0.0755676	0.147565450741634	0.831015
Bag5	2593.65	0.248009	0.0444286	5.58219	2.37507e-08	2.47425496329253e-07	6.60656
Bag6	20829.4	0.0482384	0.0263899	1.82791	0.0675627	0.135124444634937	0.869266
Bahcc1	13796	-0.058442	0.0426699	-1.36963	0.170802	0.281800426002973	0.550058
Bahd1	1931.79	0.0944413	0.0542672	1.7403	0.0818062	0.156727395241519	0.804855
Baiap2	3213.77	0.196107	0.0457947	4.28229	1.84976e-05	0.000108332741732333	3.96524
Baiap3	32.5746	-0.180003	0.340623	-0.528451	0.597186	0.71224718786582	0.147369
Bak1	2178.62	-0.189051	0.0455902	-4.14676	3.37219e-05	0.000184955763859213	3.73293
Bambi	230.901	0.221096	0.136696	1.61743	0.105786	0.192906361847555	0.714653
Banf1	8623.96	0.0351986	0.0319621	1.10126	0.270784	0.398850880613906	0.399189
Banp	1479.48	-0.41069	0.0688025	-5.96911	2.38553e-09	2.9683641720275e-08	7.52748
Bap1	7674.77	0.0175832	0.0321437	0.547019	0.584366	0.701316266123131	0.154086
Bard1	2015.47	0.125704	0.046596	2.69774	0.00698118	0.0205950847874584	1.68624
Barhl1	10384.2	-0.210788	0.0284616	-7.40607	1.301e-13	3.13636569732283e-12	11.5036
Barhl2	469.013	-0.0260228	0.116518	-0.223338	0.823272	0.883313506914223	0.0538851
Basp1	18451.7	0.0509387	0.0392565	1.29759	0.194429	0.311586412814687	0.506421
Batf3	61.9451	0.543205	0.239187	2.27105	0.0231441	0.0562167465830546	1.25013
Bax	1891.01	0.0652479	0.0474065	1.37635	0.168714	0.27924206323787	0.554019
Baz1a	5868.91	-0.269781	0.0439227	-6.14218	8.13955e-10	1.10908617533787e-08	7.95503
Baz1b	19563.1	-0.0708252	0.0306709	-2.3092	0.0209324	0.0516777098194889	1.2867
Baz2a	5541.92	-0.151655	0.0393379	-3.85519	0.000115639	0.000557152306170736	3.25403
Baz2b	3168	-0.0122734	0.0466959	-0.262836	0.792677	0.86335314627685	0.0638115
Bbc3	427.818	-0.22357	0.105087	-2.12747	0.0333812	0.0758720608764756	1.11992
Bbip1	1368.06	0.00119669	0.0575152	0.0208065	0.9834	0.989494396845316	0.00458666
Bbln	740.997	0.49557	0.0934973	5.30037	1.15571e-07	1.05732088159841e-06	5.97579
Bbof1	124.845	-0.232493	0.184652	-1.25909	0.207999	0.328219253803601	0.483836
Bbs1	895.967	0.159673	0.0770181	2.07319	0.0381544	0.0846090629088586	1.07258
Bbs10	407.022	-0.162567	0.101757	-1.59761	0.11013	0.19901726369105	0.701109
Bbs12	427.536	-0.0219647	0.0958318	-0.2292	0.818713	0.88078510488881	0.05513
Bbs2	653.468	-0.113408	0.0763668	-1.48505	0.137532	0.237642960601602	0.624075
Bbs4	734.351	0.0621304	0.0728877	0.852412	0.393985	0.526459629676542	0.278635
Bbs5	149.739	0.0218898	0.157765	0.138749	0.889648	0.929371952111762	0.0318104
Bbs7	744.806	-0.245054	0.0800234	-3.06228	0.00219658	0.00750724280589114	2.12452
Bbs9	471.956	-0.149375	0.0890205	-1.67799	0.0933498	0.174841121019055	0.757356
Bbx	2023.51	-0.361586	0.0500292	-7.2275	4.91974e-13	1.07696149927073e-11	10.9678
BC002059	591.173	0.183279	0.0981397	1.86753	0.0618271	0.125687405440058	0.900708
BC003965	1755.6	-0.0181111	0.052093	-0.347668	0.72809	0.816827749520213	0.0878695
BC004004	1816.35	0.170913	0.0495733	3.44767	0.000565441	0.00228345178015534	2.64141
BC005537	8732.85	0.200834	0.0306379	6.55507	5.56145e-11	9.06240434599643e-10	9.04276
BC005624	1978.77	0.118526	0.0523469	2.26424	0.0235597	0.0569897436899499	1.2442
BC006965	38.287	-0.566309	0.318448	-1.77834	0.0753475	0.147285052584341	0.831841
BC022960	78.9991	-0.223096	0.20916	-1.06663	0.28614	0.416058237249408	0.380846
BC024063	447.557	0.087031	0.103018	0.844814	0.398214	0.530795045355375	0.275073
BC024978	446.965	0.00211677	0.0917893	0.0230612	0.981601	0.98820120468902	0.00515462
BC025920	486.355	-0.303563	0.10554	-2.87629	0.00402374	0.0127615646915451	1.8941
BC028528	104.723	-0.982563	0.208655	-4.70903	2.48897e-06	1.74968018559448e-05	4.75704
BC029722	571.744	-0.301128	0.0873582	-3.44705	0.000566754	0.00228764654252544	2.64061
BC030343	55.9219	0.259697	0.262695	0.988586	0.322866	0.45535743567813	0.341648
BC031181	2771.53	0.235607	0.0480611	4.90224	9.47483e-07	7.28367131030531e-06	5.13765
BC034090	2354.2	-0.0433361	0.0472688	-0.916802	0.359247	0.49254316629531	0.307556
BC037032	93.3033	0.137136	0.195564	0.701232	0.483158	0.61263084182025	0.212801
BC037039	59.8582	-0.179735	0.2555	-0.703465	0.481766	0.611325750061621	0.213727
BC037704	68.8214	0.498127	0.216151	2.30453	0.0211928	0.0522110114135124	1.28224
BC039966	52.8573	0.478586	0.33079	1.4468	0.147953	0.252103760640751	0.598421
BC046251	31.3214	-0.0342398	0.395797	-0.0865084	0.931062	0.955160996705663	0.0199234
BC048403	332.838	0.287031	0.107739	2.66413	0.00771884	0.0223600648201686	1.65053
BC048644	122.876	0.818938	0.171996	4.76138	1.92274e-06	1.38486435456333e-05	4.85859
BC049715	58.2967	0.220725	0.256595	0.86021	0.389673	0.522511092406944	0.281904
BC051226	209.905	-0.129793	0.140875	-0.921333	0.356876	0.489841819638617	0.309944
BC055324	3054.81	-0.0936811	0.0405529	-2.3101	0.0208829	0.0515839734187981	1.28749
BC055402	65.6918	-0.0887477	0.258246	-0.343656	0.731105	0.81932403430718	0.0865443
BC065397	164.855	-0.118698	0.146543	-0.809992	0.417945	0.550129078563039	0.259535
Bc1	719.796	-0.224044	0.213829	-1.04777	0.294743	0.425673488451701	0.370923
BC106179	46.2493	-0.188439	0.318197	-0.592209	0.55371	0.674665627177542	0.170911
Bcam	46.4631	-0.0358464	0.356069	-0.100673	0.91981	0.947615356484152	0.0233679
Bcan	12215	-0.814482	0.0404892	-20.116	5.34215e-90	8.99884939492404e-87	86.0458
Bcap29	1835.63	0.0526185	0.0528825	0.995009	0.319732	0.45207305646255	0.344791
Bcap31	3760.83	-0.0453065	0.0387726	-1.16852	0.242597	0.367950759722149	0.43421
Bcar1	8024.77	0.3417	0.0392903	8.69678	3.41422e-18	1.2605503210995e-16	15.8994
Bcar3	1194.25	0.355522	0.0764055	4.65309	3.26996e-06	2.250561260278e-05	4.64771
Bcas1	4117.85	-0.259686	0.0388744	-6.68012	2.38751e-11	4.12488165111566e-10	9.38459
Bcas1os1	24.0813	0.578887	0.462907	1.25055	0.2111	NA	#VALUE!
Bcas2	5131.64	-0.0811631	0.0346532	-2.34215	0.019173	0.0479537522876289	1.31918
Bcas3	1103.81	0.024216	0.0632945	0.382592	0.702022	0.797402687300758	0.0983223
Bcat1	7132.59	0.0490907	0.0345548	1.42066	0.155415	0.262320698220157	0.581167
Bcat2	669.57	0.0313296	0.0743497	0.421382	0.673476	0.775507269330663	0.110414
Bccip	4340.9	0.0537553	0.0372011	1.44499	0.14846	0.252862546037434	0.597115
Bcdin3d	726.786	-0.144507	0.0945833	-1.52783	0.126554	0.223021564283202	0.651653
Bche	104.986	-0.531012	0.205046	-2.58972	0.00960539	0.0268775486287945	1.57061
Bckdha	2213.11	0.24958	0.0477137	5.23079	1.68791e-07	1.49843841614602e-06	5.82436
Bckdhb	1027.57	0.0143785	0.0721208	0.199368	0.841975	0.896457116800667	0.0474705
Bckdk	2307.87	-0.0317129	0.0499424	-0.634989	0.525435	0.649373258296498	0.187506
Bcl10	1533.53	0.122589	0.0656221	1.86811	0.0617473	0.125638840662381	0.900876
Bcl11a	2156.03	-0.204439	0.0454863	-4.49453	6.9724e-06	4.4764220686283e-05	4.34907
Bcl11b	2864.41	0.127079	0.0483633	2.62759	0.00859909	0.0244992362233003	1.61085
Bcl2	1998.85	-0.544056	0.0537385	-10.1242	4.31709e-24	2.92347144152757e-22	21.5341
Bcl2l1	4770.72	0.190611	0.0398057	4.78854	1.67997e-06	1.22308500560754e-05	4.91254
Bcl2l11	1722.48	0.606992	0.0559332	10.8521	1.94914e-27	1.73951429221335e-25	24.7596
Bcl2l12	788.594	-0.0926617	0.0733675	-1.26298	0.206596	0.326425758801522	0.486216
Bcl2l13	9638.26	-0.074493	0.0266928	-2.79075	0.00525859	0.0161019740151165	1.79312
Bcl2l2	1620.76	-0.299758	0.0556083	-5.39053	7.02521e-08	6.68113736029674e-07	6.17515
Bcl6	340.471	-0.10482	0.109732	-0.95524	0.339457	0.473111606747609	0.325036
Bcl6b	633.884	-0.613259	0.0888004	-6.90604	4.98386e-12	9.43292888889619e-11	10.0254
Bcl7a	6676.2	-0.0288459	0.0329541	-0.875335	0.381392	0.514169156319808	0.288894
Bcl7b	1331.51	0.290724	0.0628216	4.62777	3.69627e-06	2.51697593826602e-05	4.59912
Bcl7c	4344.71	0.030051	0.042151	0.712936	0.475885	0.606031658805547	0.217505
Bcl9	2693.67	-0.0674067	0.04282	-1.57419	0.115444	0.206961456312666	0.684111
Bcl9l	3376.93	0.0404047	0.0396004	1.02031	0.307582	0.43913285512105	0.357404
Bclaf1	13370.7	0.138941	0.0399533	3.4776	0.000505926	0.00206561913517622	2.68495
Bclaf3	1317.07	-0.00908506	0.0588722	-0.154318	0.877359	0.921175386479387	0.0356577
Bco2	31.4799	-0.226077	0.338145	-0.668579	0.503764	0.630808379704264	0.200103
Bcor	804.007	-0.0503051	0.0794136	-0.633457	0.526435	0.650310489269606	0.186879
Bcorl1	1296.95	-0.110599	0.0554823	-1.99342	0.0462158	0.0990779948868356	1.00402
Bcr	4473.43	-0.383201	0.0402226	-9.52702	1.61865e-21	8.65594867143788e-20	19.0627
Bcs1l	772.752	0.0139539	0.0821932	0.169769	0.865192	0.91341187091819	0.0393333
Bdh1	1203.73	-0.0143736	0.0597211	-0.240679	0.809804	0.875274232645795	0.0578559
Bdh2	235.616	0.173314	0.140348	1.23488	0.216873	0.338741740876729	0.470131
Bdkrb1	132.787	0.147248	0.195024	0.755028	0.450232	0.581997831779531	0.235079
Bdkrb2	57.7791	-0.19989	0.288865	-0.691985	0.488946	0.617645534349972	0.209261
Bdp1	3294.18	-0.000141156	0.0516703	-0.00273186	0.99782	0.998264755634739	0.000754262
Becn1	6101.3	0.0455204	0.0335308	1.35757	0.1746	0.286555932916393	0.542791
Begain	1445.23	-0.121858	0.0542223	-2.24738	0.0246158	0.059004407850267	1.22912
Bend3	3243.68	0.251948	0.0406886	6.1921	5.93677e-10	8.29915487056391e-09	8.08097
Bend4	1167.3	0.196376	0.0604427	3.24897	0.00115824	0.00427747546449667	2.36881
Bend6	304.709	-0.434822	0.107751	-4.03543	5.45032e-05	0.000283803953697061	3.54698
Bend7	64.2997	0.414892	0.298317	1.39077	0.164294	0.273573612446837	0.562926
Bet1	1256.01	-0.0244083	0.0674946	-0.361633	0.717627	0.809808686328265	0.0916176
Bet1l	461.926	0.203379	0.088169	2.30669	0.0210719	0.0519415302378931	1.28449
Bex2	1807.71	0.494366	0.0526811	9.38412	6.34445e-21	3.1783552075821e-19	18.4978
Bex3	4366.8	0.118413	0.0395161	2.99658	0.00273023	0.00908457331055032	2.0417
Bex4	209.842	0.552416	0.154956	3.56499	0.000363874	0.00154248744188341	2.81178
Bfar	1861.36	0.020775	0.0580059	0.358154	0.720228	0.811928879681401	0.090482
Bgn	2523.32	-0.520639	0.0556175	-9.36107	7.89349e-21	3.88221185770674e-19	18.4109
Bhlhb9	3800.31	0.161275	0.0403876	3.99317	6.51956e-05	0.000333046214285838	3.4775
Bhlhe22	1164.63	0.0437187	0.0710399	0.61541	0.538284	0.660527285723348	0.180109
Bhlhe40	810.698	-0.723929	0.0860215	-8.41568	3.90633e-17	1.3226553442552e-15	14.8786
Bhlhe41	1915.44	0.170839	0.0497632	3.43304	0.000596844	0.00239376968871477	2.62092
Bicc1	70.8789	-0.407704	0.258068	-1.57983	0.114145	0.205041365950434	0.688159
Bicd1	1535.21	-0.1739	0.0565309	-3.07619	0.00209666	0.00720227990445639	2.14253
Bicd2	3530.05	-0.0701715	0.0400183	-1.75349	0.0795182	0.153412716386179	0.814139
Bicdl1	542.067	0.331402	0.0885975	3.74053	0.000183631	0.000839990733321443	3.07573
Bicra	1087.14	0.115462	0.059762	1.93204	0.0533552	0.111423263708177	0.953024
Bicral	1350.06	-0.195931	0.0553371	-3.54069	0.000399082	0.00167487527482829	2.77602
Bid	962.692	0.0911594	0.0692827	1.31576	0.188255	0.304369668513703	0.516599
Bik	34.0245	0.0767307	0.336071	0.228317	0.8194	0.880960020442123	0.0550438
Bin1	4685.84	0.0841429	0.0396074	2.12442	0.0336347	0.0763838394042637	1.117
Bin3	644.579	0.253381	0.0784824	3.22851	0.00124437	0.00456426778088672	2.34063
Birc2	1503.93	-0.0714883	0.0633687	-1.12813	0.259263	0.386571682162979	0.41277
Birc5	4424.77	-0.127564	0.0435156	-2.93144	0.00337389	0.0109606408489547	1.96016
Birc6	9232.99	0.0163393	0.0931183	0.175468	0.860712	0.910102549956971	0.0409097
Birc7	32.6699	0.811283	0.386277	2.10026	0.0357058	0.0802488273579615	1.09556
Bivm	1956.17	-0.0690591	0.0534007	-1.29322	0.195934	0.313587304307378	0.503642
Blcap	1708.44	0.236981	0.0558391	4.24399	2.19578e-05	0.000126292593005587	3.89862
Blm	2758.41	-0.0555661	0.0497675	-1.11651	0.264202	0.391854257712509	0.406875
Blmh	8998.74	0.0264331	0.0281923	0.937597	0.348451	0.481613424141801	0.317301
Bloc1s1	132.843	-0.191844	0.166232	-1.15407	0.248471	0.374289931298665	0.426792
Bloc1s2	1533.01	0.192128	0.0596884	3.21885	0.00128708	0.00469662220173963	2.32821
Bloc1s3	531.66	-0.243155	0.100003	-2.43148	0.0150375	0.0392418561424275	1.40625
Bloc1s4	959.21	0.149818	0.0859089	1.74391	0.0811745	0.155827270744948	0.807357
Bloc1s5	1295.22	-0.174547	0.0626821	-2.78464	0.00535875	0.016364052363771	1.78611
Bloc1s6	1245.44	0.0554704	0.0617096	0.898895	0.368709	0.501738832485759	0.299522
Blvra	955.609	0.0638403	0.0675546	0.945018	0.34465	0.477780248849916	0.320772
Blvrb	742.848	0.264191	0.081002	3.26154	0.00110809	0.00411140763163389	2.38601
Blzf1	1708.19	0.00287151	0.0578228	0.0496606	0.960393	0.974567327404369	0.0111882
Bmerb1	51.5223	0.0354057	0.278675	0.12705	0.898901	0.934618177323271	0.0293658
Bmf	727.706	0.146692	0.0804788	1.82274	0.0683432	0.136181119934958	0.865883
Bmi1	8828.09	0.0399817	0.033966	1.17711	0.239153	0.364085783004092	0.438796
Bmp1	2620.69	-0.118024	0.0484029	-2.43836	0.0147541	0.0385845277896331	1.41359
Bmp2k	700.23	0.0553332	0.0790451	0.700021	0.483914	0.61324339535344	0.212367
Bmp3	58.8564	0.529792	0.245005	2.16237	0.0305896	0.0705142154861189	1.15172
Bmper	151.431	-0.219369	0.171307	-1.28056	0.200348	0.319211232083303	0.495922
Bmpr1a	6240.56	-0.203249	0.0347206	-5.85383	4.80373e-09	5.67353529140184e-08	7.24615
Bmpr1b	177.829	-0.264332	0.144377	-1.83084	0.0671242	0.134407967184723	0.871575
Bmpr2	4512.29	-0.163286	0.0361431	-4.51777	6.24943e-06	4.06062288561e-05	4.39141
Bms1	8616.37	-0.101837	0.0344268	-2.95806	0.00309578	0.0101381984634815	1.99404
Bmt2	2537.42	-0.076511	0.0441409	-1.73333	0.0830364	0.158723159086059	0.79936
Bmyc	390.813	0.229109	0.0994519	2.30372	0.0212384	0.0523138287040509	1.28138
Bnip1	762.629	0.151666	0.0742972	2.04135	0.0412165	0.0901951623298542	1.04482
Bnip2	4404.18	-0.0196591	0.0367812	-0.534488	0.593004	0.708701808808624	0.149536
Bnip3	1065.38	-1.26081	0.200562	-6.28637	3.24971e-10	4.74979238866324e-09	8.32333
Bnip3l	6391.86	-0.36899	0.0459306	-8.03363	9.46273e-16	2.87854855182346e-14	13.5408
Bnip5	157.967	-0.328691	0.162615	-2.02128	0.0432503	0.0937345639156063	1.0281
Boc	13515.5	0.0307353	0.0287079	1.07062	0.284339	0.414181299525756	0.38281
Bod1	4181.15	0.108239	0.0421241	2.56953	0.0101837	0.0282960664196293	1.54827
Bod1l	3798.32	-0.0927359	0.0488167	-1.89968	0.0574756	0.118376982992767	0.926733
Bok	5575.67	0.347273	0.0479429	7.24348	4.37324e-13	9.6454539775653e-12	11.0157
Bola1	1193.24	-0.0398553	0.062198	-0.640782	0.521664	0.646313210123845	0.189557
Bola2	1948.37	0.151466	0.0674999	2.24395	0.0248355	0.059404225244157	1.22618
Bola3	922.059	0.205217	0.0763609	2.68747	0.0071996	0.0211422495890205	1.67485
Bop1	5639.36	0.235988	0.0426043	5.53907	3.04079e-08	3.09265274994758e-07	6.50967
Bora	2079.51	-0.227457	0.0466103	-4.87998	1.06099e-06	8.07331607599266e-06	5.09295
Borcs5	613.355	0.223494	0.0773559	2.88917	0.00386266	0.0123144548497834	1.90958
Borcs6	578.578	0.175991	0.0948747	1.85498	0.0635991	0.12864932519406	0.890592
Borcs7	406.646	0.391158	0.0986876	3.9636	7.38292e-05	0.000373329227583768	3.42791
Borcs8	567.116	-0.03111	0.0827131	-0.376119	0.706828	0.801044263622882	0.0963435
Bpgm	1850.2	0.0600191	0.0500967	1.19806	0.230892	0.35478881734137	0.45003
Bphl	681.793	-0.312007	0.0798622	-3.90682	9.35179e-05	0.000461967271111372	3.33539
Bpnt1	2353.81	-0.0551376	0.0537359	-1.02608	0.304852	0.436437651596182	0.360078
Bpnt2	7175.89	0.0699798	0.0332511	2.10459	0.0353272	0.0795303559532899	1.09947
Bptf	8829.58	-0.101965	0.0444991	-2.29139	0.021941	0.0537496011643596	1.26962
Braf	3745.57	-0.0280133	0.0396653	-0.706241	0.480038	0.609688271939872	0.214892
Brap	2646.71	0.067447	0.0422188	1.59756	0.110142	0.19901726369105	0.701109
Brat1	1644.44	-0.0233402	0.0543207	-0.429675	0.667432	0.77013788576918	0.113432
Brca1	5412.39	-0.123405	0.0375079	-3.29011	0.00100148	0.00376562479273549	2.42416
Brca2	2580.43	-0.16495	0.0523078	-3.15345	0.00161355	0.00572365538204617	2.24233
Brcc3	1852.45	-0.0249618	0.0505574	-0.493733	0.621495	0.733000739048306	0.134896
Brd1	5532.62	0.0347354	0.0385355	0.901389	0.367382	0.500589951001047	0.300518
Brd2	20125.4	0.233569	0.0283661	8.23409	1.80924e-16	5.84685094129874e-15	14.2331
Brd3	9803.5	-0.0169224	0.0375624	-0.450516	0.652339	0.757906904750494	0.120384
Brd3os	270.493	0.238008	0.131018	1.81661	0.0692767	0.137634141531494	0.861274
Brd4	7397.19	-0.0853588	0.0362756	-2.35306	0.0186196	0.0468742248026105	1.32907
Brd7	6968.6	-0.0570035	0.031615	-1.80305	0.0713796	0.141167006544872	0.850267
Brd8	7172.85	-0.00672286	0.0422808	-0.159005	0.873665	0.918728701022914	0.0368127
Brd8dc	33.8998	0.154202	0.373672	0.412666	0.679851	0.780381397576681	0.107693
Brd9	2944.13	0.0866471	0.0488791	1.77268	0.0762813	0.14861446577961	0.827939
Brdt	135.509	0.0533905	0.174894	0.305274	0.760158	0.840006889362287	0.0757172
Brf1	2879.47	0.126736	0.0469948	2.69681	0.0070008	0.0206439240955382	1.68521
Brf2	933.895	0.255353	0.0696575	3.66583	0.000246536	0.00109373258994571	2.96109
Bri3	2410.51	-0.108797	0.0578467	-1.88077	0.0600027	0.122663257154953	0.911286
Bri3bp	3929.48	-0.0808049	0.039295	-2.05637	0.039747	0.087449884335726	1.05824
Brinp1	67.5947	0.169496	0.228678	0.741196	0.458574	0.589329114055027	0.229642
Brinp2	108.423	0.220411	0.180116	1.22372	0.221059	0.343319889574676	0.464301
Brinp3	32.1889	-0.100778	0.339568	-0.296784	0.766631	0.844805171705583	0.0732434
Brip1	1699.46	-0.0868501	0.059551	-1.45842	0.144726	0.247755338847569	0.605977
Brip1os	3458.34	-0.0899641	0.037884	-2.37472	0.0175621	0.0445867789611648	1.35079
Brix1	4878.17	0.195627	0.035605	5.49436	3.92132e-08	3.88842655362162e-07	6.41023
Brk1	5259.49	0.120013	0.0467967	2.56457	0.0103305	0.028662544312352	1.54269
Brme1	549.155	-0.0879333	0.0851312	-1.03292	0.301644	0.433224861252734	0.363287
Brms1l	2599.39	-0.0191685	0.048653	-0.393984	0.693592	0.791411155275523	0.101598
Brox	4094.16	-0.00167573	0.0346651	-0.0483404	0.961445	0.97534118618411	0.0108434
Brpf1	13292.8	0.186241	0.030845	6.03796	1.56077e-09	1.9955364070555e-08	7.69994
Brpf3	2419.36	0.35247	0.0441229	7.98837	1.36734e-15	4.07662355296229e-14	13.3897
Brsk1	2541.95	0.0338804	0.0446521	0.758763	0.447994	0.579661357980252	0.236826
Brsk2	3121.29	0.41252	0.0406108	10.1579	3.05634e-24	2.12305429102625e-22	21.673
Brwd1	5646.02	0.0450087	0.048682	0.924545	0.355203	0.48854538765487	0.311095
Brwd3	1842.41	-0.309217	0.0524193	-5.89893	3.65876e-09	4.39834624355904e-08	7.35671
Bscl2	796.203	-0.0824384	0.070578	-1.16805	0.242788	0.368073799936236	0.434065
Bsdc1	1808.08	0.0815296	0.0554684	1.46984	0.141605	0.243744349483451	0.613065
Bsg	13897.1	-0.0663408	0.0368891	-1.79839	0.0721157	0.142320535817827	0.846732
Bsn	1163.23	0.399567	0.0621713	6.42687	1.30261e-10	2.00387733737918e-09	8.69813
Bst2	103.643	-0.528402	0.211585	-2.49735	0.0125127	0.0336769516317728	1.47267
Btaf1	5979.13	-0.153413	0.0479816	-3.19732	0.0013871	0.00501522921679108	2.29971
Btbd1	3753.94	-0.209479	0.0389741	-5.37481	7.66634e-08	7.23470911899588e-07	6.14058
Btbd10	1551.8	0.214346	0.0533765	4.01573	5.92621e-05	0.000304931644508354	3.5158
Btbd11	16536	0.235806	0.0291922	8.07769	6.60048e-16	2.04478373739665e-14	13.6894
Btbd17	2684.51	0.0233986	0.04829	0.484543	0.628	0.738024984310082	0.131929
Btbd19	396.001	0.243423	0.0954751	2.54959	0.0107848	0.0296907562597216	1.52738
Btbd2	2911.49	-0.153718	0.0411475	-3.73578	0.000187135	0.000854276983669149	3.0684
Btbd3	11349.3	-0.106514	0.0267075	-3.98819	6.65795e-05	0.000339344080471287	3.46936
Btbd6	541.225	0.337433	0.0896606	3.76345	0.000167588	0.000775553195448259	3.11039
Btbd7	6386.84	-0.121143	0.0390599	-3.10147	0.00192562	0.00668459324563249	2.17493
Btbd8	451.653	-0.0366947	0.108053	-0.339599	0.734159	0.821225792369411	0.0855374
Btbd9	1392.6	0.0178503	0.0656779	0.271786	0.785786	0.858402730336095	0.0663089
Btd	422.666	0.102176	0.102186	0.9999	0.317359	0.449850600060322	0.346932
Btf3	22047	0.0979085	0.0343247	2.85242	0.00433874	0.013625932445898	1.86563
Btf3-ps1	71.3553	0.520496	0.239381	2.17435	0.0296792	0.0687329541951155	1.16283
Btf3l4	2671.33	-0.0044942	0.0483867	-0.0928809	0.925998	0.951663837255635	0.0215164
Btg1	2683.14	-0.313683	0.0445647	-7.03883	1.93867e-12	3.89352727888445e-11	10.4097
Btg2	8523.69	-0.0226823	0.0318335	-0.71253	0.476137	0.606294928076417	0.217316
Btg3	920.303	-0.070922	0.0779583	-0.909743	0.362958	0.49631877040794	0.304239
Btla	24.9332	-0.43124	0.412489	-1.04546	0.295811	NA	#VALUE!
Btn1a1	28.9947	0.289781	0.410807	0.705395	0.480565	0.610192995766017	0.214533
Btn2a2	96.7745	-0.412321	0.194688	-2.11786	0.034187	0.0774423142438311	1.11102
Btrc	1899.7	-0.0914261	0.0545372	-1.6764	0.0936602	0.175252060807867	0.756337
Bub1	4707.96	-0.366961	0.0411396	-8.9199	4.6669e-19	1.93511243699106e-17	16.7133
Bub1b	7989.89	-0.331442	0.0354823	-9.34105	9.53804e-21	4.62354717831856e-19	18.335
Bub3	9407.11	0.0417719	0.0329973	1.26592	0.205542	0.325371266032398	0.487621
Bud13	1327.27	0.212137	0.059872	3.54318	0.000395332	0.00166190323858677	2.77939
Bud23	2233.63	0.105073	0.0461767	2.27547	0.022878	0.0556604897451769	1.25445
Bud31	4609.8	0.054733	0.0447908	1.22197	0.221719	0.343909746324447	0.463556
Bves	189.488	-0.203253	0.137041	-1.48315	0.138033	0.238356906940845	0.622772
Bvht	75.74	0.22945	0.23133	0.99187	0.321261	0.453663336103055	0.343266
Bysl	4287.94	0.306761	0.0369549	8.30095	1.03282e-16	3.3782270342374e-15	14.4713
Bzw1	22081.7	0.0344436	0.0277119	1.24292	0.213898	0.335446269758852	0.474377
Bzw2	8407.32	-0.0334339	0.0323863	-1.03235	0.30191	0.433468646560229	0.363042
C030006K11Rik	635.701	-0.163403	0.0796793	-2.05076	0.0402903	0.0884430797181093	1.05334
C030010L15Rik	41.9767	0.300805	0.284353	1.05786	0.29012	0.420393486424436	0.376344
C030015A19Rik	77.5253	0.0963762	0.278851	0.345619	0.729629	0.818078075760711	0.0872052
C030034I22Rik	302.82	-0.159347	0.124509	-1.2798	0.200614	0.319484443013582	0.49555
C030037D09Rik	152.3	-0.00469389	0.160265	-0.0292882	0.976635	0.984819608429156	0.00664331
C130013H08Rik	103.772	0.16768	0.19952	0.840414	0.400677	0.533301091289567	0.273028
C130023A14Rik	20.9993	0.4414	0.400662	1.10168	0.270602	NA	#VALUE!
C130036L24Rik	168.098	-0.40974	0.160951	-2.54575	0.0109045	0.0299967931205225	1.52293
C130046K22Rik	88.9843	-0.0943856	0.196897	-0.479365	0.631679	0.741662399551144	0.129794
C130060C02Rik	42.167	-0.30555	0.312045	-0.979184	0.327489	0.460240050965598	0.337016
C130071C03Rik	4753.1	-0.21957	0.0477566	-4.59769	4.27201e-06	2.87416684256967e-05	4.54149
C1d	2419.41	-0.00165133	0.0516286	-0.0319847	0.974484	0.983607945263149	0.00717797
C1galt1	972.467	-0.0407894	0.0709029	-0.575285	0.565098	0.684333791499741	0.164732
C1galt1c1	488.754	-0.0793505	0.109981	-0.721495	0.470605	0.601068697759114	0.221076
C1qbp	8828.65	0.0145849	0.0292078	0.49935	0.617533	0.729970970271806	0.136694
C1ql1	3455.15	-0.000234425	0.0483282	-0.00485068	0.99613	0.997387938798448	0.00113589
C1ql3	980.792	-0.12598	0.0793826	-1.587	0.112512	0.202550658036952	0.693466
C1qtnf12	111.438	0.244308	0.202254	1.20793	0.227075	0.350177126781878	0.455712
C1qtnf4	36.2511	0.0138154	0.35446	0.0389758	0.96891	0.98011011467231	0.00872513
C1qtnf6	1454.84	-0.396361	0.0558548	-7.09627	1.28173e-12	2.62901311650038e-11	10.5802
C2	36.2722	0.101413	0.325826	0.31125	0.755611	0.837178500256941	0.0771819
C230013L11Rik	160.365	0.370323	0.17335	2.13627	0.0326572	0.0744903592728633	1.1279
C230014O12Rik	53.8725	-0.159238	0.242772	-0.655919	0.511876	0.637822139436485	0.1953
C230035I16Rik	175.674	-0.395298	0.142582	-2.77242	0.00556413	0.0169259945980176	1.77145
C230057A21Rik	91.3672	-0.204155	0.2119	-0.963448	0.335323	0.468658907541613	0.329143
C230057M02Rik	4441.2	-0.23599	0.0381154	-6.19145	5.96142e-10	8.32497922876841e-09	8.07962
C230096K16Rik	115.596	-0.579566	0.21505	-2.69503	0.00703828	0.0207408310522521	1.68317
C2cd2	1405.29	-0.154737	0.0615334	-2.51468	0.0119141	0.0323438893622514	1.49021
C2cd2l	1427.75	0.198018	0.0636451	3.11128	0.00186277	0.00649334944635222	2.18753
C2cd3	3472.87	-0.0929756	0.0408102	-2.27824	0.0227121	0.0553368173313721	1.25699
C2cd4b	196.132	0.680973	0.134092	5.0784	3.80618e-07	3.17794562969272e-06	5.49785
C2cd4c	275.351	-0.216244	0.133465	-1.62023	0.105183	0.191936602768607	0.716842
C2cd5	2725.88	-0.283606	0.0413728	-6.85488	7.13703e-12	1.32558050287005e-10	9.87759
C330011M18Rik	48.8748	0.446777	0.342834	1.30319	0.192511	0.309247844690827	0.509693
C330013E15Rik	31.3088	0.326383	0.359435	0.908044	0.363855	0.497040672571657	0.303608
C330018D20Rik	599.444	0.061349	0.0781908	0.784606	0.432685	0.565498989307557	0.247568
C430049B03Rik	34.2775	0.462985	0.336878	1.37434	0.169337	0.279894563261835	0.553006
C4a	39.9109	-0.0391459	0.309078	-0.126654	0.899215	0.93467810056693	0.0293379
C530044C16Rik	28.81	0.204397	0.360844	0.566443	0.571092	0.689485969183986	0.161475
C630043F03Rik	782.774	-0.0945949	0.0785083	-1.2049	0.228241	0.351556791552575	0.454005
C730034F03Rik	25.1237	-0.121005	0.400527	-0.302115	0.762565	NA	#VALUE!
C77080	332.41	-0.060287	0.109584	-0.550143	0.582222	0.699725139746006	0.155073
C78859	30.6733	0.947583	0.393724	2.40672	0.0160965	0.0415549811198198	1.38138
C79130	23.5767	-0.302227	0.382205	-0.790747	0.429092	NA	#VALUE!
C86187	129.192	-1.42548	0.195062	-7.30783	2.71485e-13	6.222001646003e-12	11.2061
C87436	786.019	0.17995	0.0753064	2.38957	0.0168679	0.0431823712538401	1.36469
C8g	65.4892	-0.0678211	0.255553	-0.265389	0.79071	0.862034116257349	0.0644755
C920006O11Rik	140.968	-0.109025	0.188845	-0.577328	0.563718	0.683276324285588	0.165404
C920021L13Rik	22.2121	-0.207895	0.404605	-0.513822	0.607377	NA	#VALUE!
C9orf72	1045.4	0.102452	0.0808917	1.26653	0.205323	0.325100459548013	0.487982
Caap1	1064.76	-0.220997	0.0635763	-3.47609	0.000508777	0.00207451556686815	2.68308
Cab39	6496.72	0.0768312	0.0335221	2.29196	0.0219079	0.0537180780539494	1.26988
Cab39l	1800.97	-0.242107	0.0546667	-4.42878	9.4767e-06	5.91788786281174e-05	4.22783
Cabin1	4153.37	0.155167	0.037892	4.09498	4.22198e-05	0.000225417648680703	3.64701
Cables1	72.253	0.524492	0.222676	2.35541	0.0185025	0.0466491208221908	1.33116
Cables2	1761.66	0.0827086	0.0521385	1.58633	0.112666	0.202789032382461	0.692956
Cabp1	759.445	-0.568551	0.0794596	-7.15522	8.35418e-13	1.77292698937374e-11	10.7513
Cabp7	80.7704	0.287231	0.211996	1.35489	0.175453	0.287500591230183	0.541361
Cacfd1	2753.83	0.0979886	0.0483745	2.02563	0.0428029	0.0930342494645199	1.03136
Cachd1	439.387	-0.351137	0.0992278	-3.5387	0.000402104	0.00168388979117212	2.77369
Cacna1a	239.791	-0.0435555	0.13438	-0.324123	0.745845	0.829907191023473	0.0809705
Cacna1b	927.999	0.226458	0.0616647	3.67241	0.000240273	0.00106897409747056	2.97103
Cacna1c	2056.47	0.266488	0.0466366	5.71415	1.10254e-08	1.2371248179649e-07	6.90759
Cacna1d	98.6851	0.180945	0.194344	0.931053	0.351826	0.485089440968769	0.314178
Cacna1h	112.122	-0.107192	0.184396	-0.581313	0.561029	0.680936096516784	0.166894
Cacna1s	136.93	0.158095	0.18863	0.838121	0.401962	0.534469299841492	0.272077
Cacna2d1	3416.3	-0.26481	0.0410328	-6.45363	1.09205e-10	1.6993675549161e-09	8.76971
Cacna2d2	66.1296	1.03993	0.278426	3.73505	0.000187677	0.000855883018435493	3.06759
Cacna2d3	487.787	-0.123343	0.0887554	-1.38969	0.164623	0.274052826905165	0.562166
Cacna2d4	22.2647	0.0974227	0.413663	0.235512	0.813811	NA	#VALUE!
Cacnb1	533.473	0.0994452	0.0888838	1.11882	0.263216	0.391147184483321	0.40766
Cacnb2	49.9285	0.212561	0.290547	0.73159	0.464419	0.595085061424454	0.225421
Cacnb3	3049.04	0.0198345	0.0426053	0.46554	0.641545	0.749252042692803	0.125372
Cacnb4	131.559	0.0661747	0.185185	0.357344	0.720835	0.812340463566732	0.0902619
Cacng2	768.431	-0.10669	0.0821898	-1.29809	0.194255	0.311344267907339	0.506759
Cacng3	63.1797	-0.52724	0.273214	-1.92977	0.0536351	0.111869134833295	0.95129
Cacng4	1280.95	-0.432826	0.0584198	-7.4089	1.2735e-13	3.07557221654882e-12	11.5121
Cacng5	664.331	0.0442476	0.0907438	0.48761	0.625826	0.736438381680074	0.132864
Cacng7	4737.47	-0.143607	0.0376145	-3.81785	0.000134619	0.000638196203096271	3.19505
Cacng8	279.777	-0.502892	0.119887	-4.19473	2.73201e-05	0.000153147023692882	3.81489
Cactin	3864.09	0.0373098	0.0446935	0.834792	0.403835	0.536482890026293	0.270444
Cacul1	5316.82	-0.0472799	0.0338635	-1.39619	0.162657	0.271484889850502	0.566254
Cacybp	12246.6	-0.0125321	0.0342739	-0.365645	0.71463	0.807229814577799	0.0930028
Cad	15975.9	-0.0560783	0.0428765	-1.3079	0.190906	0.307475616210685	0.512189
Cadm1	9187.47	-0.0823799	0.0344586	-2.39069	0.0168166	0.0430838248701724	1.36569
Cadm2	93.6264	-0.738349	0.20318	-3.63397	0.000279096	0.0012227243257296	2.91267
Cadm3	1260.37	0.35696	0.0595853	5.99074	2.08894e-09	2.63335236394536e-08	7.57949
Cadm4	4861.37	0.11865	0.0381931	3.10657	0.00189269	0.00658386977065162	2.18152
Cadps	129.255	0.38857	0.190136	2.04364	0.0409889	0.0897759751560254	1.04684
Cage1	29.221	0.666922	0.376399	1.77185	0.0764197	0.148819547391543	0.82734
Calb2	1076.81	-0.550161	0.0732041	-7.51544	5.67202e-14	1.42074504878905e-12	11.8475
Calcoco1	3959.25	0.0269265	0.043415	0.620212	0.535118	0.657661121073624	0.181998
Calcrl	1219.44	-0.284283	0.0609291	-4.6658	3.07416e-06	2.12230095770568e-05	4.67319
Cald1	6877.84	-0.320951	0.0360742	-8.89698	5.73872e-19	2.31541920472873e-17	16.6354
Calm1	33660.2	-0.0243536	0.0291942	-0.834191	0.404173	0.536826358887303	0.270166
Calm2	39353.6	0.0493981	0.0262543	1.88152	0.0599009	0.122510990017363	0.911825
Calm3	21250.3	-0.139719	0.0266806	-5.23674	1.63441e-07	1.45190091531283e-06	5.83806
Calml4	30.7403	-0.64319	0.429092	-1.49896	0.133885	0.233045273104775	0.63256
Caln1	79.9083	-0.139688	0.2114	-0.660775	0.508756	0.635285443866003	0.197031
Calr	23960.9	-0.158481	0.0275342	-5.75579	8.62354e-09	9.84003821455822e-08	7.007
Calr3	148.58	-0.0399061	0.183506	-0.217465	0.827846	0.886104186315369	0.0525152
Calr4	65.4143	-0.620923	0.294993	-2.10487	0.0353026	0.0794883915896728	1.0997
Calu	18258.6	0.0316584	0.02695	1.17471	0.240111	0.365331411267731	0.437313
Camk1	1421.24	-0.16084	0.0567277	-2.8353	0.00457832	0.0142718953518653	1.84552
Camk1d	503.028	0.18961	0.0913901	2.07473	0.0380113	0.0843610335858032	1.07386
Camk1g	74.6838	-0.898748	0.221219	-4.0627	4.85083e-05	0.000255550317268223	3.59252
Camk2b	1696.3	-0.0460957	0.0491506	-0.937846	0.348324	0.481535871868633	0.317371
Camk2d	387.514	-0.343779	0.0921115	-3.7322	0.000189813	0.000864744668693514	3.06311
Camk2g	2725.1	0.0451388	0.0420692	1.07297	0.283286	0.412977657714196	0.384073
Camk2n1	489.322	-0.163856	0.0983813	-1.66552	0.0958092	0.178381342075654	0.748651
Camk2n2	940.64	0.0189629	0.0623541	0.304117	0.761039	0.840566641853165	0.0754278
Camk4	606.368	-0.846471	0.0796725	-10.6244	2.29544e-26	1.89774825330648e-24	23.7218
Camkk1	246.319	-0.0651884	0.122734	-0.531135	0.595326	0.710782935391465	0.148263
Camkk2	1561.73	-0.402813	0.0585241	-6.88286	5.86623e-12	1.09948946353641e-10	9.95881
Camkmt	236.066	-0.104235	0.26751	-0.389649	0.696796	0.793670236356822	0.10036
Camkv	523.461	-0.53288	0.0894727	-5.95578	2.58832e-09	3.20295533124718e-08	7.49445
Caml	1407.54	0.13463	0.0551886	2.43946	0.0147092	0.0385120273720591	1.4144
Camsap1	5289.15	0.232325	0.0313809	7.40339	1.32755e-13	3.1946623670818e-12	11.4956
Camsap2	5762.96	0.0619058	0.0340669	1.81718	0.069189	0.137480294206162	0.86176
Camsap3	922.647	-0.322141	0.068912	-4.67467	2.94431e-06	2.04102665343942e-05	4.69015
Camta1	4602.17	-0.183794	0.0404458	-4.54419	5.51463e-06	3.61806746258358e-05	4.44152
Camta2	1577.34	-0.0449811	0.062745	-0.716888	0.473443	0.603777911521658	0.219123
Cand1	10836.1	-0.0107094	0.0318395	-0.336356	0.736602	0.823225190208607	0.0844813
Cand2	3137.35	-0.268123	0.0522263	-5.13387	2.83851e-07	2.42099551371861e-06	5.61601
Cant1	2455.12	-0.0247347	0.0461427	-0.536048	0.591925	0.70778929541615	0.150096
Canx	17290.8	-0.161937	0.0291488	-5.55553	2.76771e-08	2.84064045148954e-07	6.54658
Cap1	7959.31	0.0293724	0.0299405	0.981027	0.326579	0.459344759742425	0.337861
Capn1	1690.07	0.84138	0.0597653	14.0781	5.18037e-45	1.34251208407574e-42	41.8721
Capn10	1756.52	0.307521	0.0531308	5.788	7.12313e-09	8.21140174676792e-08	7.08558
Capn11	111.904	-1.0436	0.201038	-5.19104	2.09127e-07	1.82476238699175e-06	5.73879
Capn15	4054.34	0.160187	0.045038	3.55672	0.000375519	0.00158634682226026	2.7996
Capn2	4795.05	-0.0472327	0.0360739	-1.30933	0.190423	0.307137531839085	0.512667
Capn5	472.37	-0.851734	0.0960512	-8.8675	7.48084e-19	2.94771515981338e-17	16.5305
Capn7	2975.47	-0.108242	0.0455555	-2.37605	0.0174991	0.0444436867030221	1.35219
Capns1	3251.69	-0.0288657	0.0414074	-0.697115	0.485731	0.614546780824169	0.211445
Caprin1	34411.3	-0.0681222	0.0232326	-2.93218	0.00336591	0.0109377869822326	1.96107
Caprin2	1127.77	-0.176093	0.0658045	-2.676	0.00745064	0.0217142799123833	1.66325
Capza1	4698.16	0.0397668	0.034175	1.16362	0.244577	0.369705458991823	0.432144
Capza1-ps1	49.1244	0.0695185	0.291082	0.238827	0.811239	0.876237385062478	0.0573782
Capza2	9477.91	-0.0113097	0.0304416	-0.371522	0.710249	0.803718968868543	0.0948958
Capzb	7715.08	0.0334632	0.0325249	1.02885	0.303551	0.435107054857542	0.361404
Car11	230.477	-0.483318	0.145501	-3.32175	0.000894552	0.00341114396235857	2.4671
Car14	1197.85	-0.851556	0.067495	-12.6166	1.71093e-36	2.91853742727994e-34	33.5348
Car15	58.7736	0.176916	0.273335	0.64725	0.51747	0.642948884806767	0.191824
Car2	91.2358	-1.08982	0.201305	-5.41379	6.17031e-08	5.91401989557825e-07	6.22812
Car3	93.7311	0.808942	0.209551	3.86036	0.000113221	0.000546671967164362	3.26227
Car7	43.9342	0.245344	0.277034	0.885612	0.375827	0.508552719844785	0.293664
Card10	85.327	-0.597103	0.215985	-2.76455	0.00570011	0.0172850345170772	1.76233
Card19	223.914	0.120925	0.149859	0.806927	0.419709	0.552127280972218	0.257961
Card6	169.759	-0.391604	0.199537	-1.96257	0.0496963	0.105002616188571	0.9788
Carf	448.217	-0.110764	0.0961007	-1.15258	0.249082	0.37478263327641	0.426221
Carhsp1	6498.76	0.211834	0.0366981	5.77234	7.81782e-09	8.98915341417106e-08	7.04628
Carm1	6342.24	-0.107629	0.0326035	-3.30115	0.000962883	0.00364079997515106	2.4388
Carmil1	1058.86	-0.0780119	0.0683908	-1.14068	0.254004	0.380582167234042	0.419552
Carmil2	1024.88	0.422866	0.0781807	5.40883	6.34369e-08	6.05865101903373e-07	6.21762
Carmil3	1553.36	-0.346868	0.0535337	-6.47943	9.2067e-11	1.45792610295494e-09	8.83626
Carnmt1	2220.38	0.0209338	0.0550199	0.380477	0.703591	0.798382742292872	0.0977889
Carns1	159.103	0.00443894	0.152341	0.0291382	0.976754	0.984866621348277	0.00662258
Cars	6267.83	0.0283528	0.0354251	0.800361	0.423502	0.556140314443742	0.254816
Cars2	1063.66	0.33955	0.0673065	5.04483	4.53934e-07	3.727739007468e-06	5.42855
Casc1	38.5442	0.507216	0.339337	1.49473	0.134986	0.234235172555856	0.630348
Casc3	6939.08	0.186628	0.032187	5.79825	6.70096e-09	7.77126904066334e-08	7.10951
Casd1	2232.99	0.0301484	0.0491357	0.613573	0.539497	0.661715487197307	0.179329
Cask	2860.27	-0.135012	0.0425019	-3.17661	0.00149008	0.00533483962892784	2.27288
Caskin1	1255.99	-0.253473	0.0623524	-4.06517	4.79981e-05	0.000253258454321499	3.59644
Caskin2	2160.42	0.0733337	0.0565408	1.29701	0.194629	0.311795373483388	0.50613
Casp2	3816.47	-0.0140997	0.0380797	-0.370269	0.711182	0.80442227234128	0.0945159
Casp3	6975.73	0.0899575	0.0371373	2.42229	0.0154229	0.0401156531220692	1.39669
Casp6	377.903	-0.180193	0.111881	-1.61057	0.107274	0.195037620361481	0.709882
Casp7	215.434	0.553618	0.145585	3.8027	0.000143126	0.000674630543662608	3.17093
Casp8ap2	4335.17	0.0574351	0.0427936	1.34214	0.17955	0.293250447014478	0.532761
Casp9	1011	-0.0926706	0.0619091	-1.49688	0.134424	0.233711144050708	0.631321
Casq1	43.318	0.0806565	0.351715	0.229323	0.818618	0.88078510488881	0.05513
Cass4	188.889	-0.180388	0.161646	-1.11595	0.264444	0.392169610984727	0.406526
Cast	1017.99	-0.0491638	0.0651356	-0.754791	0.450374	0.58203840639199	0.235048
Castor2	3234.22	0.122128	0.0408767	2.98773	0.0028106	0.00932208713191477	2.03049
Casz1	140.227	0.287016	0.165951	1.72952	0.0837167	0.159792468043863	0.796444
Cat	3118.31	-0.00750078	0.0416461	-0.180108	0.857068	0.908078333048183	0.0418767
Catsper2	184.097	-0.0306605	0.165521	-0.185236	0.853044	0.904526086696255	0.0435789
Catspere2	29.8746	-0.164036	0.404516	-0.405512	0.685101	0.78466964332026	0.105313
Cav1	1016.72	-0.0534225	0.0623183	-0.857252	0.391305	0.523969695394323	0.280694
Cav2	155.202	-0.138702	0.170046	-0.815669	0.414689	0.547287430698631	0.261785
Cav3	90.0197	0.190681	0.235028	0.811315	0.417185	0.54959886057679	0.259954
Cavin1	406.198	-0.455134	0.103181	-4.41102	1.02885e-05	6.3599918507561e-05	4.19654
Cavin2	707.937	0.0685194	0.0894739	0.765803	0.443793	0.575718174169228	0.23979
Cavin3	102.514	0.143024	0.203927	0.701349	0.483085	0.612596123233048	0.212826
Cavin4	92.8193	0.380523	0.210609	1.80678	0.0707967	0.140219912928148	0.85319
Cbarp	839.51	0.0653069	0.0729409	0.89534	0.370606	0.503557234755011	0.297951
Cbfa2t2	6634.9	-0.256877	0.0316276	-8.12193	4.5884e-16	1.43798193276962e-14	13.8422
Cbfa2t3	10645	0.0243824	0.0323669	0.753314	0.451261	0.582729828869285	0.234533
Cbfb	8319.91	-0.0401792	0.0291529	-1.37822	0.168134	0.278521499332745	0.555141
Cbl	2651.29	-0.111245	0.0518162	-2.14691	0.0318001	0.0728806292178124	1.13739
Cblb	3358.1	-0.0724433	0.0380471	-1.90404	0.0569049	0.117416986690708	0.930269
Cbll1	1817.58	0.0950157	0.0522197	1.81954	0.0688293	0.136967528189307	0.863382
Cbln1	3682.49	-0.470478	0.03815	-12.3323	6.06569e-35	9.50480055313057e-33	32.0221
Cbln3	56.5217	-0.604032	0.292357	-2.06608	0.038821	0.0856642512525302	1.0672
Cbln4	286.054	0.542115	0.115477	4.69459	2.67141e-06	1.8672129317487e-05	4.72881
Cbr1	3440.91	0.0448687	0.0531484	0.844215	0.398549	0.530978883272657	0.274923
Cbr3	177.89	0.140081	0.150458	0.931029	0.351839	0.485089440968769	0.314178
Cbr4	455.171	0.228555	0.0996566	2.29343	0.0218232	0.0535682299231974	1.27109
Cbs	428.887	0.292486	0.106409	2.74871	0.00598308	0.018033551482835	1.74392
Cbwd1	956.026	0.107631	0.0779351	1.38103	0.16727	0.277397943434559	0.556897
Cbx1	12186.5	-0.296066	0.0294823	-10.0421	9.94867e-24	6.44558984359337e-22	21.1907
Cbx2	4957.06	0.280829	0.0366344	7.66571	1.77845e-14	4.73643271423305e-13	12.3245
Cbx3	11115.1	-0.0849713	0.0299113	-2.84077	0.00450041	0.0140517935715498	1.85227
Cbx3-ps7	16.9596	-0.330872	0.45387	-0.729003	0.466	NA	#VALUE!
Cbx4	1983.67	0.195649	0.0523097	3.7402	0.000183877	0.000840543147462863	3.07544
Cbx5	20914.4	0.0269452	0.0361019	0.746366	0.455446	0.586487483357613	0.231741
Cbx6	5280.94	0.0414152	0.0404203	1.02461	0.305546	0.436827777188363	0.35969
Cbx7	423.957	-0.0670552	0.100451	-0.667545	0.504424	0.631316097648715	0.199753
Cbx8	1139.41	0.0124703	0.0628303	0.198477	0.842672	0.896827888477736	0.0472909
Cby1	1320.3	0.00658981	0.0612065	0.107665	0.914261	0.944746674732612	0.0246846
Cc2d1a	1691.84	-0.0206665	0.0613176	-0.337041	0.736086	0.822798956926421	0.0847063
Cc2d1b	2233.07	0.121533	0.0532626	2.28177	0.0225029	0.054896631849214	1.26045
Cc2d2a	1956.51	-0.249226	0.0494628	-5.03865	4.68817e-07	3.83127936920431e-06	5.41666
Ccar1	8221.14	-0.0762279	0.0410403	-1.85739	0.0632558	0.128013893561199	0.892743
Ccar2	7632.71	-0.0573959	0.0321833	-1.7834	0.0745205	0.145943640091168	0.835815
Ccdc102a	631.058	0.0480088	0.07925	0.605789	0.544655	0.666810619879106	0.175997
Ccdc103	63.1771	-0.285942	0.261155	-1.09491	0.273555	0.402128420745061	0.395635
Ccdc106	630.069	-0.393358	0.0850944	-4.62261	3.7895e-06	2.57136432623618e-05	4.58984
Ccdc107	702.851	-0.237274	0.0817903	-2.901	0.00371971	0.0119094355741157	1.92411
Ccdc112	822.135	0.0214452	0.0775014	0.276707	0.782005	0.855798226409469	0.0676286
Ccdc115	1701.74	0.240715	0.0586329	4.10546	4.03511e-05	0.000216383387962179	3.66478
Ccdc117	2035.31	0.163267	0.050122	3.25738	0.00112444	0.00416405552983186	2.38048
Ccdc12	1743.72	0.0829478	0.0512997	1.61692	0.105895	0.193077819994281	0.714268
Ccdc120	749.824	-0.0877987	0.0867118	-1.01254	0.311282	0.443241799898364	0.353359
Ccdc122	88.542	-0.465411	0.21166	-2.19886	0.0278877	0.0654158394947012	1.18432
Ccdc124	3615.67	0.0842609	0.0508165	1.65814	0.0972891	0.180438770021756	0.74367
Ccdc126	232.015	0.0847036	0.135528	0.62499	0.531978	0.655235482506507	0.183603
Ccdc127	2799.14	-0.0481139	0.0447021	-1.07633	0.281782	0.411407691059503	0.385728
Ccdc13	60.8891	0.338136	0.265675	1.27274	0.203109	0.322656600674819	0.491259
Ccdc130	554.673	0.0161922	0.0784608	0.206373	0.836499	0.892389694257433	0.0494455
Ccdc134	1124.03	0.0936676	0.0687547	1.36234	0.173089	0.284804803425887	0.545453
Ccdc136	2372.81	-0.275157	0.0487941	-5.63915	1.70895e-08	1.8409136747883e-07	6.73497
Ccdc137	2328.08	0.208434	0.0548797	3.79801	0.000145863	0.000685852521295938	3.16377
Ccdc138	207.105	-0.4764	0.152749	-3.11884	0.00181566	0.00635527668506768	2.19687
Ccdc14	852.978	0.138235	0.065252	2.11848	0.0341342	0.0773432940747951	1.11158
Ccdc141	85.7858	-0.309693	0.220575	-1.40403	0.160311	0.268934577005858	0.570353
Ccdc142os	122.964	0.20106	0.164392	1.22305	0.22131	0.343512835996569	0.464057
Ccdc149	68.195	0.22429	0.218735	1.0254	0.305176	0.436530610798886	0.359985
Ccdc15	218.64	0.116113	0.157757	0.736024	0.461716	0.592493474260478	0.227316
Ccdc150	24.091	-0.445041	0.379617	-1.17234	0.24106	NA	#VALUE!
Ccdc157	802.059	0.011013	0.0771453	0.142757	0.886482	0.927430855110271	0.0327185
Ccdc159	179.085	-0.163045	0.149047	-1.09392	0.273991	0.402561877636121	0.395167
Ccdc162	18.1927	-0.50922	0.442299	-1.1513	0.249608	NA	#VALUE!
Ccdc163	655.771	-0.68729	0.0843874	-8.14446	3.8098e-16	1.20518397998393e-14	13.9189
Ccdc166	57.5708	-0.347073	0.257744	-1.34658	0.178116	0.291226072893772	0.53577
Ccdc167	338.455	0.0718147	0.103183	0.695993	0.486433	0.615336280045279	0.210887
Ccdc171	220.77	-0.434231	0.137835	-3.15036	0.00163068	0.00577834427828087	2.2382
Ccdc173	83.4252	-0.622441	0.227047	-2.74146	0.00611664	0.0183785626252437	1.73569
Ccdc174	1968.48	0.0722349	0.0507016	1.42471	0.154242	0.260896696412285	0.583531
Ccdc177	429.913	-0.81994	0.112111	-7.31365	2.59973e-13	5.988720984179e-12	11.2227
Ccdc18	617.699	-0.610215	0.0836011	-7.29913	2.8964e-13	6.59322069471899e-12	11.1809
Ccdc181	569.792	-0.277978	0.0838375	-3.31568	0.000914205	0.00347723031088789	2.45877
Ccdc186	2658.08	-0.00805922	0.0450636	-0.178841	0.858063	0.908661011120553	0.0415981
Ccdc187	1064.19	0.534562	0.0748811	7.13881	9.41428e-13	1.98229497894966e-11	10.7028
Ccdc189	105.774	-0.15477	0.188654	-0.820392	0.411993	0.544796815450639	0.263765
Ccdc191	797.904	-0.283584	0.0822709	-3.44695	0.000566948	0.00228764654252544	2.64061
Ccdc22	92.0847	-0.228244	0.204138	-1.11808	0.263531	0.39137588631697	0.407406
Ccdc24	25.2599	0.285399	0.394463	0.723513	0.469364	0.599995802190863	0.221852
Ccdc25	2312.16	0.106424	0.0458328	2.322	0.0202327	0.0502129350631459	1.29918
Ccdc28a	250.501	0.137422	0.148054	0.928191	0.353308	0.486579657051757	0.312846
Ccdc28b	223.578	0.0990557	0.137907	0.718277	0.472587	0.602970641156695	0.219704
Ccdc30	151.655	0.0408332	0.159462	0.256069	0.797898	0.867064566233321	0.0619486
Ccdc32	774.281	0.179632	0.0854228	2.10286	0.0354778	0.0798161555989595	1.09791
Ccdc33	821.508	-0.499594	0.0723856	-6.90185	5.1331e-12	9.68817912801150e-11	10.0138
Ccdc34	2248.23	-0.412777	0.105456	-3.9142	9.07039e-05	0.000449384263088765	3.34738
Ccdc39	186.088	-0.32647	0.162099	-2.01402	0.0440077	0.0951463567728455	1.02161
Ccdc40	314.682	0.145184	0.110349	1.31568	0.188281	0.304369668513703	0.516599
Ccdc43	2313.01	-0.0460738	0.0439367	-1.04864	0.294343	0.42541443184241	0.371188
Ccdc47	4566.23	-0.115788	0.0367639	-3.1495	0.00163551	0.00579242745578875	2.23714
Ccdc50	6925.83	-0.0296757	0.0290661	-1.02097	0.307267	0.438776339359915	0.357757
Ccdc51	737.55	0.122406	0.0777185	1.575	0.115257	0.20673602680185	0.684584
Ccdc57	627.448	0.134082	0.0814159	1.64688	0.0995833	0.183909170094579	0.735397
Ccdc58	1478.1	0.123299	0.0666579	1.84973	0.0643531	0.129804321498198	0.886711
Ccdc59	2004.1	0.129159	0.0494694	2.61089	0.00903077	0.0255776854746745	1.59214
Ccdc6	3235.08	-0.0474086	0.0395704	-1.19808	0.230884	0.35478881734137	0.45003
Ccdc61	1180.51	-0.118462	0.0639034	-1.85376	0.0637731	0.128904522393151	0.889732
Ccdc62	70.2	-0.258304	0.231778	-1.11445	0.265088	0.392821990785393	0.405804
Ccdc63	28.4667	-0.211081	0.397728	-0.530716	0.595616	0.710900105569824	0.148191
Ccdc66	1180.06	-0.124704	0.0757367	-1.64654	0.0996522	0.183960650514734	0.735275
Ccdc69	76.2053	-0.233493	0.210019	-1.11177	0.266235	0.393959392370599	0.404549
Ccdc71	2036.93	0.0818804	0.0484019	1.69168	0.0907079	0.170771061766774	0.767586
Ccdc71l	802.026	0.237653	0.0834392	2.84822	0.0043965	0.0137807597063485	1.86073
Ccdc73	28.701	0.340051	0.395531	0.859733	0.389936	0.522759847821077	0.281698
Ccdc74a	196.179	0.17186	0.145591	1.18043	0.237828	0.362695577553862	0.440458
Ccdc77	1638.23	-0.261208	0.0542676	-4.81333	1.4844e-06	1.09250179330094e-05	4.96158
Ccdc82	833.803	-0.0855636	0.0703991	-1.21541	0.22421	0.346855655882245	0.459851
Ccdc84	954.26	0.0634848	0.0650062	0.976597	0.328769	0.461625783799502	0.33571
Ccdc85a	73.0661	-0.597306	0.259435	-2.30233	0.0213165	0.0524773362864148	1.28003
Ccdc85b	2127.29	-0.0187575	0.0546835	-0.34302	0.731584	0.819643829217046	0.0863748
Ccdc85c	9371.71	0.0652036	0.0339408	1.9211	0.054719	0.113567501077034	0.944746
Ccdc86	1879.61	0.252376	0.0470856	5.35994	8.32476e-08	7.77978246520691e-07	6.10903
Ccdc88a	2751.85	-0.369016	0.0509033	-7.24935	4.18787e-13	9.25175402738564e-12	11.0338
Ccdc88b	72.8419	0.137031	0.254593	0.538236	0.590414	0.706546604337361	0.150859
Ccdc88c	8048.51	0.0624698	0.0364816	1.71236	0.0868297	0.164527134713257	0.783762
Ccdc9	2914.19	-0.0453022	0.0406024	-1.11575	0.264528	0.392250518499956	0.406436
Ccdc90b	1046.33	-0.276608	0.0646807	-4.27651	1.89846e-05	0.000110799749432393	3.95546
Ccdc91	3439.5	-0.207615	0.041661	-4.98344	6.24625e-07	4.98503880323944e-06	5.30233
Ccdc92	843.712	0.306832	0.0793387	3.86737	0.000110017	0.000533496163105323	3.27287
Ccdc92b	414.785	0.554235	0.0900167	6.15703	7.41236e-10	1.01616407428608e-08	7.99304
Ccdc93	3749.57	-0.00222438	0.0422151	-0.0526916	0.957978	0.972583414393664	0.0120731
Ccdc96	230.384	0.443286	0.126125	3.51465	0.000440342	0.00182361670687163	2.73907
Ccdc97	2158.03	0.00804412	0.0464439	0.173201	0.862494	0.911462035163224	0.0402614
Ccdc9b	226.649	-0.0245166	0.252147	-0.0972313	0.922543	0.94938417337063	0.022558
Cchcr1	1950.13	-0.173404	0.0548044	-3.16406	0.00155587	0.00554972138866745	2.25573
Ccl25	410.701	0.0158501	0.0948243	0.167152	0.86725	0.914910554313614	0.0386214
Ccm2	2255.08	0.092475	0.0516444	1.79061	0.0733559	0.144123583644813	0.841265
Ccn1	68.2003	-1.08639	0.253574	-4.28433	1.83289e-05	0.000107484603697421	3.96865
Ccna1	122.541	-0.438645	0.178694	-2.45473	0.0140991	0.0371818631392664	1.42967
Ccna2	13728.8	-0.150024	0.0269726	-5.56206	2.66602e-08	2.75093947435525e-07	6.56052
Ccnb1	11116.2	-0.0616968	0.0262031	-2.35456	0.0185448	0.0467296130581599	1.33041
Ccnb2	4221	-0.201268	0.0394675	-5.0996	3.40379e-07	2.86863349531191e-06	5.54232
Ccnc	1602.97	0.0463852	0.051738	0.89654	0.369964	0.5030411540326	0.298396
Ccnd1	34886.4	-0.469307	0.0321356	-14.6039	2.65066e-48	8.50482250543465e-46	45.0703
Ccnd2	11711.4	-0.100356	0.0385452	-2.60358	0.00922556	0.0260091398936139	1.58487
Ccnd3	3066.29	0.00343762	0.0426696	0.0805638	0.935789	0.957604297919068	0.0188139
Ccndbp1	1105.52	0.159569	0.061242	2.60554	0.00917287	0.0259039251283498	1.58663
Ccne1	1830.06	0.117448	0.0472821	2.48398	0.0129922	0.0347870520912123	1.45858
[truncated: 11,745 more rows]

## Sheet: DEG_5-AzaC_48h
Table S4. Raw RNA sequencing data and differential gene expression analysis in SMB21 cells treated with 3µM 5-AzaC for 2 and 48 hours.
Gene symbol	baseMean	log2FoldChange	lfcSE	stat	pvalue	padj	Minus Log10 padj
0610009B22Rik	874.924	-0.0433089	0.0678906	-0.637922	0.523524	0.652234	0.185597
0610009E02Rik	25.229	-0.794165	0.40587	-1.9567	0.0503827	0.106443	0.972884
0610009L18Rik	50.3011	0.248633	0.277086	0.897311	0.369553	0.50656	0.295369
0610010K14Rik	63.7523	-0.17487	0.264242	-0.66178	0.508112	0.638298	0.194976
0610012G03Rik	1216.01	-0.224682	0.0776783	-2.89247	0.00382229	0.0118926	1.92472
0610030E20Rik	2631.69	0.0292773	0.054202	0.540152	0.589092	0.707807	0.150085
0610038B21Rik	86.6396	0.285896	0.194876	1.46707	0.142358	0.244552	0.611628
0610040B10Rik	88.0989	0.0341821	0.222747	0.153457	0.878038	0.923046	0.0347766
1110002J07Rik	37.532	0.684247	0.339918	2.01298	0.0441171	0.0953454	1.0207
1110002L01Rik	1002.79	-0.0249262	0.0752763	-0.331129	0.740547	0.828368	0.0817765
1110004F10Rik	6388.64	-0.129318	0.0412411	-3.13567	0.00171463	0.00587048	2.23133
1110006O24Rik	56.2392	-0.214563	0.252567	-0.849529	0.395587	0.532575	0.273619
1110018N20Rik	38.3876	-0.307608	0.314923	-0.976774	0.328681	0.46491	0.332631
1110019D14Rik	146.193	-0.21677	0.166535	-1.30165	0.193037	0.309847	0.508853
1110020A21Rik	61.0197	-0.305468	0.300912	-1.01514	0.310039	0.445744	0.350914
1110032A03Rik	377.49	-0.0998357	0.10382	-0.961627	0.336237	0.473086	0.32506
1110038B12Rik	3370.38	0.076146	0.0399617	1.90547	0.0567187	0.117022	0.931732
1110038F14Rik	1940.92	0.0910419	0.051756	1.75906	0.0785675	0.152897	0.815601
1110046J04Rik	27.7796	-0.879838	0.367229	-2.39588	0.0165804	0.0417564	1.37928
1110051M20Rik	1137.52	-0.265493	0.0585067	-4.53782	5.6839e-06	3.42154e-05	4.46578
1110059E24Rik	1055.24	0.0122418	0.0741188	0.165164	0.868815	0.916919	0.0376691
1110059G10Rik	669.826	0.00110875	0.076045	0.0145802	0.988367	0.993064	0.00302277
1110065P20Rik	1581.01	-0.222064	0.0679952	-3.26588	0.00109124	0.00395071	2.40333
1190007I07Rik	276.308	-0.190617	0.124381	-1.53253	0.125392	0.220988	0.655631
1300002E11Rik	249.351	0.000294927	0.130694	0.00225662	0.998199	0.998708	0.000561398
1500002C15Rik	126.419	-0.74649	0.191169	-3.90487	9.42749e-05	0.000441438	3.35513
1500004A13Rik	463.676	0.0225374	0.0961106	0.234494	0.814601	0.878871	0.0560747
1500009L16Rik	220.47	0.305075	0.160381	1.9022	0.0571453	0.117743	0.929064
1500011B03Rik	1373.83	-0.0626515	0.0584704	-1.07151	0.28394	0.416946	0.379921
1500015A07Rik	301.251	-0.633279	0.11515	-5.49962	3.80615e-08	3.31903e-07	6.47899
1600012H06Rik	1080.59	0.111108	0.0660952	1.68103	0.0927562	0.174647	0.757839
1600014C10Rik	141.917	0.635111	0.160036	3.96854	7.23152e-05	0.000349324	3.45677
1600020E01Rik	407.117	0.259151	0.0942116	2.75073	0.00594618	0.0173906	1.75969
1600023N17Rik	33.3146	-0.584356	0.372595	-1.56834	0.116802	0.209449	0.678923
1600029O15Rik	249.362	-0.74215	0.136003	-5.45688	4.8457e-08	4.17259e-07	6.37959
1700001G11Rik	37.3067	-0.0443913	0.326061	-0.136144	0.891707	0.932061	0.0305558
1700001G17Rik	81.6296	-0.584891	0.219107	-2.66943	0.00759798	0.0214149	1.66928
1700001O22Rik	1152.29	-0.37454	0.0665161	-5.63081	1.79361e-08	1.65101e-07	6.78225
1700001P01Rik	17.0254	0.00795558	0.479635	0.0165867	0.986766	0.992108	0.00344088
1700003E16Rik	31.8534	1.42645	0.351595	4.05709	4.96883e-05	0.000249039	3.60373
1700007L15Rik	142.765	-0.191695	0.174057	-1.10134	0.27075	0.402436	0.395304
1700008J07Rik	277.883	-0.391514	0.133846	-2.92512	0.00344325	0.0108608	1.96414
1700012D14Rik	62.444	0.206372	0.229395	0.899639	0.368313	0.505424	0.296344
1700016P03Rik	28.3395	0.167987	0.371854	0.451755	0.651446	0.759679	0.11937
1700017B05Rik	2021.58	0.202641	0.0531377	3.8135	0.000137012	0.000619391	3.20803
1700019D03Rik	28.2484	0.688038	0.361126	1.90526	0.0567465	0.117062	0.931584
1700022I11Rik	31.9167	-0.244738	0.396931	-0.616577	0.537514	0.663996	0.177834
1700022N22Rik	26.7455	-0.134526	0.379739	-0.354258	0.723146	0.814739	0.0889813
1700025G04Rik	6087.26	-0.104627	0.0367236	-2.84903	0.00438534	0.013382	1.87348
1700028J19Rik	20.3273	-0.283376	0.430445	-0.658334	0.510324	0.640461	0.193507
1700029I15Rik	30.7888	0.0307722	0.354817	0.086727	0.930888	0.956215	0.0194445
1700029J07Rik	61.7025	-0.710247	0.276287	-2.57068	0.0101498	0.0274282	1.5618
1700030J22Rik	74.1608	0.869833	0.24183	3.59688	0.000322058	0.00132834	2.87669
1700030K09Rik	966.363	-0.180629	0.0692145	-2.6097	0.00906209	0.0248881	1.60401
1700034H15Rik	53.6871	0.349199	0.280171	1.24638	0.212625	0.333956	0.476311
1700037C18Rik	102.963	-0.198285	0.213781	-0.927513	0.35366	0.490746	0.309143
1700037H04Rik	1666.32	0.061033	0.053079	1.14985	0.250205	0.378739	0.42166
1700040D17Rik	119.733	-0.641371	0.1771	-3.62152	0.000292872	0.00121636	2.91494
1700052K11Rik	388.18	-0.0245068	0.102654	-0.238733	0.811313	0.877045	0.0569783
1700055D18Rik	26.0344	0.240994	0.397066	0.606937	0.543893	0.669369	0.174335
1700056E22Rik	24.5076	-0.283807	0.401271	-0.707269	0.479399	0.611621	0.213517
[truncated: 13,682 more rows]
