# Supplementary material for: Genome-wide CRISPR-Cas9 knockout screens identify DNMT1 as a druggable dependency in sonic hedgehog medulloblastoma
Source: Acta Neuropathol Commun. 2024 Aug 7;12:125. doi: 10.1186/s40478-024-01831-x (PMC11304869; doi:10.1186/s40478-024-01831-x)
Supplement: Supplementary file 6 — Additional file 6. [file 40478_2024_1831_MOESM6_ESM.xlsx]

## Sheet: Hallmark_RNAseq_neg_5-AzaC_2h
Table S5. Gene set enrichment analysis of differentially expressed genes identified in SMB21 cells via RNAseq.
NAME	GS<br> follow link to MSigDB	GS DETAILS	SIZE	ES	NES	NOM p-val	FDR q-val	FWER p-val	RANK AT MAX	LEADING EDGE
HALLMARK_HYPOXIA	HALLMARK_HYPOXIA	Details ...	170	-0.522868	-1.8889	0	0.00369474	0.002	3382	tags=45%, list=18%, signal=55%
HALLMARK_TNFA_SIGNALING_VIA_NFKB	HALLMARK_TNFA_SIGNALING_VIA_NFKB	Details ...	165	-0.471761	-1.66487	0	0.038405	0.042	3130	tags=32%, list=17%, signal=38%
HALLMARK_HEDGEHOG_SIGNALING	HALLMARK_HEDGEHOG_SIGNALING	Details ...	32	-0.540864	-1.47781	0.0287474	0.169003	0.257	3350	tags=38%, list=18%, signal=46%
HALLMARK_KRAS_SIGNALING_UP	HALLMARK_KRAS_SIGNALING_UP	Details ...	143	-0.410482	-1.45522	0.0049505	0.161274	0.318	2146	tags=26%, list=12%, signal=29%
HALLMARK_GLYCOLYSIS	HALLMARK_GLYCOLYSIS	Details ...	179	-0.397437	-1.4372	0.00251256	0.147555	0.357	3581	tags=30%, list=19%, signal=37%
HALLMARK_IL2_STAT5_SIGNALING	HALLMARK_IL2_STAT5_SIGNALING	Details ...	155	-0.393035	-1.40885	0.0171149	0.160545	0.437	2605	tags=26%, list=14%, signal=30%
HALLMARK_INFLAMMATORY_RESPONSE	HALLMARK_INFLAMMATORY_RESPONSE	Details ...	125	-0.412056	-1.38924	0.0246305	0.16084	0.492	2044	tags=23%, list=11%, signal=26%
HALLMARK_NOTCH_SIGNALING	HALLMARK_NOTCH_SIGNALING	Details ...	31	-0.503571	-1.36487	0.0860656	0.170845	0.569	4046	tags=35%, list=22%, signal=45%
HALLMARK_MITOTIC_SPINDLE	HALLMARK_MITOTIC_SPINDLE	Details ...	197	-0.377387	-1.35586	0.0103359	0.165001	0.601	5745	tags=47%, list=31%, signal=67%
HALLMARK_ANGIOGENESIS	HALLMARK_ANGIOGENESIS	Details ...	25	-0.500112	-1.28335	0.146727	0.26329	0.811	3483	tags=48%, list=19%, signal=59%
HALLMARK_IL6_JAK_STAT3_SIGNALING	HALLMARK_IL6_JAK_STAT3_SIGNALING	Details ...	58	-0.406834	-1.24462	0.144681	0.324537	0.895	1929	tags=22%, list=10%, signal=25%
HALLMARK_UV_RESPONSE_DN	HALLMARK_UV_RESPONSE_DN	Details ...	134	-0.346384	-1.19852	0.141089	0.406936	0.958	3958	tags=32%, list=21%, signal=41%
HALLMARK_PANCREAS_BETA_CELLS	HALLMARK_PANCREAS_BETA_CELLS	Details ...	30	-0.434467	-1.15376	0.253165	0.500453	0.983	431	tags=10%, list=2%, signal=10%
HALLMARK_COMPLEMENT	HALLMARK_COMPLEMENT	Details ...	139	-0.321866	-1.12133	0.213033	0.573576	0.992	2464	tags=17%, list=13%, signal=20%
HALLMARK_COAGULATION	HALLMARK_COAGULATION	Details ...	80	-0.343596	-1.1107	0.264317	0.575528	0.996	2334	tags=21%, list=13%, signal=24%
HALLMARK_INTERFERON_GAMMA_RESPONSE	HALLMARK_INTERFERON_GAMMA_RESPONSE	Details ...	145	-0.300868	-1.06198	0.303398	0.717429	0.999	3159	tags=23%, list=17%, signal=27%
HALLMARK_ESTROGEN_RESPONSE_EARLY	HALLMARK_ESTROGEN_RESPONSE_EARLY	Details ...	169	-0.294267	-1.0611	0.300971	0.677788	0.999	4482	tags=31%, list=24%, signal=40%
HALLMARK_BILE_ACID_METABOLISM	HALLMARK_BILE_ACID_METABOLISM	Details ...	89	-0.316315	-1.0343	0.369369	0.746586	1	1550	tags=12%, list=8%, signal=13%
HALLMARK_MTORC1_SIGNALING	HALLMARK_MTORC1_SIGNALING	Details ...	186	-0.28403	-1.02348	0.370667	0.748264	1	3837	tags=24%, list=21%, signal=30%
HALLMARK_P53_PATHWAY	HALLMARK_P53_PATHWAY	Details ...	181	-0.279051	-1.02069	0.383863	0.719599	1	3267	tags=20%, list=18%, signal=24%
HALLMARK_XENOBIOTIC_METABOLISM	HALLMARK_XENOBIOTIC_METABOLISM		143	-0.287428	-1.01615	0.377892	0.701941	1	3802	tags=22%, list=21%, signal=28%
HALLMARK_APOPTOSIS	HALLMARK_APOPTOSIS		133	-0.290535	-1.01011	0.417874	0.688846	1	3360	tags=25%, list=18%, signal=30%
HALLMARK_ANDROGEN_RESPONSE	HALLMARK_ANDROGEN_RESPONSE		87	-0.313276	-1.00413	0.436869	0.681558	1	3462	tags=28%, list=19%, signal=34%
HALLMARK_G2M_CHECKPOINT	HALLMARK_G2M_CHECKPOINT		195	-0.26627	-0.960911	0.533835	0.805643	1	6008	tags=37%, list=33%, signal=54%
HALLMARK_PROTEIN_SECRETION	HALLMARK_PROTEIN_SECRETION		91	-0.283365	-0.937311	0.604545	0.860791	1	6035	tags=36%, list=33%, signal=54%
HALLMARK_ESTROGEN_RESPONSE_LATE	HALLMARK_ESTROGEN_RESPONSE_LATE		157	-0.258488	-0.914983	0.701923	0.906164	1	2421	tags=17%, list=13%, signal=19%
HALLMARK_UV_RESPONSE_UP	HALLMARK_UV_RESPONSE_UP		133	-0.252902	-0.889019	0.710462	0.956941	1	2965	tags=12%, list=16%, signal=14%
HALLMARK_SPERMATOGENESIS	HALLMARK_SPERMATOGENESIS		96	-0.266168	-0.880439	0.717195	0.949531	1	3655	tags=29%, list=20%, signal=36%
HALLMARK_APICAL_JUNCTION	HALLMARK_APICAL_JUNCTION		171	-0.234916	-0.841942	0.871359	1	1	2717	tags=16%, list=15%, signal=19%
HALLMARK_CHOLESTEROL_HOMEOSTASIS	HALLMARK_CHOLESTEROL_HOMEOSTASIS		65	-0.26558	-0.833928	0.793503	1	1	4057	tags=32%, list=22%, signal=41%
HALLMARK_E2F_TARGETS	HALLMARK_E2F_TARGETS		194	-0.203839	-0.74724	0.983294	1	1	6262	tags=31%, list=34%, signal=46%
HALLMARK_PI3K_AKT_MTOR_SIGNALING	HALLMARK_PI3K_AKT_MTOR_SIGNALING		96	-0.195199	-0.654941	0.993348	1	1	5254	tags=26%, list=29%, signal=36%
HALLMARK_ADIPOGENESIS	HALLMARK_ADIPOGENESIS		184	-0.167771	-0.609716	1	1	1	2915	tags=11%, list=16%, signal=13%
HALLMARK_FATTY_ACID_METABOLISM	HALLMARK_FATTY_ACID_METABOLISM		125	-0.163284	-0.565721	1	1	1	4893	tags=19%, list=27%, signal=26%
HALLMARK_UNFOLDED_PROTEIN_RESPONSE	HALLMARK_UNFOLDED_PROTEIN_RESPONSE		109	-0.160993	-0.544983	0.997647	1	1	3743	tags=11%, list=20%, signal=14%
HALLMARK_PEROXISOME	HALLMARK_PEROXISOME		86	-0.151659	-0.491778	1	0.999389	1	2924	tags=8%, list=16%, signal=10%

## Sheet: C6_RNAseq_pos_5-AzaC_48h
Table S5. Gene set enrichment analysis of differentially expressed genes identified in SMB21 cells via RNAseq.
NAME	GS<br> follow link to MSigDB	GS DETAILS	SIZE	ES	NES	NOM p-val	FDR q-val	FWER p-val	RANK AT MAX	LEADING EDGE
KRAS.600_UP.V1_DN	KRAS.600_UP.V1_DN	Details ...	142	0.703208	1.50839	0	0.113402	0.105	3743	tags=50%, list=20%, signal=62%
CYCLIN_D1_KE_.V1_DN	CYCLIN_D1_KE_.V1_DN	Details ...	123	0.70158	1.49471	0	0.0814414	0.151	2294	tags=26%, list=12%, signal=30%
RPS14_DN.V1_UP	RPS14_DN.V1_UP	Details ...	105	0.689235	1.48002	0	0.0819268	0.214	2625	tags=34%, list=14%, signal=40%
KRAS.PROSTATE_UP.V1_UP	KRAS.PROSTATE_UP.V1_UP	Details ...	78	0.701054	1.47711	0.00102564	0.0644726	0.226	1807	tags=29%, list=10%, signal=33%
KRAS.300_UP.V1_DN	KRAS.300_UP.V1_DN	Details ...	70	0.691226	1.46368	0.00619195	0.068125	0.287	2432	tags=34%, list=13%, signal=39%
ALK_DN.V1_UP	ALK_DN.V1_UP	Details ...	77	0.690674	1.45366	0.00513347	0.0682501	0.332	2135	tags=32%, list=12%, signal=37%
BRCA1_DN.V1_UP	BRCA1_DN.V1_UP	Details ...	62	0.689065	1.4333	0.00829876	0.0904186	0.457	1979	tags=32%, list=11%, signal=36%
ATF2_S_UP.V1_UP	ATF2_S_UP.V1_UP	Details ...	121	0.664734	1.43004	0.00201005	0.084042	0.476	2459	tags=31%, list=13%, signal=35%
PRC1_BMI_UP.V1_UP	PRC1_BMI_UP.V1_UP	Details ...	112	0.666041	1.42551	0.0030303	0.0814539	0.505	2727	tags=29%, list=15%, signal=33%
P53_DN.V2_UP	P53_DN.V2_UP	Details ...	70	0.672877	1.42328	0.00514403	0.0765456	0.52	2037	tags=31%, list=11%, signal=35%
DCA_UP.V1_UP	DCA_UP.V1_UP	Details ...	100	0.659004	1.40821	0.00808081	0.0926591	0.625	2520	tags=27%, list=14%, signal=31%
PTEN_DN.V2_DN	PTEN_DN.V2_DN	Details ...	106	0.661439	1.4051	0.00303337	0.0899193	0.645	2495	tags=24%, list=14%, signal=27%
PRC1_BMI_UP.V1_DN	PRC1_BMI_UP.V1_DN	Details ...	116	0.659588	1.40461	0.00200803	0.0836986	0.647	2967	tags=36%, list=16%, signal=43%
IL15_UP.V1_DN	IL15_UP.V1_DN	Details ...	114	0.654792	1.40241	0.00100301	0.0817679	0.672	2359	tags=30%, list=13%, signal=34%
VEGF_A_UP.V1_UP	VEGF_A_UP.V1_UP	Details ...	137	0.651542	1.39847	0.00201005	0.0825846	0.703	2764	tags=31%, list=15%, signal=37%
CYCLIN_D1_UP.V1_DN	CYCLIN_D1_UP.V1_DN	Details ...	128	0.647703	1.37527	0.00403633	0.115805	0.842	1828	tags=14%, list=10%, signal=16%
CAHOY_ASTROGLIAL	CAHOY_ASTROGLIAL	Details ...	74	0.652038	1.37511	0.0235174	0.109349	0.843	4063	tags=50%, list=22%, signal=64%
SRC_UP.V1_UP	SRC_UP.V1_UP	Details ...	114	0.640948	1.37504	0.00704225	0.103443	0.843	2578	tags=29%, list=14%, signal=33%
WNT_UP.V1_UP	WNT_UP.V1_UP	Details ...	116	0.640369	1.37484	0.00708502	0.0982654	0.843	2572	tags=27%, list=14%, signal=31%
NOTCH_DN.V1_DN	NOTCH_DN.V1_DN	Details ...	96	0.647013	1.37153	0.00919305	0.0989644	0.86	3799	tags=39%, list=21%, signal=48%
AKT_UP_MTOR_DN.V1_UP	AKT_UP_MTOR_DN.V1_UP		137	0.639268	1.36658	0.00301508	0.102688	0.887	2603	tags=26%, list=14%, signal=30%
JNK_DN.V1_DN	JNK_DN.V1_DN		137	0.63433	1.36237	0.0100908	0.105696	0.904	3508	tags=31%, list=19%, signal=38%
IL2_UP.V1_DN	IL2_UP.V1_DN		122	0.640699	1.36077	0.00401204	0.104316	0.909	2670	tags=26%, list=14%, signal=30%
KRAS.AMP.LUNG_UP.V1_DN	KRAS.AMP.LUNG_UP.V1_DN		78	0.640727	1.35887	0.0285132	0.103471	0.918	2602	tags=24%, list=14%, signal=28%
KRAS.KIDNEY_UP.V1_DN	KRAS.KIDNEY_UP.V1_DN		76	0.643295	1.35118	0.0246914	0.11236	0.948	4111	tags=50%, list=22%, signal=64%
RAPA_EARLY_UP.V1_UP	RAPA_EARLY_UP.V1_UP		116	0.626224	1.34998	0.0130653	0.110102	0.95	2528	tags=25%, list=14%, signal=29%
BMI1_DN.V1_UP	BMI1_DN.V1_UP		105	0.632495	1.34765	0.0140987	0.110633	0.958	3956	tags=49%, list=21%, signal=61%
ESC_V6.5_UP_LATE.V1_DN	ESC_V6.5_UP_LATE.V1_DN		150	0.622251	1.34235	0.00801603	0.116369	0.969	2572	tags=21%, list=14%, signal=25%
PTEN_DN.V1_DN	PTEN_DN.V1_DN		95	0.628765	1.33936	0.0232558	0.117208	0.972	3460	tags=37%, list=19%, signal=45%
LEF1_UP.V1_UP	LEF1_UP.V1_UP		145	0.623793	1.32674	0.00702811	0.14001	0.986	3658	tags=43%, list=20%, signal=53%
ALK_DN.V1_DN	ALK_DN.V1_DN		84	0.6233	1.32145	0.0315361	0.147374	0.99	3097	tags=37%, list=17%, signal=44%
BCAT.100_UP.V1_DN	BCAT.100_UP.V1_DN		20	0.698878	1.32013	0.109954	0.145265	0.992	604	tags=10%, list=3%, signal=10%
KRAS.LUNG_UP.V1_DN	KRAS.LUNG_UP.V1_DN		66	0.636057	1.31915	0.0434783	0.143314	0.993	3743	tags=47%, list=20%, signal=59%
SNF5_DN.V1_DN	SNF5_DN.V1_DN		110	0.61556	1.31685	0.0292339	0.144725	0.997	2505	tags=28%, list=14%, signal=32%
GCNP_SHH_UP_EARLY.V1_DN	GCNP_SHH_UP_EARLY.V1_DN		125	0.616012	1.31383	0.0201005	0.146514	0.998	2587	tags=26%, list=14%, signal=30%
KRAS.LUNG.BREAST_UP.V1_DN	KRAS.LUNG.BREAST_UP.V1_DN		79	0.624712	1.31008	0.0423554	0.150993	0.998	3820	tags=47%, list=21%, signal=59%
KRAS.AMP.LUNG_UP.V1_UP	KRAS.AMP.LUNG_UP.V1_UP		69	0.620364	1.30767	0.0556128	0.152214	0.998	3237	tags=36%, list=18%, signal=44%
KRAS.DF.V1_UP	KRAS.DF.V1_UP		141	0.605839	1.30744	0.0151362	0.148661	0.998	1841	tags=18%, list=10%, signal=20%
CRX_NRL_DN.V1_UP	CRX_NRL_DN.V1_UP		118	0.613457	1.30181	0.0221774	0.156573	0.999	2719	tags=32%, list=15%, signal=38%
KRAS.BREAST_UP.V1_DN	KRAS.BREAST_UP.V1_DN		82	0.616575	1.29954	0.0478615	0.157892	0.999	3352	tags=34%, list=18%, signal=42%
IL21_UP.V1_DN	IL21_UP.V1_DN		99	0.611976	1.29506	0.0317623	0.163937	0.999	4091	tags=49%, list=22%, signal=63%
WNT_UP.V1_DN	WNT_UP.V1_DN		124	0.60938	1.29364	0.0150301	0.164028	0.999	3232	tags=34%, list=18%, signal=41%
PRC2_SUZ12_UP.V1_UP	PRC2_SUZ12_UP.V1_UP		114	0.608502	1.29127	0.0391566	0.166142	0.999	2262	tags=24%, list=12%, signal=27%
PKCA_DN.V1_UP	PKCA_DN.V1_UP		100	0.607884	1.28931	0.0443548	0.167038	0.999	2385	tags=24%, list=13%, signal=27%
KRAS.DF.V1_DN	KRAS.DF.V1_DN		133	0.594038	1.28917	0.0321608	0.163664	0.999	3996	tags=33%, list=22%, signal=42%
CSR_LATE_UP.V1_DN	CSR_LATE_UP.V1_DN		120	0.602448	1.289	0.0332326	0.160435	0.999	3594	tags=28%, list=20%, signal=35%
MEL18_DN.V1_UP	MEL18_DN.V1_UP		109	0.606472	1.28814	0.0422111	0.158918	0.999	4003	tags=43%, list=22%, signal=55%
KRAS.600.LUNG.BREAST_UP.V1_DN	KRAS.600.LUNG.BREAST_UP.V1_DN		152	0.598566	1.28621	0.0190381	0.160266	0.999	2894	tags=32%, list=16%, signal=38%
BCAT.100_UP.V1_UP	BCAT.100_UP.V1_UP		35	0.644308	1.28586	0.128348	0.157923	0.999	4265	tags=51%, list=23%, signal=67%
NRL_DN.V1_UP	NRL_DN.V1_UP		112	0.601925	1.28577	0.0251509	0.154926	0.999	3508	tags=34%, list=19%, signal=42%
CTIP_DN.V1_UP	CTIP_DN.V1_UP		64	0.614957	1.28348	0.0884495	0.156986	0.999	3436	tags=42%, list=19%, signal=52%
SNF5_DN.V1_UP	SNF5_DN.V1_UP		129	0.59797	1.28094	0.0292634	0.159392	0.999	3057	tags=23%, list=17%, signal=28%
CTIP_DN.V1_DN	CTIP_DN.V1_DN		81	0.607965	1.27842	0.0563525	0.161941	0.999	1374	tags=17%, list=7%, signal=19%
KRAS.600_UP.V1_UP	KRAS.600_UP.V1_UP		179	0.588162	1.26829	0.0160481	0.182918	1	2930	tags=28%, list=16%, signal=34%
CRX_DN.V1_DN	CRX_DN.V1_DN		106	0.592112	1.26502	0.0555556	0.187691	1	2634	tags=29%, list=14%, signal=34%
IL2_UP.V1_UP	IL2_UP.V1_UP		130	0.591261	1.26251	0.0432161	0.19052	1	3307	tags=28%, list=18%, signal=34%
RELA_DN.V1_UP	RELA_DN.V1_UP		100	0.59452	1.25613	0.0637007	0.203418	1	1918	tags=18%, list=10%, signal=20%
P53_DN.V2_DN	P53_DN.V2_DN		100	0.591078	1.25545	0.0688259	0.201901	1	4322	tags=41%, list=23%, signal=53%
BMI1_DN_MEL18_DN.V1_UP	BMI1_DN_MEL18_DN.V1_UP		105	0.591959	1.25341	0.0649087	0.203765	1	4003	tags=44%, list=22%, signal=56%
CRX_DN.V1_UP	CRX_DN.V1_UP		101	0.589812	1.25201	0.0743381	0.204012	1	3492	tags=36%, list=19%, signal=44%
AKT_UP.V1_UP	AKT_UP.V1_UP		124	0.57626	1.2428	0.064257	0.225164	1	2924	tags=26%, list=16%, signal=30%
LTE2_UP.V1_DN	LTE2_UP.V1_DN		150	0.580632	1.24266	0.0421264	0.221842	1	3654	tags=31%, list=20%, signal=39%
PGF_UP.V1_DN	PGF_UP.V1_DN		137	0.57803	1.24213	0.0631262	0.219751	1	3064	tags=26%, list=17%, signal=31%
STK33_NOMO_UP	STK33_NOMO_UP		225	0.575312	1.24102	0.019019	0.219352	1	2459	tags=17%, list=13%, signal=19%
IL21_UP.V1_UP	IL21_UP.V1_UP		110	0.576043	1.24086	0.0663317	0.216446	1	3040	tags=29%, list=16%, signal=35%
P53_DN.V1_UP	P53_DN.V1_UP		140	0.57721	1.23861	0.0532663	0.219498	1	3663	tags=31%, list=20%, signal=39%
MTOR_UP.V1_UP	MTOR_UP.V1_UP		126	0.572389	1.23419	0.079397	0.228372	1	2279	tags=18%, list=12%, signal=21%
E2F1_UP.V1_DN	E2F1_UP.V1_DN		160	0.573442	1.23354	0.044044	0.226654	1	3856	tags=31%, list=21%, signal=38%
AKT_UP.V1_DN	AKT_UP.V1_DN		150	0.571398	1.22968	0.0641926	0.23359	1	2386	tags=23%, list=13%, signal=26%
ESC_J1_UP_EARLY.V1_DN	ESC_J1_UP_EARLY.V1_DN		146	0.570043	1.22791	0.0593561	0.235995	1	2914	tags=20%, list=16%, signal=23%
EGFR_UP.V1_UP	EGFR_UP.V1_UP		154	0.574316	1.22672	0.0591182	0.235992	1	2955	tags=30%, list=16%, signal=35%
YAP1_DN	YAP1_DN		33	0.61201	1.2261	0.19435	0.234331	1	3956	tags=36%, list=21%, signal=46%
GCNP_SHH_UP_LATE.V1_DN	GCNP_SHH_UP_LATE.V1_DN		143	0.568672	1.22127	0.0731463	0.244925	1	3799	tags=31%, list=21%, signal=38%
KRAS.BREAST_UP.V1_UP	KRAS.BREAST_UP.V1_UP		65	0.580949	1.21844	0.164596	0.250057	1	2064	tags=34%, list=11%, signal=38%
MYC_UP.V1_DN	MYC_UP.V1_DN		109	0.567284	1.21324	0.110775	0.260927	1	2342	tags=23%, list=13%, signal=26%
JAK2_DN.V1_UP	JAK2_DN.V1_UP		102	0.566947	1.21318	0.119312	0.257707	1	2207	tags=25%, list=12%, signal=29%
ATM_DN.V1_UP	ATM_DN.V1_UP		88	0.570909	1.20978	0.134694	0.264629	1	4026	tags=44%, list=22%, signal=56%
KRAS.600.LUNG.BREAST_UP.V1_UP	KRAS.600.LUNG.BREAST_UP.V1_UP		146	0.561178	1.20781	0.0792377	0.267152	1	2964	tags=31%, list=16%, signal=36%
IL15_UP.V1_UP	IL15_UP.V1_UP		135	0.558649	1.2064	0.09375	0.267536	1	3636	tags=27%, list=20%, signal=34%
ESC_J1_UP_LATE.V1_UP	ESC_J1_UP_LATE.V1_UP		142	0.561993	1.20423	0.0872618	0.270317	1	4336	tags=42%, list=24%, signal=54%
RELA_DN.V1_DN	RELA_DN.V1_DN		63	0.569094	1.20312	0.174948	0.270288	1	3972	tags=44%, list=22%, signal=56%
KRAS.50_UP.V1_DN	KRAS.50_UP.V1_DN		16	0.656004	1.19918	0.251928	0.278774	1	4111	tags=56%, list=22%, signal=72%
GCNP_SHH_UP_LATE.V1_UP	GCNP_SHH_UP_LATE.V1_UP		166	0.557069	1.19829	0.0730731	0.278147	1	2136	tags=10%, list=12%, signal=11%
ESC_V6.5_UP_EARLY.V1_DN	ESC_V6.5_UP_EARLY.V1_DN		122	0.557033	1.1967	0.114688	0.279886	1	3062	tags=31%, list=17%, signal=37%
BRCA1_DN.V1_DN	BRCA1_DN.V1_DN		85	0.565539	1.19605	0.170213	0.27851	1	3434	tags=31%, list=19%, signal=37%
KRAS.LUNG.BREAST_UP.V1_UP	KRAS.LUNG.BREAST_UP.V1_UP		77	0.567306	1.1954	0.164467	0.277132	1	3618	tags=40%, list=20%, signal=50%
TGFB_UP.V1_UP	TGFB_UP.V1_UP		151	0.556159	1.19138	0.113226	0.285744	1	3569	tags=29%, list=19%, signal=36%
PRC2_EED_DN.V1_UP	PRC2_EED_DN.V1_UP		128	0.558628	1.18896	0.108543	0.289415	1	2062	tags=17%, list=11%, signal=19%
E2F3_UP.V1_DN	E2F3_UP.V1_DN		91	0.555289	1.18066	0.181358	0.31185	1	3212	tags=21%, list=17%, signal=25%
ATF2_UP.V1_DN	ATF2_UP.V1_DN		132	0.549552	1.17616	0.140562	0.321828	1	3662	tags=34%, list=20%, signal=42%
MTOR_UP.V1_DN	MTOR_UP.V1_DN		150	0.5503	1.1732	0.118236	0.327499	1	3560	tags=29%, list=19%, signal=35%
CORDENONSI_YAP_CONSERVED_SIGNATURE	CORDENONSI_YAP_CONSERVED_SIGNATURE		51	0.568685	1.17305	0.257113	0.324424	1	2499	tags=20%, list=14%, signal=23%
ATF2_S_UP.V1_DN	ATF2_S_UP.V1_DN		133	0.547037	1.17068	0.149299	0.328186	1	3745	tags=37%, list=20%, signal=46%
YAP1_UP	YAP1_UP		41	0.570697	1.17018	0.257821	0.32604	1	1373	tags=10%, list=7%, signal=11%
NFE2L2.V2	NFE2L2.V2		265	0.541491	1.16636	0.055	0.334403	1	3307	tags=24%, list=18%, signal=29%
LEF1_UP.V1_DN	LEF1_UP.V1_DN		125	0.547545	1.16589	0.149749	0.332786	1	3083	tags=26%, list=17%, signal=31%
AKT_UP_MTOR_DN.V1_DN	AKT_UP_MTOR_DN.V1_DN		148	0.5405	1.16365	0.132265	0.335792	1	2524	tags=21%, list=14%, signal=24%
RB_P130_DN.V1_DN	RB_P130_DN.V1_DN		114	0.543275	1.16363	0.184925	0.332386	1	4515	tags=25%, list=24%, signal=33%
STK33_UP	STK33_UP		214	0.534691	1.15655	0.115	0.351172	1	2349	tags=15%, list=13%, signal=17%
CAHOY_OLIGODENDROCUTIC	CAHOY_OLIGODENDROCUTIC		82	0.552052	1.15642	0.216632	0.348167	1	3916	tags=32%, list=21%, signal=40%
ATF2_UP.V1_UP	ATF2_UP.V1_UP		120	0.537752	1.15004	0.181269	0.364572	1	3930	tags=34%, list=21%, signal=43%
DCA_UP.V1_DN	DCA_UP.V1_DN		136	0.529127	1.14944	0.184369	0.362882	1	2964	tags=19%, list=16%, signal=23%
ESC_J1_UP_EARLY.V1_UP	ESC_J1_UP_EARLY.V1_UP		141	0.532292	1.1488	0.193581	0.361215	1	4888	tags=38%, list=27%, signal=52%
NRL_DN.V1_DN	NRL_DN.V1_DN		108	0.536353	1.14865	0.210101	0.358239	1	4091	tags=31%, list=22%, signal=40%
CAHOY_ASTROCYTIC	CAHOY_ASTROCYTIC		88	0.537017	1.14209	0.237271	0.375337	1	4022	tags=39%, list=22%, signal=49%
PKCA_DN.V1_DN	PKCA_DN.V1_DN		108	0.534741	1.13972	0.219858	0.379471	1	2343	tags=19%, list=13%, signal=22%
MEK_UP.V1_UP	MEK_UP.V1_UP		150	0.532972	1.13662	0.180905	0.386424	1	4273	tags=37%, list=23%, signal=48%
BCAT_BILD_ET_AL_UP	BCAT_BILD_ET_AL_UP		35	0.564938	1.12958	0.330076	0.406022	1	3445	tags=29%, list=19%, signal=35%
KRAS.300_UP.V1_UP	KRAS.300_UP.V1_UP		91	0.534928	1.12548	0.26802	0.416276	1	2106	tags=18%, list=11%, signal=20%
ESC_V6.5_UP_EARLY.V1_UP	ESC_V6.5_UP_EARLY.V1_UP		128	0.519504	1.12418	0.248741	0.416749	1	5129	tags=39%, list=28%, signal=54%
ERBB2_UP.V1_UP	ERBB2_UP.V1_UP		149	0.524395	1.12415	0.225579	0.41304	1	4261	tags=40%, list=23%, signal=51%
RB_DN.V1_DN	RB_DN.V1_DN		107	0.518338	1.1201	0.272081	0.422493	1	4603	tags=36%, list=25%, signal=48%
PRC2_EZH2_UP.V1_DN	PRC2_EZH2_UP.V1_DN		151	0.520255	1.1176	0.227455	0.427261	1	2739	tags=19%, list=15%, signal=22%
PRC2_EZH2_UP.V1_UP	PRC2_EZH2_UP.V1_UP		134	0.522304	1.11466	0.271357	0.433427	1	4449	tags=38%, list=24%, signal=50%
PDGF_UP.V1_DN	PDGF_UP.V1_DN		63	0.53765	1.1142	0.309698	0.43134	1	3021	tags=29%, list=16%, signal=34%
RB_P107_DN.V1_UP	RB_P107_DN.V1_UP		116	0.514005	1.11406	0.268612	0.42804	1	2406	tags=18%, list=13%, signal=21%
PTEN_DN.V2_UP	PTEN_DN.V2_UP		71	0.525241	1.10927	0.322348	0.439862	1	3985	tags=32%, list=22%, signal=41%
STK33_SKM_DN	STK33_SKM_DN		195	0.513537	1.10284	0.219439	0.456956	1	2968	tags=22%, list=16%, signal=25%
JNK_DN.V1_UP	JNK_DN.V1_UP		120	0.511421	1.10084	0.293882	0.459504	1	2898	tags=24%, list=16%, signal=28%
NOTCH_DN.V1_UP	NOTCH_DN.V1_UP		119	0.511106	1.09874	0.301411	0.463115	1	2271	tags=19%, list=12%, signal=22%
MEK_UP.V1_DN	MEK_UP.V1_DN		151	0.511157	1.09453	0.274924	0.472764	1	3256	tags=22%, list=18%, signal=26%
MEL18_DN.V1_DN	MEL18_DN.V1_DN		118	0.509726	1.0933	0.315578	0.472968	1	3168	tags=29%, list=17%, signal=35%
GLI1_UP.V1_UP	GLI1_UP.V1_UP		22	0.567448	1.08904	0.389831	0.483016	1	2328	tags=14%, list=13%, signal=16%
CYCLIN_D1_UP.V1_UP	CYCLIN_D1_UP.V1_UP		132	0.506479	1.08767	0.315578	0.48351	1	3970	tags=29%, list=22%, signal=36%
CAMP_UP.V1_UP	CAMP_UP.V1_UP		175	0.505556	1.08718	0.273	0.48114	1	1270	tags=5%, list=7%, signal=5%
ESC_J1_UP_LATE.V1_DN	ESC_J1_UP_LATE.V1_DN		151	0.504041	1.07858	0.339699	0.505197	1	3248	tags=19%, list=18%, signal=22%
HOXA9_DN.V1_UP	HOXA9_DN.V1_UP		146	0.501161	1.07856	0.335005	0.501259	1	4029	tags=23%, list=22%, signal=30%
CRX_NRL_DN.V1_DN	CRX_NRL_DN.V1_DN		108	0.498579	1.05852	0.39797	0.562044	1	4127	tags=27%, list=22%, signal=34%
PDGF_ERK_DN.V1_UP	PDGF_ERK_DN.V1_UP		114	0.497099	1.05694	0.373615	0.562782	1	1761	tags=11%, list=10%, signal=13%
PDGF_UP.V1_UP	PDGF_UP.V1_UP		131	0.494349	1.0559	0.380762	0.561707	1	3180	tags=14%, list=17%, signal=16%
STK33_SKM_UP	STK33_SKM_UP		197	0.4896	1.05096	0.402	0.573726	1	2593	tags=17%, list=14%, signal=20%
PTEN_DN.V1_UP	PTEN_DN.V1_UP		107	0.49409	1.0492	0.412538	0.574958	1	4101	tags=38%, list=22%, signal=49%
RB_P130_DN.V1_UP	RB_P130_DN.V1_UP		100	0.488221	1.04575	0.443434	0.581777	1	3497	tags=25%, list=19%, signal=31%
RAF_UP.V1_UP	RAF_UP.V1_UP		159	0.485766	1.04343	0.401401	0.584404	1	4085	tags=29%, list=22%, signal=37%
P53_DN.V1_DN	P53_DN.V1_DN		138	0.477441	1.0335	0.436747	0.610672	1	3972	tags=29%, list=22%, signal=37%
KRAS.LUNG_UP.V1_UP	KRAS.LUNG_UP.V1_UP		63	0.494383	1.03219	0.470282	0.610109	1	3527	tags=33%, list=19%, signal=41%
TBK1.DF_UP	TBK1.DF_UP		252	0.480813	1.03104	0.411	0.608921	1	5133	tags=31%, list=28%, signal=42%
ESC_V6.5_UP_LATE.V1_UP	ESC_V6.5_UP_LATE.V1_UP		147	0.482665	1.03055	0.434303	0.605909	1	4485	tags=32%, list=24%, signal=42%
CAHOY_NEURONAL	CAHOY_NEURONAL		67	0.495275	1.02554	0.47644	0.616716	1	4007	tags=39%, list=22%, signal=49%
LTE2_UP.V1_UP	LTE2_UP.V1_UP		160	0.474581	1.02234	0.449348	0.622131	1	4106	tags=27%, list=22%, signal=34%
BCAT_GDS748_UP	BCAT_GDS748_UP		37	0.512381	1.01796	0.488398	0.630838	1	3960	tags=32%, list=21%, signal=41%
BMI1_DN_MEL18_DN.V1_DN	BMI1_DN_MEL18_DN.V1_DN		107	0.475615	1.01361	0.495477	0.639243	1	3168	tags=27%, list=17%, signal=33%
KRAS.PROSTATE_UP.V1_DN	KRAS.PROSTATE_UP.V1_DN		72	0.476732	1.0086	0.520376	0.649097	1	3194	tags=33%, list=17%, signal=40%
JAK2_DN.V1_DN	JAK2_DN.V1_DN		96	0.471451	1.00015	0.5412	0.669036	1	3230	tags=18%, list=18%, signal=21%
EIF4E_DN	EIF4E_DN		82	0.468758	0.997377	0.540265	0.672413	1	3404	tags=18%, list=18%, signal=22%
GCNP_SHH_UP_EARLY.V1_UP	GCNP_SHH_UP_EARLY.V1_UP		148	0.458129	0.990042	0.549649	0.688352	1	1881	tags=7%, list=10%, signal=7%
TGFB_UP.V1_DN	TGFB_UP.V1_DN		135	0.459167	0.98984	0.551205	0.684248	1	3970	tags=26%, list=22%, signal=33%
MTOR_UP.N4.V1_DN	MTOR_UP.N4.V1_DN		136	0.457544	0.980025	0.575301	0.706782	1	2725	tags=15%, list=15%, signal=18%
RAPA_EARLY_UP.V1_DN	RAPA_EARLY_UP.V1_DN		134	0.449903	0.966714	0.605422	0.73807	1	3466	tags=21%, list=19%, signal=26%
RAF_UP.V1_DN	RAF_UP.V1_DN		162	0.448188	0.965933	0.610833	0.735212	1	4343	tags=25%, list=24%, signal=33%
CSR_EARLY_UP.V1_DN	CSR_EARLY_UP.V1_DN		104	0.450894	0.963546	0.612286	0.736205	1	5276	tags=32%, list=29%, signal=44%
STK33_DN	STK33_DN		210	0.439312	0.948064	0.66967	0.769136	1	4047	tags=23%, list=22%, signal=29%
BMI1_DN.V1_DN	BMI1_DN.V1_DN		109	0.444591	0.946598	0.642857	0.767499	1	3168	tags=25%, list=17%, signal=30%
MTOR_UP.N4.V1_UP	MTOR_UP.N4.V1_UP		172	0.439574	0.939238	0.699	0.779954	1	3342	tags=17%, list=18%, signal=21%
RPS14_DN.V1_DN	RPS14_DN.V1_DN		160	0.430805	0.937448	0.663327	0.779158	1	3719	tags=19%, list=20%, signal=23%
PRC2_SUZ12_UP.V1_DN	PRC2_SUZ12_UP.V1_DN		120	0.440956	0.934208	0.676471	0.781723	1	3037	tags=24%, list=16%, signal=29%
STK33_NOMO_DN	STK33_NOMO_DN		196	0.4332	0.928335	0.713714	0.789878	1	3405	tags=18%, list=18%, signal=22%
PGF_UP.V1_UP	PGF_UP.V1_UP		157	0.423812	0.911556	0.736473	0.821451	1	1805	tags=4%, list=10%, signal=5%
SIRNA_EIF4GI_UP	SIRNA_EIF4GI_UP		78	0.425532	0.903002	0.687885	0.833778	1	6360	tags=36%, list=35%, signal=55%
CYCLIN_D1_KE_.V1_UP	CYCLIN_D1_KE_.V1_UP		144	0.417916	0.890873	0.755779	0.852284	1	3747	tags=22%, list=20%, signal=28%
E2F3_UP.V1_UP	E2F3_UP.V1_UP		163	0.406842	0.877776	0.788789	0.871065	1	3658	tags=20%, list=20%, signal=25%
KRAS.50_UP.V1_UP	KRAS.50_UP.V1_UP		30	0.435497	0.861619	0.678369	0.893613	1	1592	tags=13%, list=9%, signal=15%
VEGF_A_UP.V1_DN	VEGF_A_UP.V1_DN		167	0.399439	0.857184	0.845382	0.895345	1	2951	tags=9%, list=16%, signal=11%
RB_P107_DN.V1_DN	RB_P107_DN.V1_DN		106	0.397832	0.852087	0.79112	0.897767	1	3712	tags=13%, list=20%, signal=16%
KRAS.KIDNEY_UP.V1_UP	KRAS.KIDNEY_UP.V1_UP		115	0.39428	0.851002	0.787726	0.894141	1	2342	tags=13%, list=13%, signal=15%
ATM_DN.V1_DN	ATM_DN.V1_DN		73	0.400312	0.849566	0.758799	0.890862	1	3636	tags=33%, list=20%, signal=41%
EGFR_UP.V1_DN	EGFR_UP.V1_DN		158	0.382161	0.817144	0.891892	0.931225	1	4343	tags=25%, list=24%, signal=32%
SRC_UP.V1_DN	SRC_UP.V1_DN		108	0.372085	0.803805	0.861895	0.941942	1	3525	tags=18%, list=19%, signal=22%
PRC2_EED_DN.V1_DN	PRC2_EED_DN.V1_DN		165	0.371898	0.795901	0.892786	0.945301	1	4381	tags=19%, list=24%, signal=25%
BCAT_GDS748_DN	BCAT_GDS748_DN		33	0.394184	0.784859	0.783875	0.952401	1	3310	tags=15%, list=18%, signal=18%
PDGF_ERK_DN.V1_DN	PDGF_ERK_DN.V1_DN		128	0.356445	0.757971	0.913741	0.972487	1	6602	tags=34%, list=36%, signal=52%
SIRNA_EIF4GI_DN	SIRNA_EIF4GI_DN		75	0.347348	0.731473	0.895661	0.987933	1	3484	tags=16%, list=19%, signal=20%
CAMP_UP.V1_DN	CAMP_UP.V1_DN		177	0.334956	0.720292	0.95992	0.99017	1	4702	tags=23%, list=26%, signal=30%
TBK1.DN.48HRS_DN	TBK1.DN.48HRS_DN		48	0.344088	0.709689	0.864693	0.991513	1	2409	tags=13%, list=13%, signal=14%
E2F1_UP.V1_UP	E2F1_UP.V1_UP		178	0.322168	0.6922	0.966934	0.9962	1	805	tags=3%, list=4%, signal=3%
RB_DN.V1_UP	RB_DN.V1_UP		103	0.318777	0.685379	0.948485	0.994138	1	4245	tags=19%, list=23%, signal=25%
ERBB2_UP.V1_DN	ERBB2_UP.V1_DN		165	0.309029	0.663936	0.976954	0.998744	1	3256	tags=11%, list=18%, signal=13%
CSR_EARLY_UP.V1_UP	CSR_EARLY_UP.V1_UP		139	0.307194	0.660794	0.978831	0.994527	1	4316	tags=17%, list=23%, signal=21%
HOXA9_DN.V1_DN	HOXA9_DN.V1_DN		159	0.303174	0.653055	0.975	0.992351	1	3368	tags=11%, list=18%, signal=14%
MYC_UP.V1_UP	MYC_UP.V1_UP		138	0.303179	0.64882	0.975904	0.988523	1	4662	tags=17%, list=25%, signal=23%
TBK1.DF_DN	TBK1.DF_DN		261	0.286694	0.616501	0.999	0.993811	1	3620	tags=9%, list=20%, signal=11%
CSR_LATE_UP.V1_UP	CSR_LATE_UP.V1_UP		137	0.26097	0.557304	0.998999	1	1	2634	tags=7%, list=14%, signal=8%
EIF4E_UP	EIF4E_UP		80	0.244545	0.514157	0.994872	1	1	4716	tags=16%, list=26%, signal=22%
TBK1.DN.48HRS_UP	TBK1.DN.48HRS_UP		47	0.251688	0.512211	0.99359	0.996336	1	4640	tags=17%, list=25%, signal=23%
