# Supplementary material for: Genome-wide CRISPR-Cas9 knockout screens identify DNMT1 as a druggable dependency in sonic hedgehog medulloblastoma
Source: Acta Neuropathol Commun. 2024 Aug 7;12:125. doi: 10.1186/s40478-024-01831-x (PMC11304869; doi:10.1186/s40478-024-01831-x)
Supplement: Supplementary file 7 — Additional file 7. [file 40478_2024_1831_MOESM7_ESM.xlsx]

## Sheet: Drug vs DMSO
Table S6. MAGeCK MLE output for chemogenetic CRISPR-Cas9 screen performed in SMB21 cells under 5-AzaC treatment.
Gene	sgRNA	AZA|beta	AZA|z	AZA|p-value	AZA|fdr	AZA|wald-p-value	AZA|wald-fdr
Smo	4	-1.5122	-3.0851	0	0	0.0020346	0.88946
Snw1	4	-1.3424	-2.8019	0	0	0.005081	0.88946
Rnf4	4	-1.275	-3.8153	0	0	0.00013599	0.88946
Uba6	4	-1.247	-3.4745	0	0	0.00051187	0.88946
Cdc45	4	-1.2256	-2.5237	0	0	0.011614	0.88946
Lsm6	4	-1.2192	-2.5659	0	0	0.01029	0.88946
Srsf3	4	-1.2183	-2.2699	0	0	0.023216	0.88946
Cops6	4	1.1319	0.85767	0	0	0.39107	0.88946
Scgn	4	1.1669	1.0861	0	0	0.27745	0.88946
Rpl15	4	1.1851	1.2377	0	0	0.21583	0.88946
Ndufa1	4	1.2069	0.53747	0	0	0.59095	0.92684
Cox10	4	1.2378	0.79902	0	0	0.42428	0.89554
Snrpf	4	1.4151	0.93268	0	0	0.35098	0.88946
Bora	4	1.4573	0.85911	0	0	0.39028	0.88946
Uck2	4	1.4879	1.1271	0	0	0.25971	0.88946
Gosr2	4	1.5116	0.86742	0	0	0.38571	0.88946
Vps25	4	-1.1832	-2.6489	5.0829e-05	0.03125	0.0080755	0.88946
Ndufb11	4	-1.1654	-2.287	5.0829e-05	0.03125	0.022193	0.88946
Snrnp200	4	-1.1122	-2.3345	5.0829e-05	0.03125	0.01957	0.88946
Hoxd9	4	-1.0701	-2.1911	5.0829e-05	0.03125	0.028446	0.88946
Mrps34	4	-1.0608	-2.4748	5.0829e-05	0.03125	0.01333	0.88946
Fam122a	4	-1.055	-2.3382	5.0829e-05	0.03125	0.019379	0.88946
Orc6	4	-1.0526	-2.3674	5.0829e-05	0.03125	0.017913	0.88946
Srsf2	4	1.0226	0.75502	5.0829e-05	0.03125	0.45024	0.89911
Rps10	4	1.0242	0.92794	5.0829e-05	0.03125	0.35344	0.88946
Rsl24d1	4	1.0292	1.164	5.0829e-05	0.03125	0.24442	0.88946
Islr2	4	1.0367	0.98794	5.0829e-05	0.03125	0.32318	0.88946
Dynlt1a	4	1.0576	1.0706	5.0829e-05	0.03125	0.28434	0.88946
Nbas	4	1.0645	0.86391	5.0829e-05	0.03125	0.38764	0.88946
Rgs16	4	1.0746	0.96044	5.0829e-05	0.03125	0.33683	0.88946
Dctn6	4	1.0784	1.0948	5.0829e-05	0.03125	0.27359	0.88946
Fastkd1	4	1.1096	1.1067	5.0829e-05	0.03125	0.26841	0.88946
Clk2	4	-1.0396	-2.494	0.00010166	0.055556	0.012631	0.88946
Cct4	4	0.9823	0.88645	0.00010166	0.055556	0.37537	0.88946
Gspt1	4	0.99229	1.0375	0.00010166	0.055556	0.29951	0.88946
Hist1h2ao	4	0.99301	1.2288	0.00010166	0.055556	0.21916	0.88946
Gpn1	4	-1.0067	-1.8808	0.00015249	0.073171	0.059999	0.88946
Sin3b	4	0.96402	1.3723	0.00015249	0.073171	0.16996	0.88946
Hibadh	4	0.96946	1.476	0.00015249	0.073171	0.13995	0.88946
Hist1h2bk	4	0.97345	1.0349	0.00015249	0.073171	0.30073	0.88946
Vmn1r149	3	1.2032	0.44134	0.00015249	0.073171	0.65897	0.94179
Cul3	4	-0.99159	-2.1345	0.00020331	0.093023	0.032805	0.88946
Bub3	4	-0.99062	-1.7779	0.00020331	0.093023	0.075423	0.88946
Ndnl2	4	-0.98182	-2.6704	0.00025414	0.10638	0.0075751	0.88946
Mki67	4	-0.98058	-3.216	0.00025414	0.10638	0.0013	0.88946
Ykt6	4	-0.97864	-2.2319	0.00025414	0.10638	0.025619	0.88946
Man2a2	4	0.93962	1.3728	0.00025414	0.10638	0.16983	0.88946
Dmap1	4	-0.97745	-2.5105	0.00030497	0.12245	0.012055	0.88946
Hspd1	4	0.93076	1.1202	0.00030497	0.12245	0.26262	0.88946
Rad51	4	-0.93484	-3.0554	0.00040663	0.15686	0.0022475	0.88946
Mrpl48	4	-0.92897	-2.6101	0.00040663	0.15686	0.0090523	0.88946
Olfr339	4	-0.91585	-2.4958	0.00045746	0.16071	0.012568	0.88946
Psmb3	4	-0.91549	-2.2062	0.00045746	0.16071	0.027367	0.88946
Prpf3	4	0.89736	1.3773	0.00045746	0.16071	0.16842	0.88946
Mup1	4	0.89864	1.1285	0.00045746	0.16071	0.2591	0.88946
Nfix	4	0.91085	0.89618	0.00045746	0.16071	0.37016	0.88946
Fam178a	4	-0.9077	-2.3162	0.00050829	0.16949	0.020548	0.88946
Ypel2	4	0.89249	1.2272	0.00050829	0.16949	0.21975	0.88946
Fbxo16	4	0.89336	1.4446	0.00050829	0.16949	0.14856	0.88946
Ankrd32	4	-0.90603	-2.1376	0.00055911	0.18033	0.032545	0.88946
Brap	4	-0.90582	-3.0272	0.00055911	0.18033	0.0024681	0.88946
Cabp1	4	0.87968	1.279	0.00060994	0.18462	0.2009	0.88946
Zfp459	4	0.88044	1.4547	0.00060994	0.18462	0.14574	0.88946
Zfp383	4	0.88339	1.5068	0.00060994	0.18462	0.13186	0.88946
Ppp1r8	4	0.88475	1.1385	0.00060994	0.18462	0.25492	0.88946
Serpinb3b	4	0.87118	1.2393	0.00066077	0.19403	0.21523	0.88946
Slc23a1	4	0.87129	1.1914	0.00066077	0.19403	0.23349	0.88946
Spag5	4	0.8695	1.4889	0.0007116	0.20588	0.1365	0.88946
Dr1	4	0.86574	1.3558	0.00076243	0.21739	0.17515	0.88946
Gm10767	4	-0.88367	-2.3467	0.00081326	0.22535	0.018938	0.88946
Stip1	4	-0.88004	-3.5931	0.00081326	0.22535	0.00032677	0.88946
Rad9a	4	-0.8734	-2.3645	0.00086408	0.23611	0.018054	0.88946
Ywhae	4	-0.86474	-2.1023	0.00091491	0.23711	0.035525	0.88946
Kifc5b	4	-0.86467	-2.7868	0.00091491	0.23711	0.0053239	0.88946
Dnajb9	4	-0.86259	-2.2454	0.00096574	0.23711	0.024742	0.88946
Nsmce4a	4	-0.86244	-2.5617	0.0010166	0.23711	0.010415	0.88946
Plxna3	4	-0.85146	-1.9339	0.0010674	0.23711	0.053121	0.88946
Ccl27a	4	-0.85052	-1.8594	0.0010674	0.23711	0.062975	0.88946
Smarca4	4	-0.84855	-2.1183	0.0010674	0.23711	0.03415	0.88946
BC094916	4	-0.84073	-2.2399	0.0011691	0.23711	0.0251	0.88946
Sox9	4	0.81872	1.1776	0.0011691	0.23711	0.23897	0.88946
Srsf1	4	0.8188	0.95861	0.0011691	0.23711	0.33775	0.88946
Gm14393	4	0.82209	1.0593	0.0011691	0.23711	0.28944	0.88946
2300002M23Rik	4	0.82239	1.4303	0.0011182	0.23711	0.15264	0.88946
Polr2m	4	0.82246	1.5878	0.0011182	0.23711	0.11233	0.88946
Erbb2ip	4	0.82323	1.0233	0.0011182	0.23711	0.30616	0.88946
Gm5771	4	0.82447	1.4275	0.0011182	0.23711	0.15343	0.88946
Mrpl57	4	0.8251	1.1996	0.0011182	0.23711	0.23029	0.88946
Leng1	4	0.8256	1.2617	0.0011182	0.23711	0.20706	0.88946
Ndufa13	4	0.82866	1.4477	0.0010674	0.23711	0.14771	0.88946
Ubap1	4	0.83273	1.3724	0.0010166	0.23711	0.16995	0.88946
Olfr357	4	0.83997	1.0949	0.0010166	0.23711	0.27357	0.88946
Polr3f	4	0.8417	1.1708	0.0010166	0.23711	0.24167	0.88946
Preb	4	0.84451	1.0945	0.0010166	0.23711	0.27372	0.88946
Enpp4	4	0.84681	1.1059	0.0010166	0.23711	0.26877	0.88946
Capn10	4	0.85201	1.1466	0.00096574	0.23711	0.25156	0.88946
H2-M5	4	0.81031	1.2829	0.0012707	0.24752	0.19952	0.88946
Sptlc3	4	0.81061	1.1805	0.0012707	0.24752	0.2378	0.88946
Prpf19	4	0.81307	0.97169	0.0012707	0.24752	0.33121	0.88946
Rnf113a1	4	0.81353	0.53665	0.0012707	0.24752	0.59151	0.92684
Cse1l	4	-0.82375	-1.968	0.0014232	0.26923	0.049064	0.88946
Itgb5	4	-0.82016	-2.0746	0.0014232	0.26923	0.038022	0.88946
Psmc5	4	0.8027	1.0103	0.0014232	0.26923	0.31236	0.88946
Man2b2	4	-0.81975	-2.4978	0.001474	0.27103	0.012498	0.88946
Lysmd2	4	0.79732	1.427	0.001474	0.27103	0.15359	0.88946
Vmn1r183	4	0.79855	1.1399	0.001474	0.27103	0.25432	0.88946
Gpat2	4	0.79352	1.355	0.0015249	0.27778	0.17541	0.88946
Olfml3	4	-0.81347	-2.8978	0.0015757	0.27928	0.0037579	0.88946
Ptges	4	-0.81315	-2.5902	0.0015757	0.27928	0.0095931	0.88946
Gm5796	4	-0.81262	-2.0364	0.0015757	0.27928	0.041714	0.88946
Creb5	4	-0.80308	-1.6866	0.0017282	0.2906	0.091673	0.88946
Mrpl47	4	-0.80253	-2.346	0.0017282	0.2906	0.018976	0.88946
Cpm	4	0.78442	1.6653	0.0017282	0.2906	0.095846	0.88946
Cept1	4	0.78673	1.2003	0.0017282	0.2906	0.23002	0.88946
Aph1c	4	0.78958	1.6127	0.0016773	0.2906	0.10682	0.88946
Olfr1420	4	0.79017	1.3888	0.0016773	0.2906	0.16488	0.88946
Polr2c	4	-0.80143	-1.6373	0.001779	0.29661	0.10157	0.88946
Mat2a	4	0.78205	0.99373	0.0018298	0.30252	0.32035	0.88946
Cluh	4	-0.7963	-2.6789	0.0018807	0.30328	0.0073864	0.88946
Zfx	4	-0.79553	-2.3862	0.0018807	0.30328	0.017022	0.88946
Topors	4	-0.79459	-3.0137	0.0018807	0.30328	0.0025804	0.88946
Ndufa2	4	-0.79219	-2.7146	0.0019315	0.30534	0.0066356	0.88946
Casp8ap2	4	-0.79217	-1.9785	0.0019315	0.30534	0.047877	0.88946
Rabggtb	4	-0.78991	-1.2681	0.0019823	0.30534	0.20478	0.88946
Rrm2	4	-0.78927	-1.4874	0.0019823	0.30534	0.13692	0.88946
Prrt2	4	-0.78784	-2.6344	0.0019823	0.30534	0.0084298	0.88946
Orc4	4	-0.7844	-2.2481	0.0020331	0.30534	0.024572	0.88946
Man2a1	4	-0.78346	-2.9167	0.0020331	0.30534	0.003538	0.88946
Bclaf1	4	-0.78311	-3.1059	0.0020331	0.30534	0.0018968	0.88946
Gm1979	4	0.78084	0.79887	0.0020331	0.30534	0.42436	0.89554
Pcdhb12	4	-0.7812	-1.7725	0.002084	0.30827	0.076312	0.88946
Cox14	4	-0.77982	-1.8551	0.002084	0.30827	0.063587	0.88946
Atp5d	4	-0.77235	-2.7576	0.0021348	0.31111	0.0058229	0.88946
Chaf1a	4	0.77837	1.5813	0.0021348	0.31111	0.11382	0.88946
Vamp5	4	-0.76513	-2.592	0.0022873	0.3125	0.0095433	0.88946
Rpl32	4	-0.765	-2.0723	0.0022873	0.3125	0.038239	0.88946
Slc4a1	4	-0.76422	-2.2581	0.0022873	0.3125	0.023941	0.88946
Fyb	4	-0.76365	-1.5477	0.0022873	0.3125	0.1217	0.88946
Bpifa5	4	-0.76341	-2.4939	0.0022873	0.3125	0.012633	0.88946
Ube2t	4	0.7735	1.5549	0.0022873	0.3125	0.11997	0.88946
Cnn3	4	0.77366	1.2822	0.0022873	0.3125	0.19977	0.88946
Snrnp40	4	0.77385	0.95597	0.0022873	0.3125	0.33909	0.88946
Dhx37	4	0.77601	0.64035	0.0022873	0.3125	0.52195	0.91491
Ecd	4	-0.76181	-2.0329	0.0023381	0.31724	0.042065	0.88946
Dynlt1f	4	-0.75912	-2.4728	0.0024398	0.32215	0.013406	0.88946
C1qbp	4	-0.7587	-2.0833	0.0024398	0.32215	0.037226	0.88946
Fam73b	4	-0.75862	-1.4357	0.0024398	0.32215	0.15108	0.88946
Zscan4f	4	-0.7538	-2.2307	0.0024398	0.32215	0.025698	0.88946
Ruvbl1	4	-0.75052	-1.7158	0.0025414	0.32692	0.086199	0.88946
Adamts5	4	-0.74613	-2.8969	0.0025923	0.32692	0.0037684	0.88946
Tas2r138	4	-0.74533	-2.1477	0.0025923	0.32692	0.031736	0.88946
Vcp	4	-0.74398	-1.4411	0.0025923	0.32692	0.14956	0.88946
Ccnb1	4	0.76503	1.1691	0.0025923	0.32692	0.24238	0.88946
Npff	4	0.76636	1.3541	0.0025923	0.32692	0.17571	0.88946
Rrm2b	4	0.76687	1.4018	0.0025414	0.32692	0.16098	0.88946
Atr	4	-0.74324	-2.5123	0.0026431	0.32768	0.011995	0.88946
Xrcc3	4	-0.74235	-2.4386	0.0026939	0.32768	0.014745	0.88946
Brca2	4	-0.74016	-2.3958	0.0027447	0.32768	0.016586	0.88946
Sox4	4	-0.73802	-2.4727	0.0027447	0.32768	0.013409	0.88946
8430419L09Rik	4	-0.73742	-2.6648	0.0027447	0.32768	0.0077026	0.88946
Fshb	4	-0.73624	-2.4067	0.0027956	0.32768	0.016097	0.88946
Gemin2	4	-0.73537	-1.9668	0.0027956	0.32768	0.049207	0.88946
Sf3b1	4	-0.73283	-1.9824	0.0029481	0.32768	0.047434	0.88946
Tor1a	4	-0.73071	-2.3437	0.0029481	0.32768	0.019091	0.88946
Rftn2	4	-0.73053	-2.1049	0.0029481	0.32768	0.035303	0.88946
Dmrta2	4	-0.7299	-2.2416	0.0029481	0.32768	0.024985	0.88946
Dnah2	4	-0.72973	-2.6018	0.0029481	0.32768	0.0092741	0.88946
Polr3b	4	-0.72844	-2.0225	0.0029481	0.32768	0.04312	0.88946
Nfib	4	0.75691	1.6837	0.0029481	0.32768	0.092243	0.88946
Cnga1	4	0.7576	1.56	0.0028972	0.32768	0.11876	0.88946
Gm5148	4	0.75763	1.1333	0.0028972	0.32768	0.25707	0.88946
Hist1h2bn	4	0.76061	0.68633	0.0027956	0.32768	0.4925	0.90966
Qprt	4	0.76139	1.5418	0.0027956	0.32768	0.12311	0.88946
1110004E09Rik	4	0.76299	1.0346	0.0026939	0.32768	0.30086	0.88946
Pax8	4	0.76414	0.91282	0.0026939	0.32768	0.36134	0.88946
Ccdc82	4	-0.72719	-2.1969	0.0029989	0.33146	0.028028	0.88946
Nhp2l1	4	0.75468	0.78428	0.0031005	0.34078	0.43288	0.89815
Kpnb1	4	-0.72247	-1.2258	0.0032022	0.34807	0.22028	0.88946
Ppp1cb	4	-0.72149	-1.9117	0.0032022	0.34807	0.055914	0.88946
Ambra1	4	-0.71999	-2.4175	0.0033039	0.35135	0.015626	0.88946
Snapc5	4	-0.71984	-1.5128	0.0033039	0.35135	0.13033	0.88946
D3Ertd751e	4	-0.71932	-1.8543	0.0033039	0.35135	0.063697	0.88946
Smpdl3b	4	0.75216	1.4725	0.003253	0.35135	0.14088	0.88946
Terf2ip	4	-0.71713	-2.2488	0.0033547	0.35263	0.024523	0.88946
Dkc1	4	-0.71508	-1.6381	0.0034055	0.35263	0.10141	0.88946
Pold2	4	-0.71488	-2.4511	0.0034055	0.35263	0.014241	0.88946
Hist2h2be	4	0.75134	1.2995	0.0034055	0.35263	0.19378	0.88946
Supt6	4	0.7517	0.65698	0.0033547	0.35263	0.51119	0.91476
Zyg11a	4	-0.71357	-1.5411	0.0034563	0.35602	0.12329	0.88946
Zfp111	4	-0.71257	-2.3364	0.0035072	0.35751	0.019471	0.88946
Krt14	4	0.74751	0.89164	0.0035072	0.35751	0.37259	0.88946
Ppp2r2a	4	0.74539	0.85067	0.0036088	0.3641	0.39495	0.89071
Apaf1	4	0.74572	1.1915	0.0036088	0.3641	0.23348	0.88946
Ppid	4	-0.71008	-2.5514	0.0037613	0.36715	0.01073	0.88946
Ackr3	4	-0.70863	-1.861	0.003863	0.36715	0.06274	0.88946
1700022I11Rik	4	-0.70792	-2.9505	0.003863	0.36715	0.0031725	0.88946
Seh1l	4	0.73672	0.79678	0.003863	0.36715	0.42558	0.89559
Cpb1	4	0.73685	1.5359	0.003863	0.36715	0.12456	0.88946
Tmtc2	4	0.73736	1.2895	0.003863	0.36715	0.19723	0.88946
Pdcd2	4	0.73852	1.5859	0.003863	0.36715	0.11277	0.88946
Prc1	4	0.73889	1.3558	0.003863	0.36715	0.17518	0.88946
Tmem151a	4	0.73897	1.4656	0.003863	0.36715	0.14277	0.88946
Foxd2	4	0.73913	1.1671	0.0038121	0.36715	0.24317	0.88946
Oas1h	4	0.7415	1.1255	0.0038121	0.36715	0.26036	0.88946
Ube2d2a	4	0.74287	1.54	0.0037105	0.36715	0.12356	0.88946
Mug1	4	0.73451	1.458	0.0039138	0.37019	0.14484	0.88946
Snrnp35	4	-0.70332	-1.6079	0.0039646	0.37264	0.10786	0.88946
Olfr143	4	-0.70224	-2.4966	0.0040155	0.37264	0.012541	0.88946
Mtif3	4	-0.70205	-3.3831	0.0040155	0.37264	0.00071685	0.88946
Uri1	4	0.73334	1.2175	0.0040155	0.37264	0.22342	0.88946
Rnf38	4	-0.69996	-2.9655	0.0040663	0.37559	0.0030218	0.88946
Aldh16a1	4	-0.69963	-2.6677	0.0041171	0.37668	0.0076362	0.88946
Csnka2ip	4	-0.69953	-2.0133	0.0041171	0.37668	0.044081	0.88946
Rps4x	4	-0.69846	-1.3325	0.0041679	0.37668	0.18268	0.88946
Stard6	4	-0.69799	-2.9527	0.0041679	0.37668	0.0031496	0.88946
Cpsf3l	4	-0.69673	-1.856	0.0042188	0.37668	0.063452	0.88946
Zyg11b	4	-0.69661	-2.9023	0.0042188	0.37668	0.0037042	0.88946
Pkn3	4	-0.69549	-1.4886	0.0042696	0.37668	0.13659	0.88946
Scaf4	4	-0.69515	-2.6991	0.0042696	0.37668	0.0069523	0.88946
Dctn5	4	-0.69458	-1.8753	0.0042696	0.37668	0.060749	0.88946
Tra2b	4	0.73038	1.0535	0.0042696	0.37668	0.2921	0.88946
Gm609	4	0.72705	1.2923	0.0043713	0.37885	0.19624	0.88946
Igbp1	4	0.72731	0.56111	0.0043713	0.37885	0.57472	0.92318
Nr5a2	4	0.72741	1.3181	0.0043713	0.37885	0.18746	0.88946
Prpf38a	4	0.7293	1.0117	0.0043713	0.37885	0.31167	0.88946
Nup98	4	0.72531	1.4941	0.0044729	0.38596	0.13514	0.88946
Gpr180	4	0.72515	1.5915	0.0045237	0.38865	0.11149	0.88946
Mtrf1	4	-0.68609	-1.6887	0.0047271	0.38866	0.091281	0.88946
Zbtb7a	4	-0.68576	-2.1805	0.0047271	0.38866	0.029224	0.88946
1700042B14Rik	4	-0.68552	-2.2978	0.0047271	0.38866	0.021574	0.88946
Ltv1	4	-0.68502	-1.9258	0.0047271	0.38866	0.054135	0.88946
Cad	4	-0.68403	-2.9473	0.0047271	0.38866	0.003206	0.88946
Mapk8	4	-0.68164	-2.7449	0.0048287	0.38866	0.0060538	0.88946
Wdr26	4	-0.68128	-2.42	0.0048287	0.38866	0.015519	0.88946
Dtymk	4	-0.68072	-1.7028	0.0048287	0.38866	0.088604	0.88946
Zscan4c	4	0.70763	1.1011	0.0048795	0.38866	0.27085	0.88946
Rnh1	4	0.70798	1.392	0.0048795	0.38866	0.16394	0.88946
Pgm1	4	0.70851	1.3967	0.0048795	0.38866	0.16251	0.88946
Mettl23	4	0.71111	1.2345	0.0048795	0.38866	0.21701	0.88946
Olfr1388	4	0.71262	1.685	0.0048795	0.38866	0.091982	0.88946
Terf2	4	0.72174	1.5265	0.0046762	0.38866	0.12687	0.88946
Sdcbp2	4	0.72177	0.85546	0.0046762	0.38866	0.3923	0.89041
Rnf139	4	0.72198	1.2593	0.0046762	0.38866	0.20794	0.88946
Max	4	0.72278	1.3206	0.0046762	0.38866	0.18664	0.88946
Vmn1r31	4	0.72373	1.6054	0.0046254	0.38866	0.10841	0.88946
Rnf111	4	-0.67933	-3.3073	0.0049812	0.38889	0.00094191	0.88946
Ier2	4	0.70587	1.1708	0.0049812	0.38889	0.24167	0.88946
Ppil3	4	0.70613	0.95392	0.0049812	0.38889	0.34012	0.88946
Ugt2b36	4	0.7069	1.3141	0.0049304	0.38889	0.18883	0.88946
Srrm1	4	0.7072	1.2968	0.0049304	0.38889	0.19472	0.88946
Bcl2a1d	4	-0.67735	-2.9991	0.0051337	0.393	0.0027074	0.88946
Trmt10b	4	-0.67661	-2.2862	0.0051337	0.393	0.022243	0.88946
Myh4	4	0.70253	1.516	0.0051337	0.393	0.12951	0.88946
Entpd5	4	0.70301	1.3425	0.0051337	0.393	0.17944	0.88946
Psma1	4	0.7037	1.4781	0.0051337	0.393	0.13937	0.88946
Srsf6	4	-0.67294	-2.4186	0.0054386	0.39643	0.01558	0.88946
BC055111	4	-0.67032	-2.0062	0.0054386	0.39643	0.04484	0.88946
Tdrd6	4	-0.66949	-2.6157	0.0055403	0.39643	0.0089057	0.88946
Nme5	4	-0.66926	-1.9842	0.0055403	0.39643	0.047239	0.88946
Hspa8	4	-0.66832	-1.9726	0.0055911	0.39643	0.048536	0.88946
Fbxo5	4	-0.6667	-2.1197	0.0055911	0.39643	0.034036	0.88946
Card14	4	-0.66642	-2.5795	0.005642	0.39643	0.0098938	0.88946
Rarb	4	0.68971	1.2301	0.005642	0.39643	0.21868	0.88946
Dnmt1	4	0.69058	0.97757	0.005642	0.39643	0.32829	0.88946
Gbx2	4	0.69162	1.5742	0.005642	0.39643	0.11543	0.88946
Tubb5	4	0.69292	1.2153	0.0055911	0.39643	0.22427	0.88946
Pla2r1	4	0.69307	1.0213	0.0055403	0.39643	0.30712	0.88946
Vmn1r171	4	0.69387	0.98768	0.0054895	0.39643	0.32331	0.88946
Lsm10	4	0.69506	1.0136	0.0054895	0.39643	0.31079	0.88946
Pmm2	4	0.69529	1.4622	0.0054895	0.39643	0.14368	0.88946
Tuba1c	4	0.69542	0.58557	0.0054895	0.39643	0.55816	0.91967
Klhdc2	4	0.69543	1.5683	0.0054895	0.39643	0.1168	0.88946
Pmvk	4	0.69588	1.418	0.0054895	0.39643	0.15619	0.88946
Ssb	4	0.696	1.5055	0.0054895	0.39643	0.13221	0.88946
Gm13088	4	0.69727	1.0551	0.0054386	0.39643	0.29136	0.88946
Npas4	4	0.69756	1.4374	0.0054386	0.39643	0.1506	0.88946
Ndufb5	4	0.69869	1.3933	0.0053878	0.39643	0.16353	0.88946
Scnn1g	4	0.68866	1.2032	0.0057436	0.40071	0.22891	0.88946
Ube2v1	4	0.68907	1.2262	0.0057436	0.40071	0.22011	0.88946
Olfr878	4	-0.66192	-1.8843	0.0059469	0.41197	0.05952	0.88946
Rpl7a	4	0.68675	0.99947	0.0059469	0.41197	0.31757	0.88946
Pola1	4	0.68609	1.1221	0.0059978	0.41404	0.26184	0.88946
Rab3b	4	-0.65953	-2.1156	0.0060994	0.41638	0.034377	0.88946
Olfr1105	4	-0.65922	-2.4405	0.0061502	0.41638	0.014666	0.88946
Ogfod3	4	-0.6583	-1.622	0.0062011	0.41638	0.10481	0.88946
Sln	4	-0.65759	-2.741	0.0062011	0.41638	0.0061256	0.88946
Papss1	4	0.68343	1.2767	0.0062011	0.41638	0.2017	0.88946
Polr1b	4	0.6843	0.63264	0.0061502	0.41638	0.52697	0.91491
Dlgap5	4	0.6849	1.5696	0.0061502	0.41638	0.11651	0.88946
Phf12	4	0.68511	1.7093	0.0060994	0.41638	0.087387	0.88946
Ext1	4	0.68137	1.4275	0.0064044	0.42857	0.15345	0.88946
Pde9a	4	-0.65431	-2.3452	0.0064552	0.42953	0.019018	0.88946
Omp	4	-0.65394	-2.3266	0.006506	0.42953	0.019984	0.88946
Lpxn	4	-0.6535	-2.9022	0.006506	0.42953	0.0037056	0.88946
Ube2n	4	-0.65334	-2.4431	0.006506	0.42953	0.014561	0.88946
Nbea	4	-0.65249	-1.8441	0.0065569	0.43	0.065176	0.88946
Olfr1166	4	-0.65203	-2.9734	0.0065569	0.43	0.002945	0.88946
Olfr449	4	-0.64974	-1.916	0.0066585	0.43377	0.05536	0.88946
Tcf20	4	0.67953	1.3152	0.0066585	0.43377	0.18843	0.88946
Cst7	4	0.67878	1.2651	0.0067094	0.43564	0.20584	0.88946
Mrpl28	4	-0.64879	-2.2106	0.0067602	0.4375	0.027061	0.88946
Myom2	4	-0.64616	-1.8295	0.0069127	0.44412	0.067329	0.88946
Mcrs1	4	-0.64549	-1.5047	0.0070143	0.44412	0.13241	0.88946
Rps29	4	-0.6453	-1.6367	0.0070143	0.44412	0.10169	0.88946
4931429L15Rik	4	-0.64526	-2.4846	0.0070143	0.44412	0.012969	0.88946
Uba1	4	-0.64375	-2.2933	0.0072176	0.44412	0.021829	0.88946
Uncx	4	-0.6417	-2.1471	0.0073193	0.44412	0.031787	0.88946
Heatr6	4	-0.64164	-2.4752	0.0073193	0.44412	0.013317	0.88946
Olfr543	4	-0.63978	-2.3995	0.0075226	0.44412	0.01642	0.88946
Ptpn6	4	-0.6393	-1.6461	0.0075734	0.44412	0.099741	0.88946
Pak1	4	-0.63875	-2.1693	0.0075734	0.44412	0.030063	0.88946
Spg20	4	-0.63778	-2.1081	0.0076243	0.44412	0.035019	0.88946
Atxn2l	4	-0.63696	-2.7657	0.0076243	0.44412	0.00568	0.88946
1700123O20Rik	4	-0.63695	-2.39	0.0076243	0.44412	0.016848	0.88946
Tfb1m	4	-0.63665	-2.0058	0.0076243	0.44412	0.044875	0.88946
Ube2m	4	-0.63664	-2.1549	0.0076751	0.44412	0.031174	0.88946
Fam222b	4	0.66474	1.0902	0.0076751	0.44412	0.27563	0.88946
Ocel1	4	0.66475	1.1878	0.0076751	0.44412	0.23491	0.88946
Krt18	4	0.66567	1.3947	0.0076751	0.44412	0.16311	0.88946
Mcm7	4	0.66652	0.92071	0.0075734	0.44412	0.3572	0.88946
Osbp	4	0.66759	0.86076	0.0075226	0.44412	0.38937	0.88946
Txn2	4	0.66761	1.4233	0.0075226	0.44412	0.15465	0.88946
Tph1	4	0.66856	1.1126	0.007421	0.44412	0.26586	0.88946
Tgm5	4	0.66895	1.4576	0.007421	0.44412	0.14496	0.88946
Pfdn5	4	0.66973	0.59223	0.0073701	0.44412	0.5537	0.91955
Rpl41	4	0.6708	1.1355	0.0073701	0.44412	0.25616	0.88946
Yrdc	4	0.67087	1.2619	0.0073701	0.44412	0.20699	0.88946
H2-Ob	4	0.67113	1.5342	0.0073701	0.44412	0.12497	0.88946
Olfr739	4	0.6712	1.3335	0.0073701	0.44412	0.18237	0.88946
Tmem200b	4	0.67154	1.2801	0.0073701	0.44412	0.2005	0.88946
Dscam	4	0.67341	1.6518	0.0072176	0.44412	0.098573	0.88946
Rps12	4	0.67348	0.68131	0.0071668	0.44412	0.49567	0.91099
Qrfpr	4	0.6735	1.4755	0.0071668	0.44412	0.14007	0.88946
Fam71f1	4	0.67381	1.5308	0.007116	0.44412	0.12583	0.88946
Sidt2	4	0.67385	1.455	0.007116	0.44412	0.14566	0.88946
Gm21379	4	0.67424	1.5804	0.007116	0.44412	0.11402	0.88946
Cabin1	4	0.67621	1.1375	0.0069635	0.44412	0.25535	0.88946
Sae1	4	0.66191	1.4398	0.0077768	0.44868	0.14994	0.88946
Cks2	4	-0.63546	-2.8739	0.0078784	0.45322	0.0040537	0.88946
Nkx1-1	4	0.6615	1.4639	0.0079292	0.45481	0.14322	0.88946
E2f7	4	-0.63383	-1.8555	0.0079801	0.4564	0.063528	0.88946
Cwc22	4	-0.63158	-1.456	0.0081834	0.46023	0.1454	0.88946
Grpel1	4	-0.6314	-2.5928	0.0082342	0.46023	0.0095186	0.88946
Olfr382	4	-0.63124	-1.3441	0.0082342	0.46023	0.17891	0.88946
Atp6ap1	4	-0.63072	-1.9207	0.0082342	0.46023	0.054773	0.88946
Rbbp8	4	-0.63023	-2.4083	0.0082342	0.46023	0.016028	0.88946
Olfr1381	4	-0.62959	-1.8809	0.0082342	0.46023	0.059989	0.88946
Myh7b	4	0.65765	1.6706	0.0081834	0.46023	0.094796	0.88946
Trappc10	4	-0.62882	-2.0026	0.0083359	0.46459	0.045222	0.88946
Qars	4	-0.62867	-2.0595	0.0083867	0.46499	0.039447	0.88946
Rad54l	4	-0.62844	-2.0991	0.0084375	0.46499	0.035807	0.88946
Zbtb8b	4	-0.62831	-2.5303	0.0084375	0.46499	0.011397	0.88946
Dync1i1	4	0.65541	1.3909	0.0084375	0.46499	0.16426	0.88946
Rps3	4	-0.62753	-1.7628	0.0085392	0.46651	0.077938	0.88946
Upk3bl	4	-0.62641	-2.6241	0.0086917	0.46651	0.0086888	0.88946
Mcm4	4	-0.62568	-2.1119	0.0087933	0.46651	0.034697	0.88946
BC016579	4	-0.62505	-2.4631	0.0087933	0.46651	0.013774	0.88946
Telo2	4	-0.62504	-2.5458	0.0087933	0.46651	0.010902	0.88946
Brinp1	4	-0.62464	-2.1495	0.0087933	0.46651	0.031592	0.88946
Taf12	4	-0.62358	-2.3952	0.008895	0.46651	0.016612	0.88946
Psmb7	4	-0.62213	-1.7707	0.0090475	0.46651	0.076606	0.88946
Incenp	4	-0.62203	-1.5207	0.0090475	0.46651	0.12834	0.88946
Olfr1061	4	-0.62151	-2.5661	0.0090983	0.46651	0.010284	0.88946
Zc3h18	4	-0.62113	-2.4937	0.0091491	0.46651	0.012643	0.88946
Drg1	4	-0.62041	-2.2948	0.0092508	0.46651	0.021744	0.88946
Iglon5	4	-0.61997	-2.9205	0.0092508	0.46651	0.003495	0.88946
Sec23b	4	-0.61924	-2.4851	0.0093016	0.46651	0.01295	0.88946
Pkib	4	-0.61868	-1.9659	0.0093016	0.46651	0.049313	0.88946
Isl2	4	-0.61805	-2.0582	0.0094033	0.46651	0.039572	0.88946
Slc5a6	4	-0.61758	-2.0604	0.0094541	0.46651	0.039364	0.88946
Gpt2	4	-0.61659	-2.0017	0.0095049	0.46651	0.045316	0.88946
Raver2	4	-0.61657	-2.0742	0.0095049	0.46651	0.03806	0.88946
Krt8	4	-0.61558	-1.6397	0.0095558	0.46651	0.10106	0.88946
Gm14458	4	-0.6155	-2.0197	0.0096066	0.46651	0.04341	0.88946
Nupl1	4	-0.61515	-1.734	0.0096574	0.46651	0.082924	0.88946
Mtch2	4	-0.6151	-1.8495	0.0096574	0.46651	0.064391	0.88946
Usp36	4	-0.61499	-2.2328	0.0096574	0.46651	0.025562	0.88946
Esp15	4	-0.61422	-2.3264	0.0097591	0.46651	0.019998	0.88946
Rnf8	4	-0.61392	-2.5597	0.0097591	0.46651	0.010475	0.88946
Cmtr2	4	-0.61317	-1.8379	0.0098607	0.46651	0.066081	0.88946
Gm15093	4	-0.61275	-2.1245	0.0099116	0.46651	0.033626	0.88946
Nos1ap	4	-0.61257	-1.5103	0.0099116	0.46651	0.13096	0.88946
Tiprl	4	-0.61232	-2.2904	0.0099116	0.46651	0.021997	0.88946
Inhba	4	-0.61198	-1.7505	0.0099116	0.46651	0.080029	0.88946
Tmem102	4	-0.61178	-1.552	0.0099116	0.46651	0.12065	0.88946
Ttll2	4	-0.61142	-1.6054	0.0099116	0.46651	0.1084	0.88946
Birc6	4	-0.6114	-2.448	0.0099116	0.46651	0.014365	0.88946
Gigyf2	4	-0.61084	-2.1932	0.0099116	0.46651	0.028294	0.88946
E2f1	4	-0.61081	-2.4736	0.0099116	0.46651	0.013377	0.88946
Dpp7	4	0.63952	1.4828	0.0097591	0.46651	0.13812	0.88946
Glb1l	4	0.64009	1.4215	0.0096574	0.46651	0.15516	0.88946
Cpa2	4	0.6404	1.2618	0.0096574	0.46651	0.20703	0.88946
Gmps	4	0.64328	0.88658	0.0094541	0.46651	0.3753	0.88946
Sfpq	4	0.64368	1.1561	0.0094541	0.46651	0.24762	0.88946
Acly	4	0.6443	1.0628	0.0094541	0.46651	0.28785	0.88946
Lins	4	0.6447	1.1974	0.0093524	0.46651	0.23115	0.88946
Cdhr5	4	0.64495	1.2875	0.0093524	0.46651	0.19793	0.88946
Ablim3	4	0.64559	1.3642	0.0093016	0.46651	0.17251	0.88946
Tmem72	4	0.64601	1.3127	0.0093016	0.46651	0.18929	0.88946
Spag4	4	0.64631	1.5189	0.0093016	0.46651	0.12879	0.88946
Papola	4	0.64644	1.48	0.0093016	0.46651	0.13887	0.88946
Prr11	4	0.64703	1.5769	0.0091491	0.46651	0.11482	0.88946
Vps41	4	0.64722	1.4378	0.0091491	0.46651	0.15049	0.88946
Prkar1b	4	0.64793	1.494	0.0090475	0.46651	0.13516	0.88946
Pcdhb11	4	0.64962	1.4136	0.0090475	0.46651	0.15747	0.88946
Gnb2l1	4	0.65034	0.95586	0.0089966	0.46651	0.33914	0.88946
Cbx3	4	0.65133	1.0675	0.0088442	0.46651	0.28576	0.88946
Rala	4	0.65146	1.4672	0.0087933	0.46651	0.14232	0.88946
Olfr1201	4	0.65189	1.3823	0.0087425	0.46651	0.16689	0.88946
Wdr43	4	0.65267	1.0975	0.0086408	0.46651	0.27242	0.88946
Ccna1	4	0.65313	1.5744	0.0086408	0.46651	0.11541	0.88946
Tspyl5	4	0.65314	1.3766	0.0086408	0.46651	0.16865	0.88946
Tmem43	4	-0.61011	-1.543	0.0099624	0.46744	0.12282	0.88946
Zdhhc25	4	-0.60958	-2.4753	0.010013	0.46744	0.013311	0.88946
Aqp9	4	-0.60888	-2.3991	0.010064	0.46744	0.016433	0.88946
Vmn2r48	4	-0.60831	-1.6688	0.010115	0.46744	0.095156	0.88946
Rnf145	4	-0.60828	-1.5256	0.010115	0.46744	0.1271	0.88946
Acr	4	-0.60776	-2.4609	0.010217	0.46744	0.01386	0.88946
Enpp1	4	0.63437	1.0765	0.010217	0.46744	0.28172	0.88946
Ube2dnl1	4	0.63505	1.3521	0.010217	0.46744	0.17633	0.88946
Tslp	4	0.63515	1.0822	0.010217	0.46744	0.27917	0.88946
Atp6v1h	4	0.63594	1.4075	0.010166	0.46744	0.15927	0.88946
Lyrm4	4	0.6362	1.1083	0.010166	0.46744	0.26774	0.88946
Atp6v1e2	4	0.63699	1.1065	0.010064	0.46744	0.26852	0.88946
Olfr1489	4	-0.60566	-1.3557	0.01042	0.46804	0.17518	0.88946
Gprin3	4	-0.60536	-1.8169	0.01042	0.46804	0.069234	0.88946
Rpl9	4	-0.60494	-1.4601	0.01042	0.46804	0.14426	0.88946
Kcnh1	4	-0.60494	-1.3243	0.01042	0.46804	0.18541	0.88946
Gins1	4	-0.60489	-1.6249	0.01042	0.46804	0.10418	0.88946
Olfr209	4	0.63297	1.0256	0.010318	0.46804	0.30507	0.88946
2310007B03Rik	4	0.63307	1.4776	0.010318	0.46804	0.13952	0.88946
Gm10406	4	0.63394	1.211	0.010267	0.46804	0.22589	0.88946
Rhox4d	4	-0.6043	-1.6471	0.010522	0.47153	0.099548	0.88946
Gm1993	4	-0.60305	-2.8323	0.010572	0.47166	0.0046217	0.88946
Kif14	4	0.63014	1.5799	0.010572	0.47166	0.11413	0.88946
Snrnp70	4	0.6297	0.8214	0.010674	0.47511	0.41142	0.89404
Mphosph8	4	0.62925	1.7632	0.010776	0.47856	0.077871	0.88946
Kcna4	4	-0.60075	-2.3199	0.010877	0.47875	0.020349	0.88946
1700008F21Rik	4	0.6281	1.339	0.010877	0.47875	0.18056	0.88946
Ppp1r3a	4	0.62817	1.1699	0.010877	0.47875	0.24205	0.88946
4933402N22Rik	4	-0.60053	-1.8228	0.010928	0.47991	0.068333	0.88946
Tardbp	4	-0.60012	-1.9395	0.010979	0.48107	0.052446	0.88946
Grb2	4	-0.5999	-1.7959	0.01103	0.48222	0.072504	0.88946
Col4a3	4	-0.59934	-1.8468	0.011131	0.48451	0.06477	0.88946
Kctd16	4	0.62613	1.2419	0.011131	0.48451	0.21428	0.88946
Cfdp1	4	-0.5987	-1.902	0.011284	0.49007	0.057171	0.88946
Olfr722	4	-0.59806	-2.6017	0.011335	0.49119	0.0092753	0.88946
Sntb2	4	0.62563	1.634	0.011386	0.49123	0.10225	0.88946
Gbf1	4	0.62567	1.1778	0.011386	0.49123	0.23888	0.88946
Impa2	4	-0.5967	-2.4854	0.011589	0.49353	0.012939	0.88946
Alms1	4	-0.5967	-2.543	0.011589	0.49353	0.01099	0.88946
Tldc1	4	-0.59614	-2.2371	0.01164	0.49353	0.025278	0.88946
Zswim3	4	-0.59597	-2.4517	0.01164	0.49353	0.014218	0.88946
Ghdc	4	-0.59589	-2.6668	0.01164	0.49353	0.0076579	0.88946
Atrx	4	0.62411	1.3027	0.011589	0.49353	0.19268	0.88946
Hnrnpa1	4	0.62415	1.2517	0.011589	0.49353	0.21069	0.88946
Olfr195	4	0.62468	1.1654	0.011487	0.49353	0.24386	0.88946
Naca	4	-0.59515	-2.3785	0.011792	0.49574	0.017384	0.88946
Nsmce1	4	-0.59478	-2.1522	0.011792	0.49574	0.031382	0.88946
Nuf2	4	-0.59385	-2.4626	0.011843	0.49574	0.013792	0.88946
Lce3d	4	-0.59332	-2.4749	0.011843	0.49574	0.013328	0.88946
Pttg1ip	4	-0.59319	-2.6741	0.011843	0.49574	0.007494	0.88946
Prpf40a	4	0.62226	1.1613	0.011741	0.49574	0.24552	0.88946
Usp47	4	-0.59247	-2.3484	0.011945	0.49788	0.018856	0.88946
Olfr594	4	0.62034	1.3603	0.011945	0.49788	0.17372	0.88946
H2-T23	4	0.61971	1.3719	0.011996	0.49894	0.1701	0.88946
Nfx1	4	-0.59201	-2.127	0.012097	0.49896	0.033417	0.88946
Ifnz	4	-0.59181	-2.1243	0.012097	0.49896	0.033642	0.88946
Snupn	4	-0.59166	-2.4871	0.012148	0.49896	0.012878	0.88946
Olfr183	4	-0.59153	-1.7859	0.012148	0.49896	0.074122	0.88946
Atp5o	4	-0.5914	-2.2765	0.012148	0.49896	0.022815	0.88946
D130040H23Rik	4	-0.59097	-2.3968	0.012199	0.49896	0.016541	0.88946
Cpa4	4	0.61779	1.4666	0.012199	0.49896	0.14249	0.88946
Olfr532	4	0.61842	1.2537	0.012097	0.49896	0.20994	0.88946
Anxa5	4	-0.59003	-1.6384	0.012351	0.50304	0.10134	0.88946
Slc4a7	4	-0.58907	-1.3297	0.012453	0.50304	0.18362	0.88946
Ggt7	4	-0.58902	-2.8537	0.012453	0.50304	0.0043216	0.88946
Izumo1r	4	-0.58872	-2.0814	0.012504	0.50304	0.0374	0.88946
Pdk4	4	-0.58836	-2.2807	0.012504	0.50304	0.022567	0.88946
Pafah1b1	4	-0.58834	-1.7195	0.012504	0.50304	0.085524	0.88946
Timmdc1	4	-0.58793	-2.478	0.012555	0.50304	0.013212	0.88946
Pip4k2b	4	-0.5876	-2.432	0.012555	0.50304	0.015016	0.88946
Cpsf4	4	0.61488	0.85911	0.012605	0.50304	0.39028	0.88946
Gabrb2	4	0.61494	1.3649	0.012605	0.50304	0.17228	0.88946
Tcstv3	4	0.615	0.89732	0.012605	0.50304	0.36955	0.88946
Fxyd7	4	0.61527	1.313	0.012605	0.50304	0.1892	0.88946
Dcakd	4	-0.58684	-1.3942	0.012707	0.50607	0.16325	0.88946
March10	4	0.61322	1.0338	0.01286	0.50905	0.30123	0.88946
Sdad1	4	0.61347	1.3512	0.01286	0.50905	0.17665	0.88946
Olfr813	4	0.61386	1.2114	0.01286	0.50905	0.22576	0.88946
Rpl27a	4	-0.58436	-1.1257	0.013114	0.51362	0.26028	0.88946
Crygs	4	-0.5839	-1.764	0.013114	0.51362	0.077726	0.88946
Mum1	4	-0.58361	-2.3283	0.013114	0.51362	0.019898	0.88946
Thada	4	-0.58236	-2.143	0.013266	0.51362	0.032114	0.88946
Taok3	4	-0.58092	-1.7723	0.013368	0.51362	0.076346	0.88946
Klk1b5	4	-0.58043	-1.3818	0.013419	0.51362	0.16703	0.88946
Ugt2b35	4	-0.58031	-1.4907	0.013419	0.51362	0.13603	0.88946
Hspb11	4	0.61081	1.6584	0.013419	0.51362	0.097232	0.88946
Pik3ca	4	0.61101	1.269	0.013368	0.51362	0.20444	0.88946
Bag3	4	0.61147	1.1879	0.013317	0.51362	0.23488	0.88946
Coq4	4	0.61152	1.3428	0.013317	0.51362	0.17934	0.88946
Kcng4	4	0.6122	1.5176	0.013215	0.51362	0.12912	0.88946
Abcg2	4	0.61226	1.2457	0.013215	0.51362	0.21287	0.88946
Uckl1	4	0.61248	1.7563	0.013165	0.51362	0.07904	0.88946
Oip5	4	0.61249	0.90677	0.013165	0.51362	0.36453	0.88946
Eef1g	4	0.61253	1.0892	0.013165	0.51362	0.27608	0.88946
Sprr2i	4	-0.57915	-1.7955	0.013724	0.51816	0.072575	0.88946
Tfe3	4	-0.57879	-1.9056	0.013724	0.51816	0.056699	0.88946
Mars	4	-0.57874	-1.8734	0.013724	0.51816	0.061019	0.88946
Hadha	4	-0.57851	-2.2514	0.013775	0.51816	0.024362	0.88946
Cox6b2	4	0.6075	1.5234	0.013775	0.51816	0.12766	0.88946
Acot5	4	0.60757	1.3402	0.013775	0.51816	0.18019	0.88946
Tef	4	0.60842	1.1839	0.013673	0.51816	0.23645	0.88946
Gnptab	4	0.6085	1.4736	0.013673	0.51816	0.14059	0.88946
Asxl3	4	0.60874	1.5428	0.013622	0.51816	0.12289	0.88946
Rc3h2	4	0.60713	1.2335	0.013876	0.52099	0.2174	0.88946
Ap1ar	4	-0.57617	-2.4348	0.013978	0.52142	0.0149	0.88946
Dapk1	4	-0.57537	-2.2158	0.013978	0.52142	0.026708	0.88946
Map7d2	4	-0.57405	-1.931	0.014181	0.52142	0.053483	0.88946
Pacrgl	4	-0.57379	-2.4765	0.014181	0.52142	0.013266	0.88946
Sh3bp5l	4	-0.57325	-1.969	0.014232	0.52142	0.048955	0.88946
Usp42	4	-0.57325	-1.7987	0.014232	0.52142	0.072073	0.88946
Adcyap1r1	4	-0.57304	-2.0553	0.014232	0.52142	0.039853	0.88946
Nprl3	4	-0.57242	-1.4225	0.014232	0.52142	0.15488	0.88946
Gm3259	4	0.60359	1.3741	0.014181	0.52142	0.1694	0.88946
Abcg1	4	0.60363	0.91004	0.014181	0.52142	0.3628	0.88946
Fam69a	4	0.60404	1.4308	0.014079	0.52142	0.15249	0.88946
H2-M10.6	4	0.60536	1.5047	0.014029	0.52142	0.1324	0.88946
Ccdc112	4	0.60564	0.94136	0.013978	0.52142	0.34652	0.88946
Fau	4	-0.57195	-1.9843	0.014283	0.5223	0.047223	0.88946
Arl15	4	0.60184	1.5663	0.014486	0.5268	0.11729	0.88946
Olfr1309	4	0.60209	1.1005	0.014486	0.5268	0.27111	0.88946
Got2	4	0.60247	1.0381	0.014486	0.5268	0.29923	0.88946
Tmem212	4	-0.57026	-2.4805	0.01474	0.53285	0.013119	0.88946
Slfn8	4	-0.56983	-2.0261	0.014842	0.53285	0.042758	0.88946
Psmd8	4	0.59981	0.92775	0.014842	0.53285	0.35354	0.88946
Dscaml1	4	0.59999	1.385	0.014842	0.53285	0.16606	0.88946
Fos	4	0.60027	1.2474	0.014842	0.53285	0.21225	0.88946
Dyrk4	4	0.60088	0.9672	0.01474	0.53285	0.33344	0.88946
Nae1	4	0.60122	1.5297	0.014689	0.53285	0.12609	0.88946
Ppap2b	4	-0.56908	-2.0323	0.014994	0.53636	0.042124	0.88946
Cwf19l2	4	-0.56893	-1.5325	0.014994	0.53636	0.12541	0.88946
Zfp819	4	-0.56711	-2.2501	0.015147	0.53694	0.024444	0.88946
Serpina3a	4	0.59844	1.2192	0.015147	0.53694	0.22275	0.88946
BC021785	4	0.5988	1.4717	0.015147	0.53694	0.14111	0.88946
Emp3	4	0.59892	1.4017	0.015096	0.53694	0.16099	0.88946
Metap2	4	0.59897	1.2814	0.015045	0.53694	0.20007	0.88946
Psmc2	4	-0.56589	-1.2679	0.01535	0.53929	0.20485	0.88946
Polr1a	4	-0.56586	-1.2086	0.01535	0.53929	0.22681	0.88946
Dnal4	4	-0.56567	-1.7438	0.01535	0.53929	0.081198	0.88946
Spata5	4	-0.56509	-1.6639	0.01535	0.53929	0.096127	0.88946
Psmd11	4	0.59765	1.0934	0.015299	0.53929	0.2742	0.88946
Mogat1	4	-0.56443	-2.1084	0.015706	0.54146	0.034996	0.88946
Tfg	4	-0.56408	-2.5586	0.015757	0.54146	0.010508	0.88946
Rps24	4	-0.56365	-1.4919	0.015808	0.54146	0.13573	0.88946
Ncapd3	4	-0.56247	-2.0492	0.015909	0.54146	0.040446	0.88946
Daam2	4	-0.56232	-2.1794	0.015909	0.54146	0.029303	0.88946
Senp2	4	-0.56186	-1.8579	0.015909	0.54146	0.063189	0.88946
Clcc1	4	-0.56144	-1.8138	0.016062	0.54146	0.069713	0.88946
Tcp1	4	-0.56121	-1.2782	0.016163	0.54146	0.20117	0.88946
Tespa1	4	-0.56116	-2.1743	0.016214	0.54146	0.029686	0.88946
Wdr48	4	-0.56099	-1.4836	0.016265	0.54146	0.13791	0.88946
Ccnt1	4	-0.56012	-1.8422	0.016316	0.54146	0.065443	0.88946
Sirpb1b	4	-0.5599	-2.2222	0.016316	0.54146	0.026267	0.88946
Rhox13	4	-0.55988	-1.4939	0.016316	0.54146	0.13521	0.88946
Fbf1	4	-0.5597	-2.6059	0.016367	0.54146	0.0091635	0.88946
Sfn	4	-0.55912	-1.5953	0.016468	0.54146	0.11065	0.88946
Ssu2	4	-0.5589	-3.034	0.016468	0.54146	0.0024132	0.88946
Ptcd2	4	-0.5587	-2.3932	0.016468	0.54146	0.016701	0.88946
Hif3a	4	-0.55785	-2.5122	0.016519	0.54146	0.011999	0.88946
Zbed4	4	-0.55729	-2.0485	0.016621	0.54146	0.040514	0.88946
Dhx8	4	-0.55687	-1.4573	0.016723	0.54146	0.14504	0.88946
Car9	4	-0.5568	-1.74	0.016723	0.54146	0.08186	0.88946
Psmc4	4	-0.55594	-2.1967	0.016875	0.54146	0.028039	0.88946
1600012H06Rik	4	-0.55592	-2.5906	0.016875	0.54146	0.0095805	0.88946
Xpnpep1	4	-0.55574	-2.1177	0.016875	0.54146	0.034203	0.88946
Cnih2	4	-0.55568	-2.352	0.016875	0.54146	0.018671	0.88946
Il9r	4	-0.55563	-1.8337	0.016875	0.54146	0.066705	0.88946
Galnt6	4	-0.55563	-1.7536	0.016875	0.54146	0.079504	0.88946
Klk1b11	4	-0.55561	-2.1076	0.016875	0.54146	0.035064	0.88946
Eif3j1	4	0.58679	1.0616	0.016926	0.54146	0.2884	0.88946
Gm14496	4	0.58696	0.93122	0.016926	0.54146	0.35174	0.88946
Erap1	4	0.58736	1.6325	0.016824	0.54146	0.10257	0.88946
Yipf2	4	0.58746	1.396	0.016824	0.54146	0.16271	0.88946
Rdh1	4	0.58814	1.6679	0.016723	0.54146	0.095334	0.88946
Corin	4	0.58931	1.1829	0.01657	0.54146	0.23686	0.88946
Pak6	4	0.58965	1.7313	0.01657	0.54146	0.083407	0.88946
Tmx1	4	0.58993	1.7454	0.01657	0.54146	0.08092	0.88946
Dclre1c	4	0.59096	1.4665	0.016468	0.54146	0.14251	0.88946
Zfand6	4	0.59138	1.0076	0.016367	0.54146	0.31365	0.88946
Eif2b1	4	0.59156	1.1074	0.016316	0.54146	0.2681	0.88946
P4ha1	4	0.59164	1.1043	0.016265	0.54146	0.26945	0.88946
Gm9758	4	0.59173	0.93729	0.016265	0.54146	0.34861	0.88946
Noc4l	4	0.59179	1.2069	0.016265	0.54146	0.22747	0.88946
Sap25	4	0.59213	1.1459	0.016163	0.54146	0.25183	0.88946
Tradd	4	0.59255	1.4709	0.016163	0.54146	0.14131	0.88946
Nat10	4	0.59267	1.1868	0.016163	0.54146	0.23531	0.88946
Zcchc9	4	0.59272	0.85517	0.016163	0.54146	0.39246	0.89051
Mkl2	4	0.59318	0.8985	0.016113	0.54146	0.36892	0.88946
Atp6v1g2	4	0.5932	1.3417	0.016113	0.54146	0.17968	0.88946
Tk1	4	0.59378	1.5683	0.015808	0.54146	0.11682	0.88946
Ppp2ca	4	0.5949	1.0287	0.015706	0.54146	0.30363	0.88946
Nus1	4	0.59547	1.244	0.015655	0.54146	0.21349	0.88946
Zfp41	4	0.59554	1.4125	0.015655	0.54146	0.15781	0.88946
Gucy1a2	4	0.59597	1.4701	0.015604	0.54146	0.14155	0.88946
Polr2j	4	0.59607	0.971	0.015604	0.54146	0.33155	0.88946
Txlnb	4	0.5962	1.639	0.015604	0.54146	0.1012	0.88946
Mansc1	4	-0.55461	-1.8462	0.017231	0.54213	0.064861	0.88946
Ehbp1	4	-0.55431	-1.8295	0.017231	0.54213	0.06732	0.88946
Zfp26	4	-0.5542	-1.8808	0.017231	0.54213	0.060005	0.88946
Vstm4	4	-0.55354	-2.3637	0.017231	0.54213	0.018091	0.88946
Mad1l1	4	-0.55331	-2.3242	0.017231	0.54213	0.020115	0.88946
Tbca	4	-0.55317	-2.0254	0.017231	0.54213	0.042827	0.88946
Hcfc1r1	4	-0.55317	-2.1941	0.017231	0.54213	0.02823	0.88946
Olfr291	4	-0.55307	-1.7048	0.017282	0.54213	0.088239	0.88946
Slc26a1	4	-0.55272	-2.418	0.017333	0.54213	0.015607	0.88946
Cfl2	4	0.58348	1.4156	0.017333	0.54213	0.15688	0.88946
Vps35	4	0.58373	1.2038	0.017282	0.54213	0.22868	0.88946
Ptprb	4	0.58412	1.0118	0.017129	0.54213	0.31161	0.88946
Hes7	4	0.58463	1.0837	0.017129	0.54213	0.27848	0.88946
Vmn1r50	4	0.58551	1.213	0.017129	0.54213	0.22514	0.88946
Lypd8	4	-0.55212	-1.7939	0.017434	0.54225	0.072825	0.88946
Dzip3	4	-0.55157	-2.5468	0.017485	0.54225	0.010873	0.88946
Zg16	4	-0.55053	-2.7532	0.017587	0.54225	0.0059009	0.88946
Chrnb1	4	-0.55047	-2.3624	0.017587	0.54225	0.018156	0.88946
Ptch1	4	-0.54877	-2.0103	0.01779	0.54225	0.044403	0.88946
Serpinb2	4	-0.54839	-1.9055	0.01779	0.54225	0.056709	0.88946
Exd1	4	-0.54797	-2.206	0.017892	0.54225	0.027385	0.88946
Olfr483	4	-0.54796	-2.1042	0.017892	0.54225	0.035358	0.88946
H2-M1	4	-0.54768	-1.9028	0.017942	0.54225	0.057066	0.88946
Dcp2	4	-0.54751	-2.0442	0.017942	0.54225	0.040931	0.88946
Olfr1143	4	-0.5469	-2.0957	0.017993	0.54225	0.036108	0.88946
Nmbr	4	-0.54596	-2.3236	0.018197	0.54225	0.020148	0.88946
Zfp654	4	-0.54585	-2.2064	0.018197	0.54225	0.027358	0.88946
Gpr68	4	-0.54555	-1.7766	0.018197	0.54225	0.075631	0.88946
Stk38	4	-0.54538	-2.7027	0.018247	0.54225	0.0068785	0.88946
Gm7534	4	-0.5453	-2.3975	0.018247	0.54225	0.016505	0.88946
Kdm1a	4	-0.54481	-1.6733	0.018298	0.54225	0.094271	0.88946
Rhox3f	4	-0.54451	-1.5894	0.018349	0.54225	0.11197	0.88946
Rps27a	4	-0.54438	-0.87636	0.018349	0.54225	0.38084	0.88946
Zhx2	4	-0.54426	-2.0727	0.018349	0.54225	0.038198	0.88946
Cdca7l	4	-0.54349	-2.2972	0.018502	0.54225	0.021605	0.88946
Olfr954	4	-0.54344	-1.8587	0.018502	0.54225	0.063073	0.88946
Gm3701	4	-0.54342	-1.7912	0.018502	0.54225	0.073258	0.88946
Mex3c	4	-0.54317	-2.4158	0.018552	0.54225	0.015703	0.88946
Rab10	4	-0.54308	-1.714	0.018603	0.54225	0.086535	0.88946
Gm11437	4	-0.54236	-2.6276	0.018807	0.54225	0.0085994	0.88946
Rbm33	4	-0.5423	-2.4283	0.018807	0.54225	0.015169	0.88946
Olfr509	4	-0.54185	-2.413	0.018857	0.54225	0.015824	0.88946
Rpl36al	4	-0.54136	-1.871	0.018959	0.54225	0.061339	0.88946
1810062G17Rik	4	-0.54104	-2.5353	0.01901	0.54225	0.011235	0.88946
Nup93	4	-0.54095	-2.2337	0.019061	0.54225	0.025506	0.88946
Trim28	4	-0.54031	-2.0235	0.019112	0.54225	0.043019	0.88946
Zbtb20	4	-0.54017	-1.9973	0.019162	0.54225	0.045789	0.88946
Ucp1	4	-0.54016	-1.9295	0.019162	0.54225	0.053664	0.88946
Gm4064	4	-0.54007	-2.4895	0.019162	0.54225	0.012791	0.88946
Cpped1	4	-0.53994	-2.0055	0.019162	0.54225	0.044907	0.88946
Upp2	4	-0.53992	-1.9284	0.019162	0.54225	0.053807	0.88946
Dnajc7	4	-0.53962	-1.8714	0.019162	0.54225	0.061296	0.88946
Bhlhb9	4	-0.53962	-3.0903	0.019162	0.54225	0.0019994	0.88946
Dock10	4	-0.53943	-2.8231	0.019162	0.54225	0.0047555	0.88946
Dnajc9	4	-0.5393	-1.3828	0.019213	0.54225	0.16673	0.88946
Olfr823	4	-0.53924	-1.8413	0.019213	0.54225	0.06558	0.88946
Olfr469	4	-0.53913	-1.6551	0.019213	0.54225	0.097913	0.88946
Sbpl	4	-0.53907	-1.4524	0.019213	0.54225	0.14638	0.88946
Arhgef17	4	-0.53798	-2.1818	0.019315	0.54225	0.029122	0.88946
Cox19	4	-0.53791	-1.8314	0.019315	0.54225	0.067039	0.88946
Myot	4	-0.53719	-2.2996	0.019366	0.54225	0.02147	0.88946
Akip1	4	-0.53702	-1.8143	0.019366	0.54225	0.069635	0.88946
Olfr508	4	-0.53688	-2.1562	0.019416	0.54225	0.031072	0.88946
Olfr963	4	-0.5368	-2.1134	0.019467	0.54225	0.034569	0.88946
Hnrnpul2	4	-0.53644	-2.3218	0.019518	0.54225	0.020246	0.88946
Nts	4	-0.53625	-2.5313	0.019518	0.54225	0.011363	0.88946
Rad21	4	-0.53618	-1.9631	0.019518	0.54225	0.049631	0.88946
Tstd1	4	0.57384	1.4312	0.019569	0.54225	0.15238	0.88946
Dnajc21	4	0.57388	1.3524	0.019569	0.54225	0.17625	0.88946
Fasn	4	0.57406	0.9001	0.019467	0.54225	0.36807	0.88946
Dolk	4	0.57408	1.3622	0.019467	0.54225	0.17313	0.88946
Ubtf	4	0.57487	1.1949	0.019213	0.54225	0.23213	0.88946
Purg	4	0.57487	1.7326	0.019213	0.54225	0.083174	0.88946
Shh	4	0.57497	1.7071	0.019213	0.54225	0.0878	0.88946
Oxct2b	4	0.57513	1.3389	0.019162	0.54225	0.18062	0.88946
Brms1l	4	0.57545	1.4822	0.019112	0.54225	0.13828	0.88946
Tmx3	4	0.57555	1.3827	0.01901	0.54225	0.16676	0.88946
Popdc3	4	0.57583	1.5693	0.018959	0.54225	0.11657	0.88946
Sco2	4	0.57642	1.2956	0.018908	0.54225	0.19512	0.88946
A830010M20Rik	4	0.5765	1.566	0.018908	0.54225	0.11734	0.88946
Kif11	4	0.57682	0.8569	0.018908	0.54225	0.3915	0.88983
Pdpr	4	0.57739	1.2192	0.018705	0.54225	0.22278	0.88946
Adamdec1	4	0.57745	1.643	0.018705	0.54225	0.10038	0.88946
Cldn2	4	0.57747	1.173	0.018705	0.54225	0.2408	0.88946
Pold1	4	0.57797	1.0491	0.018603	0.54225	0.29413	0.88946
Rrp36	4	0.57807	1.295	0.018603	0.54225	0.19533	0.88946
1700024P04Rik	4	0.5782	1.588	0.018502	0.54225	0.11229	0.88946
Atl2	4	0.57844	1.2306	0.018502	0.54225	0.21847	0.88946
Gm10375	4	0.57935	1.4346	0.018451	0.54225	0.15142	0.88946
Vps51	4	0.57965	0.84941	0.0184	0.54225	0.39566	0.89074
Dsg1c	4	0.58021	1.1995	0.018095	0.54225	0.23035	0.88946
Olfr316	4	0.58116	1.3121	0.017892	0.54225	0.1895	0.88946
Tnpo3	4	0.5821	0.90367	0.017536	0.54225	0.36617	0.88946
Vmn1r66	4	0.58244	1.6652	0.017485	0.54225	0.095878	0.88946
Klhdc4	4	-0.53574	-1.9826	0.019671	0.5423	0.047414	0.88946
Gsr	4	-0.5355	-2.0081	0.019721	0.5423	0.044636	0.88946
Rpl19	4	-0.53502	-1.2361	0.019823	0.5423	0.21643	0.88946
Smg6	4	0.57153	0.88359	0.019874	0.5423	0.37692	0.88946
Ppan	4	0.57156	0.88069	0.019874	0.5423	0.37849	0.88946
Rnf11	4	0.57181	1.5906	0.019823	0.5423	0.1117	0.88946
Eea1	4	0.57214	1.5179	0.019823	0.5423	0.12905	0.88946
Ccdc173	4	0.57216	1.3775	0.019823	0.5423	0.16834	0.88946
Gm11710	4	0.57229	1.0114	0.019823	0.5423	0.3118	0.88946
Wdr20	4	0.57294	1.2585	0.019772	0.5423	0.2082	0.88946
Cdt1	4	0.5736	0.98948	0.019671	0.5423	0.32243	0.88946
Rsbn1	4	-0.53431	-2.0515	0.020026	0.54274	0.040221	0.88946
Hsd17b3	4	-0.53425	-2.4751	0.020077	0.54274	0.013321	0.88946
Tmem176a	4	-0.53416	-1.9089	0.020281	0.54274	0.056273	0.88946
Slc43a1	4	-0.53391	-2.5138	0.020281	0.54274	0.011945	0.88946
Cox7a2l	4	-0.5338	-2.5021	0.020331	0.54274	0.012346	0.88946
Rab5a	4	0.56882	1.315	0.020331	0.54274	0.18851	0.88946
Gfer	4	0.56887	1.1167	0.020281	0.54274	0.26412	0.88946
Rps15a	4	0.56899	0.75464	0.020281	0.54274	0.45047	0.89911
Zer1	4	0.56913	1.6945	0.02023	0.54274	0.090178	0.88946
Car5b	4	0.5692	1.528	0.02023	0.54274	0.12651	0.88946
Rae1	4	0.56933	1.245	0.02023	0.54274	0.21314	0.88946
Cbfa2t3	4	0.56979	1.2459	0.020179	0.54274	0.21278	0.88946
Tmem229a	4	0.56988	1.6863	0.020179	0.54274	0.091736	0.88946
Ndufa8	4	0.56996	1.6603	0.020077	0.54274	0.096855	0.88946
Psip1	4	0.57012	1.6473	0.020077	0.54274	0.099491	0.88946
Ftsj3	4	0.57014	1.4087	0.020077	0.54274	0.15891	0.88946
Gpn2	4	0.56836	0.93924	0.020433	0.54324	0.34761	0.88946
Pgm2l1	4	0.56865	1.1626	0.020382	0.54324	0.24499	0.88946
Chrdl2	4	-0.53206	-2.1898	0.020484	0.54386	0.028541	0.88946
Nccrp1	4	-0.53191	-1.7734	0.020535	0.54447	0.07616	0.88946
Churc1	4	-0.53117	-2.1168	0.020636	0.54497	0.034279	0.88946
4933411K16Rik	4	0.5674	1.3736	0.020636	0.54497	0.16957	0.88946
Aip	4	0.5675	1.5999	0.020586	0.54497	0.10962	0.88946
Vsig10	4	0.56706	1.4632	0.020738	0.54692	0.14341	0.88946
Cops4	4	-0.53101	-1.2248	0.020789	0.54752	0.22064	0.88946
Ube2h	4	-0.53026	-1.788	0.020941	0.54847	0.073773	0.88946
Srp54b	4	-0.52968	-1.9983	0.020992	0.54847	0.045685	0.88946
S100z	4	-0.52926	-1.9244	0.020992	0.54847	0.054304	0.88946
Iars	4	-0.52917	-1.9921	0.020992	0.54847	0.046358	0.88946
Tigd4	4	0.56672	1.4408	0.020891	0.54847	0.14963	0.88946
Tcerg1l	4	-0.52891	-1.8612	0.021043	0.54907	0.06272	0.88946
Leprot	4	0.5656	1.1902	0.021145	0.55099	0.23395	0.88946
Trpv6	4	-0.5284	-2.0817	0.021246	0.55132	0.037369	0.88946
Olfr644	4	-0.52798	-1.2104	0.021246	0.55132	0.22614	0.88946
Rundc1	4	-0.52785	-1.6154	0.021297	0.55132	0.10622	0.88946
Rint1	4	-0.52747	-1.3342	0.021297	0.55132	0.18215	0.88946
Grid2ip	4	-0.52745	-1.7527	0.021297	0.55132	0.079654	0.88946
Slc5a4b	4	-0.52663	-1.9536	0.021602	0.55195	0.050745	0.88946
Galnt14	4	-0.52629	-2.5948	0.021602	0.55195	0.0094645	0.88946
Cnep1r1	4	-0.52596	-2.703	0.021602	0.55195	0.0068711	0.88946
Pgk1	4	0.56355	1.2597	0.021602	0.55195	0.20778	0.88946
Gtf3c3	4	0.5637	0.75112	0.021551	0.55195	0.45258	0.89935
Nelfa	4	0.56381	1.4796	0.021551	0.55195	0.13898	0.88946
Krt32	4	0.56386	1.4366	0.021551	0.55195	0.15083	0.88946
Igsf5	4	0.56409	1.0709	0.0215	0.55195	0.28423	0.88946
Tas2r104	4	0.56419	1.575	0.0215	0.55195	0.11525	0.88946
Psmd5	4	0.56467	1.2757	0.0215	0.55195	0.20206	0.88946
Eif3b	4	-0.52558	-1.9473	0.021704	0.55243	0.051497	0.88946
Selk	4	-0.52529	-1.6678	0.021805	0.55243	0.095356	0.88946
Gpr1	4	-0.52509	-1.8834	0.021805	0.55243	0.05965	0.88946
Rps13	4	-0.52426	-1.4941	0.021856	0.55243	0.13515	0.88946
Gm20823	4	-0.52391	-1.7742	0.021907	0.55243	0.076025	0.88946
Tmem243	4	-0.52389	-2.0185	0.021907	0.55243	0.043537	0.88946
Mageb1	4	0.56189	1.8248	0.021958	0.55243	0.068032	0.88946
Erbb3	4	0.56205	1.7214	0.021958	0.55243	0.085173	0.88946
Fgb	4	0.5622	1.3489	0.021958	0.55243	0.17736	0.88946
Spop	4	0.56235	1.448	0.021907	0.55243	0.14762	0.88946
Itgb7	4	0.56312	1.0807	0.021755	0.55243	0.27985	0.88946
Crlf3	4	0.56322	1.3713	0.021704	0.55243	0.17029	0.88946
Hells	4	0.56119	1.3873	0.02206	0.55428	0.16536	0.88946
Cdo1	4	-0.52328	-2.6704	0.02211	0.55485	0.0075771	0.88946
Snrnp27	4	-0.52281	-1.43	0.022212	0.55669	0.15272	0.88946
Eftud1	4	0.55983	1.3138	0.022365	0.5598	0.18893	0.88946
Try10	4	-0.52196	-2.122	0.022466	0.56091	0.033837	0.88946
Lcorl	4	-0.52189	-2.0588	0.022466	0.56091	0.039513	0.88946
H3f3b	4	-0.52157	-2.1627	0.022517	0.56147	0.030562	0.88946
Hsp90ab1	4	-0.52123	-2.2958	0.022568	0.56203	0.021689	0.88946
Hspb9	4	0.55931	1.3359	0.022619	0.56258	0.18159	0.88946
Cplx3	4	-0.52086	-2.2086	0.02267	0.56313	0.027203	0.88946
Upf2	4	-0.52063	-1.4681	0.022822	0.5635	0.14207	0.88946
Wdr11	4	-0.52011	-2.0969	0.022974	0.5635	0.035998	0.88946
Bad	4	-0.51877	-1.9655	0.022974	0.5635	0.049361	0.88946
Dcpp1	4	-0.51857	-1.8229	0.022974	0.5635	0.068322	0.88946
Fbxo9	4	-0.5178	-2.2209	0.023025	0.5635	0.02636	0.88946
Ptpru	4	-0.51696	-2.2286	0.023229	0.5635	0.025843	0.88946
Far1	4	-0.5166	-1.2559	0.023229	0.5635	0.20917	0.88946
Cpsf1	4	-0.51641	-0.81753	0.023229	0.5635	0.41362	0.89405
Rogdi	4	-0.51626	-2.2023	0.023229	0.5635	0.027645	0.88946
Vars2	4	0.55565	0.92797	0.023229	0.5635	0.35342	0.88946
Ugt1a5	4	0.5563	1.1996	0.023127	0.5635	0.23028	0.88946
U2surp	4	0.55647	1.0736	0.023076	0.5635	0.283	0.88946
Stat3	4	0.55658	1.2317	0.023076	0.5635	0.21806	0.88946
Mylk4	4	0.55661	1.2331	0.023076	0.5635	0.21754	0.88946
Nom1	4	0.55701	1.3494	0.023076	0.5635	0.17722	0.88946
Hist2h3c1	4	0.55725	1.1293	0.022974	0.5635	0.25875	0.88946
Nlrp6	4	0.55729	1.2218	0.022974	0.5635	0.22177	0.88946
Sult1e1	4	0.55762	1.1719	0.022974	0.5635	0.24125	0.88946
Fank1	4	-0.51602	-2.1664	0.02333	0.56388	0.030284	0.88946
Boc	4	0.55459	1.166	0.02333	0.56388	0.24363	0.88946
Ccdc171	4	0.55538	1.3294	0.023279	0.56388	0.18371	0.88946
Armcx6	4	-0.51532	-2.1811	0.023432	0.56426	0.029174	0.88946
Myt1	4	0.55378	0.92483	0.023432	0.56426	0.35505	0.88946
Fam117b	4	0.55379	1.5018	0.023381	0.56426	0.13314	0.88946
Fam96b	4	0.55168	1.123	0.023686	0.56553	0.26144	0.88946
Rps3a1	4	0.55194	1.1805	0.023686	0.56553	0.23782	0.88946
Eif1ad	4	0.55212	1.1305	0.023686	0.56553	0.25828	0.88946
Csde1	4	0.5523	1.4185	0.023635	0.56553	0.15606	0.88946
Synpo2	4	0.55244	1.2232	0.023635	0.56553	0.22127	0.88946
Sema6a	4	0.55306	1.3826	0.023584	0.56553	0.1668	0.88946
Mrpl43	4	0.55312	1.0307	0.023584	0.56553	0.30269	0.88946
Taf5l	4	0.55139	1.1898	0.023839	0.56711	0.23413	0.88946
Mepce	4	0.5514	1.0444	0.023839	0.56711	0.29631	0.88946
Pik3r2	4	0.55157	1.173	0.023788	0.56711	0.24079	0.88946
Arhgef10	4	0.55097	1.0592	0.023991	0.57005	0.28949	0.88946
Gjb6	4	-0.51354	-2.0693	0.024093	0.57177	0.038519	0.88946
Ahcyl2	4	-0.51302	-2.1913	0.024194	0.57349	0.028433	0.88946
Zbtb25	4	0.55012	1.5161	0.024245	0.57401	0.12948	0.88946
Maged1	4	0.54981	1.3692	0.024347	0.57503	0.17093	0.88946
Dctn3	4	0.54983	1.4711	0.024347	0.57503	0.14126	0.88946
Chek1	4	-0.51243	-2.4745	0.024449	0.57512	0.013342	0.88946
Usp32	4	-0.51182	-2.2066	0.024652	0.57512	0.027341	0.88946
Rpap1	4	-0.51136	-1.3081	0.024804	0.57512	0.19083	0.88946
Fry	4	-0.51083	-1.7873	0.025058	0.57512	0.073897	0.88946
Nlrc5	4	-0.51049	-2.9446	0.02516	0.57512	0.003234	0.88946
Slc3a1	4	-0.51014	-1.7173	0.025211	0.57512	0.08593	0.88946
Aatf	4	-0.51004	-1.9421	0.025211	0.57512	0.052124	0.88946
Pomp	4	-0.51003	-2.0374	0.025211	0.57512	0.041613	0.88946
Ttc19	4	-0.50999	-2.2382	0.025211	0.57512	0.025211	0.88946
Draxin	4	-0.50969	-2.2661	0.025363	0.57512	0.023448	0.88946
Flrt3	4	-0.50941	-1.8413	0.025414	0.57512	0.06558	0.88946
Igf2	4	-0.50938	-2.1247	0.025414	0.57512	0.03361	0.88946
Scp2	4	-0.50864	-2.0727	0.02577	0.57512	0.038196	0.88946
Rtkn2	4	-0.50787	-1.6485	0.025923	0.57512	0.099256	0.88946
Tmtc1	4	-0.50786	-1.558	0.025923	0.57512	0.11923	0.88946
Igfl3	4	-0.50773	-2.8447	0.026075	0.57512	0.0044446	0.88946
4933421I07Rik	4	-0.50752	-2.5504	0.026075	0.57512	0.01076	0.88946
Dalrd3	4	-0.50707	-1.7967	0.026126	0.57512	0.072378	0.88946
Chmp1a	4	-0.5069	-1.7794	0.026177	0.57512	0.07517	0.88946
Rnf6	4	-0.50625	-2.5777	0.026278	0.57512	0.0099459	0.88946
Mup4	4	-0.50592	-1.9829	0.026278	0.57512	0.047383	0.88946
Gm15308	4	-0.50589	-1.8918	0.026278	0.57512	0.058512	0.88946
Cox16	4	-0.50569	-1.3228	0.026278	0.57512	0.18592	0.88946
Gzmg	4	-0.50565	-2.0516	0.026278	0.57512	0.040211	0.88946
Hist1h4j	4	-0.50558	-1.859	0.026278	0.57512	0.063027	0.88946
Nme2	4	-0.50547	-2.3234	0.026278	0.57512	0.02016	0.88946
Mre11a	4	-0.50524	-2.2787	0.02638	0.57512	0.022687	0.88946
Agrn	4	-0.50487	-2.2382	0.026431	0.57512	0.025211	0.88946
Dbx1	4	-0.50415	-1.7953	0.026532	0.57512	0.072605	0.88946
Morn5	4	-0.504	-1.9775	0.026583	0.57512	0.047987	0.88946
Slc22a17	4	-0.50368	-2.7497	0.026685	0.57512	0.0059647	0.88946
Znrf2	4	-0.50318	-1.7831	0.026787	0.57512	0.074578	0.88946
Hgs	4	-0.50317	-2.0426	0.026787	0.57512	0.041094	0.88946
Atad3a	4	-0.50248	-2.1486	0.027092	0.57512	0.03167	0.88946
Rfwd2	4	-0.50234	-1.4013	0.027092	0.57512	0.16111	0.88946
Lep	4	-0.50215	-1.8036	0.027193	0.57512	0.071295	0.88946
Rab40c	4	-0.50205	-1.3232	0.027193	0.57512	0.18576	0.88946
4930428D18Rik	4	-0.50162	-1.6852	0.027244	0.57512	0.091946	0.88946
Zfp850	4	-0.50155	-2.0048	0.027244	0.57512	0.044984	0.88946
Zfp319	4	-0.50099	-2.6137	0.027295	0.57512	0.0089569	0.88946
Dtnb	4	-0.50091	-1.8696	0.027346	0.57512	0.061543	0.88946
Pde12	4	-0.50021	-2.7364	0.027447	0.57512	0.0062107	0.88946
Hist1h2bm	4	-0.50011	-1.6382	0.027447	0.57512	0.10138	0.88946
Naip6	4	-0.49998	-1.4991	0.027447	0.57512	0.13386	0.88946
Tex13	4	-0.49977	-2.1101	0.027498	0.57512	0.034849	0.88946
Tmem98	4	-0.49976	-2.2748	0.027498	0.57512	0.022917	0.88946
Umps	4	-0.49971	-2.2045	0.027498	0.57512	0.027486	0.88946
Nqo1	4	-0.49967	-2.3067	0.027498	0.57512	0.021074	0.88946
Thap2	4	-0.49939	-1.7483	0.027702	0.57512	0.080417	0.88946
Lhx9	4	-0.4991	-2.3609	0.027854	0.57512	0.018231	0.88946
Eif4e	4	-0.49887	-0.93766	0.027854	0.57512	0.34842	0.88946
Lrrk2	4	-0.49881	-1.5823	0.027854	0.57512	0.11359	0.88946
Gm4498	4	-0.49872	-2.1767	0.027854	0.57512	0.029507	0.88946
Tdrd12	4	-0.49866	-1.9222	0.027854	0.57512	0.054581	0.88946
Trpc3	4	-0.49859	-2.0379	0.027905	0.57512	0.041564	0.88946
Tsr1	4	-0.49853	-1.1683	0.027905	0.57512	0.24267	0.88946
Ros1	4	-0.49834	-1.3487	0.027905	0.57512	0.17742	0.88946
Zdhhc4	4	-0.49822	-2.5122	0.027905	0.57512	0.011997	0.88946
Vmn2r28	4	-0.49787	-1.7256	0.028057	0.57512	0.084421	0.88946
Nedd8	4	-0.49779	-1.2967	0.028057	0.57512	0.19472	0.88946
Msantd1	4	-0.49703	-1.2205	0.02821	0.57512	0.22228	0.88946
Fbxw11	4	-0.49591	-1.7829	0.028616	0.57512	0.074605	0.88946
Sept12	4	-0.49577	-1.8314	0.028616	0.57512	0.067039	0.88946
Gm5458	4	-0.49569	-1.0646	0.028718	0.57512	0.28706	0.88946
Cdca3	4	-0.49558	-1.7831	0.028718	0.57512	0.074564	0.88946
Tesk2	4	-0.49554	-1.4951	0.028718	0.57512	0.13488	0.88946
Ercc6	4	-0.49554	-1.9037	0.028718	0.57512	0.056944	0.88946
Olfr1052	4	-0.49542	-2.2798	0.028718	0.57512	0.022621	0.88946
Klk7	4	-0.49517	-2.6001	0.028769	0.57512	0.0093187	0.88946
Parp12	4	-0.49501	-1.6595	0.028871	0.57512	0.097018	0.88946
Cntln	4	-0.49499	-2.0114	0.028871	0.57512	0.044282	0.88946
Ces2e	4	-0.49498	-2.042	0.028871	0.57512	0.041155	0.88946
Dnase1	4	-0.49455	-2.1511	0.028972	0.57512	0.03147	0.88946
Zfp184	4	-0.49439	-1.7812	0.029023	0.57512	0.074874	0.88946
Eme1	4	-0.49412	-1.7892	0.029023	0.57512	0.073582	0.88946
Cdk9	4	-0.49407	-0.95082	0.029023	0.57512	0.3417	0.88946
Itga8	4	-0.49398	-1.8649	0.029074	0.57512	0.062201	0.88946
Rfc2	4	-0.49389	-1.1829	0.029074	0.57512	0.23687	0.88946
Doc2a	4	-0.49371	-2.2122	0.029074	0.57512	0.026952	0.88946
Gm3139	4	-0.49334	-1.4268	0.029074	0.57512	0.15363	0.88946
Rnpc3	4	-0.49329	-0.99091	0.029074	0.57512	0.32173	0.88946
Atg4d	4	-0.493	-1.7567	0.029125	0.57512	0.078965	0.88946
Dmbt1	4	-0.49265	-1.8009	0.029176	0.57512	0.071711	0.88946
4930563D23Rik	4	-0.49257	-2.1044	0.029176	0.57512	0.035344	0.88946
Tec	4	-0.49255	-2.1008	0.029176	0.57512	0.035655	0.88946
Timm23	4	-0.49253	-1.4351	0.029176	0.57512	0.15127	0.88946
Odf2l	4	-0.49225	-1.5365	0.029226	0.57512	0.12443	0.88946
Lenep	4	-0.49224	-1.8873	0.029226	0.57512	0.059119	0.88946
Kiss1	4	-0.49195	-1.7917	0.029226	0.57512	0.073179	0.88946
Syndig1	4	-0.49169	-2.0892	0.029379	0.57512	0.036687	0.88946
Ube4b	4	-0.49169	-1.823	0.029379	0.57512	0.0683	0.88946
Ano8	4	-0.49167	-2.0178	0.029379	0.57512	0.043613	0.88946
Adam11	4	-0.49163	-1.1217	0.029379	0.57512	0.26198	0.88946
Spata33	4	-0.49146	-2.2492	0.029379	0.57512	0.0245	0.88946
Tcf3	4	-0.49136	-1.9997	0.029379	0.57512	0.045534	0.88946
Prkaa2	4	-0.49131	-2.5118	0.029379	0.57512	0.012012	0.88946
Tvp23b	4	0.5291	1.6557	0.029277	0.57512	0.097784	0.88946
Uqcr11	4	0.52924	1.6437	0.029277	0.57512	0.10025	0.88946
Lmln	4	0.52973	1.4579	0.029226	0.57512	0.14487	0.88946
Rpa2	4	0.52975	0.74047	0.029226	0.57512	0.45902	0.90138
Pdlim1	4	0.53021	1.3826	0.029074	0.57512	0.16679	0.88946
Wdr13	4	0.53053	1.252	0.028921	0.57512	0.21057	0.88946
Cdk19	4	0.5306	1.409	0.028921	0.57512	0.15884	0.88946
Golm1	4	0.53064	1.8187	0.028871	0.57512	0.06896	0.88946
Thbs1	4	0.53146	1.442	0.028616	0.57512	0.14929	0.88946
Piezo1	4	0.53172	1.2698	0.028616	0.57512	0.20415	0.88946
Gm7257	4	0.53212	0.98933	0.028464	0.57512	0.3225	0.88946
Bms1	4	0.53235	1.112	0.028464	0.57512	0.26613	0.88946
Wbscr16	4	0.53236	0.92995	0.028464	0.57512	0.3524	0.88946
9030617O03Rik	4	0.53237	0.704	0.028464	0.57512	0.48143	0.9055
Gypc	4	0.53309	1.3924	0.028311	0.57512	0.16381	0.88946
Magoh	4	0.5332	0.96718	0.028311	0.57512	0.33345	0.88946
Defb4	4	0.53386	0.95307	0.028261	0.57512	0.34055	0.88946
Fam98a	4	0.53398	1.7351	0.028159	0.57512	0.082731	0.88946
Kcnk13	4	0.53418	1.4694	0.028108	0.57512	0.14173	0.88946
Endod1	4	0.53482	1.3398	0.028007	0.57512	0.18033	0.88946
Npcd	4	0.53509	1.0447	0.027956	0.57512	0.29616	0.88946
Mpv17l	4	0.5352	1.2855	0.027956	0.57512	0.19862	0.88946
Spink10	4	0.53596	1.5183	0.027803	0.57512	0.12894	0.88946
Vps33b	4	0.53625	1.4326	0.0276	0.57512	0.15196	0.88946
Tspo	4	0.53636	1.5919	0.0276	0.57512	0.1114	0.88946
Timd4	4	0.53648	1.5112	0.027498	0.57512	0.13073	0.88946
1700015E13Rik	4	0.53679	1.236	0.027447	0.57512	0.21644	0.88946
Ptcd1	4	0.53686	1.4566	0.027397	0.57512	0.14523	0.88946
Impdh1	4	0.53709	1.5623	0.027346	0.57512	0.11822	0.88946
Igsf9b	4	0.53725	1.0829	0.027346	0.57512	0.27886	0.88946
Nrbf2	4	0.53731	1.584	0.027346	0.57512	0.1132	0.88946
Prpf38b	4	0.53762	1.0647	0.027346	0.57512	0.28701	0.88946
Klf13	4	0.53762	1.3038	0.027346	0.57512	0.1923	0.88946
Il20ra	4	0.53762	1.2191	0.027346	0.57512	0.22279	0.88946
Acox2	4	0.53766	1.3439	0.027295	0.57512	0.17897	0.88946
Grwd1	4	0.53788	0.97249	0.027142	0.57512	0.33081	0.88946
Clvs1	4	0.53811	1.603	0.02699	0.57512	0.10894	0.88946
Dpp9	4	0.53847	1.7819	0.02699	0.57512	0.074763	0.88946
H3f3a	4	0.53873	0.80133	0.026939	0.57512	0.42294	0.89554
Mtmr4	4	0.53876	1.253	0.026939	0.57512	0.21021	0.88946
Olfr461	4	0.53915	1.4788	0.026787	0.57512	0.13918	0.88946
Stk3	4	0.53941	1.7142	0.026736	0.57512	0.086495	0.88946
Prl7a1	4	0.5396	1.527	0.026736	0.57512	0.12675	0.88946
Ncbp1	4	0.53963	1.2005	0.026685	0.57512	0.22996	0.88946
Cd209b	4	0.53965	0.96411	0.026634	0.57512	0.33499	0.88946
B3gat2	4	0.54017	1.0663	0.026532	0.57512	0.2863	0.88946
Olfr1198	4	0.54044	1.2219	0.026532	0.57512	0.22174	0.88946
Kap	4	0.54058	1.7176	0.026532	0.57512	0.085871	0.88946
Armcx5	4	0.54079	1.5943	0.026482	0.57512	0.11086	0.88946
Slc45a1	4	0.54129	1.2432	0.026228	0.57512	0.21379	0.88946
Agfg1	4	0.54149	1.6682	0.026228	0.57512	0.095276	0.88946
Rxfp4	4	0.54157	1.299	0.026228	0.57512	0.19395	0.88946
Ndufs1	4	0.54183	0.9219	0.026126	0.57512	0.35658	0.88946
Pcbd1	4	0.5422	1.6002	0.026075	0.57512	0.10954	0.88946
Itpa	4	0.54223	1.0479	0.026075	0.57512	0.29471	0.88946
Catsper2	4	0.54266	1.4066	0.026024	0.57512	0.15955	0.88946
5430421N21Rik	4	0.54306	1.7414	0.025923	0.57512	0.081617	0.88946
Cyp3a16	4	0.54313	1.5733	0.025923	0.57512	0.11565	0.88946
Olfr1097	4	0.54361	1.3925	0.025821	0.57512	0.16378	0.88946
Odam	4	0.54381	1.0456	0.02577	0.57512	0.29576	0.88946
Olfr342	4	0.5441	1.6336	0.02577	0.57512	0.10234	0.88946
Tcf4	4	0.54424	1.5614	0.02577	0.57512	0.11843	0.88946
Hsbp1	4	0.54491	1.6221	0.025567	0.57512	0.10479	0.88946
Hoxa3	4	0.54561	1.6811	0.025313	0.57512	0.092749	0.88946
Klra6	4	0.54569	1.9289	0.025313	0.57512	0.053745	0.88946
Thg1l	4	0.54613	1.0455	0.025211	0.57512	0.29578	0.88946
Abca13	4	0.54708	1.732	0.025109	0.57512	0.083273	0.88946
Tnfrsf26	4	0.54709	0.78351	0.025109	0.57512	0.43332	0.89815
Plin3	4	0.54756	1.4431	0.025008	0.57512	0.149	0.88946
Pfkm	4	0.54771	1.5835	0.024957	0.57512	0.1133	0.88946
Spsb2	4	0.54782	1.3406	0.024957	0.57512	0.18006	0.88946
Ptn	4	0.54891	1.0351	0.024601	0.57512	0.30061	0.88946
Pycr2	4	0.54892	1.3651	0.024601	0.57512	0.17221	0.88946
Emg1	4	0.54901	0.85712	0.02455	0.57512	0.39138	0.88966
Eif3m	4	0.54924	1.1841	0.024398	0.57512	0.23636	0.88946
Hspa9	4	-0.49096	-1.4706	0.02943	0.57555	0.14139	0.88946
1110008F13Rik	4	-0.4907	-1.6418	0.029531	0.57602	0.10063	0.88946
Anks3	4	-0.49043	-1.883	0.029786	0.57602	0.059705	0.88946
Pdlim4	4	-0.48989	-1.5631	0.029938	0.57602	0.11804	0.88946
Rrs1	4	-0.4898	-1.8599	0.03004	0.57602	0.062905	0.88946
Elac2	4	0.52487	1.1003	0.03004	0.57602	0.27121	0.88946
Smc2	4	0.52494	1.3984	0.03004	0.57602	0.162	0.88946
Urb2	4	0.52525	1.2215	0.03004	0.57602	0.22189	0.88946
Thap11	4	0.52561	0.87633	0.03004	0.57602	0.38085	0.88946
Ift52	4	0.52563	1.4171	0.03004	0.57602	0.15645	0.88946
Gapdh	4	0.52576	0.5151	0.03004	0.57602	0.60648	0.93027
Msc	4	0.52591	1.3255	0.03004	0.57602	0.18501	0.88946
Cd68	4	0.52598	1.4127	0.029989	0.57602	0.15774	0.88946
Strip1	4	0.52651	0.75118	0.029938	0.57602	0.45255	0.89935
Azin2	4	0.5271	1.2732	0.029938	0.57602	0.20294	0.88946
Pla1a	4	0.52741	1.2432	0.029786	0.57602	0.21381	0.88946
Lmf2	4	0.52766	1.4555	0.029684	0.57602	0.14554	0.88946
Lrrc4c	4	0.52773	1.296	0.029633	0.57602	0.19498	0.88946
Orm2	4	0.52775	1.2068	0.029633	0.57602	0.22752	0.88946
Hiat1	4	0.52786	1.6724	0.029633	0.57602	0.094455	0.88946
Trim41	4	0.52844	1.4064	0.029582	0.57602	0.15959	0.88946
Serpine1	4	-0.48948	-2.012	0.030141	0.57629	0.044221	0.88946
Cnbp	4	0.52471	1.2175	0.030141	0.57629	0.22342	0.88946
Olfr1262	4	0.52478	1.4817	0.03009	0.57629	0.13842	0.88946
Psg16	4	-0.48932	-1.9965	0.030243	0.57652	0.045884	0.88946
Pmfbp1	4	-0.48898	-1.9016	0.030446	0.57652	0.057226	0.88946
Samd1	4	-0.48896	-1.5565	0.030446	0.57652	0.11959	0.88946
Tcirg1	4	0.52307	1.2684	0.030395	0.57652	0.20465	0.88946
Spin1	4	0.52311	1.0397	0.030395	0.57652	0.29849	0.88946
Izumo4	4	0.5238	1.8554	0.030345	0.57652	0.063543	0.88946
Setd4	4	0.52392	1.4113	0.030345	0.57652	0.15816	0.88946
Lig4	4	0.52412	1.2508	0.030345	0.57652	0.21099	0.88946
Arpc2	4	0.52432	1.2344	0.030345	0.57652	0.21707	0.88946
Vax2	4	0.52449	1.2671	0.030243	0.57652	0.20513	0.88946
2810007J24Rik	4	-0.48861	-1.8819	0.030548	0.57733	0.059845	0.88946
Wbp11	4	0.5223	1.3899	0.030548	0.57733	0.16456	0.88946
Irx5	4	-0.48774	-1.9066	0.030802	0.58046	0.056572	0.88946
Rpl21	4	0.52092	0.78558	0.030853	0.58086	0.43211	0.89815
Gpr37	4	0.5205	1.453	0.030955	0.58166	0.14622	0.88946
Eif4a1	4	0.52069	0.77994	0.030955	0.58166	0.43543	0.89905
Zfp455	4	-0.4864	-2.3056	0.031158	0.58492	0.021133	0.88946
Zfp598	4	0.51934	1.1501	0.031209	0.58532	0.25012	0.88946
Mydgf	4	-0.48611	-1.9042	0.03131	0.58611	0.056881	0.88946
Hoxc9	4	-0.48603	-1.7758	0.03131	0.58611	0.075773	0.88946
Mrpl24	4	-0.48579	-1.7035	0.031412	0.58617	0.088473	0.88946
Bmp6	4	-0.48577	-2.0993	0.031412	0.58617	0.035789	0.88946
Ly96	4	0.51756	0.76552	0.031463	0.58617	0.44396	0.89911
Gsdmd	4	0.51789	1.2678	0.031463	0.58617	0.20486	0.88946
Aasdhppt	4	0.5179	1.4049	0.031463	0.58617	0.16004	0.88946
Myl9	4	0.51698	1.0518	0.031666	0.58885	0.29287	0.88946
Csnk2b	4	-0.48525	-2.1231	0.031717	0.58924	0.033745	0.88946
Npy	4	-0.48483	-2.298	0.031819	0.58945	0.021561	0.88946
Cdhr1	4	-0.48483	-1.2087	0.031819	0.58945	0.22677	0.88946
Cdk7	4	-0.48481	-2.3857	0.031819	0.58945	0.017049	0.88946
Rce1	4	0.5168	1.3851	0.031869	0.58984	0.16603	0.88946
Abtb1	4	-0.48418	-1.547	0.031971	0.58998	0.12187	0.88946
Meox1	4	-0.48372	-1.5611	0.032022	0.58998	0.11851	0.88946
Wfdc10	4	-0.48372	-1.5661	0.032022	0.58998	0.11731	0.88946
Klrg2	4	-0.48368	-2.087	0.032124	0.58998	0.036888	0.88946
Stxbp2	4	-0.4833	-3.1126	0.032225	0.58998	0.0018544	0.88946
Erbb2	4	-0.48241	-1.9875	0.032327	0.58998	0.046872	0.88946
Gm10220	4	-0.48239	-1.4979	0.032327	0.58998	0.13415	0.88946
Adamts19	4	0.51497	1.6286	0.032327	0.58998	0.1034	0.88946
Gcgr	4	0.51531	1.6653	0.032327	0.58998	0.095843	0.88946
Ddx41	4	0.51535	0.92129	0.032327	0.58998	0.3569	0.88946
Haus7	4	0.51585	0.69462	0.032174	0.58998	0.4873	0.90709
Zfp870	4	0.51594	1.6787	0.032174	0.58998	0.093215	0.88946
Mbl1	4	0.51605	1.3302	0.032174	0.58998	0.18344	0.88946
Bbx	4	0.51612	1.111	0.032124	0.58998	0.26656	0.88946
Pfn2	4	0.51621	1.276	0.032073	0.58998	0.20196	0.88946
Nampt	4	0.51488	0.92147	0.032378	0.59036	0.35681	0.88946
Plcxd2	4	-0.4822	-2.4916	0.032429	0.59074	0.012716	0.88946
Chmp3	4	0.51461	0.85729	0.032479	0.59112	0.39128	0.88955
Calcoco2	4	-0.48205	-1.76	0.032581	0.59242	0.078408	0.88946
Dnaja4	4	-0.48185	-2.1382	0.032784	0.59392	0.032498	0.88946
Tmem167b	4	-0.48181	-1.6598	0.032784	0.59392	0.096963	0.88946
Dynlrb2	4	0.51303	1.2562	0.032784	0.59392	0.20904	0.88946
Dsg2	4	0.51308	1.6341	0.032784	0.59392	0.10224	0.88946
Olfr9	4	-0.48124	-1.896	0.032886	0.59395	0.057963	0.88946
Ubr7	4	0.51258	1.2709	0.032937	0.59395	0.20377	0.88946
Hps1	4	0.51261	1.3731	0.032937	0.59395	0.16973	0.88946
Slc25a5	4	0.51275	1.3285	0.032886	0.59395	0.18402	0.88946
Diras2	4	0.51288	1.2309	0.032835	0.59395	0.21834	0.88946
Rnasel	4	-0.48061	-2.2751	0.033039	0.59483	0.022898	0.88946
Rpap2	4	-0.48014	-1.1442	0.033293	0.59483	0.25254	0.88946
Sap30	4	-0.47991	-2.1605	0.033293	0.59483	0.030733	0.88946
Kcnj8	4	-0.4799	-2.1029	0.033293	0.59483	0.035474	0.88946
Ctsm	4	-0.47989	-1.0914	0.033343	0.59483	0.27511	0.88946
Bak1	4	-0.47986	-2.2608	0.033343	0.59483	0.023771	0.88946
Efcab11	4	-0.47983	-2.0278	0.033343	0.59483	0.042579	0.88946
Snrpg	4	-0.47954	-0.91475	0.033496	0.59483	0.36032	0.88946
Apom	4	-0.47933	-2.2814	0.033598	0.59483	0.022523	0.88946
Krr1	4	-0.47918	-1.2802	0.033648	0.59483	0.20048	0.88946
Sbk3	4	-0.47909	-1.7581	0.033699	0.59483	0.078735	0.88946
Arl2	4	-0.47876	-1.1605	0.033699	0.59483	0.24586	0.88946
Olfr1276	4	-0.4787	-2.203	0.033699	0.59483	0.027595	0.88946
Gtf3a	4	-0.47859	-1.7092	0.033852	0.59483	0.087418	0.88946
Olfr1427	4	-0.47807	-2.1095	0.034004	0.59483	0.0349	0.88946
Phtf1	4	-0.47779	-2.4527	0.034106	0.59483	0.014179	0.88946
D2Wsu81e	4	-0.47778	-1.445	0.034106	0.59483	0.14845	0.88946
Rrn3	4	-0.47759	-1.0075	0.034258	0.59483	0.31368	0.88946
Cadm4	4	-0.47752	-2.4339	0.034258	0.59483	0.014935	0.88946
Tmem150c	4	-0.47749	-2.0541	0.034309	0.59483	0.03997	0.88946
Slc26a9	4	-0.47746	-1.6806	0.034309	0.59483	0.092835	0.88946
Cplx4	4	-0.47726	-1.9086	0.03436	0.59483	0.056316	0.88946
Cd226	4	-0.47719	-2.833	0.03436	0.59483	0.0046118	0.88946
Fryl	4	-0.47715	-1.6673	0.03436	0.59483	0.09545	0.88946
Npm3	4	-0.47702	-2.1045	0.03436	0.59483	0.035333	0.88946
Ptgfrn	4	-0.47697	-1.5571	0.03436	0.59483	0.11944	0.88946
Klk13	4	-0.4766	-2.3044	0.034513	0.59483	0.021199	0.88946
Tmem138	4	-0.47612	-2.6934	0.034868	0.59483	0.0070727	0.88946
Zhx3	4	-0.47598	-2.2258	0.034919	0.59483	0.026028	0.88946
Smarce1	4	-0.47597	-1.44	0.034919	0.59483	0.14986	0.88946
Kank3	4	-0.47563	-2.1361	0.03497	0.59483	0.032675	0.88946
Mcm3	4	-0.47552	-1.5271	0.03497	0.59483	0.12674	0.88946
Oog3	4	-0.47513	-1.4221	0.03497	0.59483	0.155	0.88946
Omt2a	4	-0.47452	-2.7789	0.035072	0.59483	0.0054535	0.88946
Klhl10	4	-0.47449	-2.3969	0.035072	0.59483	0.016534	0.88946
Gm10094	4	0.50493	1.4205	0.035072	0.59483	0.15545	0.88946
Anapc10	4	0.50518	0.90811	0.035021	0.59483	0.36382	0.88946
Dock7	4	0.50525	1.1738	0.035021	0.59483	0.24046	0.88946
Anapc11	4	0.50526	0.8535	0.03497	0.59483	0.39338	0.89061
Mterf3	4	0.50569	0.93983	0.034919	0.59483	0.34731	0.88946
Rbm44	4	0.50644	0.96667	0.034818	0.59483	0.33371	0.88946
Ist1	4	0.50645	1.1621	0.034818	0.59483	0.24518	0.88946
Lyzl4	4	0.50664	0.9844	0.034665	0.59483	0.32492	0.88946
Pan2	4	0.50672	1.2082	0.034614	0.59483	0.22696	0.88946
Ucn3	4	0.50679	1.535	0.034614	0.59483	0.12478	0.88946
Ndufb10	4	0.507	1.1193	0.034563	0.59483	0.26302	0.88946
Tmem27	4	0.50737	1.2768	0.034513	0.59483	0.20166	0.88946
Stfa3	4	0.50757	1.7518	0.034513	0.59483	0.079807	0.88946
Sec24b	4	0.50767	1.7323	0.034513	0.59483	0.083218	0.88946
Bag2	4	0.50792	1.2366	0.034411	0.59483	0.21622	0.88946
Slc12a2	4	0.50814	1.4141	0.034411	0.59483	0.15733	0.88946
Scube1	4	0.50822	1.3086	0.034411	0.59483	0.19067	0.88946
Bend6	4	0.50875	1.0591	0.034258	0.59483	0.28955	0.88946
Zfp280b	4	0.50881	1.0868	0.034208	0.59483	0.27712	0.88946
Chst1	4	0.50884	0.86585	0.034208	0.59483	0.38657	0.88946
Nrbp1	4	0.50906	1.7157	0.034208	0.59483	0.08621	0.88946
Rps27l	4	0.50926	1.3834	0.034157	0.59483	0.16654	0.88946
Rlbp1	4	0.5094	1.2518	0.034055	0.59483	0.21066	0.88946
Ppm1d	4	0.50963	1.3556	0.033953	0.59483	0.17521	0.88946
Mup5	4	0.51019	0.83313	0.033801	0.59483	0.40477	0.89303
Amt	4	0.51037	1.3086	0.033801	0.59483	0.19068	0.88946
Lfng	4	0.51075	1.4606	0.033699	0.59483	0.14413	0.88946
Il7r	4	0.5109	1.1663	0.033648	0.59483	0.24351	0.88946
Ppm1h	4	0.51176	1.4403	0.033293	0.59483	0.14979	0.88946
Selt	4	0.51188	0.90578	0.033242	0.59483	0.36505	0.88946
Lars2	4	0.51193	1.0985	0.033242	0.59483	0.27197	0.88946
Ndufa10	4	0.51229	1.411	0.03314	0.59483	0.15824	0.88946
C78339	4	-0.47426	-1.4448	0.035122	0.59518	0.14851	0.88946
Cd151	4	-0.47371	-1.935	0.035275	0.59725	0.052994	0.88946
Sdcbp	4	-0.47335	-2.1363	0.035377	0.59845	0.032651	0.88946
Gip	4	0.50356	1.8447	0.03558	0.60137	0.065078	0.88946
LOC100861615	4	-0.47249	-0.96148	0.035732	0.60152	0.33631	0.88946
Pyroxd1	4	-0.47248	-2.2894	0.035783	0.60152	0.022055	0.88946
Rabif	4	-0.47222	-2.0619	0.035834	0.60152	0.039217	0.88946
Rbx1	4	-0.4719	-1.2608	0.035885	0.60152	0.20737	0.88946
Cep162	4	-0.4717	-1.8598	0.035936	0.60152	0.062916	0.88946
Ceacam5	4	-0.47143	-2.0114	0.036037	0.60152	0.044278	0.88946
Gcnt2	4	-0.47125	-2.425	0.036088	0.60152	0.015309	0.88946
Dgka	4	-0.47109	-1.7277	0.036139	0.60152	0.084039	0.88946
Ccdc13	4	0.50196	1.6743	0.036139	0.60152	0.094068	0.88946
Tomm20	4	0.50234	0.92063	0.036088	0.60152	0.35724	0.88946
Olfr420	4	0.50239	1.2753	0.036088	0.60152	0.20222	0.88946
Mtus1	4	0.50252	1.7647	0.035987	0.60152	0.077621	0.88946
Ccnd1	4	0.50266	1.4946	0.035936	0.60152	0.13503	0.88946
Pptc7	4	0.50268	1.3994	0.035936	0.60152	0.1617	0.88946
Olfr1364	4	0.50274	1.1893	0.035936	0.60152	0.23431	0.88946
Olfr617	4	0.50296	1.2636	0.035936	0.60152	0.20639	0.88946
Apoa1	4	0.50298	1.4002	0.035936	0.60152	0.16144	0.88946
Aadat	4	0.50349	1.5354	0.035631	0.60152	0.12469	0.88946
Olfr1428	4	-0.47068	-2.5473	0.036241	0.60169	0.010856	0.88946
Akap3	4	-0.47052	-2.391	0.036241	0.60169	0.016804	0.88946
Dlx5	4	-0.4704	-2.089	0.036241	0.60169	0.036708	0.88946
Mfap1b	4	-0.47027	-1.0137	0.036342	0.60235	0.31072	0.88946
Sbno2	4	-0.47022	-1.9345	0.036342	0.60235	0.053048	0.88946
Fam101a	4	-0.46963	-2.2957	0.036495	0.60235	0.021692	0.88946
Gpr6	4	0.50133	1.3032	0.036495	0.60235	0.1925	0.88946
Smco2	4	0.50144	1.5009	0.036444	0.60235	0.13337	0.88946
Vps18	4	0.50152	1.2385	0.036444	0.60235	0.21554	0.88946
Speg	4	0.50173	1.1469	0.036393	0.60235	0.25142	0.88946
Hist1h4d	4	-0.4695	-1.2024	0.036647	0.60385	0.2292	0.88946
Atxn3	4	0.5012	1.5921	0.036647	0.60385	0.11135	0.88946
Sacm1l	4	0.50094	0.67963	0.036749	0.60502	0.49674	0.91143
Mamdc4	4	-0.46866	-1.9097	0.036851	0.60599	0.056171	0.88946
Eci3	4	0.49958	1.4149	0.037054	0.60599	0.15711	0.88946
Lcn4	4	0.49964	1.1731	0.037054	0.60599	0.24076	0.88946
Pak1ip1	4	0.49968	1.6113	0.037054	0.60599	0.1071	0.88946
Scgb1b27	4	0.4997	2.0214	0.037054	0.60599	0.043236	0.88946
Tuba1a	4	0.4998	1.0559	0.037003	0.60599	0.29103	0.88946
Nrip2	4	0.49984	1.6291	0.037003	0.60599	0.1033	0.88946
Pxmp2	4	-0.46819	-2.1774	0.037206	0.60697	0.029451	0.88946
Kin	4	0.49914	0.78406	0.037206	0.60697	0.433	0.89815
Mzt1	4	0.49931	1.1056	0.037206	0.60697	0.26892	0.88946
Adra1a	4	-0.468	-2.1601	0.03741	0.60927	0.030766	0.88946
Elovl6	4	0.49865	1.5845	0.03741	0.60927	0.11309	0.88946
Vmn1r159	4	-0.46781	-1.6644	0.037511	0.60992	0.096026	0.88946
Ormdl3	4	0.49834	0.91524	0.037511	0.60992	0.36006	0.88946
Bbs9	4	-0.4671	-2.0423	0.037816	0.61125	0.041125	0.88946
Gga1	4	-0.46683	-1.9536	0.03802	0.61125	0.050754	0.88946
Zfp81	4	-0.46644	-1.765	0.038071	0.61125	0.077562	0.88946
Speer3	4	0.49553	0.81157	0.038121	0.61125	0.41704	0.89437
Olfr193	4	0.49556	1.0677	0.038121	0.61125	0.28566	0.88946
Clec1b	4	0.49561	1.5866	0.038121	0.61125	0.11261	0.88946
Isca1	4	0.49571	1.1826	0.038071	0.61125	0.23698	0.88946
Myocd	4	0.49581	1.37	0.038071	0.61125	0.17068	0.88946
Gm4937	4	0.49586	1.3614	0.038071	0.61125	0.17338	0.88946
Cfap52	4	0.49595	1.2335	0.038071	0.61125	0.21737	0.88946
Spats1	4	0.49617	1.2614	0.037969	0.61125	0.20717	0.88946
Rbm27	4	0.49658	1.418	0.037867	0.61125	0.15618	0.88946
Cstf1	4	0.49663	1.1439	0.037867	0.61125	0.25266	0.88946
Polr1d	4	0.4968	0.82446	0.037867	0.61125	0.40968	0.89306
Jph3	4	0.49776	1.3137	0.037766	0.61125	0.18893	0.88946
Fam71e1	4	0.49807	0.78881	0.037664	0.61125	0.43022	0.89764
Rrp1	4	-0.46581	-1.3154	0.038325	0.61301	0.18837	0.88946
Hepacam	4	0.49483	1.5873	0.038325	0.61301	0.11244	0.88946
Pno1	4	0.49508	1.3527	0.038274	0.61301	0.17614	0.88946
Ccdc60	4	0.49417	1.6447	0.038376	0.61332	0.10003	0.88946
Sh2d4a	4	-0.46547	-2.049	0.038477	0.61445	0.040464	0.88946
Olfr205	4	-0.46541	-2.3519	0.038579	0.61557	0.01868	0.88946
Fam129a	4	0.49358	1.4196	0.03868	0.61669	0.15572	0.88946
Ndufb7	4	-0.46502	-1.9922	0.038833	0.61712	0.046351	0.88946
Emid1	4	-0.46498	-1.5805	0.038833	0.61712	0.11399	0.88946
Trit1	4	0.49282	1.0908	0.038833	0.61712	0.27538	0.88946
Angptl2	4	0.4931	1.5188	0.038782	0.61712	0.12881	0.88946
Smpd5	4	-0.46466	-2.0487	0.039087	0.61859	0.040494	0.88946
Fdx1	4	-0.46436	-2.1167	0.039189	0.61859	0.034289	0.88946
Prrc2a	4	-0.46398	-2.5065	0.03924	0.61859	0.012193	0.88946
Asb4	4	-0.46367	-2.1335	0.03924	0.61859	0.032881	0.88946
Liph	4	-0.46367	-2.4964	0.03924	0.61859	0.012547	0.88946
Rps2	4	-0.46347	-1.623	0.03924	0.61859	0.10459	0.88946
Btbd7	4	-0.46337	-2.1094	0.03924	0.61859	0.03491	0.88946
Ostn	4	0.49233	1.3174	0.039087	0.61859	0.18771	0.88946
Mvb12b	4	0.49239	1.6395	0.039087	0.61859	0.1011	0.88946
Olfr740	4	0.49242	1.0171	0.039087	0.61859	0.3091	0.88946
Narfl	4	0.49206	0.57831	0.03929	0.6189	0.56305	0.91967
Sun3	4	-0.46317	-1.6105	0.039392	0.61931	0.10729	0.88946
Atp6v1a	4	-0.46306	-1.6866	0.039392	0.61931	0.091681	0.88946
Tnpo1	4	0.49179	1.4849	0.039443	0.61931	0.13758	0.88946
Gm5416	4	0.49174	1.4977	0.039494	0.61962	0.1342	0.88946
Ywhaz	4	-0.46296	-3.004	0.039595	0.62072	0.0026649	0.88946
Fbxl5	4	-0.46247	-1.1553	0.039799	0.62154	0.24795	0.88946
Eif4a3	4	-0.46231	-1.123	0.03985	0.62154	0.26146	0.88946
Gtf2a2	4	-0.46212	-1.3576	0.0399	0.62154	0.1746	0.88946
Ins2	4	0.49012	1.1387	0.0399	0.62154	0.25481	0.88946
Serpinb9d	4	0.49036	1.1058	0.03985	0.62154	0.26883	0.88946
Serpina1d	4	0.49054	1.325	0.039799	0.62154	0.18516	0.88946
Socs7	4	0.49067	1.05	0.039799	0.62154	0.29373	0.88946
Gm16451	3	0.57236	1.1766	0.039799	0.62154	0.23937	0.88946
Olfr374	4	-0.46182	-2.4879	0.040155	0.625	0.012851	0.88946
Gm906	4	-0.46177	-1.6276	0.040256	0.6251	0.10361	0.88946
Lyar	4	-0.46171	-2.2052	0.040256	0.6251	0.027442	0.88946
Hsd17b6	4	0.48956	1.2721	0.040205	0.6251	0.20334	0.88946
Ube2k	4	-0.46158	-1.5732	0.040307	0.62539	0.11566	0.88946
Nrxn2	4	-0.4613	-1.4545	0.04051	0.62539	0.1458	0.88946
Zdhhc22	4	-0.46129	-1.4931	0.04051	0.62539	0.13542	0.88946
Clec4b2	4	-0.46116	-2.2087	0.040561	0.62539	0.027197	0.88946
Sorl1	4	-0.46106	-1.272	0.040561	0.62539	0.20337	0.88946
Olfr1299	4	0.48856	1.7062	0.040561	0.62539	0.08798	0.88946
Cntfr	4	0.48882	1.326	0.040561	0.62539	0.18485	0.88946
Gm11938	4	0.48914	1.7234	0.040409	0.62539	0.084811	0.88946
Slc25a11	4	-0.461	-1.4935	0.040612	0.62569	0.1353	0.88946
Bex2	4	-0.46034	-1.9848	0.040917	0.62695	0.047161	0.88946
Ccar2	4	0.48765	1.424	0.040917	0.62695	0.15445	0.88946
Cnnm3	4	0.48791	1.2393	0.040917	0.62695	0.21522	0.88946
4930468A15Rik	4	0.48794	1.4401	0.040917	0.62695	0.14983	0.88946
Uros	4	0.488	1.3274	0.040917	0.62695	0.18437	0.88946
Vmn1r2	4	0.48801	1.2246	0.040917	0.62695	0.22072	0.88946
Taf8	4	0.48817	1.7044	0.040815	0.62695	0.088313	0.88946
Gipr	4	-0.46008	-2.2794	0.041019	0.62802	0.022642	0.88946
Fam135b	4	0.48732	1.2773	0.04112	0.62908	0.20148	0.88946
Pvalb	4	-0.45956	-1.9464	0.041273	0.62946	0.051605	0.88946
Chfr	4	-0.45947	-1.5374	0.041273	0.62946	0.1242	0.88946
Foxn2	4	0.48668	1.3174	0.041222	0.62946	0.18772	0.88946
Fam98c	4	0.48675	1.6444	0.041222	0.62946	0.10008	0.88946
Dohh	4	0.48653	1.0375	0.041324	0.62974	0.29949	0.88946
Uqcrc2	4	0.48641	1.0724	0.041374	0.63003	0.28356	0.88946
Sbk1	4	-0.45921	-1.541	0.041527	0.63045	0.12331	0.88946
Aanat	4	-0.45916	-2.3354	0.041527	0.63045	0.019523	0.88946
Enah	4	-0.45885	-1.7392	0.04173	0.63045	0.082	0.88946
Cd28	4	-0.45885	-1.7421	0.04173	0.63045	0.081485	0.88946
Proc	4	-0.4585	-1.893	0.041781	0.63045	0.058355	0.88946
Stard3nl	4	-0.45842	-1.663	0.041781	0.63045	0.09631	0.88946
Nedd1	4	-0.45814	-1.3461	0.041832	0.63045	0.17826	0.88946
Olfr743	4	-0.45812	-2.4086	0.041832	0.63045	0.016015	0.88946
Papd4	4	-0.45811	-1.768	0.041832	0.63045	0.077067	0.88946
Klrc3	4	-0.45807	-1.9484	0.041832	0.63045	0.051364	0.88946
Ptpro	4	-0.4579	-1.4602	0.041883	0.63045	0.14423	0.88946
Uhrf1	4	0.48502	1.0076	0.041883	0.63045	0.31366	0.88946
Rmdn2	4	0.48513	1.567	0.041832	0.63045	0.11712	0.88946
Mfsd1	4	0.48532	1.394	0.041832	0.63045	0.16331	0.88946
Arhgap25	4	0.48574	1.5389	0.041629	0.63045	0.12382	0.88946
Olfr695	4	-0.45777	-2.086	0.042035	0.6305	0.036979	0.88946
Slc11a1	4	-0.45762	-1.634	0.042137	0.6305	0.10225	0.88946
Casr	4	-0.45745	-1.9771	0.042238	0.6305	0.048029	0.88946
Arhgap15	4	-0.4574	-1.2639	0.042238	0.6305	0.20626	0.88946
Ppp4c	4	-0.45736	-1.5029	0.042238	0.6305	0.13285	0.88946
Stx11	4	0.4833	1.1591	0.042238	0.6305	0.24642	0.88946
Irak4	4	0.48332	0.79847	0.042238	0.6305	0.4246	0.89554
Mum1l1	4	0.48354	1.5408	0.042238	0.6305	0.12336	0.88946
Ddx42	4	0.48386	1.1252	0.042188	0.6305	0.2605	0.88946
4931417E11Rik	4	0.48389	1.5008	0.042188	0.6305	0.13341	0.88946
Dcaf8	4	0.48404	1.5937	0.042188	0.6305	0.11101	0.88946
Haus1	4	0.48305	1.1226	0.042391	0.63182	0.26161	0.88946
Kcnk1	4	0.48311	1.4932	0.042391	0.63182	0.1354	0.88946
Zfp617	4	0.48279	1.3027	0.042442	0.6321	0.19269	0.88946
Hist3h2a	4	0.48263	1.3804	0.042543	0.63313	0.16746	0.88946
Rsph9	4	0.48253	1.3403	0.042645	0.63321	0.18016	0.88946
Dnajc2	4	0.48255	1.4835	0.042645	0.63321	0.13794	0.88946
Ift122	4	0.48256	1.5365	0.042645	0.63321	0.12441	0.88946
Smim3	4	-0.45658	-1.9223	0.042747	0.63376	0.054563	0.88946
Uts2	4	-0.45643	-1.7717	0.042747	0.63376	0.076438	0.88946
Txndc17	4	-0.45623	-2.2328	0.042848	0.6344	0.025564	0.88946
Vasp	4	-0.45617	-2.4669	0.042899	0.6344	0.013629	0.88946
H2-M10.1	4	-0.45577	-2.1647	0.043052	0.6344	0.030409	0.88946
Dact1	4	-0.45573	-1.5251	0.043052	0.6344	0.12723	0.88946
Tbc1d31	4	-0.45527	-2.225	0.043306	0.6344	0.026079	0.88946
Lrrc45	4	0.48118	1.3114	0.043306	0.6344	0.18973	0.88946
Rps21	4	0.48119	0.79563	0.043306	0.6344	0.42624	0.89587
E130308A19Rik	4	0.4812	1.4352	0.043306	0.6344	0.15124	0.88946
Il20rb	4	0.48127	1.104	0.043255	0.6344	0.26958	0.88946
Llgl1	4	0.48146	1.3191	0.043204	0.6344	0.18713	0.88946
Wdr72	4	0.48148	0.73853	0.043204	0.6344	0.4602	0.90196
Gla	4	0.48149	0.98996	0.043204	0.6344	0.32219	0.88946
Iars2	4	0.48172	1.2556	0.043052	0.6344	0.20925	0.88946
Amfr	4	0.48178	1.4146	0.043052	0.6344	0.15718	0.88946
Runx2	4	0.48196	1.4715	0.043001	0.6344	0.14114	0.88946
Kif18b	4	0.48197	1.2943	0.043001	0.6344	0.19558	0.88946
Olfr1416	4	-0.45503	-1.5793	0.043408	0.63447	0.11428	0.88946
2310011J03Rik	4	0.4807	0.73064	0.043408	0.63447	0.465	0.90336
Tmem25	4	0.48092	1.5299	0.043357	0.63447	0.12604	0.88946
Wdr60	4	-0.45441	-1.7847	0.043662	0.63751	0.074309	0.88946
Tmem255b	4	0.47991	1.4023	0.043713	0.63751	0.16081	0.88946
Zfp235	4	0.47991	1.4888	0.043713	0.63751	0.13654	0.88946
Eif1ax	4	0.47955	1.3477	0.043814	0.63805	0.17776	0.88946
Zfp869	4	0.47959	1.6198	0.043814	0.63805	0.10528	0.88946
Mms22l	4	-0.45428	-1.6732	0.043865	0.63831	0.094283	0.88946
Rab11fip1	4	-0.45394	-1.5478	0.043967	0.63838	0.12167	0.88946
Ccin	4	-0.45382	-2.159	0.043967	0.63838	0.030848	0.88946
Xpo1	4	0.47951	0.59453	0.043967	0.63838	0.55216	0.91923
Tuft1	4	-0.45346	-1.8883	0.044119	0.63897	0.058981	0.88946
A2m	4	-0.45337	-1.4473	0.04417	0.63897	0.1478	0.88946
Ticrr	4	-0.45335	-0.86611	0.04417	0.63897	0.38643	0.88946
Pdrg1	4	-0.45319	-1.2098	0.04417	0.63897	0.22635	0.88946
Romo1	4	-0.4529	-1.1339	0.04417	0.63897	0.25685	0.88946
Rchy1	4	-0.45235	-2.4734	0.044272	0.63903	0.013384	0.88946
Slc12a4	4	-0.45231	-1.9309	0.044272	0.63903	0.053493	0.88946
S100b	4	0.479	1.5021	0.044221	0.63903	0.13307	0.88946
Fdxacb1	4	0.47862	1.3687	0.044424	0.64076	0.17108	0.88946
Taar4	4	-0.45177	-2.6648	0.044526	0.64129	0.007704	0.88946
Ppm1l	4	-0.45156	-1.5381	0.044526	0.64129	0.12403	0.88946
Cacna1g	4	-0.45138	-2.3477	0.044627	0.64135	0.018889	0.88946
Lypd6b	4	-0.4506	-1.6147	0.04478	0.64135	0.10638	0.88946
Fam53a	4	-0.45036	-1.9003	0.044831	0.64135	0.057387	0.88946
Phb	4	-0.45023	-1.1671	0.044831	0.64135	0.24316	0.88946
Dnm1	4	-0.45002	-2.0576	0.045034	0.64135	0.039629	0.88946
BC049715	4	-0.45	-1.7209	0.045034	0.64135	0.085261	0.88946
Cln6	4	-0.4499	-1.6105	0.045034	0.64135	0.10728	0.88946
Olfr51	4	-0.44951	-2.0248	0.045085	0.64135	0.042883	0.88946
F2r	4	-0.44923	-2.2676	0.045288	0.64135	0.023356	0.88946
Olfr628	4	-0.44903	-1.4778	0.045492	0.64135	0.13946	0.88946
D930020B18Rik	4	-0.4489	-1.7238	0.045593	0.64135	0.084741	0.88946
Vgll4	4	-0.44855	-1.5263	0.045695	0.64135	0.12692	0.88946
Pnpt1	4	-0.4485	-1.8257	0.045695	0.64135	0.067896	0.88946
Stab2	4	-0.44845	-1.4903	0.045746	0.64135	0.13615	0.88946
Rbpms	4	-0.4482	-1.7363	0.045949	0.64135	0.082519	0.88946
Ppp1r13l	4	-0.44814	-2.3332	0.045949	0.64135	0.01964	0.88946
Ednrb	4	-0.44809	-1.8442	0.045949	0.64135	0.065155	0.88946
Tmprss2	4	-0.44794	-1.3178	0.046	0.64135	0.18756	0.88946
Nradd	4	-0.44788	-1.894	0.046	0.64135	0.05823	0.88946
March11	4	-0.44775	-1.3796	0.046101	0.64135	0.1677	0.88946
Irf3	4	-0.44744	-1.8091	0.046152	0.64135	0.070439	0.88946
Hira	4	-0.44708	-2.0985	0.046203	0.64135	0.035861	0.88946
Rtn2	4	-0.44704	-2.6048	0.046254	0.64135	0.009194	0.88946
Tmem18	4	-0.44698	-1.8644	0.046305	0.64135	0.062265	0.88946
Tmed8	4	-0.44691	-1.6681	0.046305	0.64135	0.09529	0.88946
Loxhd1	4	0.47322	1.4937	0.046356	0.64135	0.13525	0.88946
Il10ra	4	0.47324	1.4336	0.046356	0.64135	0.15168	0.88946
Gm11568	4	0.47338	0.8636	0.046356	0.64135	0.38781	0.88946
Calcoco1	4	0.47342	1.1372	0.046305	0.64135	0.25547	0.88946
Tpst2	4	0.47357	1.5914	0.046305	0.64135	0.11152	0.88946
Olfr1415	4	0.47379	1.5326	0.046101	0.64135	0.12537	0.88946
Olfr601	4	0.47404	1.7072	0.046	0.64135	0.087785	0.88946
Trem2	4	0.47428	1.5745	0.045949	0.64135	0.11537	0.88946
Pus7l	4	0.47437	1.3141	0.045898	0.64135	0.18881	0.88946
Abcg8	4	0.4748	1.5207	0.045695	0.64135	0.12834	0.88946
Rasgef1b	4	0.47518	1.0017	0.045542	0.64135	0.3165	0.88946
Sh2d4b	4	0.47522	1.0865	0.045492	0.64135	0.27725	0.88946
Gemin6	4	0.47526	1.407	0.045492	0.64135	0.15944	0.88946
Ncoa5	4	0.47527	1.0639	0.045492	0.64135	0.28735	0.88946
Trappc9	4	0.47528	1.5324	0.045492	0.64135	0.12543	0.88946
Mtcp1	4	0.47559	0.81344	0.045441	0.64135	0.41597	0.89427
Pklr	4	0.47563	1.1914	0.045441	0.64135	0.23349	0.88946
Tsc22d2	4	0.47592	0.90551	0.045339	0.64135	0.36519	0.88946
Tex10	4	0.47602	1.0444	0.045288	0.64135	0.29632	0.88946
Psmb1	4	0.47618	1.319	0.045288	0.64135	0.18718	0.88946
Prkcsh	4	0.47622	1.0827	0.045288	0.64135	0.27896	0.88946
Prol1	4	0.47625	1.3459	0.045237	0.64135	0.17835	0.88946
Fancm	4	0.47631	1.9521	0.045237	0.64135	0.050921	0.88946
Dhx36	4	0.47713	1.1597	0.044983	0.64135	0.24618	0.88946
Esp4	4	0.47714	1.5792	0.044983	0.64135	0.11429	0.88946
Il2ra	4	0.47732	1.6915	0.044882	0.64135	0.09074	0.88946
Glod5	4	0.47741	1.1464	0.044882	0.64135	0.25165	0.88946
Tbx2	4	0.47782	1.2274	0.044678	0.64135	0.21967	0.88946
Mpv17l2	4	0.47812	1.6133	0.044678	0.64135	0.10668	0.88946
Gmeb1	4	0.47836	1.4341	0.044577	0.64135	0.15153	0.88946
Ndufb3	4	0.47293	1.206	0.046508	0.64301	0.22782	0.88946
4933403O08Rik	4	0.47277	1.5848	0.04661	0.64396	0.11301	0.88946
Rpl29	4	0.47233	0.99911	0.046661	0.64421	0.31774	0.88946
Baiap2	4	-0.44575	-0.92856	0.046864	0.64455	0.35312	0.88946
Dennd1b	4	-0.44544	-1.8649	0.046864	0.64455	0.062189	0.88946
St3gal2	4	0.47174	1.2649	0.046915	0.64455	0.20591	0.88946
Uba2	4	0.47174	1.2306	0.046915	0.64455	0.21847	0.88946
Lmna	4	0.47187	1.0329	0.046915	0.64455	0.30165	0.88946
Dars	4	0.47196	0.68503	0.046915	0.64455	0.49332	0.91014
4930557A04Rik	4	0.47197	1.1747	0.046915	0.64455	0.24012	0.88946
Sgk3	4	0.47138	1.2953	0.04722	0.64829	0.19521	0.88946
Cyb5r4	4	-0.44494	-2.3744	0.047321	0.64837	0.017577	0.88946
Ktn1	4	-0.4449	-1.3497	0.047372	0.64837	0.17711	0.88946
Zfp763	4	-0.44467	-1.5201	0.047423	0.64837	0.12847	0.88946
Ahrr	4	-0.44467	-2.2953	0.047423	0.64837	0.021715	0.88946
Supt16	4	-0.44453	-1.1927	0.047423	0.64837	0.23298	0.88946
Olfr631	4	0.47119	1.403	0.047321	0.64837	0.1606	0.88946
Bspry	4	-0.44428	-1.8183	0.047474	0.64861	0.069018	0.88946
Tex9	4	-0.44419	-1.3343	0.047575	0.64865	0.1821	0.88946
Txlna	4	-0.44418	-1.9008	0.047575	0.64865	0.057332	0.88946
Strc	4	0.47089	1.048	0.047525	0.64865	0.29462	0.88946
Snrnp25	4	0.47083	1.0748	0.047677	0.64958	0.28247	0.88946
D15Ertd621e	4	0.47048	1.595	0.047779	0.65007	0.1107	0.88946
Gm4846	4	0.47051	1.2448	0.047779	0.65007	0.21319	0.88946
Ppapdc2	4	-0.44386	-1.8671	0.04783	0.65031	0.061894	0.88946
Crem	4	-0.44377	-1.5733	0.04788	0.65055	0.11564	0.88946
Irf8	4	-0.44375	-1.5816	0.047931	0.65079	0.11373	0.88946
Pop1	4	0.47018	1.4096	0.047982	0.65103	0.15866	0.88946
Gabarapl1	4	-0.44359	-2.2436	0.048033	0.65127	0.024859	0.88946
Otogl	4	-0.44351	-1.5523	0.048135	0.6522	0.1206	0.88946
Dnajb4	4	-0.44336	-1.1529	0.048236	0.65268	0.24894	0.88946
Tie1	4	-0.44335	-2.1318	0.048236	0.65268	0.033027	0.88946
Rad51b	4	-0.44303	-1.7382	0.048389	0.65349	0.082172	0.88946
Rnf19b	4	-0.44281	-2.2505	0.048541	0.65349	0.024419	0.88946
Speer4e	4	-0.44234	-1.6937	0.048694	0.65349	0.090322	0.88946
Rab6b	4	-0.4423	-1.7113	0.048694	0.65349	0.087023	0.88946
Rplp2	4	-0.44215	-1.6024	0.048694	0.65349	0.10906	0.88946
Npr3	4	-0.44213	-2.0794	0.048694	0.65349	0.037577	0.88946
Mmp15	4	-0.44198	-1.7637	0.048795	0.65349	0.077775	0.88946
Mrps9	4	-0.44125	-1.2403	0.049151	0.65349	0.21486	0.88946
Pddc1	4	-0.44117	-1.6953	0.049202	0.65349	0.090011	0.88946
Cdc6	4	-0.44102	-1.7693	0.049354	0.65349	0.07685	0.88946
Wdr74	4	-0.44101	-1.2959	0.049354	0.65349	0.19501	0.88946
C330021F23Rik	4	-0.44076	-1.1815	0.049405	0.65349	0.23742	0.88946
Olfr1145	4	-0.4405	-2.1847	0.049456	0.65349	0.028908	0.88946
Psmc3ip	4	-0.44048	-1.6311	0.049456	0.65349	0.10287	0.88946
Vmn1r89	4	-0.44031	-2.075	0.049456	0.65349	0.037988	0.88946
Brinp3	4	-0.44031	-2.053	0.049456	0.65349	0.040072	0.88946
Aadacl2	4	-0.43993	-1.2965	0.049558	0.65349	0.19481	0.88946
Trpm6	4	-0.43989	-1.3578	0.049558	0.65349	0.17452	0.88946
Nup107	4	-0.43962	-1.2119	0.049558	0.65349	0.22556	0.88946
Fkbp1b	4	-0.43961	-1.3805	0.049558	0.65349	0.16744	0.88946
Olfr305	4	-0.43958	-1.8859	0.049558	0.65349	0.059309	0.88946
Vmn2r26	4	0.4671	1.0709	0.049405	0.65349	0.28422	0.88946
Vmn2r97	4	0.46719	1.5269	0.049304	0.65349	0.12678	0.88946
Slc30a8	4	0.46719	1.0369	0.049304	0.65349	0.29977	0.88946
Tdpoz1	4	0.46736	1.1229	0.0491	0.65349	0.2615	0.88946
Chst9	4	0.46747	1.107	0.0491	0.65349	0.26827	0.88946
Olfr1199	4	0.46761	1.1997	0.0491	0.65349	0.23025	0.88946
Fgfr1	4	0.46765	0.97944	0.0491	0.65349	0.32736	0.88946
Psmg2	4	0.46774	1.2827	0.04905	0.65349	0.19961	0.88946
Pgm3	4	0.46786	0.92972	0.04905	0.65349	0.35252	0.88946
Adgrb3	4	0.46803	1.5792	0.048999	0.65349	0.11428	0.88946
Bcl3	4	0.46805	1.4507	0.048999	0.65349	0.14688	0.88946
Cox6a1	4	0.46895	1.5073	0.048745	0.65349	0.13173	0.88946
Ces3b	4	0.46923	1.4643	0.048592	0.65349	0.14311	0.88946
1200014J11Rik	4	0.46951	1.5451	0.048592	0.65349	0.12232	0.88946
Myrf	4	0.46952	0.72905	0.048541	0.65349	0.46597	0.90382
Hmgb4	4	0.46683	1.4643	0.049609	0.65372	0.14312	0.88946
Snrpd1	4	0.46674	0.60242	0.049659	0.65395	0.5469	0.91865
Mmp23	4	-0.43914	-1.7647	0.049812	0.65508	0.077614	0.88946
Mrpl12	4	-0.43911	-1.357	0.049812	0.65508	0.17478	0.88946
Ccl17	4	-0.43884	-1.9394	0.050066	0.65667	0.052456	0.88946
Xkrx	4	-0.43883	-2.1284	0.050066	0.65667	0.033308	0.88946
Tmem181a	4	-0.43881	-3.1202	0.050066	0.65667	0.0018074	0.88946
Cmtm2a	4	0.46632	1.5075	0.050066	0.65667	0.13168	0.88946
Smim1	4	-0.43852	-2.1934	0.050117	0.6569	0.028279	0.88946
Cops7a	4	-0.43816	-2.5087	0.050219	0.65779	0.012117	0.88946
Glp2r	4	-0.43785	-1.7057	0.050269	0.65781	0.088068	0.88946
Ube2c	4	0.46574	1.4929	0.05032	0.65781	0.13547	0.88946
Tff3	4	0.46581	1.3503	0.05032	0.65781	0.17691	0.88946
Gm2897	4	0.46554	0.74747	0.050422	0.6587	0.45478	0.90046
Xpot	4	-0.43732	-2.6876	0.050524	0.65959	0.0071973	0.88946
Ypel4	4	0.46544	1.4406	0.050574	0.65981	0.14971	0.88946
Crbn	4	-0.4371	-1.2021	0.050625	0.65983	0.22933	0.88946
Rhox2h	4	0.46529	1.5658	0.050676	0.65983	0.11739	0.88946
Batf	4	0.46533	1.7087	0.050676	0.65983	0.087504	0.88946
Cyp2c38	4	-0.43679	-1.644	0.05093	0.66051	0.10017	0.88946
Hsd17b11	4	-0.43669	-2.1398	0.05093	0.66051	0.032373	0.88946
Spata7	4	0.46454	1.3264	0.05093	0.66051	0.18471	0.88946
Zfp748	4	0.46456	1.0589	0.05093	0.66051	0.28966	0.88946
Diap2	4	0.46465	1.2323	0.050879	0.66051	0.21785	0.88946
Ms4a4d	4	0.46475	1.6749	0.050879	0.66051	0.093961	0.88946
Ccdc71	4	0.46319	1.5707	0.051489	0.66252	0.11625	0.88946
Acan	4	0.46336	0.97129	0.051489	0.66252	0.33141	0.88946
Mctp1	4	0.46341	1.2176	0.051489	0.66252	0.22339	0.88946
Tshz2	4	0.46349	1.5178	0.051438	0.66252	0.12906	0.88946
Utp23	4	0.46352	1.5171	0.051438	0.66252	0.12924	0.88946
Rabep2	4	0.4636	1.1842	0.051438	0.66252	0.23635	0.88946
Myof	4	0.46367	1.6607	0.051388	0.66252	0.096776	0.88946
Toe1	4	0.46393	0.72526	0.051286	0.66252	0.46829	0.9042
2700049A03Rik	4	0.46395	1.1376	0.051286	0.66252	0.25529	0.88946
Morc3	4	0.46415	1.4105	0.051235	0.66252	0.15839	0.88946
Stmn3	4	0.46426	1.1811	0.051184	0.66252	0.23755	0.88946
Acd	4	0.46436	1.7008	0.051133	0.66252	0.088984	0.88946
Mtpn	4	-0.43579	-1.7504	0.051743	0.66255	0.080054	0.88946
Paip2b	4	-0.43578	-1.8344	0.051743	0.66255	0.066596	0.88946
Strn3	4	-0.43569	-1.5552	0.051794	0.66255	0.11991	0.88946
Ldhd	4	0.46235	1.3898	0.051794	0.66255	0.16459	0.88946
Otub2	4	0.46256	1.0625	0.051743	0.66255	0.288	0.88946
Zscan29	4	0.46258	1.1324	0.051743	0.66255	0.25746	0.88946
Rpl28	4	0.46265	1.1157	0.051743	0.66255	0.26454	0.88946
Thoc5	4	0.46274	1.1478	0.051642	0.66255	0.25107	0.88946
Cenpm	4	0.46279	1.2875	0.051642	0.66255	0.19792	0.88946
Crabp2	4	-0.43563	-2.2826	0.051845	0.66277	0.022454	0.88946
Steap1	4	-0.43495	-1.4268	0.05215	0.66387	0.15364	0.88946
Rangrf	4	-0.43492	-2.0009	0.05215	0.66387	0.045405	0.88946
Phc3	4	0.46093	1.8449	0.052201	0.66387	0.065049	0.88946
Epha7	4	0.46094	1.5951	0.052201	0.66387	0.1107	0.88946
Dapl1	4	0.46106	1.2275	0.05215	0.66387	0.21964	0.88946
Map1lc3a	4	0.46123	1.2204	0.05215	0.66387	0.22233	0.88946
Gm13212	4	0.46171	1.4818	0.052099	0.66387	0.1384	0.88946
Zfp623	4	0.46172	1.7245	0.052099	0.66387	0.084618	0.88946
Olfr846	4	-0.43454	-1.6944	0.052557	0.66563	0.090182	0.88946
Gli2	4	-0.43448	-1.1749	0.052557	0.66563	0.24003	0.88946
Lrch3	4	-0.43401	-1.9141	0.052862	0.66563	0.055609	0.88946
Hspa1a	4	-0.4337	-1.3424	0.053065	0.66563	0.17946	0.88946
Folh1	4	-0.43358	-2.7176	0.053167	0.66563	0.0065753	0.88946
Gm5134	4	-0.43349	-1.7321	0.053167	0.66563	0.083249	0.88946
Itga9	4	-0.43341	-2.3492	0.053167	0.66563	0.018816	0.88946
Sprr2d	4	-0.43294	-1.7033	0.053421	0.66563	0.088508	0.88946
Med22	4	-0.43287	-1.7423	0.053421	0.66563	0.081465	0.88946
Ldlr	4	-0.43258	-2.2729	0.053522	0.66563	0.023034	0.88946
Spata31	4	-0.43257	-2.3304	0.053522	0.66563	0.019787	0.88946
Top2a	4	-0.43255	-0.95103	0.053573	0.66563	0.34159	0.88946
Lactb2	4	-0.43253	-1.4545	0.053573	0.66563	0.1458	0.88946
Ints4	4	-0.43229	-1.5426	0.053675	0.66563	0.12293	0.88946
Isca2	4	-0.43228	-2.4881	0.053675	0.66563	0.012842	0.88946
Trnt1	4	-0.43194	-1.6035	0.053878	0.66563	0.10882	0.88946
Olfr830	4	-0.43172	-1.6564	0.053878	0.66563	0.097644	0.88946
Mug2	4	-0.43165	-2.1353	0.053878	0.66563	0.032735	0.88946
Siae	4	-0.43136	-1.7871	0.054234	0.66563	0.073914	0.88946
Gm5941	4	-0.43134	-1.5971	0.054234	0.66563	0.11024	0.88946
Stk4	4	-0.43117	-1.806	0.054285	0.66563	0.070915	0.88946
Zmym1	4	-0.43111	-2.3823	0.054285	0.66563	0.017207	0.88946
Zfp180	4	-0.43102	-1.8089	0.054386	0.66563	0.07046	0.88946
Mnat1	4	-0.431	-1.5337	0.054437	0.66563	0.12511	0.88946
Klrb1	4	-0.43082	-1.9749	0.054437	0.66563	0.048275	0.88946
Olfr114	4	-0.43082	-1.8228	0.054437	0.66563	0.06833	0.88946
Tpr	4	-0.43078	-1.5242	0.054437	0.66563	0.12746	0.88946
A1bg	4	-0.43071	-2.2106	0.054539	0.66563	0.027061	0.88946
Vat1l	4	-0.43065	-2.2611	0.054539	0.66563	0.023756	0.88946
Fgfrl1	4	-0.43062	-2.2177	0.054539	0.66563	0.026574	0.88946
Hist1h4h	4	-0.43051	-1.5125	0.054539	0.66563	0.1304	0.88946
Gcsh	4	-0.43047	-1.8	0.054539	0.66563	0.071856	0.88946
Slc17a7	4	0.45517	0.69467	0.054437	0.66563	0.48726	0.90709
Isy1	4	0.45519	1.4411	0.054386	0.66563	0.14955	0.88946
Sh2b1	4	0.45519	0.97487	0.054386	0.66563	0.32962	0.88946
Ccl21b	4	0.45539	1.3832	0.054336	0.66563	0.16659	0.88946
Zfp365	4	0.45549	1.5277	0.054336	0.66563	0.12658	0.88946
Vps29	4	0.45564	1.3169	0.054336	0.66563	0.18789	0.88946
BC089597	4	0.45571	1.4967	0.054336	0.66563	0.13447	0.88946
Olfr194	4	0.45576	1.3137	0.054336	0.66563	0.18894	0.88946
Snx25	4	0.45577	1.1722	0.054336	0.66563	0.24113	0.88946
Wwc1	4	0.456	1.1118	0.054234	0.66563	0.26624	0.88946
Mettl24	4	0.456	1.1031	0.054234	0.66563	0.26999	0.88946
Kmt2c	4	0.45611	0.9261	0.054183	0.66563	0.3544	0.88946
Gpr27	4	0.45612	1.053	0.054132	0.66563	0.29235	0.88946
Gpr158	4	0.45624	1.6588	0.054132	0.66563	0.097158	0.88946
Btg2	4	0.45642	1.1127	0.054132	0.66563	0.26584	0.88946
Cldn18	4	0.45657	1.4427	0.054031	0.66563	0.14912	0.88946
Lrig1	4	0.45662	0.6662	0.054031	0.66563	0.50528	0.91293
Gid4	4	0.45669	0.48156	0.054031	0.66563	0.63012	0.93542
Fam63b	4	0.45703	1.2738	0.053929	0.66563	0.20273	0.88946
Sytl4	4	0.45727	1.5293	0.053929	0.66563	0.1262	0.88946
Nubp1	4	0.45781	0.6661	0.053726	0.66563	0.50535	0.91293
Ccnc	4	0.45808	1.0118	0.053522	0.66563	0.31163	0.88946
Ncaph	4	0.45811	0.7852	0.053522	0.66563	0.43234	0.89815
Cd200r1	4	0.45856	0.93704	0.053268	0.66563	0.34874	0.88946
Sfrp2	4	0.45891	1.5309	0.053167	0.66563	0.1258	0.88946
Gclc	4	0.45893	1.3121	0.053167	0.66563	0.18948	0.88946
Zfp787	4	0.45908	1.6374	0.053167	0.66563	0.10154	0.88946
Kcnip3	4	0.45916	1.4734	0.053167	0.66563	0.14065	0.88946
Impdh2	4	0.45958	1.4174	0.052912	0.66563	0.15637	0.88946
1700019N19Rik	4	0.45994	0.99657	0.05276	0.66563	0.31897	0.88946
Lipi	4	0.46003	0.89268	0.052709	0.66563	0.37203	0.88946
4921517D22Rik	4	0.46004	1.2802	0.052709	0.66563	0.20048	0.88946
Aplf	4	0.46037	1.4896	0.052455	0.66563	0.13633	0.88946
Tbc1d25	4	-0.43036	-1.1442	0.054641	0.66605	0.25254	0.88946
Copz2	4	0.455	1.366	0.054641	0.66605	0.17195	0.88946
Ska2	4	0.45488	1.2478	0.054742	0.66687	0.21211	0.88946
Ssr4	4	-0.43	-2.1609	0.054793	0.66708	0.030702	0.88946
Gcsam	4	-0.42979	-1.6302	0.054996	0.66749	0.10305	0.88946
Olfr161	4	-0.42977	-1.5024	0.054996	0.66749	0.13299	0.88946
Dgkq	4	0.45431	1.228	0.054946	0.66749	0.21947	0.88946
Pcsk2	4	0.45434	1.065	0.054946	0.66749	0.2869	0.88946
Gzmf	4	0.45449	1.3952	0.054895	0.66749	0.16295	0.88946
Slc13a5	4	0.45417	1.0391	0.055098	0.66831	0.29875	0.88946
Vps8	4	0.45402	1.3944	0.055149	0.66852	0.16321	0.88946
Rdh7	4	-0.42927	-2.1057	0.055454	0.66953	0.035231	0.88946
Dhx38	4	-0.42927	-1.437	0.055454	0.66953	0.15071	0.88946
Tulp1	4	-0.42865	-2.2643	0.055505	0.66953	0.023554	0.88946
Pgpep1l	4	-0.42849	-2.2215	0.055505	0.66953	0.026319	0.88946
Cma2	4	0.45368	0.96369	0.055505	0.66953	0.3352	0.88946
Gng2	4	0.45389	1.1286	0.055403	0.66953	0.25907	0.88946
Rfpl4	4	0.45393	0.99135	0.055352	0.66953	0.32152	0.88946
Styxl1	4	0.45397	1.371	0.055301	0.66953	0.17036	0.88946
Slc35f4	4	-0.42817	-1.8185	0.055606	0.67034	0.068981	0.88946
Gabbr1	4	0.45352	1.527	0.055657	0.67055	0.12676	0.88946
Polr3c	4	0.45339	1.5617	0.055708	0.67075	0.11836	0.88946
Oas1g	4	-0.42769	-2.0219	0.055861	0.67134	0.043183	0.88946
Itfg2	4	-0.42756	-1.4695	0.055911	0.67134	0.14169	0.88946
Hdac3	4	-0.4275	-1.3491	0.055962	0.67134	0.1773	0.88946
Mrpl17	4	0.45314	0.87368	0.055962	0.67134	0.38229	0.88946
Fam177a	4	0.4532	1.6613	0.055861	0.67134	0.096659	0.88946
Wnt4	4	0.45323	1.4264	0.05581	0.67134	0.15374	0.88946
Strn	4	-0.42709	-1.5821	0.056064	0.67174	0.11363	0.88946
Olfr490	4	0.45298	1.4039	0.056064	0.67174	0.16036	0.88946
AW551984	4	0.4528	0.80181	0.056216	0.67316	0.42266	0.89554
Ankrd1	4	-0.42644	-2.1714	0.056318	0.67356	0.029902	0.88946
Pcdhga3	4	0.45259	1.3395	0.056318	0.67356	0.1804	0.88946
Olfr786	4	0.45226	1.2352	0.056369	0.67375	0.21677	0.88946
Rnf208	4	-0.42628	-1.5409	0.05647	0.67415	0.12335	0.88946
Cdc42se1	4	-0.42617	-2.4916	0.05647	0.67415	0.012718	0.88946
Trim80	4	-0.42584	-1.6918	0.056775	0.67738	0.090679	0.88946
Rpl37a	4	0.45155	0.65853	0.056979	0.67939	0.51019	0.91471
Naa60	4	-0.42464	-2.4374	0.057436	0.68081	0.014795	0.88946
Xpo5	4	-0.4246	-1.5588	0.057436	0.68081	0.11905	0.88946
Zfhx4	4	-0.42459	-1.8319	0.057436	0.68081	0.066966	0.88946
Gpr142	4	-0.42457	-1.356	0.057487	0.68081	0.1751	0.88946
Tmem107	4	-0.42452	-2.4236	0.057538	0.68081	0.015368	0.88946
Serpina11	4	-0.42417	-2.2813	0.057741	0.68081	0.022531	0.88946
Olfr1106	4	-0.4239	-2.2384	0.057792	0.68081	0.025193	0.88946
Caprin1	4	0.44987	1.5328	0.057894	0.68081	0.12533	0.88946
Itih4	4	0.45008	0.67109	0.057843	0.68081	0.50216	0.91219
Tfcp2l1	4	0.45045	1.4422	0.057792	0.68081	0.14923	0.88946
Sin3a	4	0.45055	1.3354	0.057792	0.68081	0.18175	0.88946
Ankrd34c	4	0.45056	1.7894	0.057792	0.68081	0.07355	0.88946
Col20a1	4	0.4506	1.3591	0.057792	0.68081	0.17411	0.88946
Olfr259	4	0.45067	1.2941	0.057741	0.68081	0.19562	0.88946
5530400C23Rik	4	0.45111	1.5713	0.057436	0.68081	0.11611	0.88946
Serpina3b	4	0.45121	1.0021	0.057335	0.68081	0.31631	0.88946
Cyb5r2	4	0.45126	1.4579	0.057335	0.68081	0.14487	0.88946
Pla2g4e	4	0.45129	1.1032	0.057335	0.68081	0.26993	0.88946
Map2k2	4	0.4513	1.0526	0.057335	0.68081	0.29252	0.88946
Olfr147	4	0.45138	1.3311	0.057284	0.68081	0.18316	0.88946
Il17rb	4	-0.42377	-1.8168	0.057995	0.6816	0.069242	0.88946
Atp6v0c	4	-0.42374	-1.4234	0.058046	0.68179	0.15463	0.88946
Slc7a14	4	-0.42364	-1.9914	0.058097	0.68195	0.046433	0.88946
Eef1a2	4	-0.42354	-2.0814	0.058199	0.68195	0.0374	0.88946
Sfxn5	4	-0.42351	-1.6392	0.058199	0.68195	0.10117	0.88946
Mtfr1l	4	0.44945	1.0229	0.058148	0.68195	0.30637	0.88946
R3hcc1	4	-0.42339	-1.6224	0.058351	0.68293	0.10471	0.88946
Hmgn1	4	0.44893	1.7219	0.058351	0.68293	0.085086	0.88946
AY761185	4	-0.4231	-1.4935	0.058554	0.68368	0.13532	0.88946
Gpr143	4	0.44871	1.6094	0.058554	0.68368	0.10754	0.88946
Slc51b	4	0.44876	1.1468	0.058554	0.68368	0.25148	0.88946
Gtf2f1	4	0.44877	1.3732	0.058453	0.68368	0.1697	0.88946
Olfr723	4	0.44854	0.91822	0.058656	0.68446	0.3585	0.88946
Dnase1l3	4	0.44845	0.68737	0.058707	0.68465	0.49185	0.90966
L3mbtl3	4	-0.42277	-1.7779	0.05891	0.68539	0.075428	0.88946
4930506M07Rik	4	-0.4227	-1.9699	0.059012	0.68539	0.048854	0.88946
Nfatc2ip	4	-0.42232	-1.4194	0.059266	0.68539	0.15578	0.88946
Olfr1184	4	-0.42211	-1.8319	0.059317	0.68539	0.06696	0.88946
Ptpn13	4	-0.42196	-1.8936	0.059368	0.68539	0.058282	0.88946
Rps25	4	-0.42182	-1.7329	0.059469	0.68539	0.083117	0.88946
Uggt1	4	-0.42128	-1.7864	0.059622	0.68539	0.07404	0.88946
Pgm2	4	-0.4211	-2.1821	0.059723	0.68539	0.029099	0.88946
Mrps36	4	-0.42099	-1.4265	0.059774	0.68539	0.15374	0.88946
Prrt4	4	-0.42093	-1.6764	0.059825	0.68539	0.093656	0.88946
Psma2	4	-0.42071	-1.4615	0.059876	0.68539	0.14389	0.88946
3110007F17Rik	4	-0.42058	-1.7157	0.059927	0.68539	0.086216	0.88946
Mrap2	4	-0.42057	-2.5563	0.059927	0.68539	0.01058	0.88946
Nutf2	4	-0.42053	-0.53792	0.059927	0.68539	0.59063	0.92684
BC052040	4	-0.42043	-1.5622	0.059978	0.68539	0.11824	0.88946
Slc29a3	4	-0.42035	-1.8304	0.059978	0.68539	0.067187	0.88946
BC005537	4	-0.42006	-1.5627	0.060079	0.68539	0.11812	0.88946
Kdm5c	4	-0.41998	-1.8711	0.060181	0.68539	0.061325	0.88946
Slc25a17	4	-0.41988	-1.8005	0.060181	0.68539	0.071782	0.88946
Apoc1	4	-0.41976	-2.1681	0.060181	0.68539	0.030149	0.88946
Olfr805	4	-0.41966	-1.3547	0.060181	0.68539	0.1755	0.88946
Hspb3	4	-0.4196	-2.2742	0.060283	0.68539	0.022951	0.88946
Aff2	4	-0.41959	-1.2743	0.060333	0.68539	0.20257	0.88946
Chil6	4	-0.41948	-1.5929	0.060333	0.68539	0.11118	0.88946
Ddx11	4	-0.41937	-1.3101	0.060384	0.68539	0.19016	0.88946
Ephb2	4	-0.41922	-2.0944	0.060435	0.68539	0.036223	0.88946
Nfatc1	4	-0.419	-1.6235	0.060486	0.68539	0.10449	0.88946
Gne	4	-0.41894	-1.8281	0.060588	0.68539	0.067538	0.88946
Olfr742	4	-0.41885	-2.5275	0.060638	0.68539	0.011488	0.88946
Clcn3	4	-0.41864	-1.999	0.060689	0.68539	0.045607	0.88946
Lrrn2	4	-0.41862	-2.1021	0.060791	0.68539	0.035542	0.88946
Fbn2	4	0.44358	1.6855	0.060791	0.68539	0.091883	0.88946
Acpp	4	0.44358	1.7112	0.060791	0.68539	0.087045	0.88946
Plekhm2	4	0.44359	1.3861	0.060791	0.68539	0.16572	0.88946
Ftcd	4	0.44366	1.3536	0.06074	0.68539	0.17587	0.88946
Vmn1r157	4	0.44376	1.2785	0.060689	0.68539	0.20107	0.88946
Stard8	4	0.44377	1.7925	0.060689	0.68539	0.073058	0.88946
Mettl1	4	0.44378	1.2656	0.060689	0.68539	0.20566	0.88946
Cenpf	4	0.44413	1.2624	0.060588	0.68539	0.20681	0.88946
Coa7	4	0.44453	1.2081	0.060486	0.68539	0.227	0.88946
Smlr1	4	0.44476	0.88733	0.060435	0.68539	0.3749	0.88946
Elmod3	4	0.44492	1.1159	0.060333	0.68539	0.26447	0.88946
Vmn2r14	4	0.44559	1.022	0.06013	0.68539	0.30677	0.88946
Srcap	4	0.44562	1.9578	0.06013	0.68539	0.050257	0.88946
Ndufc2	4	0.4457	1.077	0.060079	0.68539	0.28146	0.88946
Mettl3	4	0.4465	0.87829	0.059723	0.68539	0.37979	0.88946
Wnt10a	4	0.4466	1.1784	0.059723	0.68539	0.23865	0.88946
Gart	4	0.44662	1.1713	0.059673	0.68539	0.24147	0.88946
Zcchc18	4	0.44684	1.5714	0.059571	0.68539	0.1161	0.88946
Fam111a	4	0.44725	1.0464	0.059469	0.68539	0.2954	0.88946
Elf2	4	0.44726	1.3084	0.059469	0.68539	0.19074	0.88946
Armc4	4	0.44746	1.2429	0.059469	0.68539	0.2139	0.88946
Celf2	4	0.44765	0.77456	0.059368	0.68539	0.4386	0.89911
Iqcj	4	0.44774	1.0931	0.059368	0.68539	0.27435	0.88946
Ybey	4	0.44779	1.3458	0.059317	0.68539	0.17837	0.88946
Olfr1312	4	0.44785	1.1771	0.059317	0.68539	0.23917	0.88946
Pms1	4	0.44817	1.6924	0.059012	0.68539	0.09056	0.88946
Pofut1	4	-0.41847	-2.7311	0.060893	0.68614	0.0063116	0.88946
Dcaf4	4	-0.41827	-1.9816	0.060994	0.68689	0.047521	0.88946
Abi3	4	0.44333	0.86548	0.061045	0.68707	0.38678	0.88946
Atp5g3	4	-0.41791	-1.968	0.061299	0.68895	0.049068	0.88946
Ccni	4	-0.41783	-1.7796	0.061452	0.68895	0.075143	0.88946
Olfr399	4	-0.41766	-1.4921	0.061502	0.68895	0.13568	0.88946
Pla2g2c	4	-0.41733	-1.4242	0.061655	0.68895	0.15439	0.88946
Tsen54	4	-0.41731	-1.2778	0.061655	0.68895	0.20131	0.88946
Rnf138rt1	4	-0.4173	-1.826	0.061655	0.68895	0.067853	0.88946
Pik3r5	4	-0.4172	-2.0527	0.061757	0.68895	0.040097	0.88946
Tceal3	4	-0.41716	-1.821	0.061757	0.68895	0.068613	0.88946
Csf3r	4	-0.41699	-2.0471	0.061807	0.68895	0.040649	0.88946
Fpr1	4	0.44193	1.0839	0.061807	0.68895	0.27843	0.88946
Btd	4	0.44199	0.80105	0.061757	0.68895	0.4231	0.89554
C130074G19Rik	4	0.44201	1.6087	0.061757	0.68895	0.10768	0.88946
Ralgapa2	4	0.44203	1.2033	0.061757	0.68895	0.22885	0.88946
Tapt1	4	0.44219	1.3859	0.061757	0.68895	0.16578	0.88946
Ppp2r4	4	0.44221	1.3185	0.061757	0.68895	0.18732	0.88946
Men1	4	0.44226	1.3886	0.061706	0.68895	0.16497	0.88946
4932438A13Rik	4	0.44275	1.4874	0.06135	0.68895	0.13691	0.88946
Jakmip2	4	0.44142	1.1305	0.062062	0.69139	0.25827	0.88946
Dopey1	4	-0.4164	-2.6971	0.062214	0.69183	0.0069937	0.88946
Setmar	4	-0.41635	-1.7658	0.062265	0.69183	0.077428	0.88946
1810011H11Rik	4	-0.41621	-1.7422	0.062417	0.69183	0.081467	0.88946
Alpl	4	0.4406	1.5248	0.062417	0.69183	0.12732	0.88946
Sgsm3	4	0.44061	0.9138	0.062417	0.69183	0.36082	0.88946
Pld5	4	0.44067	1.4078	0.062367	0.69183	0.1592	0.88946
Actr8	4	0.44068	1.2684	0.062367	0.69183	0.20466	0.88946
Sema4a	4	0.44087	0.93526	0.062367	0.69183	0.34965	0.88946
Col26a1	4	0.44091	1.4558	0.062316	0.69183	0.14544	0.88946
Pald1	4	0.44043	1.1376	0.062468	0.692	0.25528	0.88946
Mrpl18	4	0.44031	1.3846	0.06257	0.69274	0.16617	0.88946
Lpin2	4	-0.41558	-2.5322	0.062875	0.69339	0.011336	0.88946
Olfr1336	4	-0.41557	-2.3805	0.062875	0.69339	0.017287	0.88946
Osbpl2	4	-0.41549	-1.8937	0.062875	0.69339	0.058258	0.88946
Htra4	4	0.43932	1.1362	0.062875	0.69339	0.25589	0.88946
B3galt1	4	0.43972	1.1173	0.062824	0.69339	0.26389	0.88946
Nudt16	4	0.43981	1.2916	0.062824	0.69339	0.19648	0.88946
Rdx	4	0.43994	1.4197	0.062722	0.69339	0.15568	0.88946
Pitpnm2	4	-0.4152	-1.7672	0.063129	0.69415	0.077193	0.88946
Zfp715	4	-0.41507	-1.2929	0.063129	0.69415	0.19605	0.88946
Tmem59l	4	-0.41498	-2.2516	0.06318	0.69415	0.024349	0.88946
Pdcd11	4	-0.41498	-1.9475	0.06318	0.69415	0.05147	0.88946
Tbc1d1	4	-0.41488	-1.8073	0.063281	0.69415	0.070718	0.88946
Myo9a	4	-0.41485	-1.4007	0.063281	0.69415	0.16131	0.88946
Ccnyl1	4	-0.41482	-1.7716	0.063281	0.69415	0.076459	0.88946
Rpl31	4	0.43842	0.95566	0.063332	0.69415	0.33924	0.88946
Naa20	4	0.43852	1.3923	0.063332	0.69415	0.16383	0.88946
Phf2	4	0.43853	1.3814	0.063281	0.69415	0.16715	0.88946
Myl6	4	0.43873	1.4771	0.063129	0.69415	0.13965	0.88946
Setdb2	4	-0.41473	-2.2295	0.063383	0.69427	0.02578	0.88946
Prtg	4	-0.41451	-1.7804	0.063434	0.69427	0.075016	0.88946
Kcnj10	4	-0.41444	-1.5021	0.063485	0.69427	0.13306	0.88946
Aco1	4	-0.41437	-1.6786	0.063485	0.69427	0.093233	0.88946
Ropn1	4	0.43781	1.0679	0.063536	0.69444	0.28557	0.88946
Cdr1	4	-0.4143	-1.7225	0.063586	0.69461	0.084977	0.88946
Defb19	4	0.43739	1.3635	0.063891	0.69717	0.17272	0.88946
Ip6k2	4	0.43742	1.3027	0.063891	0.69717	0.19267	0.88946
Bola3	4	0.43723	1.6275	0.064044	0.69845	0.10363	0.88946
Tbc1d20	4	-0.41323	-2.0244	0.064196	0.69856	0.042926	0.88946
Mast4	4	-0.41322	-1.1288	0.064196	0.69856	0.25899	0.88946
C5ar1	4	-0.41317	-1.7429	0.064196	0.69856	0.081352	0.88946
Abhd8	4	0.43687	1.2277	0.064146	0.69856	0.21955	0.88946
Ubxn1	4	-0.41306	-2.5046	0.064298	0.69928	0.012258	0.88946
Zbtb11	4	-0.41303	-0.99622	0.064349	0.69945	0.31914	0.88946
Tmem39a	4	-0.41274	-1.7006	0.064451	0.69978	0.089014	0.88946
Spag6	4	0.43642	1.1307	0.064451	0.69978	0.25817	0.88946
Ufd1l	4	0.43626	0.59981	0.064552	0.7005	0.54863	0.91911
Ptprf	4	0.43606	1.3614	0.064603	0.70066	0.17339	0.88946
Clec2g	4	0.43585	1.5769	0.064654	0.70083	0.11481	0.88946
Top1	4	-0.41231	-1.1899	0.064756	0.70115	0.23408	0.88946
Foxred2	4	-0.41192	-2.0416	0.064959	0.70115	0.041189	0.88946
Myct1	4	-0.4118	-2.2001	0.06501	0.70115	0.027797	0.88946
Glce	4	-0.41163	-1.5424	0.065111	0.70115	0.12297	0.88946
2810474O19Rik	4	-0.41152	-1.5273	0.065111	0.70115	0.12668	0.88946
Mis18bp1	4	0.43489	0.93522	0.065111	0.70115	0.34968	0.88946
Rrp12	4	0.43507	0.83012	0.06506	0.70115	0.40647	0.89303
Tmem30b	4	0.43527	0.7776	0.06501	0.70115	0.4368	0.89911
Trim15	4	0.43529	1.6077	0.064959	0.70115	0.10791	0.88946
Dgcr14	4	0.4354	1.3369	0.064959	0.70115	0.18126	0.88946
Klc4	4	0.43542	1.8334	0.064908	0.70115	0.066736	0.88946
Lgalsl	4	0.43558	1.0066	0.064806	0.70115	0.31414	0.88946
Ankrd12	4	-0.41145	-1.5771	0.065162	0.70131	0.11477	0.88946
BC147527	4	0.43477	0.64259	0.065213	0.70148	0.52049	0.91491
Cox8b	4	0.43457	1.2623	0.065315	0.70219	0.20684	0.88946
Lrrc26	4	0.43445	1.2557	0.065365	0.70235	0.20921	0.88946
Hn1l	4	-0.4105	-2.2532	0.065772	0.70254	0.024245	0.88946
Lrrc48	4	-0.41048	-1.5795	0.065772	0.70254	0.11423	0.88946
Yae1d1	4	-0.41047	-1.0483	0.065772	0.70254	0.29452	0.88946
Dtna	4	-0.41045	-1.2501	0.065823	0.70254	0.21127	0.88946
Adamts4	4	-0.41024	-2.3601	0.065925	0.70254	0.018272	0.88946
Olfr393	4	-0.41023	-2.2305	0.065925	0.70254	0.025712	0.88946
Rbm4	4	-0.41023	-1.6316	0.065925	0.70254	0.10275	0.88946
Gm13023	4	-0.41019	-2.0015	0.065975	0.70254	0.045343	0.88946
Aptx	4	-0.41018	-2.2181	0.065975	0.70254	0.026545	0.88946
Nat6	4	0.43315	0.76084	0.066026	0.70254	0.44675	0.89911
Spag8	4	0.43324	0.93651	0.066026	0.70254	0.34901	0.88946
Slc48a1	4	0.43331	0.90923	0.066026	0.70254	0.36323	0.88946
Dpp6	4	0.43346	1.5129	0.065874	0.70254	0.13029	0.88946
1700016D06Rik	4	0.43349	1.0288	0.065823	0.70254	0.30358	0.88946
Ly6g6e	4	0.43402	1.7541	0.06567	0.70254	0.079419	0.88946
Sult2a5	4	0.43421	1.5692	0.065518	0.70254	0.1166	0.88946
Serpina3n	4	0.43434	1.1023	0.065467	0.70254	0.27032	0.88946
Rpgrip1l	4	0.43442	1.4593	0.065467	0.70254	0.14448	0.88946
Alg5	4	-0.40979	-1.6655	0.066077	0.7027	0.095819	0.88946
Ces1f	4	-0.40954	-1.4686	0.06623	0.70312	0.14194	0.88946
Stag1	4	0.43249	1.1558	0.066331	0.70312	0.24778	0.88946
Cfap57	4	0.43263	1.6993	0.066331	0.70312	0.089256	0.88946
Sgpp1	4	0.4327	1.1802	0.06628	0.70312	0.23791	0.88946
Slc25a44	4	0.43276	0.86992	0.06623	0.70312	0.38434	0.88946
Rhoc	4	0.43287	1.4552	0.066179	0.70312	0.14561	0.88946
Polr3d	4	0.43239	0.95323	0.066433	0.70382	0.34048	0.88946
Dnmt3b	4	-0.40888	-1.8055	0.066738	0.70441	0.070992	0.88946
Gulo	4	-0.4088	-1.9988	0.066839	0.70441	0.045628	0.88946
Aldh1l2	4	-0.4084	-2.0918	0.067043	0.70441	0.036461	0.88946
Hspa12a	4	-0.40837	-1.574	0.067043	0.70441	0.11548	0.88946
Enox1	4	-0.40833	-1.6197	0.067094	0.70441	0.1053	0.88946
Ptges3l	4	-0.40826	-1.5099	0.067195	0.70441	0.13106	0.88946
Sec62	4	0.4302	1.5388	0.067348	0.70441	0.12384	0.88946
Cbr1	4	0.43022	0.85664	0.067348	0.70441	0.39164	0.89006
Ufl1	4	0.43042	1.223	0.067297	0.70441	0.22134	0.88946
Fgf17	4	0.43054	1.2228	0.067297	0.70441	0.22139	0.88946
Sf3a1	4	0.4306	0.54556	0.067246	0.70441	0.58537	0.92566
Nxf7	4	0.43068	1.2602	0.067246	0.70441	0.20759	0.88946
Aldh1a7	4	0.4307	1.2751	0.067246	0.70441	0.20227	0.88946
Asrgl1	4	0.43088	1.2901	0.067246	0.70441	0.19701	0.88946
Wfikkn2	4	0.43093	1.3884	0.067144	0.70441	0.16502	0.88946
Snx1	4	0.43116	1.3752	0.067094	0.70441	0.16905	0.88946
Crcp	4	0.4313	0.75461	0.066992	0.70441	0.45048	0.89911
Apoc3	4	0.43134	1.3004	0.066992	0.70441	0.19348	0.88946
Vmn1r107	4	0.43154	0.50924	0.066941	0.70441	0.61058	0.93146
Pax2	4	0.43159	0.86992	0.066941	0.70441	0.38434	0.88946
Cerkl	4	0.4317	1.4916	0.066941	0.70441	0.13581	0.88946
Wfdc6b	4	0.43196	1.5841	0.066789	0.70441	0.11316	0.88946
7420426K07Rik	4	0.43201	1.4708	0.066738	0.70441	0.14135	0.88946
Map3k12	4	0.4323	1.5774	0.066535	0.70441	0.1147	0.88946
Vmn2r91	4	-0.40798	-2.178	0.067551	0.70594	0.02941	0.88946
Rnf168	4	-0.40772	-2.0874	0.067653	0.70594	0.036856	0.88946
Cxadr	4	-0.40745	-1.9728	0.067754	0.70594	0.04852	0.88946
Wnt7a	4	-0.40744	-2.063	0.067754	0.70594	0.039112	0.88946
Cyp2c70	4	-0.40731	-1.7142	0.067856	0.70594	0.0865	0.88946
Gabpa	4	-0.40697	-1.2763	0.068009	0.70594	0.20184	0.88946
Cd48	4	-0.40676	-1.6668	0.06811	0.70594	0.095553	0.88946
Ccne1	4	-0.40653	-1.6321	0.068314	0.70594	0.10267	0.88946
Smim22	4	-0.40611	-1.6861	0.068568	0.70594	0.091777	0.88946
Rnf20	4	-0.40605	-0.87739	0.068618	0.70594	0.38028	0.88946
Gdf10	4	-0.40603	-1.9	0.068618	0.70594	0.057434	0.88946
Tceb1	4	-0.406	-1.0119	0.068669	0.70594	0.31159	0.88946
Mageh1	4	-0.40591	-0.84827	0.068771	0.70594	0.39629	0.89074
Atp5c1	4	-0.40584	-1.4157	0.068822	0.70594	0.15685	0.88946
Daam1	4	-0.40583	-1.8229	0.068822	0.70594	0.068324	0.88946
Obox1	4	-0.40582	-2.0575	0.068822	0.70594	0.03964	0.88946
Ugt8a	4	-0.40571	-1.347	0.068923	0.70594	0.17799	0.88946
Gm14446	4	-0.40542	-1.7233	0.069228	0.70594	0.084835	0.88946
Gm14459	4	-0.40523	-1.3438	0.06933	0.70594	0.179	0.88946
Tprn	4	-0.40516	-1.9624	0.069381	0.70594	0.04972	0.88946
Fam65c	4	0.42661	1.3487	0.069432	0.70594	0.17744	0.88946
Olfr1386	4	0.4267	1.9496	0.069432	0.70594	0.051223	0.88946
Fzd5	4	0.42671	1.3383	0.069432	0.70594	0.1808	0.88946
Hsf1	4	0.4269	1.3648	0.06933	0.70594	0.1723	0.88946
Sv2b	4	0.42692	1.2664	0.06933	0.70594	0.20538	0.88946
Vhl	4	0.42696	1.5728	0.069279	0.70594	0.11576	0.88946
Haao	4	0.42697	1.2438	0.069279	0.70594	0.21359	0.88946
Gpr173	4	0.42718	1.0183	0.069076	0.70594	0.30855	0.88946
Rttn	4	0.42728	1.1094	0.069076	0.70594	0.26724	0.88946
Hba-a2	4	0.4275	1.6681	0.069025	0.70594	0.09529	0.88946
Pcid2	4	0.4276	1.137	0.068974	0.70594	0.25556	0.88946
Vgll3	4	0.42762	1.5408	0.068974	0.70594	0.12337	0.88946
Prodh	4	0.42768	1.1063	0.068974	0.70594	0.26858	0.88946
Ppp5c	4	0.42772	1.8065	0.068873	0.70594	0.070837	0.88946
D830030K20Rik	4	0.42775	1.3098	0.068822	0.70594	0.19028	0.88946
Kcna2	4	0.42776	1.627	0.068822	0.70594	0.10373	0.88946
Med11	4	0.42788	1.177	0.068771	0.70594	0.23919	0.88946
Tmprss11c	4	0.42795	1.4485	0.068618	0.70594	0.14747	0.88946
Myl1	4	0.42802	1.3564	0.068568	0.70594	0.17497	0.88946
Ppp1cc	4	0.42807	1.6975	0.068568	0.70594	0.089599	0.88946
Atg13	4	0.42815	1.3794	0.068517	0.70594	0.16777	0.88946
Eef2k	4	0.42844	1.7	0.068263	0.70594	0.089137	0.88946
Kdsr	4	0.42852	1.5936	0.068263	0.70594	0.11102	0.88946
Ndor1	4	0.42858	0.6618	0.068263	0.70594	0.5081	0.91353
Lad1	4	0.42863	1.0064	0.068212	0.70594	0.3142	0.88946
Ints9	4	0.4287	0.56743	0.06811	0.70594	0.57042	0.92223
Atf3	4	0.42879	1.504	0.06811	0.70594	0.13257	0.88946
Abce1	4	0.42881	0.9193	0.06811	0.70594	0.35794	0.88946
Krt79	4	0.42899	1.2935	0.068009	0.70594	0.19583	0.88946
Rhov	4	0.42903	1.3046	0.068009	0.70594	0.19204	0.88946
Cxx1b	4	0.42919	1.4566	0.067907	0.70594	0.14523	0.88946
Msr1	4	0.42942	0.78009	0.067856	0.70594	0.43534	0.89905
P4htm	4	0.42981	1.4804	0.067653	0.70594	0.13876	0.88946
Gm3696	2	0.59303	0.88711	0.068314	0.70594	0.37502	0.88946
Atp2b4	4	-0.40468	-2.4347	0.069889	0.70621	0.014903	0.88946
Trim26	4	-0.40444	-1.8327	0.070042	0.70621	0.066844	0.88946
Nfasc	4	-0.40431	-1.9549	0.070093	0.70621	0.05059	0.88946
Arhgap30	4	-0.4043	-1.4787	0.070093	0.70621	0.13921	0.88946
Nrde2	4	-0.40414	-1.5498	0.070194	0.70621	0.12118	0.88946
Pm20d2	4	-0.40409	-1.7705	0.070296	0.70621	0.07664	0.88946
Bcl9l	4	-0.40407	-2.072	0.070296	0.70621	0.03827	0.88946
Mtfmt	4	-0.40405	-2.612	0.070296	0.70621	0.0090003	0.88946
Olfr482	4	-0.40366	-2.0898	0.070347	0.70621	0.036638	0.88946
Gal3st3	4	-0.4035	-1.4337	0.070448	0.70621	0.15165	0.88946
Arid5a	4	-0.40332	-1.588	0.070499	0.70621	0.11229	0.88946
Olfr809	4	0.42452	1.06	0.070499	0.70621	0.28916	0.88946
Vasn	4	0.42453	1.1672	0.070448	0.70621	0.24313	0.88946
Mybpc1	4	0.42458	1.2244	0.070397	0.70621	0.22081	0.88946
Bod1l	4	0.42472	1.2547	0.070296	0.70621	0.20958	0.88946
St7	4	0.42499	1.1655	0.070143	0.70621	0.24381	0.88946
Ap4e1	4	0.42503	1.4365	0.070143	0.70621	0.15086	0.88946
Klk1b21	4	0.42503	1.3835	0.070143	0.70621	0.1665	0.88946
Avpr1b	4	0.4251	0.9981	0.070143	0.70621	0.31823	0.88946
A430089I19Rik	4	0.42551	1.148	0.069991	0.70621	0.25095	0.88946
Pcdhb1	4	0.42563	1.482	0.069991	0.70621	0.13834	0.88946
Olfr988	4	0.42568	1.2353	0.069991	0.70621	0.21672	0.88946
Polr3a	4	0.42585	0.65705	0.069788	0.70621	0.51115	0.91476
Ctif	4	0.42598	0.93323	0.069737	0.70621	0.3507	0.88946
Gnpda1	4	0.42601	1.1377	0.069737	0.70621	0.25526	0.88946
Med7	4	0.42607	1.4439	0.069686	0.70621	0.14876	0.88946
Ap4s1	4	0.42612	1.4165	0.069686	0.70621	0.15662	0.88946
Yy2	4	0.42635	0.93373	0.069533	0.70621	0.35044	0.88946
Dhx15	4	0.42645	1.3189	0.069533	0.70621	0.18721	0.88946
Ptcd3	4	0.42449	1.0732	0.07055	0.70636	0.28318	0.88946
Rnpepl1	4	-0.40313	-1.4866	0.070652	0.70702	0.13713	0.88946
1110059E24Rik	4	-0.40299	-1.2645	0.070804	0.70743	0.20606	0.88946
Pcp4	4	-0.40276	-2.6012	0.070855	0.70743	0.009289	0.88946
Ier5	4	-0.40267	-2.4489	0.070906	0.70743	0.014329	0.88946
Tcerg1	4	-0.40257	-1.5793	0.070906	0.70743	0.11426	0.88946
Lamtor1	4	-0.40232	-2.3276	0.071058	0.70743	0.019934	0.88946
Rapgef5	4	-0.40222	-1.9661	0.071109	0.70743	0.049288	0.88946
Abcg5	4	0.42299	1.327	0.07116	0.70743	0.18451	0.88946
Zfp511	4	0.42301	1.0628	0.07116	0.70743	0.28789	0.88946
Crisp2	4	0.42317	1.4895	0.07116	0.70743	0.13636	0.88946
Eps8l3	4	0.42342	1.1905	0.07116	0.70743	0.23386	0.88946
Grin3b	4	0.42349	1.3627	0.07116	0.70743	0.17298	0.88946
Tom1	4	0.42401	1.4915	0.071007	0.70743	0.13583	0.88946
Tmem14c	4	0.42416	1.8759	0.070957	0.70743	0.060667	0.88946
Prpf8	4	0.42289	0.73724	0.071211	0.70758	0.46097	0.90196
Chrna9	4	-0.40199	-1.284	0.071363	0.70852	0.19915	0.88946
Per1	4	-0.40197	-2.681	0.071414	0.70852	0.0073397	0.88946
Khsrp	4	0.42256	1.1085	0.071414	0.70852	0.26764	0.88946
Ces2f	4	-0.40173	-2.1265	0.071668	0.71033	0.033465	0.88946
Haus4	4	-0.4017	-1.2644	0.071668	0.71033	0.20608	0.88946
Olfr340	4	-0.40134	-0.91817	0.071821	0.71034	0.35853	0.88946
Hdac1	4	-0.40134	-1.7992	0.071821	0.71034	0.071994	0.88946
Tirap	4	-0.4013	-1.6157	0.071821	0.71034	0.10616	0.88946
Olfr667	4	-0.40113	-1.3475	0.071922	0.71034	0.17783	0.88946
Rbms1	4	0.42194	0.96081	0.071922	0.71034	0.33665	0.88946
Lman1l	4	0.42195	1.1026	0.071872	0.71034	0.2702	0.88946
Cyb5b	4	0.42211	1.3075	0.071821	0.71034	0.19104	0.88946
Sgpl1	4	-0.40081	-1.7262	0.072126	0.71036	0.084308	0.88946
Eif2ak3	4	-0.40073	-2.2505	0.072126	0.71036	0.02442	0.88946
Spi1	4	-0.40033	-1.743	0.072431	0.71036	0.081331	0.88946
Olfr770	4	-0.40017	-1.6136	0.072481	0.71036	0.10661	0.88946
Ifit3	4	-0.40006	-1.5699	0.072532	0.71036	0.11644	0.88946
Anxa4	4	-0.39985	-1.8188	0.072837	0.71036	0.068947	0.88946
Olfr62	4	-0.39948	-1.7661	0.073091	0.71036	0.077371	0.88946
Il1r1	4	-0.39947	-2.1148	0.073091	0.71036	0.034444	0.88946
Ddit4	4	-0.39945	-2.4225	0.073142	0.71036	0.015416	0.88946
Smad4	4	-0.39939	-1.9231	0.073142	0.71036	0.054467	0.88946
March1	4	-0.39925	-1.6216	0.073244	0.71036	0.10489	0.88946
Aff3	4	-0.39893	-1.6311	0.073549	0.71036	0.10286	0.88946
Isg15	4	-0.39885	-1.7842	0.073549	0.71036	0.074386	0.88946
Map1s	4	-0.39885	-2.0671	0.073549	0.71036	0.038726	0.88946
Krtap16-3	4	-0.39872	-2.2761	0.0736	0.71036	0.022842	0.88946
Cmpk1	4	-0.39866	-1.8961	0.0736	0.71036	0.057952	0.88946
Klhl28	4	-0.3984	-1.5275	0.073701	0.71036	0.12665	0.88946
Qdpr	4	-0.39826	-1.8116	0.073752	0.71036	0.070049	0.88946
Fam214a	4	-0.39816	-1.987	0.073803	0.71036	0.046925	0.88946
Setd2	4	-0.39812	-1.5611	0.073803	0.71036	0.11849	0.88946
Phf10	4	-0.39804	-1.8296	0.073905	0.71036	0.067315	0.88946
Plekhb1	4	-0.39801	-1.7	0.073905	0.71036	0.089132	0.88946
Ankrd61	4	-0.39797	-1.135	0.073955	0.71036	0.25639	0.88946
Sufu	4	-0.39774	-1.3902	0.074108	0.71036	0.16448	0.88946
Ppp6r1	4	-0.39736	-2.1441	0.074159	0.71036	0.032022	0.88946
Pgp	4	-0.39733	-1.9743	0.07421	0.71036	0.048351	0.88946
Zc3h7b	4	-0.39729	-1.7091	0.07421	0.71036	0.087437	0.88946
Tbcc	4	-0.39721	-1.7627	0.07421	0.71036	0.077958	0.88946
Nr3c1	4	-0.39717	-1.7015	0.07421	0.71036	0.088842	0.88946
Dedd	4	-0.3971	-1.1544	0.07421	0.71036	0.24832	0.88946
Dkk3	4	-0.39705	-1.9205	0.07421	0.71036	0.054791	0.88946
Gmds	4	-0.39692	-1.7887	0.07426	0.71036	0.073659	0.88946
Nps	4	-0.39691	-1.2687	0.07426	0.71036	0.20454	0.88946
Rad23a	4	-0.3969	-1.4301	0.07426	0.71036	0.15269	0.88946
Igtp	4	-0.39684	-1.6636	0.074311	0.71036	0.096191	0.88946
[truncated: 17,190 more rows]

## Sheet: Drug and DMSO arms vs plasmid
Table S6. MAGeCK MLE output for chemogenetic CRISPR-Cas9 screen performed in SMB21 cells under 5-AzaC treatment.
Gene	sgRNA	DMSO|beta	DMSO|z	DMSO|p-value	DMSO|fdr	DMSO|wald-p-value	DMSO|wald-fdr	AZA|beta	AZA|z	AZA|p-value	AZA|fdr	AZA|wald-p-value	AZA|wald-fdr
Defb34	4	0.27024	0.88199	0.50513	0.85951	0.37778	0.78426	0.11054	0.36065	0.95553	0.99046	0.71836	0.90089
Mndal	4	0.24536	1.0361	0.5797	0.88686	0.30017	0.75986	-0.058146	-0.24534	0.43499	0.8346	0.80619	0.93435
Cox8c	4	0.19505	0.9584	0.74657	0.94444	0.33786	0.77298	0.32496	1.5969	0.41186	0.82281	0.11029	0.62987
Poldip3	4	-0.043104	-0.17748	0.45258	0.83078	0.85913	0.96077	-0.16724	-0.68863	0.20575	0.63141	0.49106	0.79899
Bcas2	4	-0.28532	-1.6481	0.068263	0.33408	0.099338	0.64084	-0.28223	-1.6305	0.079089	0.37877	0.10299	0.61961
Klk1b9	4	-0.061265	-0.27176	0.40688	0.81063	0.78581	0.93645	0.27915	1.2412	0.52404	0.87521	0.21455	0.682
Sh3bgr	4	-0.2539	-1.2497	0.09078	0.39973	0.21142	0.73248	-0.24824	-1.2223	0.1076	0.4539	0.22161	0.68366
Fancb	4	-0.2377	-1.1604	0.10527	0.43683	0.2459	0.74159	0.016763	0.081907	0.65198	0.92344	0.93472	0.97877
Cd52	4	0.055621	0.13441	0.76045	0.94924	0.89308	0.97156	0.35939	0.86854	0.33882	0.77341	0.3851	0.74664
Mrgprg	4	0.44446	1.5725	0.15864	0.54506	0.11583	0.66838	0.16712	0.59115	0.85478	0.97312	0.55442	0.82415
Psme4	4	-0.31001	-1.2619	0.054031	0.28606	0.207	0.73166	-0.2509	-1.0217	0.10527	0.44973	0.30693	0.71666
Zfp955a	4	0.42254	1.0021	0.18705	0.59359	0.31629	0.76324	0.25638	0.60785	0.58402	0.89941	0.54329	0.82007
Olfr823	4	0.80313	1.4957	0.0043204	0.037694	0.13472	0.69436	0.25322	0.4705	0.59307	0.90527	0.638	0.86543
Chac2	4	0.18883	0.69882	0.76797	0.95236	0.48466	0.83067	-0.080919	-0.29946	0.38096	0.80341	0.76459	0.91829
Tas2r138	4	0.78804	1.3602	0.0055911	0.047049	0.17378	0.72258	0.042163	0.072531	0.73117	0.94607	0.94218	0.98095
Arxes2	4	0.15452	0.97375	0.88579	0.97789	0.33018	0.77012	0.11051	0.69643	0.95542	0.99041	0.48616	0.79587
Bnip2	4	-0.37842	-1.6043	0.028108	0.17862	0.10865	0.6568	0.011515	0.048888	0.63546	0.91972	0.96101	0.98692
Tmsb15b2	3	-0.13997	-0.7261	0.30487	0.73502	0.46778	0.82294	0.22445	1.1661	0.70281	0.93903	0.24359	0.69306
Olfr1441	4	-0.16915	-0.6557	0.18883	0.59631	0.51201	0.84061	0.24375	0.94578	0.62036	0.91307	0.34426	0.7291
D3Ertd751e	4	1.0632	1.3103	0	0	0.19009	0.72837	0.33395	0.41092	0.39168	0.81255	0.68113	0.8852
Rfpl4	4	-0.32403	-0.87367	0.046762	0.25864	0.3823	0.78552	0.12571	0.34069	0.99426	0.99852	0.73333	0.90558
1700109H08Rik	4	-0.14339	-0.71175	0.23	0.6523	0.47662	0.82736	-0.42944	-2.131	0.018857	0.1359	0.033091	0.35172
Msantd3	4	0.0098899	0.04246	0.6073	0.89781	0.96613	0.99192	0.26412	1.1347	0.56389	0.89396	0.25648	0.69536
4930596D02Rik	4	0.083607	0.37481	0.8617	0.97396	0.7078	0.9113	0.25779	1.1562	0.57995	0.89795	0.24759	0.69459
Zfp963	4	-0.12204	-0.45195	0.27005	0.70189	0.65131	0.89027	0.093564	0.34686	0.90007	0.98049	0.7287	0.90536
Ncapg2	4	-1.8338	-2.8363	0	0	0.0045636	0.089605	-1.8546	-2.8831	0	0	0.0039377	0.08259
Abca6	4	-0.57008	-2.4266	0.0044221	0.038394	0.015241	0.20761	-0.49552	-2.1113	0.0092508	0.074316	0.034748	0.36095
Brix1	4	-1.6069	-3.3374	0	0	0.00084553	0.02878	-1.5408	-3.2058	0	0	0.0013469	0.039258
Rdx	4	0.17204	0.47488	0.82479	0.96334	0.63487	0.88485	0.61893	1.7093	0.057538	0.30912	0.087396	0.58952
Ccdc68	4	0.2801	0.67704	0.47825	0.84583	0.49838	0.83568	0.49754	1.2049	0.14049	0.52498	0.22823	0.6856
Prnp	4	-0.17012	-0.68909	0.1871	0.59359	0.49077	0.83394	0.1664	0.67422	0.85748	0.97396	0.50017	0.80206
Clec4a1	4	0.033233	0.15288	0.68263	0.92589	0.87849	0.96711	0.34991	1.611	0.35753	0.78821	0.10718	0.62684
Mpz	4	0.24741	0.67016	0.5735	0.88499	0.50276	0.83711	0.60922	1.6518	0.062265	0.32493	0.098583	0.613
Ctps2	4	0.2402	0.78291	0.59662	0.89309	0.43368	0.80973	0.5405	1.7637	0.104	0.44745	0.077781	0.55874
Galnt3	4	-0.13136	-1.2386	0.25241	0.68148	0.21551	0.7347	0.21903	2.0682	0.69193	0.93527	0.038622	0.38728
Cpq	4	0.063619	0.25479	0.7885	0.95706	0.79889	0.94018	0.084517	0.33851	0.87334	0.97669	0.73498	0.90636
Neil1	4	0.11019	0.53107	0.95796	0.99432	0.59537	0.87027	0.32582	1.5708	0.41029	0.8228	0.11623	0.63683
Vmn1r197	4	-0.076098	-0.44408	0.36769	0.78346	0.65699	0.89179	-0.42572	-2.4832	0.019976	0.14317	0.013022	0.18667
Phf7	4	-0.12725	-0.48375	0.25968	0.69078	0.62856	0.88283	0.26345	1.0033	0.56603	0.89475	0.31571	0.7194
Arl6ip1	4	-0.3124	-1.2191	0.05276	0.28222	0.22281	0.73563	-0.073271	-0.28643	0.39753	0.81596	0.77455	0.92225
Pilra	4	0.47511	1.1943	0.12422	0.47856	0.23235	0.7398	0.38595	0.97026	0.29252	0.73223	0.33192	0.72544
Olfr432	4	0.22656	0.52784	0.64039	0.9121	0.59761	0.87072	0.37257	0.86874	0.31514	0.75343	0.38499	0.74664
Mtg2	4	-2.0163	-4.1645	0	0	3.1197e-05	0.003391	-1.9032	-3.9523	0	0	7.7392e-05	0.0061269
Tmcc2	4	-0.094952	-0.42496	0.32601	0.75273	0.67087	0.89687	-0.16705	-0.74767	0.20596	0.63155	0.45466	0.78123
Rgs2	4	0.18065	0.77726	0.79597	0.95901	0.43701	0.81079	0.33027	1.4221	0.39956	0.81714	0.15499	0.65949
Utp14b	4	0.0088519	0.058715	0.60394	0.89695	0.95318	0.98841	-0.25672	-1.7021	0.099573	0.4363	0.088728	0.59308
Eci3	4	-0.32911	-1.4993	0.04417	0.248	0.1338	0.6929	0.18635	0.84995	0.7942	0.96083	0.39535	0.75064
Gm4141	4	0.23094	0.71951	0.62656	0.907	0.47183	0.82495	0.29479	0.91912	0.48272	0.85811	0.35803	0.73545
Ypel5	4	-0.82015	-2.3976	0.00040663	0.0045584	0.016504	0.21894	-1.0444	-3.0518	5.0829e-05	0.00071994	0.0022747	0.055592
Olfr1309	4	0.10048	0.19336	0.92299	0.98809	0.84668	0.95687	0.71089	1.3684	0.027092	0.18013	0.17119	0.66579
Mybl1	4	-0.22713	-1.163	0.11574	0.45907	0.24482	0.74159	-0.40908	-2.0946	0.023381	0.16146	0.036204	0.3704
Derl3	4	0.36031	1.0665	0.29176	0.72283	0.28619	0.75742	0.29294	0.86718	0.48719	0.8588	0.38584	0.74686
Serpina1b	4	0.22468	1.223	0.64679	0.9142	0.22133	0.73563	0.25103	1.3665	0.59871	0.9065	0.17178	0.66593
Kif15	4	0.043209	0.22041	0.71872	0.935	0.82556	0.9482	-0.033839	-0.17261	0.5002	0.86393	0.86295	0.95444
Cyp8b1	4	0.041351	0.14847	0.71216	0.93354	0.88197	0.9677	-0.16353	-0.58708	0.21236	0.6409	0.55715	0.82577
St13	4	-0.45501	-1.3874	0.013775	0.1015	0.16532	0.7147	-0.41946	-1.2805	0.021246	0.15009	0.20038	0.67801
Cebpzos	4	0.064179	0.22381	0.79059	0.9578	0.82291	0.94722	0.32466	1.1327	0.41247	0.82304	0.25734	0.69577
Olfr1196	4	0.25356	0.75256	0.55444	0.87847	0.45171	0.81638	0.3528	1.0473	0.35163	0.78231	0.29498	0.71069
Tmem65	4	0.25076	0.37428	0.56298	0.88117	0.7082	0.9113	0.43323	0.64704	0.21948	0.64985	0.51761	0.81072
Rpl22	4	0.21621	0.88646	0.67424	0.92396	0.37537	0.78351	0.22002	0.90234	0.68923	0.93504	0.36688	0.73797
Kcna2	4	0.012871	0.056653	0.6164	0.9011	0.95482	0.98841	0.4442	1.9559	0.20408	0.62882	0.050475	0.45594
Otud7a	4	0.10749	0.49237	0.94795	0.99371	0.62246	0.88068	0.14006	0.64163	0.94551	0.98837	0.52112	0.81175
Olfr1178	4	0.28398	1.5722	0.46793	0.84027	0.11591	0.66838	0.18892	1.0459	0.78637	0.95844	0.2956	0.71083
Sel1l2	4	0.033758	0.14475	0.6843	0.92621	0.88491	0.96878	0.11146	0.47836	0.95929	0.99183	0.63239	0.86317
Defb22	4	-0.0073493	-0.028732	0.55306	0.87778	0.97708	0.99447	0.30606	1.197	0.45497	0.84421	0.23132	0.6876
Cyp3a41b	4	-0.12493	-0.53777	0.264	0.69531	0.59074	0.86875	0.054099	0.23293	0.76919	0.95332	0.81581	0.93763
Cyp3a11	4	0.24305	0.73422	0.58646	0.8885	0.46281	0.82105	0.31908	0.96419	0.42488	0.82844	0.33495	0.72671
Vmn2r78	4	0.28165	0.72733	0.47474	0.84352	0.46703	0.82251	0.40463	1.0454	0.26126	0.7045	0.29583	0.71083
Fam187b	4	0.31544	1.8101	0.38823	0.7987	0.070279	0.55706	0.080479	0.46177	0.85865	0.97439	0.64424	0.86918
Tnfsf9	4	0.5116	1.2288	0.091136	0.4004	0.21915	0.73539	0.20614	0.49505	0.73071	0.94579	0.62057	0.85807
Dnajc5b	4	0.17858	0.99025	0.80202	0.95982	0.32205	0.76464	0.075268	0.41743	0.83933	0.97087	0.67636	0.88418
BC030867	4	0.1721	0.65111	0.82464	0.96334	0.51498	0.84152	0.099009	0.37459	0.91791	0.9833	0.70796	0.8967
Car10	4	0.69796	0.99394	0.015249	0.11054	0.32025	0.76387	0.76425	1.0886	0.016519	0.1214	0.27633	0.7036
Kif11	4	-1.8051	-3.0683	0	0	0.0021529	0.053819	-1.231	-2.1208	5.0829e-05	0.00071994	0.033942	0.35652
Gm362	4	-0.034967	-0.25766	0.47535	0.8436	0.79667	0.93969	0.22722	1.6749	0.66992	0.92963	0.093951	0.60287
Dyrk2	4	0.15613	0.57431	0.87964	0.97774	0.56576	0.8563	0.27394	1.0078	0.53705	0.88241	0.31357	0.71833
Immt	4	-0.60718	-2.3689	0.0029989	0.027151	0.017842	0.23105	-0.51727	-2.019	0.0075226	0.06229	0.043488	0.41675
Kcnk13	4	-0.2007	-0.99941	0.14476	0.5194	0.3176	0.76358	0.3407	1.6987	0.37684	0.80082	0.089376	0.59458
Vmn2r66	4	0.35614	1.1284	0.30004	0.73229	0.25915	0.74588	0.45303	1.4361	0.19279	0.61302	0.15096	0.65608
H2-M10.5	4	-0.085808	-0.30793	0.34589	0.76927	0.75814	0.9271	0.26297	0.94525	0.56694	0.89475	0.34453	0.7291
Ewsr1	4	-0.88018	-2.7695	0.0003558	0.0040864	0.0056137	0.10409	-0.84199	-2.6505	0.00040663	0.0047253	0.0080379	0.13447
Cfap36	4	-0.17206	-0.99599	0.1839	0.58887	0.31926	0.76387	-0.34949	-2.0228	0.041374	0.2466	0.043095	0.4142
Olfr1213	4	0.014536	0.046045	0.62194	0.90417	0.96327	0.99133	0.24748	0.7843	0.60954	0.90911	0.43286	0.77089
Sco1	4	-1.2731	-3.1081	0	0	0.0018827	0.048736	-1.0658	-2.6045	5.0829e-05	0.00071994	0.0091997	0.14706
Clec4a4	4	0.32786	1.0914	0.36154	0.7807	0.27508	0.7526	0.23583	0.78512	0.6442	0.9219	0.43238	0.77072
Spcs3	4	0.18031	1.1034	0.79704	0.95901	0.26985	0.7488	0.020008	0.12244	0.66204	0.92613	0.90255	0.96925
Dnajb13	4	-0.24492	-1.2426	0.099217	0.42133	0.21401	0.73399	0.11037	0.56022	0.95486	0.9903	0.57533	0.83442
Hsd17b12	4	-1.0214	-2.5381	5.0829e-05	0.00066445	0.011145	0.16674	-1.1222	-2.7894	5.0829e-05	0.00071994	0.0052811	0.10137
Olfr309	4	0.13437	0.64656	0.95649	0.99432	0.51791	0.84305	0.20281	0.97652	0.74088	0.94854	0.32881	0.72388
Slitrk3	4	0.11418	0.60499	0.97184	0.99651	0.54518	0.85125	0.089499	0.47426	0.88772	0.97832	0.63532	0.86468
Smek1	4	-0.10822	-0.44567	0.29999	0.73229	0.65583	0.89134	-0.28673	-1.1807	0.076497	0.37252	0.23773	0.69144
Gm4567	4	-0.85674	-2.4573	0.0003558	0.0040864	0.013998	0.19632	-0.73466	-2.1078	0.0011691	0.012372	0.035048	0.36286
Ncapg	4	-0.95071	-2.0031	0.00010166	0.001308	0.045168	0.43327	-1.1397	-2.3984	5.0829e-05	0.00071994	0.016468	0.21966
Trp53bp2	4	0.073782	0.32339	0.82429	0.96334	0.7464	0.92278	-0.075525	-0.33102	0.39301	0.81306	0.74063	0.90802
Mrpl16	4	-1.2512	-3.1752	0	0	0.0014972	0.04223	-1.4624	-3.7107	0	0	0.00020666	0.011486
Vmn1r86	4	-0.057144	-0.34579	0.41705	0.81382	0.7295	0.91783	-0.23267	-1.4075	0.12372	0.48905	0.15926	0.66341
Vmn1r77	4	0.30914	1.6188	0.40195	0.80681	0.10548	0.65075	0.056013	0.29329	0.77554	0.95453	0.7693	0.91998
Prrt2	4	0.7383	2.0971	0.0095558	0.074871	0.035985	0.3742	-0.041786	-0.11852	0.48002	0.85668	0.90566	0.97032
Olfr1306	4	0.16883	0.64404	0.83394	0.9658	0.51955	0.84305	-0.16222	-0.61854	0.2146	0.6436	0.53622	0.81774
Anks4b	4	0.032617	0.17912	0.681	0.92552	0.85785	0.9603	0.13301	0.73048	0.9695	0.99417	0.4651	0.78665
Kcnrg	4	-0.071121	-0.42628	0.38086	0.79354	0.66991	0.89687	0.15486	0.92842	0.89468	0.97991	0.35319	0.73325
Ibsp	4	-0.27547	-0.99426	0.074515	0.35416	0.3201	0.76387	-0.18227	-0.66035	0.18502	0.60398	0.50903	0.80656
Tmem106b	4	0.17725	0.49288	0.80705	0.96073	0.6221	0.8805	0.361	1.0044	0.33557	0.76954	0.31517	0.71906
Cwc15	4	-0.78741	-2.2909	0.00060994	0.0066445	0.021968	0.26794	-0.93113	-2.7086	0.00020331	0.0025429	0.0067571	0.11902
Rhoa	4	0.024535	0.094783	0.65442	0.91657	0.92449	0.98169	-0.27196	-1.0505	0.086002	0.39906	0.2935	0.70979
Tbc1d2	4	0.28078	0.62347	0.47687	0.84576	0.53298	0.8472	0.56337	1.2511	0.088797	0.40799	0.2109	0.68098
Olfr1484	4	-0.19793	-1.203	0.14847	0.52726	0.22897	0.7388	-0.27989	-1.7012	0.080512	0.38289	0.088904	0.59352
Tpmt	4	-0.31379	-2.3177	0.052201	0.28045	0.020466	0.25565	-0.24706	-1.8255	0.10887	0.4572	0.067929	0.52727
Pbrm1	4	-0.063368	-0.23977	0.40083	0.80642	0.81051	0.94341	0.19233	0.72928	0.77513	0.95453	0.46583	0.78674
Xlr3a	4	0.070736	0.19549	0.81295	0.96198	0.84501	0.95627	0.0023899	0.0066059	0.60582	0.90911	0.99473	0.99808
Xlr3b	4	-0.30017	-1.6214	0.059927	0.30552	0.10494	0.64967	-0.32475	-1.7544	0.053319	0.29392	0.079362	0.5649
Olfr1122	4	0.38004	1.3129	0.25496	0.68375	0.1892	0.72837	0.0042944	0.014834	0.6107	0.90947	0.98816	0.99535
Cx3cr1	4	0.077532	0.39997	0.83898	0.96725	0.68918	0.90487	0.14894	0.76862	0.91512	0.9833	0.44212	0.77549
Srgn	4	0.28312	1.1472	0.47001	0.84079	0.25129	0.74384	0.2393	0.96983	0.63297	0.91927	0.33213	0.72556
Idi1	4	-1.7894	-2.3294	0	0	0.01984	0.24989	-1.5469	-2.054	0	0	0.03998	0.39626
Tmtc1	4	0.10611	0.20844	0.94343	0.99273	0.83489	0.95221	-0.3775	-0.73966	0.0307	0.19823	0.45951	0.78419
Lmntd2	4	0.23769	1.0437	0.60466	0.89695	0.29664	0.75903	0.10153	0.44578	0.9261	0.98432	0.65575	0.87447
Tmem194	4	-0.081483	-0.42807	0.3556	0.77638	0.6686	0.89646	0.0034265	0.018002	0.60867	0.90911	0.98564	0.99503
Mrpl45	4	-1.4775	-3.2963	0	0	0.00097973	0.032179	-1.5055	-3.3623	0	0	0.00077297	0.027311
Cdkn2aip	4	0.044333	0.21245	0.72232	0.93567	0.83176	0.9509	0.19458	0.9327	0.76715	0.95239	0.35098	0.73199
Rps27l	4	-0.65468	-2.3794	0.0019823	0.018831	0.017339	0.22697	-0.12986	-0.47422	0.27376	0.71708	0.63535	0.86468
Itch	4	0.16971	0.94721	0.8314	0.96553	0.34353	0.77361	0.13524	0.75513	0.96122	0.99183	0.45017	0.77924
Alad	4	-1.1926	-3.1816	5.0829e-05	0.00066445	0.0014647	0.041702	-0.97379	-2.6018	0.00020331	0.0025429	0.0092741	0.14762
4833423E24Rik	4	0.23542	0.91035	0.61157	0.89953	0.36264	0.77955	0.28853	1.1161	0.49776	0.8629	0.26437	0.69934
Gabrg3	4	0.31764	1.0927	0.38391	0.79547	0.27453	0.75213	0.42718	1.4701	0.22675	0.65719	0.14154	0.65244
Pcdh11x	4	0.12754	0.35141	0.97957	0.99752	0.72528	0.91667	0.15093	0.41636	0.90754	0.98223	0.67715	0.88438
Olfr790	4	0.17313	0.43586	0.82113	0.96334	0.66294	0.89374	0.44219	1.1133	0.20708	0.633	0.26556	0.70008
Grhl1	4	0.26768	0.58752	0.51322	0.86347	0.55685	0.85458	0.68068	1.4949	0.03497	0.21827	0.13494	0.64986
Lyar	4	0.25159	1.1492	0.56013	0.87993	0.25047	0.74337	-0.20022	-0.9142	0.15996	0.56446	0.36061	0.73587
Fbxl13	4	0.015435	0.019519	0.62478	0.90562	0.98443	0.99567	-0.10908	-0.13793	0.31686	0.755	0.89029	0.96531
Fbxo9	4	0.44234	1.8906	0.16057	0.5493	0.058678	0.50923	-0.061259	-0.26177	0.4263	0.82966	0.7935	0.92841
Adam20	4	0.34697	0.79934	0.32068	0.74849	0.42409	0.80453	0.61267	1.4115	0.060486	0.31895	0.15809	0.66193
Olah	4	0.012165	0.080462	0.61452	0.90022	0.93587	0.98467	-0.24149	-1.5965	0.11401	0.46827	0.11038	0.63017
Gimap9	4	0.020164	0.087211	0.64013	0.91195	0.9305	0.98309	-0.20545	-0.8884	0.15381	0.55239	0.37433	0.7411
Olfr1029	4	0.083051	0.35949	0.85946	0.97346	0.71923	0.91455	0.27336	1.1849	0.53858	0.88306	0.23607	0.69048
Lgi3	4	0.29726	1.6782	0.43265	0.82257	0.093302	0.62841	0.058567	0.33057	0.78479	0.95741	0.74097	0.90802
Zfp3	4	0.17993	0.74374	0.79801	0.95901	0.45703	0.81884	0.10885	0.44995	0.94958	0.98899	0.65274	0.87337
Zc3h3	4	-0.36289	-1.727	0.032225	0.19812	0.084174	0.60517	-0.32509	-1.5478	0.053217	0.29369	0.12166	0.64327
Ndfip1	4	0.43832	0.9186	0.16463	0.5551	0.3583	0.77876	0.46236	0.96914	0.18075	0.59775	0.33248	0.72583
Olfr884	4	0.32941	1.2977	0.35844	0.77904	0.19438	0.73021	0.34683	1.367	0.36378	0.79399	0.17163	0.66593
Olfr888	4	0.14196	0.60869	0.93001	0.98951	0.54273	0.85061	0.25038	1.0736	0.60039	0.90722	0.28298	0.70617
Olfr885	4	0.033116	0.22805	0.68222	0.92559	0.81961	0.94681	-0.23873	-1.6434	0.11716	0.47555	0.1003	0.61637
Sel1l	4	-0.095407	-0.28145	0.32505	0.75173	0.77837	0.93323	0.1028	0.30346	0.92991	0.98466	0.76154	0.91647
Plscr5	4	0.025481	0.11607	0.65737	0.9172	0.9076	0.97564	0.14574	0.66414	0.92706	0.98432	0.5066	0.80522
Lcp2	4	-0.12348	-0.65803	0.26665	0.69807	0.51052	0.84058	0.037519	0.20016	0.71648	0.94131	0.84135	0.94742
Zc3h8	4	-0.31181	-1.1208	0.053116	0.28297	0.26236	0.74677	-0.3734	-1.3426	0.032225	0.20544	0.17939	0.66818
Batf3	4	-0.0042396	-0.017503	0.56165	0.88035	0.98604	0.99611	0.051433	0.2124	0.76095	0.95182	0.8318	0.94403
Prdx5	4	0.22815	1.0106	0.63546	0.91036	0.31222	0.7631	0.042742	0.18931	0.7329	0.9462	0.84985	0.94967
Itfg1	4	0.39139	1.3253	0.23457	0.65731	0.18508	0.72837	0.24277	0.82201	0.62331	0.91481	0.41107	0.75905
Kirrel2	4	-0.38282	-1.8221	0.027397	0.1754	0.068438	0.55252	-0.29782	-1.4179	0.068923	0.35075	0.15622	0.66124
1700007K13Rik	4	0.10115	0.50304	0.92543	0.9886	0.61493	0.8777	0.17522	0.87165	0.82962	0.96965	0.3834	0.74561
Capza2	4	-0.095626	-0.40085	0.32464	0.75141	0.68853	0.90483	-0.30221	-1.2665	0.066026	0.33987	0.20532	0.68027
Ccdc122	4	0.23599	0.83507	0.60943	0.89853	0.40368	0.79308	-0.15726	-0.55633	0.22126	0.65135	0.57799	0.83452
Urb2	4	-1.5075	-3.1405	0	0	0.0016865	0.045619	-0.96731	-2.0282	0.00020331	0.0025429	0.042543	0.4111
E2f8	4	0.3507	1.378	0.31295	0.74177	0.16819	0.71716	0.080864	0.31765	0.86032	0.97483	0.75075	0.91157
Rdh10	4	-0.48485	-2.1494	0.01042	0.080487	0.031601	0.34531	-0.44338	-1.967	0.016468	0.12117	0.049182	0.44735
Gm17677	4	0.33937	1.2331	0.33572	0.76217	0.21755	0.73503	0.17779	0.64598	0.82083	0.96712	0.51829	0.81127
Olfr1477	4	0.26976	1.2771	0.50722	0.86081	0.20157	0.73028	0.12363	0.58526	0.99771	0.99883	0.55837	0.82628
Gys2	4	-0.23912	-1.2188	0.10435	0.43459	0.22291	0.73563	0.10222	0.52109	0.92818	0.98432	0.6023	0.84811
Slx1b	4	0.059226	0.21547	0.77351	0.95425	0.8294	0.94969	0.19353	0.7044	0.77102	0.95336	0.48119	0.79395
Phf21a	4	0.13332	0.47471	0.95995	0.99432	0.635	0.88489	0.26376	0.93985	0.56516	0.89475	0.34729	0.73082
Ppic	4	-0.077588	-0.36704	0.3649	0.78203	0.71359	0.91332	0.18175	0.86081	0.80858	0.9645	0.38934	0.74853
Tlx2	4	0.09928	0.68694	0.91888	0.9869	0.49212	0.83405	-0.0083001	-0.057432	0.57299	0.89573	0.9542	0.98412
Arhgap10	4	0.29311	1.3544	0.44322	0.82626	0.17562	0.72345	-0.018819	-0.086952	0.54127	0.88411	0.93071	0.97736
Zfp109	4	0.20984	0.77646	0.69488	0.92939	0.43748	0.81092	0.3921	1.4511	0.2821	0.72332	0.14675	0.65421
Parn	4	-0.045502	-0.1775	0.44643	0.8279	0.85911	0.96077	0.15811	0.61804	0.88381	0.97813	0.53655	0.81793
Slc22a23	4	-0.171	-0.71025	0.18568	0.59145	0.47755	0.82778	-0.16846	-0.70027	0.20357	0.62814	0.48376	0.79492
Klc3	4	0.15238	0.68683	0.89392	0.98049	0.49219	0.83405	0.082411	0.37151	0.86525	0.97531	0.71026	0.89724
Fgd4	4	0.079377	0.44952	0.84548	0.96902	0.65306	0.89088	-0.068567	-0.38829	0.4082	0.82167	0.6978	0.89134
Ywhaz	4	-0.066236	-0.352	0.39357	0.8023	0.72484	0.91641	-0.51939	-2.7551	0.0073701	0.061493	0.0058668	0.10858
Stam2	4	-0.038037	-0.19801	0.46655	0.83934	0.84304	0.95541	0.17317	0.90202	0.83618	0.97068	0.36705	0.73797
Gtf2f2	4	-1.0332	-2.5367	5.0829e-05	0.00066445	0.011192	0.16719	-0.66312	-1.6293	0.0023889	0.023395	0.10326	0.61961
Memo1	4	-0.35265	-1.9533	0.035478	0.21306	0.050782	0.47016	-0.35723	-1.9794	0.038426	0.23442	0.047776	0.44129
Mrps16	4	-1.6306	-3.3512	0	0	0.0008046	0.027771	-1.7891	-3.676	0	0	0.00023692	0.012326
Fyttd1	4	0.065023	0.40877	0.79374	0.95886	0.68271	0.90187	-0.31388	-1.9727	0.058351	0.31086	0.04853	0.44426
Cul4b	4	0.22159	1.0142	0.65691	0.91707	0.31049	0.7631	0.15768	0.72177	0.88518	0.9783	0.47043	0.78883
Trpm7	4	0.077448	0.54788	0.83831	0.96688	0.58377	0.86534	0.072443	0.51258	0.83094	0.96973	0.60824	0.85112
Timm21	4	0.12413	0.52872	0.99324	0.99944	0.597	0.87056	0.21861	0.93141	0.69284	0.93536	0.35164	0.73232
Pde1b	4	0.11021	0.49353	0.95802	0.99432	0.62163	0.88011	-0.028845	-0.12916	0.5124	0.86868	0.89723	0.96777
Gm14781	4	-0.31208	-1.1104	0.052963	0.28297	0.26684	0.74829	-0.17838	-0.63509	0.1904	0.6116	0.52537	0.81347
Sirt5	4	0.0090666	0.037166	0.60476	0.89695	0.97035	0.99276	0.31215	1.2802	0.44134	0.83767	0.20048	0.67801
Olfr1480	4	-0.049193	-0.36624	0.43748	0.82395	0.71419	0.91359	0.080112	0.59666	0.85697	0.97372	0.55074	0.82218
Cyp2c29	4	0.23168	0.94735	0.62397	0.90484	0.34346	0.77361	0.28056	1.1473	0.51987	0.87212	0.25127	0.6947
Suco	4	-0.16146	-0.95038	0.20087	0.61347	0.34192	0.77361	-0.34454	-2.0278	0.04356	0.25651	0.042584	0.41118
Speer4c	4	-1.3257	-2.3722	0	0	0.017682	0.22962	-1.6168	-2.8852	0	0	0.003912	0.082227
Vipr2	4	0.0082953	0.041612	0.60196	0.89564	0.96681	0.99192	0.16259	0.81567	0.86932	0.97591	0.41469	0.76184
Thra	4	-0.14205	-0.81	0.23264	0.65569	0.41794	0.80067	-0.24402	-1.3916	0.11198	0.46408	0.16404	0.66499
Stx2	4	0.43285	1.5768	0.17246	0.56834	0.11485	0.66838	0.21563	0.78545	0.70204	0.93902	0.43219	0.77047
Fbxl17	4	0.087647	0.64836	0.87603	0.97616	0.51675	0.84251	0.055934	0.41392	0.77534	0.95453	0.67893	0.88461
Nr3c1	4	0.40887	1.6779	0.20702	0.62364	0.093363	0.62841	0.0023511	0.009644	0.60562	0.90911	0.99231	0.99713
Pik3cd	4	0.15107	1.0072	0.89885	0.98157	0.31383	0.7631	-0.095648	-0.63766	0.34685	0.77984	0.52369	0.81268
Rab6a	4	0.19463	0.88385	0.74769	0.94491	0.37677	0.78418	0.132	0.59943	0.97311	0.99491	0.54889	0.82151
Olfr968	4	0.20209	0.47787	0.72197	0.9354	0.63275	0.88371	0.43938	1.0396	0.21089	0.63762	0.29853	0.71134
Ccdc39	4	-0.2645	-0.90447	0.082037	0.37614	0.36575	0.78087	0.017268	0.059224	0.6535	0.92364	0.95277	0.98377
Guca2a	4	-0.22165	-1.1165	0.12143	0.47176	0.2642	0.74762	-0.0014907	-0.0075123	0.59327	0.90538	0.99401	0.99784
Ap3m1	4	0.35174	1.1827	0.31051	0.74013	0.23693	0.73988	0.16073	0.54032	0.87557	0.97683	0.58897	0.84056
Fam111a	4	-0.42618	-1.7057	0.017993	0.12557	0.088067	0.61507	0.025707	0.10328	0.68024	0.93291	0.91774	0.97314
Gm14347	4	-0.70139	-1.6981	0.0011182	0.011242	0.089481	0.61717	-0.62065	-1.5063	0.0031514	0.029566	0.13199	0.6491
Cenpc1	4	-0.73694	-2.1039	0.00076243	0.0079323	0.035384	0.37116	-1.0316	-2.944	0.00010166	0.0014025	0.0032404	0.073026
4930548H24Rik	4	0.11914	0.50473	0.98983	0.99897	0.61375	0.87723	0.22452	0.95159	0.67759	0.9325	0.3413	0.72735
Gtf3c5	4	-0.93715	-1.8528	0.00015249	0.0018999	0.063917	0.53157	-1.1827	-2.3325	5.0829e-05	0.00071994	0.019674	0.24732
Pde3b	4	0.37263	1.6158	0.26812	0.6996	0.10615	0.65174	0.28273	1.2261	0.51398	0.8687	0.22016	0.68366
Gm4906	4	0.033119	0.11683	0.68222	0.92559	0.907	0.97542	0.30976	1.0945	0.44638	0.84024	0.27375	0.70351
Gm14479	4	-0.79696	-2.9104	0.00045746	0.0050847	0.0036097	0.076363	-0.57476	-2.1005	0.0045746	0.040724	0.035682	0.36696
Gm5132	4	-0.59723	-2.625	0.0033039	0.029626	0.0086638	0.1411	-0.5298	-2.3295	0.0066585	0.056296	0.019834	0.2487
Rnf24	4	-0.060204	-0.42147	0.40953	0.81189	0.67341	0.89722	-0.12847	-0.89941	0.27651	0.71891	0.36843	0.73855
Clcn5	4	0.30866	1.1004	0.40312	0.80797	0.27114	0.75038	0.3454	1.2318	0.36698	0.79551	0.21801	0.68354
Olfr874	4	0.0015079	0.0057328	0.5799	0.88686	0.99543	0.99862	0.16217	0.61699	0.87049	0.97591	0.53724	0.81793
Olfr23	4	0.079641	0.40619	0.84635	0.96915	0.6846	0.90322	0.37328	1.9067	0.31443	0.75286	0.056564	0.48213
Coch	4	-0.10969	-0.44788	0.29714	0.72893	0.65424	0.89113	0.16419	0.67062	0.86434	0.97531	0.50246	0.80304
Vmn1r199	4	0.075136	0.56099	0.82922	0.9643	0.5748	0.86115	0.12089	0.90291	0.98968	0.99785	0.36657	0.73797
Gpr183	4	-0.1642	-0.76093	0.19666	0.60906	0.4467	0.81446	-0.39439	-1.8259	0.026482	0.17673	0.067862	0.52727
Vmn1r212	4	-0.039313	-0.20688	0.46274	0.83676	0.83611	0.95288	0.28315	1.4907	0.51296	0.8687	0.13605	0.64986
Olfr1391	4	-0.036916	-0.16018	0.46976	0.84079	0.87274	0.96514	0.29349	1.2777	0.48587	0.85816	0.20137	0.67801
Slk	4	-0.29927	-1.3436	0.060181	0.30626	0.17909	0.72658	-0.27254	-1.2243	0.085544	0.39787	0.22085	0.68366
Bex4	4	-0.012817	-0.062595	0.53721	0.87138	0.95009	0.9879	-0.16384	-0.80007	0.2114	0.63877	0.42367	0.76717
Tcp10a	4	-0.015129	-0.090906	0.5305	0.86918	0.92757	0.98252	-0.23958	-1.439	0.11599	0.47237	0.15016	0.65567
Cox7a1	4	-0.23112	-1.5162	0.11187	0.45019	0.12946	0.68838	-0.14727	-0.96708	0.23961	0.67526	0.33351	0.72658
Dda1	4	-0.43968	-1.9686	0.016062	0.11487	0.048999	0.45941	-0.71568	-3.2043	0.0015757	0.016004	0.0013538	0.039283
Slc16a3	4	-0.31337	-1.1055	0.052201	0.28045	0.26896	0.7488	-0.59559	-2.1008	0.0039138	0.035615	0.035662	0.36695
Olfr473	4	0.41516	1.3281	0.19732	0.60906	0.18414	0.72837	0.30274	0.96847	0.4634	0.84944	0.33281	0.72606
Olfr1193	4	-0.098412	-0.20855	0.31941	0.74801	0.8348	0.95221	0.096625	0.20514	0.91095	0.9833	0.83746	0.94615
Bcl2l11	4	0.37408	0.91982	0.26568	0.69723	0.35767	0.77862	0.67082	1.6513	0.038477	0.23451	0.098685	0.61324
Fmo2	4	0.1128	0.64867	0.96681	0.99529	0.51655	0.84238	-0.13651	-0.78481	0.26065	0.70382	0.43256	0.77075
Psip1	4	-0.063406	-0.2433	0.40063	0.80626	0.80777	0.94329	0.50742	1.9519	0.13124	0.50518	0.050954	0.45774
Gm5382	4	-0.33828	-1.1612	0.040409	0.23225	0.24557	0.74159	-0.11913	-0.40993	0.29348	0.73278	0.68186	0.88541
Ppp2r2a	4	-0.13211	-0.2141	0.25074	0.67985	0.83047	0.94998	0.59539	0.96629	0.069635	0.35299	0.3339	0.72671
4931406P16Rik	4	0.21294	1.1706	0.68542	0.92657	0.24175	0.74146	0.25798	1.4183	0.57965	0.89795	0.15612	0.66124
Hal	4	0.057802	0.29751	0.76853	0.95244	0.76608	0.9291	0.24013	1.2365	0.63088	0.91873	0.21628	0.68344
Olfr665	4	0.30851	1.273	0.40358	0.80798	0.20302	0.73028	0.2639	1.089	0.56455	0.8945	0.27613	0.7036
Gpatch11	4	0.28955	1.3159	0.45248	0.83078	0.18819	0.72837	0.061134	0.27779	0.79359	0.96075	0.78118	0.92473
Olfr1275	4	-0.03204	-0.14185	0.48282	0.84834	0.8872	0.96965	-0.028083	-0.12436	0.51454	0.8687	0.90103	0.96898
Tmem154	4	0.1567	0.63033	0.8776	0.97719	0.52848	0.84685	0.041276	0.16604	0.72863	0.9456	0.86813	0.95593
Prr15	4	0.042627	0.27788	0.71678	0.93428	0.7811	0.93424	0.17146	1.118	0.84177	0.97087	0.26356	0.69934
Lysmd3	4	0.066555	0.2186	0.79897	0.95901	0.82696	0.94865	0.071813	0.23594	0.82886	0.96939	0.81348	0.93702
Bin3	4	0.2023	1.0062	0.72115	0.93531	0.31431	0.7631	0.15624	0.7771	0.89011	0.97942	0.4371	0.77295
Npc1l1	4	0.15732	0.85679	0.87496	0.97552	0.39156	0.78763	-0.044693	-0.24336	0.47194	0.85351	0.80773	0.9344
Slc26a10	4	0.034357	0.106	0.68674	0.92701	0.91559	0.97866	0.24913	0.76869	0.6045	0.90911	0.44207	0.77549
Gls2	4	0.21627	1.4164	0.67394	0.92384	0.15665	0.70939	0.051973	0.34036	0.76289	0.95212	0.73358	0.9057
Mon1a	4	0.27575	0.74703	0.48989	0.85224	0.45504	0.81781	0.182	0.49305	0.80792	0.9645	0.62198	0.85866
Klrc1	4	0.36517	1.5747	0.28261	0.71383	0.11533	0.66838	0.23604	1.0178	0.64364	0.9219	0.30876	0.71721
Ugt2b38	4	0.33121	0.98485	0.35361	0.77514	0.3247	0.76584	0.33525	0.99698	0.38904	0.81029	0.31877	0.72075
Olfr608	4	0.23157	1.0204	0.62458	0.90546	0.30754	0.76289	-0.01516	-0.066775	0.5524	0.88948	0.94676	0.98193
Tex19.1	4	-0.57141	-2.3742	0.0043204	0.037694	0.017588	0.22901	-0.25875	-1.076	0.097997	0.43277	0.28191	0.70604
Ces2f	4	0.32804	1.4828	0.36098	0.77984	0.13814	0.69684	-0.076611	-0.34621	0.39082	0.8119	0.72919	0.90536
Msr1	4	-0.56361	-1.8584	0.0045746	0.039508	0.063114	0.5279	-0.12225	-0.40364	0.28815	0.7296	0.68647	0.8869
Afg3l2	4	-0.07475	-0.41871	0.37105	0.78588	0.67543	0.89799	0.16158	0.90574	0.87262	0.97656	0.36507	0.73742
D330045A20Rik	4	0.016377	0.097651	0.62809	0.90762	0.92221	0.98121	0.16727	0.99767	0.85443	0.97312	0.31844	0.72071
Gab1	4	-0.10078	-0.51616	0.31437	0.7425	0.60574	0.87436	-0.12694	-0.65033	0.27966	0.72152	0.51548	0.80944
Apol6	4	0.60522	1.1992	0.038121	0.22302	0.23045	0.73972	0.3823	0.75741	0.29923	0.73928	0.44881	0.77848
Chd6	4	-0.021248	-0.10793	0.51306	0.86347	0.91405	0.97819	0.2118	1.0763	0.71241	0.94017	0.2818	0.70604
Gm19345	4	-0.0025219	-0.011049	0.56806	0.88335	0.99118	0.99749	0.28272	1.2408	0.51403	0.8687	0.21467	0.682
Apoa5	4	0.48492	1.2177	0.11436	0.45585	0.22333	0.73563	0.26844	0.67408	0.5519	0.88948	0.50026	0.80206
Zfp35	4	0.15918	0.85972	0.86734	0.97447	0.38995	0.78748	-0.092436	-0.4992	0.35412	0.7846	0.61764	0.85658
Rock2	4	-0.19168	-0.78717	0.15594	0.53929	0.43118	0.80863	0.1663	0.68312	0.85783	0.97409	0.49453	0.80111
1700025F22Rik	4	0.19887	0.66368	0.73346	0.93951	0.5069	0.83858	0.24394	0.81445	0.6199	0.9129	0.41539	0.76219
Ccdc144b	4	-0.093759	-0.50617	0.32866	0.75435	0.61274	0.87686	-0.033534	-0.1812	0.50127	0.86433	0.85621	0.95218
Wnt8a	4	0.43212	0.76723	0.17338	0.57035	0.44295	0.81245	0.49217	0.87396	0.14512	0.53504	0.38214	0.7449
Samd9l	4	-0.030095	-0.17375	0.48841	0.85128	0.86206	0.96125	-0.024548	-0.1418	0.52491	0.87558	0.88724	0.96346
Olfr876	4	0.04164	0.16603	0.71292	0.93357	0.86813	0.96448	0.16697	0.66678	0.85544	0.97312	0.50492	0.80428
Olfr1380	4	-0.058796	-0.17716	0.41263	0.81257	0.85938	0.96077	-0.21383	-0.64421	0.1444	0.5333	0.51944	0.81142
Olfr1382	4	-0.036037	-0.14887	0.47184	0.84164	0.88166	0.9677	0.11796	0.48744	0.97901	0.99571	0.62595	0.86046
Olfr1371	4	-0.68124	-2.4321	0.0014232	0.013944	0.015011	0.20589	-0.49206	-1.7575	0.0097591	0.077954	0.078837	0.56212
0610040J01Rik	4	0.20969	0.6418	0.69549	0.92955	0.521	0.84371	0.26881	0.82307	0.55103	0.88934	0.41047	0.75877
Atp5o	4	-0.44519	-1.2048	0.015401	0.11144	0.22829	0.7387	-1.0242	-2.7578	0.00010166	0.0014025	0.0058201	0.10782
Kmt2c	4	-0.294	-1.0676	0.062316	0.31268	0.28569	0.75742	0.16394	0.59689	0.8652	0.97531	0.55058	0.82218
Zbtb5	4	-0.010434	-0.084472	0.54397	0.87378	0.93268	0.98366	-0.14072	-1.1393	0.25231	0.69337	0.25458	0.69533
Rnasel	4	0.2361	1.3113	0.60918	0.89853	0.18977	0.72837	-0.2427	-1.3477	0.11284	0.4658	0.17777	0.66745
Brd2	4	-0.86793	-2.8915	0.0003558	0.0040864	0.0038339	0.079483	-0.53853	-1.7944	0.0060994	0.052174	0.072749	0.54594
Brf1	4	-2.2934	-3.4136	0	0	0.00064117	0.023808	-2.2105	-3.3295	0	0	0.00087001	0.029499
Ccng2	4	0.053236	0.18859	0.75323	0.94726	0.85042	0.95847	0.41692	1.4783	0.24164	0.67827	0.13932	0.65134
Foxf2	4	-0.23007	-1.5026	0.11294	0.45282	0.13293	0.69271	-0.044955	-0.29371	0.47123	0.85329	0.76898	0.91983
Fbxl8	4	-0.010028	-0.041615	0.54519	0.87438	0.96681	0.99192	0.36752	1.526	0.32363	0.75997	0.12701	0.64675
Zc3h7a	4	0.23601	1.1197	0.60943	0.89853	0.26284	0.74708	0.17883	0.84844	0.81732	0.96664	0.39619	0.75074
Olfr1381	4	-0.020986	-0.065384	0.51347	0.86347	0.94787	0.9869	-0.63531	-1.9749	0.0028972	0.027616	0.048278	0.44313
Olfr877	4	-0.050886	-0.28097	0.43311	0.82257	0.77873	0.93328	-0.16477	-0.90986	0.20962	0.63613	0.3629	0.73635
Tas2r116	4	-0.11602	-0.57652	0.28215	0.71313	0.56427	0.85591	-0.10065	-0.50071	0.33501	0.76845	0.61658	0.85588
Prmt3	4	-0.022419	-0.15233	0.5095	0.86187	0.87893	0.96739	-0.10294	-0.69943	0.33044	0.76449	0.48428	0.7953
Cyp3a25	4	0.24985	1.2325	0.56562	0.88192	0.21775	0.73503	-0.083349	-0.41091	0.37572	0.80024	0.68114	0.8852
Tpbg	4	0.079433	0.27246	0.84568	0.96902	0.78527	0.93633	0.395	1.355	0.27702	0.71913	0.17541	0.66598
Lrch1	4	0.13434	0.4196	0.95654	0.99432	0.67478	0.89753	0.43326	1.3551	0.21943	0.64985	0.17537	0.66598
Heph	4	0.555	1.2136	0.063078	0.31562	0.2249	0.7363	0.42021	0.91883	0.23645	0.6707	0.35818	0.73545
Tmtc3	4	0.41673	1.3812	0.19498	0.60658	0.16723	0.71648	0.50679	1.6798	0.13165	0.50625	0.092994	0.60135
Zw10	4	-0.8904	-2.1197	0.0003558	0.0040864	0.034032	0.36016	-0.80368	-1.9152	0.00066077	0.0074074	0.055466	0.47882
Mgat2	4	0.34141	1.2516	0.33166	0.75758	0.2107	0.73218	0.30341	1.1124	0.46147	0.84766	0.26598	0.70053
Cfap97	4	0.061152	0.25672	0.77946	0.95542	0.79739	0.93969	0.22388	0.9401	0.67902	0.93291	0.34717	0.73082
Spty2d1	4	0.16485	1.0953	0.84711	0.9694	0.2734	0.7513	-0.041381	-0.27488	0.48135	0.85771	0.7834	0.92541
Sec23b	4	0.50697	1.8851	0.095202	0.41182	0.059414	0.5129	-0.1059	-0.39375	0.32418	0.76073	0.69377	0.88932
Olfr891	4	0.10816	0.61144	0.95085	0.99431	0.54091	0.84949	0.080573	0.45552	0.85905	0.9746	0.64874	0.87173
C2cd2l	4	0.26442	0.62793	0.52277	0.86699	0.53005	0.84685	0.58942	1.3999	0.073142	0.36263	0.16153	0.66452
Rpl30	4	-1.8766	-2.8269	0	0	0.0046995	0.091634	-2.0583	-3.0973	0	0	0.001953	0.050162
Tas2r103	4	-0.012699	-0.024158	0.53766	0.87177	0.98073	0.99518	0.10053	0.19153	0.92294	0.98412	0.84811	0.94933
Olfr1112	4	-0.0019462	-0.011063	0.56984	0.88421	0.99117	0.99749	0.16859	0.95956	0.85046	0.97251	0.33728	0.72671
Nme5	4	0.80029	1.6592	0.0045237	0.039138	0.097075	0.63548	0.13181	0.27321	0.97372	0.99491	0.78469	0.92571
Gm21637	4	-1.0262	-1.9098	5.0829e-05	0.00066445	0.056158	0.49634	-1.0209	-1.9074	0.00010166	0.0014025	0.056466	0.48192
Cd300lb	4	-0.35885	-1.3132	0.033648	0.20445	0.18912	0.72837	-0.72053	-2.636	0.0015249	0.015924	0.0083882	0.13799
Pmm2	4	-0.52259	-1.953	0.007116	0.058261	0.05082	0.47029	0.17516	0.65629	0.82998	0.96966	0.51164	0.80749
Slc28a1	4	0.19776	1.0222	0.73645	0.94176	0.3067	0.76268	0.23595	1.2198	0.64374	0.9219	0.22253	0.68381
Apom	4	0.2163	1.118	0.67394	0.92384	0.26357	0.7474	-0.26572	-1.371	0.091644	0.41601	0.17038	0.66579
Stip1	4	-0.24183	-0.94104	0.10196	0.42863	0.34669	0.7748	-1.1149	-4.3374	5.0829e-05	0.00071994	1.4418e-05	0.0020317
Vmn2r77	4	0.058388	0.30265	0.77031	0.95323	0.76215	0.92795	-0.23565	-1.2212	0.12062	0.48271	0.22199	0.68366
Tmem17	4	-0.31879	-1.1148	0.049304	0.26885	0.26492	0.74762	-0.21698	-0.75948	0.14024	0.52423	0.44757	0.77766
Klrb1a	4	-0.10126	-0.5303	0.31356	0.74177	0.5959	0.87027	-0.076447	-0.40042	0.39118	0.8119	0.68885	0.8878
Olfr1062	4	0.072348	0.43072	0.81966	0.96334	0.66667	0.89554	0.23447	1.3962	0.64862	0.92244	0.16265	0.66499
Ccdc70	4	0.26626	0.89827	0.51698	0.86467	0.36904	0.78128	0.049752	0.16783	0.75679	0.95125	0.86671	0.95548
Sult1d1	4	0.12459	0.50969	0.99161	0.99923	0.61027	0.87656	0.36553	1.4964	0.32779	0.76302	0.13455	0.64986
Alkbh8	4	0.2481	1.2792	0.57121	0.88431	0.20084	0.73028	0.016929	0.087272	0.65259	0.92344	0.93046	0.97731
Mfsd1	4	0.019661	0.063954	0.63861	0.91144	0.94901	0.98719	0.50677	1.6507	0.13165	0.50625	0.098802	0.61358
Snx24	4	0.55308	0.92662	0.064247	0.32049	0.35413	0.77837	0.61603	1.0321	0.059012	0.31328	0.30202	0.71353
Nelfcd	4	-1.8938	-3.7369	0	0	0.00018631	0.010749	-1.875	-3.7069	0	0	0.00020983	0.011547
Thoc7	4	-0.60397	-1.7509	0.0031514	0.02848	0.079959	0.59029	-0.55321	-1.6046	0.0054895	0.047661	0.10858	0.62924
Thap4	4	-0.079002	-0.32304	0.36154	0.7807	0.74666	0.92278	-0.1041	-0.42604	0.32789	0.76302	0.67008	0.88188
2010109A12Rik	4	0.079437	0.37686	0.84568	0.96902	0.70628	0.91105	-0.04063	-0.19275	0.48323	0.85811	0.84715	0.9489
Rpl22l1	4	0.15517	0.45759	0.88355	0.97789	0.64724	0.8893	0.29939	0.883	0.47169	0.85351	0.37724	0.74285
Mrgprb3	4	0.24544	0.88303	0.57965	0.88686	0.37722	0.78418	0.045555	0.16385	0.74281	0.94921	0.86985	0.95677
Slco1a4	4	-0.086293	-0.42279	0.34477	0.76852	0.67245	0.89717	-0.26413	-1.2938	0.093016	0.41972	0.19572	0.67656
Kcnk10	4	-0.056685	-0.36393	0.41837	0.81457	0.71591	0.91411	-0.13324	-0.85551	0.26721	0.71218	0.39227	0.75004
Rabl2	4	-0.33738	-1.2309	0.040866	0.23447	0.21835	0.73503	-0.47977	-1.7504	0.010826	0.084861	0.080049	0.56722
Phkg1	4	-0.21116	-0.63201	0.13302	0.49762	0.52738	0.84685	0.0012835	0.0038492	0.60191	0.90816	0.99693	0.99876
Amer1	4	0.4223	0.79366	0.18725	0.59359	0.42739	0.80626	0.57217	1.0756	0.082952	0.39043	0.28213	0.70604
Nrgn	4	-0.13587	-0.49158	0.24357	0.66871	0.62301	0.88092	0.17762	0.64287	0.82139	0.96732	0.52031	0.81147
Ralgapa1	4	0.062547	0.25706	0.78418	0.95638	0.79713	0.93969	0.24911	1.0244	0.60461	0.90911	0.30564	0.71666
Phlpp2	4	-0.10655	-0.45831	0.30329	0.73387	0.64673	0.88903	0.18567	0.79932	0.79628	0.96141	0.4241	0.76717
Zwilch	4	0.12285	0.4446	0.99781	0.99964	0.65661	0.89175	0.20886	0.75592	0.72115	0.94363	0.44969	0.77902
Rpl39	4	-1.6517	-2.8943	0	0	0.0037995	0.079185	-1.4711	-2.5948	0	0	0.0094632	0.14966
U2af1	4	-1.7996	-3.9861	0	0	6.7177e-05	0.0056641	-1.6186	-3.5872	0	0	0.00033428	0.015548
Rpl39l	4	0.37873	1.1045	0.2575	0.6878	0.26939	0.7488	0.23268	0.67853	0.65406	0.92409	0.49743	0.80156
Rps18	4	-1.9761	-3.3809	0	0	0.00072244	0.025702	-2.0495	-3.512	0	0	0.00044481	0.01868
Aadacl3	4	0.48664	0.90362	0.11269	0.45208	0.3662	0.78087	0.57483	1.0675	0.081427	0.38593	0.28574	0.70666
Gm12887	4	0.026342	0.1266	0.66077	0.91893	0.89925	0.97346	0.14845	0.71397	0.9173	0.9833	0.47525	0.79117
Ints8	4	-1.0172	-2.8031	5.0829e-05	0.00066445	0.0050608	0.096666	-1.0862	-2.9941	5.0829e-05	0.00071994	0.0027521	0.064229
Ttk	4	-2.2154	-3.8687	0	0	0.00010944	0.0078008	-1.826	-3.2342	0	0	0.0012198	0.036472
Ott	4	-0.24696	-1.4211	0.096828	0.41485	0.1553	0.70929	-0.16943	-0.97497	0.20225	0.62632	0.32957	0.72431
Olfr340	4	0.058147	0.14749	0.76934	0.95291	0.88275	0.96795	-0.34636	-0.87813	0.042645	0.25241	0.37987	0.74342
Nxpe4	4	0.28209	1.8527	0.47332	0.84287	0.063927	0.53157	-0.083246	-0.54653	0.37608	0.80024	0.5847	0.83814
Tmprss13	4	-0.10476	-0.65019	0.30599	0.73547	0.51557	0.84176	-0.24027	-1.4911	0.11528	0.47073	0.13592	0.64986
Pltp	4	-0.33859	-1.5026	0.040307	0.23194	0.13293	0.69271	-0.34629	-1.5375	0.042645	0.25241	0.12418	0.64589
Olfr507	4	-0.53564	-1.9684	0.0059469	0.049639	0.04902	0.45941	-0.7621	-2.8003	0.00096574	0.010503	0.0051062	0.099366
Olfr510	4	0.095223	0.34582	0.90221	0.98164	0.72948	0.91783	0.0021289	0.0077317	0.60491	0.90911	0.99383	0.99784
Ccdc7	4	-0.16934	-0.50686	0.18857	0.59618	0.61225	0.87656	-0.37746	-1.1294	0.0307	0.19823	0.25872	0.69661
Hoxd8	4	0.29389	1.365	0.44139	0.82493	0.17224	0.7215	-0.05714	-0.26536	0.43799	0.83597	0.79073	0.92794
Myrfl	4	0.17273	0.58107	0.82251	0.96334	0.56119	0.85516	0.23391	0.78701	0.65055	0.92307	0.43128	0.7701
Xpa	4	0.13803	0.5073	0.94368	0.99273	0.61194	0.87656	0.062564	0.22994	0.79826	0.9619	0.81814	0.93838
AW209491	4	0.22492	1.4473	0.64583	0.91357	0.14783	0.70812	0.021167	0.13619	0.66641	0.9281	0.89167	0.9658
Ldlr	4	0.2781	1.303	0.48333	0.84834	0.19258	0.7289	-0.15737	-0.73696	0.22121	0.65135	0.46115	0.78493
Rsl1d1	4	-1.8263	-3.3394	0	0	0.00083945	0.028673	-1.7496	-3.2194	0	0	0.0012845	0.038001
Rmdn1	4	-0.25431	-1.4327	0.090373	0.3983	0.15195	0.70929	-0.14342	-0.80827	0.24779	0.68701	0.41893	0.76433
Gmpr	4	-0.041706	-0.20336	0.45583	0.83268	0.83885	0.95377	0.3466	1.6913	0.36419	0.79399	0.090777	0.5979
Ldb1	4	-0.35811	-1.9419	0.033801	0.2048	0.052155	0.47548	0.05015	0.27241	0.75801	0.95155	0.78531	0.92615
Elk4	4	0.056886	0.34768	0.76517	0.9514	0.72808	0.9174	-0.12075	-0.73798	0.29104	0.73223	0.46052	0.78463
Cuedc1	4	0.44685	1.773	0.15589	0.53921	0.076222	0.57699	0.1895	0.75178	0.78428	0.95731	0.45218	0.77983
Usp4	4	0.24627	1.3212	0.57726	0.88686	0.18643	0.72837	0.16844	0.90367	0.85097	0.97258	0.36617	0.73797
Lyrm5	4	-0.18256	-0.68977	0.16794	0.56047	0.49034	0.8338	-0.26621	-1.006	0.091034	0.41395	0.3144	0.71857
Atp7b	4	-0.25285	-0.91419	0.091695	0.40169	0.36062	0.77905	-0.18389	-0.66556	0.18298	0.6017	0.5057	0.80491
Kdm1b	4	0.32083	0.58232	0.37588	0.79006	0.56035	0.85516	0.71688	1.3024	0.02577	0.17298	0.1928	0.67499
Sorbs2	4	-0.011409	-0.055498	0.54158	0.87341	0.95574	0.9886	-0.053404	-0.25989	0.44815	0.84115	0.79495	0.92923
Rhox2b	4	0.1594	0.40457	0.86652	0.97423	0.68579	0.90366	0.16036	0.40715	0.87649	0.97683	0.6839	0.88633
Rhox2d	4	0.081524	0.30236	0.85402	0.97138	0.76238	0.92802	0.21254	0.78926	0.71043	0.94017	0.42996	0.76943
Rhox2c	4	0.12703	0.4254	0.98165	0.99752	0.67055	0.89687	-0.038597	-0.12923	0.48785	0.8588	0.89717	0.96776
Atp5g2	4	-0.21866	-1.4146	0.12448	0.47898	0.15719	0.71064	0.017338	0.11229	0.65371	0.92379	0.91059	0.97169
Golim4	4	0.35584	0.94801	0.30106	0.73239	0.34313	0.77361	0.68053	1.8135	0.035021	0.21852	0.069749	0.5353
Khdrbs3	4	-0.073997	-0.44753	0.37262	0.78718	0.65449	0.89114	0.11965	0.72389	0.98495	0.99712	0.46914	0.7882
Six4	4	-0.19067	-0.89409	0.15726	0.54148	0.37127	0.78128	0.097569	0.45785	0.91395	0.9833	0.64706	0.87093
Klra7	4	0.085937	0.31763	0.86993	0.97488	0.75076	0.92436	0.40356	1.4947	0.26355	0.70775	0.13499	0.64986
Snrpa1	4	-1.9887	-2.9619	0	0	0.0030575	0.068442	-2.3817	-3.5163	0	0	0.00043762	0.018556
Dcun1d5	4	0.13301	0.18728	0.96035	0.99432	0.85144	0.95867	0.40612	0.57322	0.25902	0.70241	0.5665	0.82936
Gm609	4	0.0088098	0.018737	0.60389	0.89695	0.98505	0.99605	0.74406	1.584	0.020026	0.14332	0.11319	0.63409
Oosp1	4	0.13491	0.97887	0.95456	0.99432	0.32765	0.76757	-0.22838	-1.6566	0.12799	0.49812	0.097607	0.61099
Ccdc59	4	-0.62405	-1.7814	0.0024906	0.022951	0.07484	0.57247	-0.73504	-2.0983	0.0011691	0.012372	0.035876	0.36781
Ppm1k	4	-0.06284	-0.38793	0.40226	0.80706	0.69807	0.90726	0.12009	0.74138	0.98638	0.99723	0.45846	0.7834
Olfr1510	4	-0.017017	-0.081227	0.52557	0.86761	0.93526	0.98446	0.14183	0.67714	0.93972	0.98684	0.49832	0.80174
Dnajb7	4	0.30108	0.75761	0.42106	0.81485	0.44868	0.8152	0.4349	1.0944	0.21739	0.64715	0.27376	0.70351
Rps3a1	4	-2.7586	-4.9347	0	0	8.0289e-07	0.00029804	-2.1744	-3.9383	0	0	8.2077e-05	0.0063077
Olfr802	4	0.78862	0.86471	0.0055403	0.046801	0.3872	0.78687	0.68902	0.75554	0.032784	0.20793	0.44992	0.77916
Ei24	4	-0.23158	-1.1099	0.11142	0.4489	0.26703	0.74829	-0.38878	-1.8629	0.027651	0.18237	0.062471	0.50676
Zfp120	4	0.11853	0.61052	0.98724	0.9981	0.54151	0.84989	0.090553	0.46647	0.89143	0.97942	0.64088	0.86692
Tom1	4	-0.2331	-1.1856	0.10959	0.44502	0.23579	0.73988	0.19127	0.97356	0.77839	0.95492	0.33027	0.72475
Zfp119a	4	-0.048502	-0.32876	0.43916	0.82486	0.74234	0.9222	0.12811	0.86863	0.98653	0.99733	0.38505	0.74664
Rad23b	4	-0.32136	-1.6759	0.048033	0.26382	0.093762	0.6297	-0.51797	-2.7011	0.0074718	0.062235	0.00691	0.12117
Ccdc160	4	0.16777	0.69061	0.8374	0.96633	0.48981	0.83366	0.11291	0.46484	0.96315	0.99209	0.64205	0.86767
1700006E09Rik	4	-0.37308	-1.6101	0.029481	0.18554	0.10737	0.65301	-0.50074	-2.161	0.0086408	0.070074	0.030694	0.33319
Efemp2	4	0.2007	0.59838	0.7269	0.93663	0.54958	0.85218	0.29305	0.87375	0.48704	0.8588	0.38225	0.7449
Carf	4	-0.14306	-0.7846	0.23056	0.65257	0.43269	0.80942	-0.21265	-1.1663	0.14562	0.53581	0.24349	0.69306
Shroom2	4	0.31507	1.1383	0.38899	0.79921	0.25499	0.74451	0.26209	0.9469	0.56857	0.89531	0.34369	0.7291
Cd209c	4	0.26846	0.33968	0.51088	0.86297	0.73409	0.91932	0.21002	0.26576	0.71724	0.94161	0.79042	0.92794
Olfr655	4	0.1156	0.48223	0.97672	0.99715	0.62964	0.88283	0.36499	1.5232	0.32856	0.76316	0.1277	0.64675
Prdm5	4	-0.22421	-1.4541	0.11868	0.46588	0.14592	0.70694	0.11435	0.74194	0.96884	0.99417	0.45813	0.78299
Cdkal1	4	-0.029028	-0.21209	0.49121	0.85333	0.83203	0.95106	-0.15677	-1.1454	0.22202	0.65233	0.25204	0.69505
Gen1	4	-0.15476	-0.37294	0.21099	0.62823	0.70919	0.91171	0.21796	0.52771	0.69493	0.9365	0.5977	0.84634
Olfr1162	4	0.27518	0.67552	0.49126	0.85335	0.49934	0.83571	0.50263	1.2339	0.13551	0.51507	0.21725	0.68354
Ckap2l	4	0.26984	1.0734	0.50696	0.86081	0.28311	0.75534	0.23778	0.94597	0.6378	0.91982	0.34416	0.7291
Ccdc146	4	0.18046	0.78477	0.79658	0.95901	0.43259	0.80942	-0.10077	-0.43814	0.33476	0.76823	0.66128	0.87721
Hspb11	4	-0.90843	-2.8545	0.00020331	0.0025031	0.0043108	0.086454	-0.29605	-0.93469	0.070296	0.35471	0.34995	0.73197
Olfr955	4	0.14826	0.70397	0.90846	0.98373	0.48145	0.82912	0.289	1.373	0.49685	0.8628	0.16975	0.66579
Slc13a4	4	0.098583	0.58865	0.91629	0.98584	0.5561	0.85415	0.19014	1.1356	0.78215	0.95651	0.25614	0.69536
Iqgap2	4	0.071338	0.28257	0.8161	0.96323	0.77751	0.9328	0.18343	0.72664	0.80319	0.96354	0.46745	0.78752
Nhlrc2	4	-1.1952	-2.862	5.0829e-05	0.00066445	0.0042092	0.085335	-1.0213	-2.4507	0.00010166	0.0014025	0.014259	0.19807
Vmn1r5	4	0.095401	0.25461	0.90317	0.98236	0.79902	0.94019	0.044099	0.11774	0.73803	0.94809	0.90627	0.97055
Sms	4	-0.024208	-0.09943	0.50437	0.8595	0.9208	0.98082	0.15411	0.63351	0.89702	0.98034	0.5264	0.81386
3110001I22Rik	4	0.35116	1.0595	0.31183	0.74177	0.28936	0.75753	0.49431	1.4921	0.14303	0.53024	0.13568	0.64986
Wnt2	4	0.12944	0.74528	0.97372	0.99678	0.4561	0.81803	0.099169	0.57124	0.91832	0.9833	0.56784	0.82989
4922502D21Rik	4	-0.20518	-0.69955	0.13973	0.51068	0.48421	0.83055	0.14442	0.4938	0.93082	0.98473	0.62145	0.85856
Ddx42	4	-1.714	-3.6298	0	0	0.00028365	0.014128	-1.2333	-2.6267	5.0829e-05	0.00071994	0.0086229	0.14042
Ddx24	4	-2.0024	-4.1696	0	0	3.0514e-05	0.0033538	-1.9024	-3.9662	0	0	7.3023e-05	0.0058879
Slc30a7	4	0.22414	0.50678	0.64872	0.91506	0.61231	0.87656	0.63533	1.4389	0.050879	0.28502	0.15017	0.65567
Gtf2h4	4	-1.28	-2.5929	0	0	0.0095179	0.14969	-1.5687	-3.1699	0	0	0.0015251	0.042681
Pex3	4	0.1885	0.74542	0.76893	0.95264	0.45602	0.81803	0.51006	2.0173	0.12865	0.4997	0.043667	0.41785
Mfsd2b	4	0.014097	0.064955	0.62057	0.9035	0.94821	0.98692	0.24213	1.116	0.62519	0.91531	0.26443	0.69934
Zfp606	4	-0.091183	-0.68795	0.33476	0.76098	0.49149	0.83405	0.064272	0.48511	0.80436	0.96383	0.6276	0.86091
Pigt	4	-0.4988	-1.7801	0.008895	0.070309	0.075052	0.5733	-0.080644	-0.28813	0.38177	0.80426	0.77325	0.92141
Zfp870	4	0.05098	0.18219	0.74555	0.94443	0.85543	0.95941	0.56668	2.0255	0.086663	0.40108	0.042819	0.41276
Grin3a	4	0.30318	0.89631	0.41578	0.81326	0.37009	0.78128	0.4394	1.2991	0.21089	0.63762	0.19391	0.67537
Fam72a	4	0.11677	0.56477	0.9816	0.99752	0.57223	0.85966	0.031801	0.15382	0.6993	0.93782	0.87775	0.9605
Dsel	4	0.26504	0.8638	0.52109	0.86699	0.3877	0.78687	0.54186	1.767	0.10323	0.44647	0.077235	0.55695
Itih4	4	-0.15305	-0.32447	0.21404	0.63285	0.74558	0.92271	0.28925	0.61343	0.49649	0.8626	0.53959	0.81915
Omt2b	4	-0.33454	-1.8389	0.042137	0.2405	0.065929	0.53997	-0.29569	-1.6261	0.070499	0.355	0.10394	0.62078
Gda	4	0.11043	0.54773	0.95852	0.99432	0.58388	0.86534	0.20196	1.0022	0.74332	0.94937	0.31627	0.7194
Impa2	4	0.91708	1.3517	0.00086408	0.0087992	0.17648	0.72426	0.30331	0.44698	0.46152	0.84766	0.65489	0.87447
Phyh	4	0.30592	1.2515	0.41024	0.81189	0.21075	0.73218	0.21392	0.87517	0.70718	0.94017	0.38148	0.74442
Tpgs2	4	0.57014	1.4455	0.055505	0.29112	0.14831	0.70887	0.38035	0.96431	0.30192	0.74051	0.33489	0.72671
Ssr4	4	0.57556	1.5738	0.052811	0.28241	0.11553	0.66838	0.15135	0.41385	0.90571	0.98145	0.67898	0.88461
Gm3701	4	-0.2074	-0.57342	0.13693	0.50554	0.56636	0.8564	-0.79548	-2.1938	0.00076243	0.0084842	0.028251	0.31671
Slc11a2	4	0.11363	0.67867	0.96991	0.99588	0.49734	0.83568	-0.085034	-0.50786	0.37227	0.79869	0.61155	0.85278
Vmn2r99	4	-0.38029	-1.6597	0.027752	0.17693	0.096969	0.63548	0.05726	0.25018	0.77971	0.95529	0.80245	0.93266
Spry2	4	1.1862	0.89979	0	0	0.36823	0.78109	1.2084	0.91663	0.00015249	0.0020436	0.35934	0.73583
Tmem167b	4	0.69429	1.4685	0.015757	0.11322	0.14197	0.70283	0.22953	0.48521	0.6627	0.92613	0.62753	0.86091
Pdk1	4	0.20082	0.6562	0.72624	0.93661	0.5117	0.84058	0.5166	1.6882	0.123	0.48712	0.091377	0.59925
Mak	4	-0.014799	-0.080958	0.53146	0.86939	0.93548	0.98446	-0.25442	-1.3918	0.10186	0.44307	0.16398	0.66499
Selt	4	-0.028927	-0.062237	0.49151	0.85341	0.95037	0.98799	0.48893	1.0531	0.14918	0.54271	0.29229	0.70888
Pdia3	4	-0.11033	-0.50738	0.29552	0.72711	0.61189	0.87656	0.20555	0.9463	0.73244	0.9462	0.34399	0.7291
Slc12a9	4	-0.31347	-1.5513	0.052201	0.28045	0.12083	0.67715	-0.36123	-1.7878	0.036749	0.22672	0.073809	0.54803
Dennd4a	4	-0.12164	-0.71122	0.27097	0.70217	0.47695	0.82757	-0.075283	-0.44024	0.39336	0.81306	0.65976	0.87651
Ptpra	4	0.12237	0.53615	0.99924	0.99964	0.59185	0.8688	0.2177	0.95401	0.69554	0.93677	0.34008	0.72686
Tnip3	4	0.010021	0.04234	0.60791	0.8981	0.96623	0.99192	-0.14217	-0.60053	0.24987	0.69016	0.54815	0.82103
Grb2	4	-1.8879	-3.7285	0	0	0.00019263	0.011037	-2.4856	-4.8919	0	0	9.987e-07	0.00040099
Utp20	4	-0.97564	-2.4004	5.0829e-05	0.00066445	0.016377	0.2177	-1.2635	-3.1063	5.0829e-05	0.00071994	0.0018947	0.049373
Vmn1r151	4	-0.33445	-0.56579	0.042188	0.24051	0.57154	0.85948	-0.40838	-0.69128	0.023584	0.16235	0.48939	0.79776
Vmn1r160	4	0.048019	0.3055	0.73503	0.94063	0.75998	0.92781	-0.060474	-0.38478	0.42848	0.83138	0.7004	0.89256
Slc16a9	4	0.12543	0.47853	0.98831	0.99846	0.63228	0.8836	0.1111	0.42396	0.95746	0.99116	0.6716	0.88239
Gm10670	4	0.2005	0.62573	0.72746	0.93683	0.53149	0.84685	0.43693	1.3649	0.21434	0.64339	0.17228	0.66597
Prss35	4	-0.00088298	-0.0057667	0.57248	0.88476	0.9954	0.99862	0.0080189	0.05239	0.62316	0.91473	0.95822	0.98578
Krr1	4	-2.0603	-3.6776	0	0	0.00023542	0.012485	-2.5479	-4.5326	0	0	5.8248e-06	0.0011694
Slc6a6	4	0.16909	0.66268	0.83298	0.96554	0.50753	0.83914	0.30093	1.1797	0.46813	0.8516	0.23812	0.69144
Fancd2os	4	0.49238	1.2685	0.10664	0.43927	0.20462	0.73087	0.23412	0.60302	0.6501	0.92307	0.5465	0.8207
Ubxn1	4	0.41412	1.7112	0.19864	0.61065	0.087052	0.61254	0.012057	0.049798	0.63729	0.91982	0.96028	0.98682
Vmn1r113	4	-0.068064	-0.22642	0.38889	0.79921	0.82087	0.94681	-0.39844	-1.3232	0.025618	0.17213	0.18578	0.67068
Gas2	4	-0.38966	-1.5222	0.025313	0.1649	0.12796	0.68624	-0.22461	-0.8787	0.132	0.50663	0.37956	0.74342
Ccnyl1	4	0.76993	1.5693	0.0064552	0.053541	0.11657	0.6694	0.36927	0.75227	0.32058	0.75771	0.45189	0.77978
Eno2	4	-0.26855	-1.3965	0.078683	0.36533	0.16256	0.71222	-0.21483	-1.1172	0.14293	0.53015	0.26393	0.69934
A630001G21Rik	4	-0.21558	-1.6636	0.12834	0.48802	0.096202	0.63449	-0.14934	-1.1525	0.2359	0.67032	0.24912	0.69459
Vmn1r126	4	-0.76462	-0.74073	0.00066077	0.0069742	0.45886	0.81924	-0.87711	-0.84984	0.00025414	0.0030175	0.39542	0.75064
Rad9b	4	0.035182	0.13041	0.69015	0.92797	0.89624	0.97259	0.31484	1.1672	0.43469	0.83459	0.24312	0.69306
Zbtb37	4	-0.00018686	-0.0010356	0.57441	0.88535	0.99917	0.99958	0.25274	1.401	0.59444	0.9059	0.16122	0.66452
Igtp	4	0.28512	0.93736	0.46462	0.83755	0.34857	0.77542	-0.10025	-0.3295	0.33572	0.76954	0.74178	0.90816
Gapdh	4	-2.046	-2.5678	0	0	0.010234	0.15705	-1.5412	-1.9728	0	0	0.048514	0.44426
Mrps18b	4	-1.2815	-2.8686	0	0	0.0041232	0.084061	-1.3377	-2.9967	5.0829e-05	0.00071994	0.0027296	0.06378
Rita1	4	0.2572	1.0573	0.5431	0.87367	0.29037	0.75757	-0.025353	-0.1042	0.52236	0.87382	0.91701	0.97302
Gm5111	4	0.24525	0.60914	0.58016	0.88686	0.54243	0.85053	0.55198	1.3731	0.096625	0.42873	0.16971	0.66579
Spink11	4	0.35646	0.94422	0.29918	0.73145	0.34506	0.7738	0.23752	0.62915	0.63866	0.92045	0.52925	0.81502
Ganc	4	-0.060658	-0.073629	0.40866	0.81188	0.94131	0.98596	-0.040855	-0.04964	0.48267	0.85811	0.96041	0.9869
Vapa	4	-0.15944	-0.85215	0.20428	0.62022	0.39413	0.78912	-0.20709	-1.1069	0.15228	0.54984	0.26833	0.70187
Nudt5	4	0.13165	0.40967	0.96498	0.99507	0.68205	0.90124	0.18857	0.58693	0.78728	0.95883	0.55725	0.82577
Btbd8	4	0.09153	0.35769	0.8897	0.97875	0.72057	0.91503	-0.042742	-0.16702	0.47748	0.85609	0.86735	0.95577
Dph7	4	0.080426	0.28184	0.84945	0.96989	0.77807	0.93306	0.0019676	0.0068984	0.6044	0.90911	0.9945	0.99804
Gm9112	4	-0.057352	-0.29576	0.41649	0.81338	0.76741	0.92932	-0.10441	-0.53851	0.32713	0.76247	0.59023	0.8417
Wash1	4	0.15502	0.52063	0.88416	0.97789	0.60262	0.87356	0.39341	1.3224	0.28007	0.72168	0.18604	0.67068
Ncbp1	4	-1.9669	-3.7993	0	0	0.00014508	0.0093884	-1.4371	-2.7956	0	0	0.0051806	0.10022
Jak1	4	0.20441	1.1498	0.7145	0.93396	0.25022	0.74337	-0.017791	-0.10004	0.54397	0.88484	0.92032	0.97389
Zfp560	4	-0.30951	-1.5245	0.054386	0.28717	0.1274	0.68579	-0.23015	-1.134	0.12616	0.49462	0.25678	0.69575
Vmn2r97	4	-0.1568	-0.7614	0.20819	0.62489	0.44642	0.81428	0.3091	1.5024	0.44739	0.84077	0.13298	0.64912
Gm4944	4	-0.20185	-0.90328	0.14344	0.51732	0.36638	0.78087	-0.56081	-2.5094	0.005337	0.046667	0.012092	0.1774
Zfp248	4	-0.11283	-0.68413	0.28886	0.71982	0.49389	0.83438	-0.21102	-1.2795	0.14756	0.53908	0.20071	0.67801
1700017D01Rik	4	-0.18665	-0.90452	0.1627	0.55237	0.36572	0.78087	0.20318	0.98505	0.73986	0.94854	0.3246	0.72179
Vmn1r6	4	0.069103	0.19277	0.80797	0.96086	0.84714	0.95687	-0.017991	-0.05019	0.54346	0.8848	0.95997	0.9867
Apod	4	0.31328	0.87609	0.3929	0.80145	0.38098	0.78552	0.43864	1.2272	0.21195	0.64016	0.21976	0.68354
Cma1	4	0.53508	1.2195	0.075836	0.35762	0.22267	0.73563	0.53156	1.2115	0.11045	0.46126	0.2257	0.68381
Snx10	4	0.10937	0.40857	0.95517	0.99432	0.68286	0.90197	0.30317	1.1328	0.46229	0.84852	0.25729	0.69577
Olfr212	4	0.57489	1.5144	0.053014	0.28297	0.12991	0.6888	0.47427	1.2494	0.16596	0.57271	0.21151	0.68099
B4galt5	4	-0.16501	-0.65798	0.19549	0.60758	0.51055	0.84058	-0.33991	-1.3552	0.046203	0.26727	0.17534	0.66598
Rnaset2a	4	-0.42774	-1.5343	0.017841	0.12531	0.12494	0.68263	-0.40503	-1.4532	0.024093	0.16475	0.14618	0.65406
P2ry13	4	-0.18764	-1.2039	0.16143	0.55015	0.22862	0.7387	-0.24974	-1.6026	0.10649	0.45288	0.10901	0.62968
Tmed10	4	-0.70472	-2.4739	0.00096574	0.0097436	0.013363	0.19013	-0.63326	-2.2257	0.0029481	0.027979	0.026037	0.30067
Mlf2	4	0.10182	0.39237	0.92828	0.98945	0.69479	0.90647	-0.05758	-0.22188	0.43672	0.83523	0.82441	0.94135
Rspo3	4	0.52223	1.3279	0.083918	0.38129	0.1842	0.72837	0.32034	0.81437	0.42213	0.82733	0.41543	0.76219
Mrpl49	4	-1.1011	-2.1629	5.0829e-05	0.00066445	0.03055	0.33766	-1.4838	-2.8929	0	0	0.0038168	0.080745
Casp1	4	0.46959	1.2767	0.13017	0.49175	0.2017	0.73028	0.59173	1.6091	0.07177	0.35881	0.1076	0.62764
Immp1l	4	0.13984	1.0801	0.93713	0.99188	0.28011	0.75381	0.0084109	0.064959	0.62422	0.91492	0.94821	0.98228
A4gnt	4	0.22201	0.94507	0.65579	0.917	0.34463	0.77361	0.27091	1.1534	0.54544	0.88511	0.24874	0.69459
Olfr57	4	-0.21086	-1.3317	0.13348	0.49848	0.18297	0.72837	-0.055893	-0.35333	0.44145	0.83767	0.72384	0.90301
1700013D24Rik	4	0.25769	1.0411	0.54214	0.87362	0.29782	0.75942	0.17193	0.69469	0.8406	0.97087	0.48725	0.79666
Col25a1	4	0.056461	0.46552	0.76344	0.95039	0.64156	0.88749	0.11752	0.9693	0.97789	0.9955	0.3324	0.72581
Fam179b	4	-0.7754	-2.4299	0.00066077	0.0069742	0.015104	0.20592	-0.80903	-2.5356	0.00066077	0.0074074	0.011225	0.16846
Pygl	4	0.016829	0.096181	0.62961	0.90839	0.92338	0.9815	-0.29824	-1.7029	0.068669	0.34973	0.088585	0.59239
2610002J02Rik	4	-0.10751	-0.64329	0.30121	0.73239	0.52004	0.84305	0.22471	1.3452	0.67688	0.93211	0.17855	0.66817
Olfr804	4	-0.10644	-0.64344	0.3035	0.7339	0.51994	0.84305	-0.16468	-0.99566	0.20997	0.63652	0.31942	0.72096
Tas2r110	4	0.25449	1.1078	0.55154	0.87713	0.26794	0.7488	0.19671	0.85634	0.75958	0.95155	0.39181	0.75004
Pom121l2	4	0.28663	0.95345	0.46015	0.83553	0.34036	0.77306	0.15311	0.50926	0.90043	0.98049	0.61057	0.85229
Cd59a	4	0.24413	0.81637	0.58341	0.88727	0.41429	0.79879	0.38288	1.2807	0.29801	0.73869	0.2003	0.67801
Trappc1	4	-1.8448	-3.3123	0	0	0.00092518	0.030851	-2.0049	-3.597	0	0	0.00032191	0.015188
C1ql3	4	0.13905	0.74182	0.93997	0.99212	0.45819	0.81924	-0.075427	-0.40225	0.39316	0.81306	0.6875	0.88706
1110008F13Rik	4	0.23939	0.78375	0.59917	0.89432	0.43318	0.80965	-0.23963	-0.78283	0.11584	0.47194	0.43373	0.77089
Adig	4	0.45902	0.58835	0.14217	0.51518	0.5563	0.85418	0.77773	1.0005	0.014639	0.10992	0.31707	0.7198
Gm20823	4	0.050704	0.11803	0.74454	0.94412	0.90605	0.97494	-0.4711	-1.092	0.011894	0.091909	0.27484	0.70351
Mta2	4	0.034913	0.12911	0.68873	0.92757	0.89727	0.97277	0.15515	0.57392	0.89372	0.9795	0.56603	0.82908
Sf3b1	4	-1.1872	-2.2465	5.0829e-05	0.00066445	0.024671	0.29094	-1.9067	-3.5844	0	0	0.00033781	0.015606
Zfp960	4	0.010286	0.092735	0.60867	0.89835	0.92611	0.98208	-0.058242	-0.52513	0.43453	0.83457	0.59949	0.84706
Nsg2	4	0.40562	1.0042	0.21246	0.63085	0.31529	0.7631	0.52061	1.2893	0.11904	0.47923	0.1973	0.67743
Mon1b	4	0.11421	0.71839	0.97194	0.99656	0.47251	0.8251	-0.21171	-1.3316	0.14674	0.5373	0.183	0.66965
Ccdc23	4	-0.30605	-1.4967	0.056115	0.29279	0.13448	0.69406	-0.3016	-1.4757	0.066484	0.34143	0.14002	0.65134
Stag3	4	-0.23224	-1.3751	0.11055	0.44753	0.16909	0.71716	-0.24075	-1.4258	0.11472	0.46982	0.15392	0.65874
Ctdp1	4	-2.3718	-3.8919	0	0	9.9481e-05	0.0074136	-2.311	-3.8215	0	0	0.00013267	0.0086141
Lrp2bp	4	0.11308	0.38425	0.96783	0.99545	0.70079	0.90874	0.22041	0.74904	0.68817	0.93495	0.45384	0.78062
Fam126b	4	0.028697	0.18935	0.66845	0.92195	0.84982	0.95819	0.2403	1.5858	0.63038	0.91833	0.11278	0.63306
Myl12a	4	-0.68932	-0.99341	0.0013215	0.013052	0.32051	0.76402	-1.1002	-1.5731	5.0829e-05	0.00071994	0.1157	0.63525
Gtf3a	4	-0.91151	-1.5937	0.00020331	0.0025031	0.11101	0.66204	-1.3606	-2.357	5.0829e-05	0.00071994	0.018425	0.23517
Mtmr9	4	0.054489	0.32289	0.75689	0.94828	0.74678	0.92281	-0.051513	-0.30526	0.4539	0.84317	0.76017	0.91596
Fbxw16	4	0.065544	0.36793	0.79562	0.95896	0.71293	0.91304	0.12836	0.72079	0.98551	0.99712	0.47104	0.78914
Rgs7	4	0.17277	0.84562	0.82251	0.96334	0.39776	0.79086	0.12612	0.61741	0.99268	0.99811	0.53697	0.81793
Nkd1	4	-0.40353	-2.1838	0.02211	0.14831	0.028975	0.32611	-0.31512	-1.7062	0.057944	0.31029	0.087969	0.59096
Olfr111	4	0.21209	0.94729	0.68791	0.92746	0.34349	0.77361	0.38306	1.7115	0.2977	0.73853	0.086984	0.58869
Olfr1106	4	0.085739	0.50423	0.86942	0.97476	0.6141	0.8774	-0.32927	-1.9339	0.051032	0.28539	0.05313	0.46895
Dock9	4	0.13401	0.62783	0.9573	0.99432	0.53012	0.84685	-0.08725	-0.40873	0.36734	0.79551	0.68274	0.88595
2010001E11Rik	4	0.090441	0.42928	0.88564	0.97789	0.66772	0.89619	0.11612	0.55138	0.97382	0.99491	0.58137	0.83617
Cysltr2	4	0.080343	0.33776	0.84919	0.96987	0.73554	0.91942	0.20712	0.87133	0.72731	0.9456	0.38357	0.74562
Tex30	4	-0.010693	-0.042104	0.54336	0.87377	0.96642	0.99192	0.22658	0.8931	0.6717	0.93091	0.37181	0.74023
Pfn4	4	-0.21719	-1.3192	0.12641	0.48348	0.1871	0.72837	-0.45968	-2.7906	0.013317	0.10116	0.0052603	0.10112
Slmo2	4	-0.75429	-2.1454	0.00066077	0.0069742	0.031923	0.3468	-1.0528	-2.9918	5.0829e-05	0.00071994	0.0027732	0.064569
Ell2	4	-0.057509	-0.33225	0.41593	0.81326	0.7397	0.92121	0.24762	1.4313	0.60898	0.90911	0.15236	0.65692
Tango6	4	-1.1012	-2.3002	5.0829e-05	0.00066445	0.021439	0.26351	-1.3356	-2.7855	5.0829e-05	0.00071994	0.0053441	0.10208
Wbp5	4	0.26384	1.0556	0.52409	0.86699	0.29116	0.75827	0.094127	0.37657	0.90175	0.98049	0.70649	0.89601
Entpd5	4	-0.50317	-1.9777	0.00859	0.06856	0.047962	0.45214	0.20071	0.79019	0.74728	0.95029	0.42942	0.76894
E330017A01Rik	4	-0.39513	-2.187	0.024398	0.16054	0.028741	0.32441	-0.030307	-0.16786	0.50859	0.86668	0.86669	0.95548
Olfr1471	4	-0.10354	-0.67759	0.30863	0.7377	0.49803	0.83568	0.061931	0.40549	0.79623	0.96141	0.68511	0.88653
Map3k7	4	-0.28612	-0.72424	0.067754	0.33275	0.46892	0.82341	-0.053203	-0.1347	0.44866	0.84115	0.89285	0.96638
Hdhd2	4	0.050452	0.14271	0.74393	0.94404	0.88652	0.96939	-0.10836	-0.30647	0.31819	0.75598	0.75924	0.91531
Tmem215	4	0.25495	0.72029	0.55057	0.8767	0.47134	0.82487	0.20064	0.56708	0.74764	0.95032	0.57066	0.83189
Lca5l	4	-0.34202	-1.6914	0.038935	0.22643	0.090753	0.62121	-0.40584	-2.0075	0.023839	0.16347	0.044699	0.4233
Olfr463	4	0.0098017	0.037907	0.60699	0.89781	0.96976	0.99267	0.17738	0.68624	0.822	0.96741	0.49256	0.80002
Clec4d	4	0.26733	1.1312	0.51403	0.86347	0.25798	0.74577	0.18536	0.78435	0.79694	0.96161	0.43284	0.77089
Tiam1	4	0.018575	0.15882	0.6349	0.91016	0.87381	0.96538	0.082852	0.70851	0.86729	0.97536	0.47863	0.79323
Mapkapk3	4	-0.31936	-1.8274	0.048999	0.26778	0.067633	0.549	-0.19395	-1.1101	0.169	0.57786	0.26695	0.70138
Nav1	4	-0.12993	-0.8106	0.25465	0.6834	0.4176	0.80052	-0.0094082	-0.058707	0.57014	0.89573	0.95319	0.98384
Tipin	4	-0.418	-1.0534	0.018959	0.13051	0.29218	0.75856	-0.61932	-1.5595	0.0031514	0.029566	0.11887	0.63963
Fkbp9	4	-0.38428	-1.8689	0.027092	0.1739	0.061641	0.52231	-0.12667	-0.61617	0.27996	0.72168	0.53778	0.81815
4930506M07Rik	4	0.39048	1.5807	0.23645	0.65958	0.11396	0.6678	-0.033282	-0.1347	0.50168	0.86435	0.89285	0.96638
Syngr2	4	-0.32555	-0.82005	0.045847	0.2548	0.41219	0.79804	-0.42658	-1.0747	0.019874	0.14249	0.2825	0.70604
Snx15	4	0.42694	1.3089	0.18064	0.58406	0.19056	0.72837	0.077718	0.23815	0.84762	0.97196	0.81177	0.93622
Sltm	4	-0.25557	-0.94988	0.089102	0.39509	0.34217	0.77361	-0.42822	-1.5908	0.019112	0.13738	0.11165	0.63089
Gdpd1	4	-0.40643	-1.6332	0.021805	0.14702	0.10244	0.64574	-0.37313	-1.4999	0.032225	0.20544	0.13363	0.64951
Jmjd8	4	0.82447	1.3282	0.0033547	0.029973	0.18412	0.72837	0.45316	0.72956	0.19269	0.61302	0.46566	0.7867
Serpina10	4	-0.004687	-0.026863	0.56044	0.87993	0.97857	0.99491	0.070634	0.40488	0.82484	0.96746	0.68556	0.88653
Rars2	4	-1.2952	-2.9935	0	0	0.0027577	0.063497	-1.6086	-3.7137	0	0	0.00020426	0.011417
Mtmr12	4	0.08475	0.40169	0.86607	0.97417	0.68791	0.90479	0.22714	1.0771	0.67017	0.92963	0.28144	0.70604
Tmem242	4	-0.27508	-0.62622	0.074718	0.35422	0.53117	0.84685	-0.24321	-0.55448	0.11243	0.46471	0.57925	0.83478
Hist1h1t	4	0.24731	0.93377	0.5737	0.88499	0.35042	0.77628	0.38263	1.4464	0.29846	0.73927	0.14807	0.65421
Gm2863	4	-0.484	-0.82658	0.01042	0.080487	0.40847	0.79678	-0.21092	-0.36202	0.14756	0.53908	0.71734	0.90058
Zfp872	4	0.17139	0.63564	0.82657	0.96368	0.52501	0.84564	0.40011	1.4846	0.26934	0.71425	0.13766	0.65128
Ahsa2	4	-0.045628	-0.19654	0.44633	0.8279	0.84419	0.95608	-0.12544	-0.54043	0.28245	0.72376	0.5889	0.84056
Uaca	4	0.098357	0.55377	0.91491	0.98522	0.57974	0.86326	-0.27625	-1.5546	0.083562	0.39255	0.12004	0.64019
Map1b	4	0.32434	1.3647	0.36835	0.78405	0.17236	0.7215	0.26027	1.0952	0.57335	0.89573	0.27344	0.70351
Tceal6	4	-0.27324	-1.6413	0.075938	0.35793	0.10073	0.64313	-0.016304	-0.097958	0.54895	0.88728	0.92197	0.97421
Ccdc138	4	0.35973	1.1883	0.29272	0.72404	0.23473	0.73988	0.25225	0.83326	0.59576	0.90628	0.4047	0.75735
Pon3	4	-0.042712	-0.2056	0.45349	0.83111	0.8371	0.95307	-0.15906	-0.76568	0.21897	0.64983	0.44386	0.77576
Psmd5	4	-0.16923	-0.43572	0.18873	0.59631	0.66304	0.89374	0.43731	1.1291	0.21358	0.64182	0.25885	0.69672
Rmdn2	4	0.11627	0.33587	0.97962	0.99752	0.73697	0.91999	0.6155	1.7801	0.059114	0.31356	0.075064	0.55152
Defb7	4	-0.22523	-1.5203	0.11741	0.46237	0.12842	0.68624	-0.31122	-2.1012	0.060028	0.31713	0.035623	0.36674
Rhoq	4	-0.05941	-0.30423	0.41115	0.81231	0.76095	0.92785	0.21275	1.0926	0.71002	0.94017	0.27456	0.70351
Cxxc1	4	0.20068	0.77232	0.72695	0.93663	0.43992	0.81167	-0.092951	-0.35734	0.35265	0.78342	0.72084	0.90169
Gm14501	4	-0.046196	-0.20169	0.44465	0.82708	0.84016	0.95413	0.056555	0.247	0.77737	0.95484	0.80491	0.93388
Slc22a2	4	-0.39157	-1.6758	0.024906	0.16301	0.09378	0.6297	-0.14942	-0.64042	0.23549	0.6699	0.5219	0.8122
Sgcz	4	0.30767	1.3514	0.40561	0.80986	0.17658	0.72444	0.22452	0.98617	0.67759	0.9325	0.32405	0.72179
Itpa	4	-0.032167	-0.073417	0.48257	0.84828	0.94147	0.98608	0.53777	1.2277	0.10588	0.45126	0.21956	0.68354
Pgap2	4	-0.37817	-2.0935	0.028159	0.17877	0.036302	0.37616	-0.20687	-1.1453	0.15233	0.54984	0.25209	0.69505
Flywch1	4	0.40566	1.5392	0.21246	0.63085	0.12375	0.6814	0.19766	0.74996	0.75668	0.95125	0.45328	0.78041
Gramd3	4	0.41284	1.7214	0.20057	0.61347	0.085178	0.60871	0.22856	0.95293	0.66555	0.92804	0.34062	0.72697
Cyfip1	4	-0.58738	-2.1602	0.0037105	0.032853	0.030755	0.33898	-0.40236	-1.4804	0.024652	0.16713	0.13878	0.65134
Plod2	4	0.36809	1.6753	0.2763	0.7077	0.09388	0.6298	0.26027	1.1846	0.57335	0.89573	0.23618	0.69054
Mier3	4	0.28747	1.0555	0.45786	0.83372	0.2912	0.75827	0.45282	1.6632	0.19325	0.61362	0.096266	0.60771
Tlk2	4	0.043252	0.13882	0.71877	0.935	0.88959	0.97032	0.13304	0.4272	0.9694	0.99417	0.66923	0.88159
Rnf215	4	0.11362	0.6122	0.96981	0.99588	0.54041	0.84949	-0.032156	-0.17325	0.50407	0.8652	0.86246	0.95422
Rad1	4	-1.9531	-3.9533	0	0	7.7091e-05	0.0061445	-1.871	-3.7941	0	0	0.0001482	0.0092192
Nr1i3	4	0.094628	0.47709	0.90078	0.98158	0.6333	0.8839	0.28216	1.4231	0.51571	0.86948	0.15472	0.65941
Lgals4	4	0.38976	1.353	0.23757	0.66129	0.17607	0.72366	0.39997	1.3885	0.2697	0.71471	0.16499	0.66545
Htra2	4	-0.027988	-0.14639	0.49344	0.85388	0.88361	0.96848	-0.050853	-0.26603	0.45593	0.84473	0.79022	0.92794
Pth	4	-0.23296	-1.4557	0.10964	0.44502	0.14547	0.70667	-0.073905	-0.46191	0.39621	0.81504	0.64415	0.86914
Man2a2	4	-0.46507	-1.4233	0.01225	0.09181	0.15464	0.70929	0.46361	1.4223	0.17932	0.59595	0.15495	0.65949
Gtpbp10	4	-0.062458	-0.45288	0.40338	0.80798	0.65064	0.89027	-0.098931	-0.71741	0.33913	0.77392	0.47312	0.79011
Grxcr1	4	0.21695	0.91321	0.6718	0.92298	0.36113	0.77913	0.34915	1.4698	0.35865	0.78863	0.1416	0.65244
Nr1h4	4	0.20084	0.6142	0.72614	0.9366	0.53908	0.84882	0.44327	1.356	0.2054	0.63111	0.1751	0.66598
Slc24a4	4	0.052042	0.16252	0.74957	0.94556	0.87089	0.96502	0.33901	1.0633	0.38055	0.80341	0.28766	0.70704
Arhgef18	4	0.0050651	0.021466	0.59103	0.89083	0.98287	0.99518	0.090667	0.3846	0.89184	0.97942	0.70053	0.89256
Pcdh12	4	0.2337	0.99878	0.61762	0.9017	0.3179	0.76358	0.19646	0.83961	0.76039	0.95182	0.40113	0.75462
Whsc1l1	4	0.14241	0.4053	0.92904	0.98945	0.68526	0.90348	-0.061276	-0.17436	0.4262	0.82954	0.86158	0.95363
Cyp17a1	4	-0.069055	-0.35447	0.38645	0.79809	0.72298	0.91589	-0.20801	-1.0676	0.15101	0.54704	0.2857	0.70666
Sypl	4	0.010198	0.063507	0.60842	0.89834	0.94936	0.98746	-0.017884	-0.11138	0.54381	0.8848	0.91132	0.97169
Chd7	4	-0.0045039	-0.032405	0.56089	0.8802	0.97415	0.99382	-0.061623	-0.44349	0.42549	0.82885	0.65741	0.8751
Zfp715	4	0.29162	1.066	0.44704	0.82831	0.28645	0.75753	-0.11071	-0.40443	0.3129	0.75153	0.68589	0.88653
Zfp518a	4	0.38525	0.95569	0.24449	0.66996	0.33923	0.77298	0.54323	1.3496	0.10232	0.44427	0.17715	0.66631
Tifa	4	0.12312	0.76664	0.99695	0.99944	0.44329	0.81274	0.10264	0.63913	0.92915	0.98449	0.52274	0.81248
Slc14a1	4	0.54415	1.4076	0.070194	0.3409	0.15925	0.7113	0.59559	1.5408	0.069584	0.35284	0.12337	0.64546
Slc12a2	4	-0.18019	-0.72907	0.17063	0.56522	0.46596	0.82229	0.32666	1.3234	0.40836	0.82172	0.18569	0.67068
Bcas3	4	0.22495	0.86425	0.64578	0.91357	0.38745	0.78687	0.31539	1.2122	0.43326	0.83457	0.22545	0.68381
Xpo6	4	-0.2662	-1.0619	0.080411	0.37058	0.28828	0.75753	-0.20963	-0.8364	0.14903	0.54236	0.40293	0.75627
Itpr1	4	0.10825	0.94406	0.951	0.99431	0.34514	0.7738	0.031595	0.27555	0.69843	0.93776	0.78289	0.92519
Cyp2j12	4	0.24917	0.8215	0.56796	0.88335	0.41136	0.79804	0.38465	1.2687	0.29501	0.73487	0.20455	0.67924
Helt	4	0.37307	1.4352	0.2669	0.6984	0.15123	0.70929	0.3329	1.2808	0.39372	0.81306	0.20027	0.67801
Rnf20	4	-1.2674	-2.1386	0	0	0.032466	0.3509	-1.6498	-2.7671	0	0	0.0056562	0.10598
Sf3b6	4	-1.0999	-2.0238	5.0829e-05	0.00066445	0.042991	0.41877	-0.92338	-1.7134	0.00020331	0.0025429	0.086641	0.58869
Vash1	4	0.019492	0.071724	0.6382	0.91144	0.94282	0.98614	-0.087712	-0.32278	0.36591	0.79484	0.74687	0.90965
Zfp668	4	-0.026764	-0.17977	0.49695	0.85531	0.85733	0.96022	0.15124	1.0169	0.90617	0.98145	0.3092	0.71723
Gpr33	4	0.2074	0.73915	0.70377	0.93209	0.45981	0.8193	0.19987	0.71239	0.75023	0.95061	0.47622	0.79156
Tctex1d4	4	0.066802	0.33422	0.80014	0.95901	0.73821	0.9204	0.35612	1.7826	0.34589	0.77943	0.074645	0.55135
Alpi	4	-0.16693	-1.0109	0.19218	0.60207	0.31209	0.7631	0.083995	0.50913	0.87115	0.97597	0.61066	0.85229
Acsm2	4	0.13126	0.52053	0.9662	0.99518	0.6027	0.87361	0.32179	1.2766	0.41908	0.82607	0.20173	0.67801
Col24a1	4	-0.38266	-1.5996	0.027397	0.1754	0.10968	0.65984	-0.11844	-0.49592	0.29592	0.73659	0.61995	0.85768
Rrm1	4	-3.1135	-5.7152	0	0	1.0958e-08	1.6149e-05	-3.321	-6.0922	0	0	1.1137e-09	3.1301e-06
Hmgxb4	4	0.45975	1.6193	0.14115	0.51331	0.10538	0.6507	0.30896	1.0882	0.44775	0.84095	0.27652	0.7036
Ms4a2	4	0.31766	1.6721	0.38386	0.79547	0.09451	0.6308	0.16364	0.8613	0.86586	0.97536	0.38907	0.74853
Abca5	4	0.17755	0.5658	0.80604	0.96073	0.57153	0.85948	0.025639	0.081685	0.68009	0.93291	0.9349	0.97877
Chst3	4	0.60244	1.6237	0.039189	0.22757	0.10445	0.64967	0.30674	0.8265	0.45293	0.84233	0.40852	0.75836
E230008N13Rik	4	0.21696	1.3656	0.6718	0.92298	0.17208	0.72138	0.14784	0.93053	0.91934	0.98353	0.3521	0.7328
Sar1a	4	-0.50656	-2.1989	0.0081834	0.0655	0.027885	0.31785	-0.61585	-2.6736	0.0032022	0.030014	0.0075032	0.12792
Fam101b	4	-0.34036	-1.5635	0.039697	0.22971	0.11793	0.67146	-0.21438	-0.98659	0.14349	0.53124	0.32384	0.72179
Exosc9	4	-1.2161	-2.9838	0	0	0.0028473	0.065018	-1.0949	-2.6894	5.0829e-05	0.00071994	0.0071576	0.12451
Rbbp5	4	-1.2277	-2.6155	0	0	0.0089093	0.14379	-1.58	-3.3546	0	0	0.00079485	0.027776
Nup160	4	-2.0212	-3.8554	0	0	0.00011553	0.0081178	-1.8749	-3.5924	0	0	0.00032765	0.015385
Troap	4	0.023606	0.0759	0.65127	0.91583	0.9395	0.98572	0.32827	1.0558	0.40465	0.81979	0.29108	0.70888
Pnma2	4	0.20894	0.96114	0.69808	0.93011	0.33648	0.77258	0.1997	0.91897	0.75058	0.95061	0.35811	0.73545
Cyth4	4	0.23225	1.0314	0.62143	0.90396	0.30235	0.76112	0.25893	1.1499	0.57716	0.89742	0.25017	0.69466
Golga7	4	0.15765	0.5128	0.87354	0.97522	0.60809	0.87539	0.4605	1.4993	0.18329	0.60241	0.13379	0.64955
Scpep1	4	0.069324	0.40107	0.80878	0.96087	0.68837	0.90479	-0.035251	-0.20397	0.49644	0.8626	0.83838	0.94637
Fam134b	4	0.41941	1.4517	0.19127	0.60064	0.14659	0.7071	0.28796	0.99672	0.4998	0.86393	0.3189	0.72075
Cdh3	4	-0.04183	-0.23181	0.45542	0.83244	0.81668	0.9462	0.14559	0.80702	0.92742	0.98432	0.41966	0.76449
Olfr146	4	-0.15583	-0.89968	0.20957	0.62641	0.36829	0.78113	-0.058811	-0.33963	0.43347	0.83457	0.73413	0.90589
Bst2	4	0.56963	1.2134	0.05581	0.29229	0.22499	0.7363	0.45112	0.96094	0.19549	0.61635	0.33658	0.72671
Srp54a	4	-1.1573	-1.5428	5.0829e-05	0.00066445	0.12288	0.67991	-1.0482	-1.4068	5.0829e-05	0.00071994	0.15949	0.66353
Nr2c2ap	4	-0.016267	-0.069992	0.52735	0.86835	0.9442	0.98642	0.079183	0.34083	0.853	0.97298	0.73323	0.90558
Tab1	4	0.071254	0.39261	0.81575	0.96298	0.69461	0.90647	0.033902	0.18684	0.7056	0.94017	0.85179	0.94977
Cwf19l2	4	-0.14634	-0.38061	0.22558	0.64694	0.70349	0.90989	-0.74563	-1.9341	0.0011182	0.011937	0.053096	0.46885
Wipi1	4	-0.41406	-1.7079	0.020077	0.13706	0.087652	0.61413	-0.36342	-1.4994	0.035834	0.22254	0.13378	0.64955
Vmn1r45	4	-0.0043883	-0.022896	0.5612	0.88035	0.98173	0.99518	-0.057636	-0.30078	0.43641	0.83523	0.76358	0.91759
Eci2	4	0.1751	1.2236	0.81412	0.96198	0.2211	0.73563	0.098164	0.68599	0.91552	0.9833	0.49272	0.80002
Vwde	4	0.40399	1.2843	0.21485	0.63316	0.19903	0.73028	0.16884	0.53669	0.84965	0.97233	0.59148	0.84209
Gm14151	4	-0.53294	-2.328	0.0060994	0.050804	0.01991	0.25062	-0.50905	-2.224	0.0080817	0.066278	0.02615	0.30086
4921509C19Rik	4	-0.45569	-1.3315	0.013622	0.10045	0.18302	0.72837	-0.25975	-0.76058	0.096981	0.42947	0.44691	0.77753
Vmn1r90	4	0.7297	0.87018	0.010522	0.081018	0.3842	0.78586	0.60319	0.7193	0.064959	0.33535	0.47195	0.78941
Reps1	4	0.33992	0.76006	0.3346	0.76098	0.44722	0.81457	0.28263	0.63199	0.51423	0.8687	0.5274	0.81432
Tradd	4	0.278	0.51126	0.48353	0.84847	0.60917	0.87589	0.87449	1.6088	0.0060994	0.052174	0.10767	0.62764
Defb48	4	0.40891	1.5928	0.20702	0.62364	0.11121	0.6621	0.031584	0.12296	0.69843	0.93776	0.90214	0.96925
Samd12	4	-0.17845	-1.0824	0.17343	0.57035	0.27905	0.75381	-0.19007	-1.1536	0.17465	0.58755	0.24865	0.69459
Hsf2bp	4	0.0049919	0.041965	0.59093	0.89083	0.96653	0.99192	-0.1614	-1.3566	0.21572	0.64518	0.17489	0.66597
Otof	4	0.073443	0.26665	0.82322	0.96334	0.78974	0.93748	0.10841	0.39364	0.9478	0.98845	0.69385	0.88932
Epb4.1l3	4	0.59649	1.6724	0.042137	0.2405	0.094452	0.6308	0.43272	1.2131	0.21999	0.64985	0.22508	0.68381
Rps19bp1	4	-0.15128	-1.2532	0.21689	0.63544	0.21013	0.73168	0.068629	0.56863	0.81854	0.96692	0.56961	0.83085
Ptpn22	4	0.40826	1.6368	0.20804	0.62489	0.10167	0.64434	0.38907	1.56	0.28713	0.72796	0.11876	0.63963
Nkx2-3	4	0.21548	0.70954	0.67648	0.92441	0.47799	0.82796	0.12084	0.39794	0.98943	0.99785	0.69068	0.88808
Il23r	4	-0.043052	-0.26821	0.45263	0.83078	0.78854	0.93723	0.063624	0.39647	0.80243	0.96354	0.69176	0.8883
Iqgap3	4	0.19221	1.2734	0.75673	0.94828	0.20287	0.73028	0.14694	0.97358	0.92254	0.98412	0.33026	0.72475
Nrbp1	4	-1.0901	-3.4801	5.0829e-05	0.00066445	0.00050117	0.020288	-0.57176	-1.8273	0.0046762	0.041535	0.067652	0.52712
Shh	4	0.12478	0.35016	0.99055	0.99897	0.72622	0.91688	0.70185	1.971	0.029226	0.19084	0.048728	0.44507
Grid2	4	0.23452	1.0752	0.61467	0.90022	0.28229	0.75491	0.0533	0.24435	0.76665	0.95239	0.80696	0.9344
Rasal2	4	0.12657	0.53905	0.98338	0.99763	0.58986	0.86808	0.37036	1.5786	0.3188	0.75624	0.11443	0.63409
Mrpl44	4	-1.267	-2.3029	0	0	0.021282	0.26301	-1.1666	-2.1304	5.0829e-05	0.00071994	0.033141	0.35197
Epha4	4	0.18803	0.96414	0.77046	0.95323	0.33497	0.77209	0.29677	1.5222	0.47784	0.8561	0.12796	0.64675
Cd163	4	-0.05124	-0.36624	0.43235	0.82247	0.71419	0.91359	-0.10716	-0.76599	0.32129	0.75812	0.44368	0.77563
Spink7	4	0.17345	0.88435	0.81997	0.96334	0.37651	0.78418	0.22964	1.1714	0.6624	0.92613	0.24142	0.69217
Esp36	4	0.12634	0.57985	0.98429	0.99768	0.56201	0.85568	-0.038072	-0.1747	0.48928	0.85891	0.86131	0.95349
Gtse1	4	-0.17645	-0.76348	0.17673	0.5771	0.44518	0.81416	-0.045359	-0.1967	0.47047	0.85275	0.84406	0.94827
Xlr4a	4	-0.2265	-0.73623	0.11635	0.46056	0.46159	0.82039	-0.16113	-0.52468	0.21592	0.6452	0.59981	0.84706
Tmem236	4	0.064739	0.32159	0.79242	0.95844	0.74777	0.92305	0.040242	0.19992	0.72542	0.94517	0.84154	0.94742
Mroh5	4	0.205	0.82301	0.71236	0.93354	0.4105	0.79778	0.24291	0.97549	0.623	0.91473	0.32932	0.72431
Stra8	4	-0.078665	-0.49417	0.36236	0.78106	0.62119	0.87999	-0.22479	-1.4121	0.1318	0.50654	0.15793	0.66193
Ino80b	4	-0.23467	-1.0197	0.10832	0.44232	0.30787	0.7629	0.035662	0.15518	0.71048	0.94017	0.87668	0.95976
Akr1c18	4	0.14258	0.51754	0.92848	0.98945	0.60478	0.87414	0.29205	1.0605	0.48943	0.85891	0.2889	0.70728
Pcdhb16	4	0.050383	0.23507	0.74367	0.94404	0.81415	0.94505	0.031589	0.14745	0.69843	0.93776	0.88278	0.9621
Suox	4	0.06736	0.41265	0.80177	0.95972	0.67987	0.90036	0.20361	1.2475	0.73803	0.94809	0.21222	0.68099
Tyw3	4	0.17628	0.54498	0.8099	0.96133	0.58577	0.86637	0.12059	0.37288	0.98872	0.99785	0.70923	0.8971
Olfr424	4	0.21456	1.1644	0.67973	0.92534	0.24426	0.74159	0.11149	0.60503	0.95929	0.99183	0.54516	0.82019
Gm8923	4	-0.067022	-0.21585	0.39133	0.80094	0.82911	0.94956	-0.18839	-0.6067	0.17648	0.58967	0.54405	0.82019
Zfp931	4	-0.029843	-0.22098	0.48917	0.85162	0.82511	0.94814	-0.078415	-0.5807	0.38584	0.80721	0.56145	0.82722
Gm14305	4	-0.64438	-1.3698	0.002084	0.019655	0.17075	0.71963	-0.87977	-1.8672	0.00025414	0.0030175	0.061869	0.50416
Zfp735	4	0.17404	1.6754	0.81829	0.96334	0.093855	0.6298	-0.11746	-1.1305	0.29867	0.73928	0.25827	0.69625
Ppapdc1b	4	-0.082416	-0.52804	0.35417	0.7756	0.59747	0.8707	0.10655	0.68282	0.94155	0.98684	0.49472	0.80111
Tmem74	4	-0.068437	-0.29088	0.38787	0.79864	0.77114	0.93041	-0.013195	-0.056187	0.55784	0.89138	0.95519	0.98462
Npat	4	-0.12	-0.54928	0.27508	0.7077	0.58281	0.86511	-0.077307	-0.3539	0.38884	0.81029	0.72341	0.90278
Psmd2	4	-1.3695	-2.5741	0	0	0.01005	0.15548	-1.3962	-2.6269	0	0	0.0086167	0.14042
Nipa1	4	0.10316	0.31251	0.93336	0.99077	0.75465	0.92541	0.19703	0.59693	0.75867	0.95155	0.55056	0.82218
Pola1	4	-1.9329	-3.2603	0	0	0.0011128	0.034916	-1.2618	-2.1683	5.0829e-05	0.00071994	0.030135	0.32992
Defb1	4	-0.013613	-0.08287	0.53497	0.87063	0.93395	0.98398	-0.056586	-0.34449	0.43972	0.83728	0.73048	0.90536
Ccdc176	4	-0.027381	-0.12147	0.49532	0.85431	0.90332	0.97453	-0.25846	-1.1458	0.098201	0.43302	0.2519	0.69505
Scai	4	0.12494	0.59377	0.99014	0.99897	0.55266	0.85314	-0.16529	-0.78507	0.2088	0.63514	0.43241	0.77072
Slfn8	4	0.91685	1.4588	0.00086408	0.0087992	0.14463	0.7062	0.34561	0.54987	0.36647	0.79502	0.58241	0.8367
Hsd11b1	4	-0.10632	-0.50162	0.30385	0.73407	0.61594	0.87806	0.18532	0.87482	0.79719	0.9617	0.38167	0.74462
Fndc3a	4	0.10407	0.37273	0.93657	0.99166	0.70935	0.91185	0.42628	1.5269	0.22812	0.65932	0.12678	0.64675
Lca5	4	0.33691	1.0405	0.34081	0.76602	0.29813	0.75942	0.28592	0.88351	0.50544	0.86545	0.37696	0.74272
Erbb4	4	0.19021	0.59977	0.76324	0.95026	0.54866	0.85175	0.50533	1.5935	0.13302	0.50934	0.11104	0.63066
Syne2	4	0.097279	0.5756	0.91024	0.98423	0.56488	0.85591	0.20002	1.184	0.74977	0.95061	0.23641	0.69086
Hoxa10	4	-0.053413	-0.447	0.4265	0.81811	0.65487	0.89127	0.0068085	0.056989	0.61929	0.9129	0.95455	0.98419
Trim25	4	0.16342	1.1044	0.85234	0.97111	0.26942	0.7488	0.060704	0.41025	0.79221	0.96062	0.68163	0.88523
Tmem216	4	-0.85998	-2.6033	0.0003558	0.0040864	0.0092329	0.14673	-1.0877	-3.2921	5.0829e-05	0.00071994	0.00099426	0.032226
Olfr33	4	-0.11304	-0.71827	0.28835	0.71919	0.47259	0.8251	-0.10252	-0.6517	0.33125	0.76518	0.51459	0.80914
Isg20l2	4	-0.44188	-1.6038	0.015604	0.11237	0.10877	0.6568	-0.31432	-1.1412	0.0583	0.31086	0.25378	0.69533
Bcl2a1c	4	0.26622	1.1466	0.51703	0.86467	0.25156	0.74384	-0.01408	-0.060589	0.5555	0.8902	0.95169	0.98377
Haus1	4	-1.5394	-3.25	0	0	0.0011542	0.03568	-1.0646	-2.2603	5.0829e-05	0.00071994	0.023804	0.28161
Slc24a2	4	-0.31094	-1.8544	0.053522	0.28444	0.063688	0.53071	-0.062074	-0.37077	0.42411	0.82778	0.71081	0.89771
4933417A18Rik	4	0.097515	0.22471	0.91115	0.98435	0.82221	0.94681	0.43195	0.99677	0.22121	0.65135	0.31888	0.72075
Ifna12	4	0.18715	0.7243	0.77391	0.95425	0.46888	0.82341	-0.028138	-0.10885	0.51438	0.8687	0.91332	0.97204
Sema4a	4	-0.17125	-0.49208	0.18537	0.59099	0.62267	0.88068	0.27149	0.78318	0.54437	0.885	0.43352	0.77089
Xlr5a	4	-0.52035	-2.4599	0.0071668	0.058555	0.013897	0.19544	-0.24134	-1.1412	0.11411	0.46832	0.2538	0.69533
Pafah1b1	4	-0.71948	-1.5875	0.00081326	0.008329	0.1124	0.66487	-1.3034	-2.8367	5.0829e-05	0.00071994	0.0045581	0.092354
Trip12	4	-0.12822	-0.48553	0.25785	0.68833	0.6273	0.88237	0.00025351	0.000961	0.59932	0.90709	0.99923	0.99969
Serpinb3d	4	-0.32652	-1.2424	0.045593	0.25396	0.2141	0.73399	-0.026214	-0.099811	0.51992	0.87212	0.92049	0.97389
Gm7849	4	0.030069	0.16005	0.67297	0.92376	0.87284	0.96514	0.24127	1.2848	0.62763	0.91686	0.19886	0.67801
2610507B11Rik	4	-0.098251	-0.73015	0.31961	0.74804	0.4653	0.8221	-0.18509	-1.3755	0.1808	0.59778	0.16897	0.66545
Cyp2c40	4	-0.22049	-1.1591	0.12255	0.47386	0.24643	0.74159	-0.39839	-2.0939	0.025668	0.17235	0.036268	0.37067
Cyp2c67	4	0.42267	1.6241	0.1869	0.59359	0.10435	0.64967	0.24033	0.92338	0.63017	0.91823	0.35581	0.73464
Olfr490	4	-0.12265	-0.4179	0.26832	0.69967	0.67602	0.89849	0.33994	1.1665	0.37832	0.80127	0.24341	0.69306
Jsrp1	4	-0.13715	-1.0576	0.24205	0.66779	0.29023	0.75753	0.14886	1.1486	0.91547	0.9833	0.25071	0.6947
Zc3h12c	4	-0.12197	-0.85403	0.2702	0.70194	0.39309	0.78868	0.10725	0.7512	0.94348	0.9875	0.45253	0.78002
Prl2c2	4	-0.11798	-0.48269	0.27844	0.70935	0.62932	0.88283	0.21719	0.88916	0.69706	0.9372	0.37392	0.7411
Isy1	4	-1.6859	-2.8044	0	0	0.0050411	0.09657	-1.239	-2.0809	5.0829e-05	0.00071994	0.037441	0.37875
Zbed6	4	-0.052169	-0.24933	0.4294	0.82053	0.8031	0.94212	0.28758	1.3758	0.50107	0.86433	0.16888	0.66545
Polr3k	4	-1.7285	-2.6433	0	0	0.0082105	0.13586	-1.9811	-3.0041	0	0	0.0026641	0.063225
Ugt3a1	4	0.071527	0.51862	0.81676	0.96334	0.60403	0.87388	0.14797	1.0732	0.91898	0.98352	0.28319	0.70621
Ugt3a2	4	0.12092	0.79094	0.99593	0.99944	0.42898	0.80747	-0.034635	-0.22655	0.49802	0.86303	0.82078	0.93936
Fzd6	4	-0.029459	-0.10819	0.49019	0.85255	0.91384	0.97807	0.051954	0.19087	0.76283	0.95212	0.84863	0.94948
Gm15386	4	0.0094507	0.069342	0.60593	0.89733	0.94472	0.98654	-0.176	-1.291	0.1934	0.61391	0.19669	0.67742
Bpifb1	4	-0.44813	-0.94742	0.01474	0.10737	0.34342	0.77361	-0.51487	-1.0891	0.0075226	0.06229	0.27611	0.7036
Zfp800	4	0.053466	0.24323	0.75404	0.94726	0.80782	0.94329	-0.056566	-0.25734	0.43987	0.83728	0.79692	0.9302
Ms4a18	4	-0.076939	-0.34922	0.36607	0.78254	0.72692	0.91697	-0.015006	-0.068143	0.55271	0.88948	0.94567	0.98154
Garnl3	4	-0.29317	-1.2351	0.062824	0.31482	0.21678	0.73503	-0.1158	-0.4881	0.30223	0.74051	0.62548	0.86024
1700034O15Rik	4	0.10787	1.2166	0.94968	0.99388	0.22377	0.73572	0.02687	0.30303	0.68319	0.93291	0.76186	0.91653
4921530L21Rik	4	0.060122	0.4253	0.77641	0.95505	0.67062	0.89687	-0.11279	-0.79778	0.30827	0.74711	0.425	0.76717
Vmn2r57	4	0.35479	0.88641	0.30365	0.73407	0.37539	0.78351	0.66832	1.6702	0.039443	0.23892	0.094872	0.60427
Mrto4	4	-1.4299	-3.0983	0	0	0.0019466	0.049673	-1.4542	-3.1542	0	0	0.0016093	0.044096
Vmn2r103	4	-0.015849	-0.063263	0.52862	0.86876	0.94956	0.98756	0.36432	1.4546	0.32972	0.76426	0.14578	0.65384
Vmn2r96	4	0.10896	0.64603	0.95364	0.99432	0.51826	0.84305	0.055738	0.33049	0.77473	0.95453	0.74103	0.90802
Vmn1r193	4	0.39075	1.001	0.2359	0.659	0.31681	0.76324	0.32758	0.83929	0.40632	0.82065	0.40131	0.75474
Abcc5	4	0.15826	0.48022	0.8711	0.9749	0.63107	0.88323	0.025595	0.077666	0.67993	0.93291	0.93809	0.97981
Uchl5	4	-0.15647	-1.1262	0.20855	0.62523	0.26009	0.74613	-0.10322	-0.74319	0.32962	0.76426	0.45737	0.78258
Vmn1r225	4	-0.17978	-1.5188	0.17134	0.56636	0.12881	0.68713	-0.10222	-0.86379	0.33206	0.76566	0.3877	0.74788
Vmn1r228	4	0.1774	0.86514	0.80675	0.96073	0.38696	0.78687	0.3506	1.7115	0.35631	0.78693	0.086983	0.58869
Camk4	4	0.074686	0.30848	0.82774	0.96368	0.75772	0.9269	-0.1171	-0.48356	0.29933	0.73928	0.6287	0.86165
Gins3	4	-0.95825	-2.0301	0.00010166	0.001308	0.04235	0.41515	-0.78247	-1.6675	0.00086408	0.0094708	0.095423	0.60599
Igbp1	4	-2.9683	-4.3215	0	0	1.5497e-05	0.0021934	-2.2531	-3.4506	0	0	0.00055925	0.021853
Acy1	4	0.15825	0.62936	0.8711	0.9749	0.52912	0.84685	0.14133	0.56222	0.94119	0.98684	0.57397	0.83393
Ctsf	4	0.14692	0.81922	0.91298	0.98482	0.41266	0.79807	0.0083304	0.04645	0.62412	0.91492	0.96295	0.9875
Oas1a	4	-0.24037	-0.81816	0.10318	0.43182	0.41327	0.79827	0.16402	0.55831	0.8648	0.97531	0.57663	0.83452
Apoh	4	-0.31229	-1.5281	0.05276	0.28222	0.12648	0.68513	-0.34295	-1.6784	0.044526	0.26087	0.093277	0.60135
Abcc12	4	-0.10713	-0.53756	0.30212	0.73268	0.59088	0.86877	-0.042147	-0.21155	0.47891	0.8562	0.83246	0.94427
Tex36	4	0.50326	1.1615	0.097845	0.41802	0.24545	0.74159	0.14983	0.34573	0.91166	0.9833	0.72954	0.90536
Gpd1l	4	-0.22749	-1.4742	0.11538	0.45803	0.14042	0.69958	-0.2442	-1.5833	0.11177	0.46373	0.11334	0.63409
Cep120	4	-1.1966	-2.4979	5.0829e-05	0.00066445	0.012494	0.18117	-1.2635	-2.6396	5.0829e-05	0.00071994	0.0082999	0.13734
BC089491	4	0.18099	1.0148	0.79496	0.95896	0.31019	0.7631	0.21542	1.2081	0.70265	0.93903	0.22703	0.68493
Ndufa4	4	-0.58389	-2.3865	0.003863	0.03405	0.01701	0.2237	-0.56453	-2.3079	0.0050829	0.044663	0.021003	0.25793
Syt10	4	-0.050193	-0.19402	0.43474	0.82314	0.84616	0.95687	-0.23511	-0.90872	0.12102	0.48306	0.3635	0.73677
C8b	4	0.066854	0.40641	0.80024	0.95901	0.68444	0.90318	0.029771	0.181	0.69223	0.93527	0.85637	0.95218
1700016K19Rik	4	0.06278	0.20524	0.78571	0.95692	0.83738	0.95323	0.42799	1.4009	0.22578	0.65659	0.16123	0.66452
Rab23	4	-0.29089	-1.2557	0.064603	0.32161	0.20923	0.73166	-0.33961	-1.4664	0.046406	0.26814	0.14254	0.65302
C1d	4	-0.2327	-1.5364	0.10999	0.44582	0.12445	0.68171	-0.033907	-0.22395	0.5	0.86393	0.8228	0.94077
Rnf167	4	0.17589	1.144	0.81143	0.96198	0.25264	0.74391	-0.0902	-0.58657	0.35971	0.78993	0.55749	0.82581
Ceacam13	4	0.27746	1.0747	0.4844	0.84847	0.28252	0.7551	0.39204	1.519	0.28215	0.72335	0.12876	0.64675
Luzp1	4	0.20393	1.2606	0.71592	0.93414	0.20746	0.73166	0.041122	0.25418	0.72817	0.9456	0.79936	0.93139
Tppp2	4	0.13541	0.84711	0.95309	0.99432	0.39693	0.79036	-0.12221	-0.76448	0.2883	0.7298	0.44458	0.77596
Gnrh1	4	0.11335	0.49752	0.96889	0.99546	0.61882	0.87924	0.1085	0.47631	0.9481	0.98845	0.63385	0.86396
1700019G17Rik	4	0.12722	0.36168	0.9813	0.99752	0.71759	0.91432	0.37483	1.0661	0.31178	0.75061	0.28637	0.70666
Lhx1	4	0.20741	0.71532	0.70372	0.93209	0.47441	0.8259	0.14947	0.51552	0.91308	0.9833	0.60619	0.85066
Tbx3	4	0.16617	0.60595	0.84319	0.96821	0.54455	0.85111	0.33556	1.2239	0.38848	0.81024	0.22099	0.68366
Cenpu	4	-0.89947	-2.3781	0.00025414	0.0031153	0.017402	0.22734	-0.7384	-1.9576	0.0011691	0.012372	0.050282	0.45452
Gm44	4	-0.2093	-1.4402	0.13495	0.50199	0.14981	0.70929	-0.073964	-0.50917	0.39616	0.81504	0.61064	0.85229
Pbx3	4	0.44218	1.0104	0.16077	0.54951	0.31229	0.7631	0.19115	0.43657	0.77874	0.95512	0.66243	0.87795
Fam96a	4	-0.013178	-0.077344	0.53634	0.87127	0.93835	0.98519	-0.10797	-0.63374	0.31941	0.75686	0.52625	0.81381
Usp6nl	4	0.34352	1.2405	0.32744	0.75392	0.2148	0.73406	0.35738	1.2907	0.3433	0.77743	0.19679	0.67742
Scgb2b3	4	-0.013262	-0.069351	0.53588	0.87096	0.94471	0.98654	-0.027273	-0.14275	0.51713	0.87076	0.88649	0.96336
Tmem126b	4	-1.1492	-2.1982	5.0829e-05	0.00066445	0.027938	0.31827	-0.8516	-1.6376	0.00030497	0.0035907	0.10152	0.61795
Xlr5b	4	-0.41668	-1.6714	0.019264	0.13215	0.094635	0.63108	-0.33873	-1.3588	0.046711	0.26903	0.17421	0.66597
Cml2	4	0.3106	1.6593	0.39844	0.80445	0.097048	0.63548	-0.0041115	-0.021962	0.58595	0.90048	0.98248	0.99417
Gprc5d	4	0.34533	1.127	0.32393	0.75136	0.25976	0.74613	0.40011	1.3062	0.26934	0.71425	0.1915	0.67458
Olfr1350	4	-0.042903	-0.29023	0.45303	0.83097	0.77164	0.9305	-0.058533	-0.396	0.43408	0.83457	0.6921	0.8884
Ubr7	4	-0.047962	-0.13854	0.44033	0.82486	0.88981	0.97032	0.46233	1.3371	0.18085	0.59778	0.1812	0.66929
Tubg2	4	0.064491	0.30981	0.7913	0.9578	0.7567	0.92657	-0.11808	-0.56712	0.29709	0.73828	0.57063	0.83189
Olfr235	4	0.11774	0.39374	0.98445	0.99768	0.69377	0.90608	-0.011835	-0.039574	0.5614	0.89269	0.96843	0.98904
Gjd4	4	-0.09162	-0.37833	0.33384	0.76027	0.70518	0.91029	-0.014514	-0.059965	0.55367	0.88966	0.95218	0.98377
Fam69b	4	-0.045548	-0.16629	0.44643	0.8279	0.86793	0.96446	-0.063259	-0.231	0.42142	0.82714	0.81732	0.93809
Pigk	4	-0.21768	-1.2792	0.1256	0.48139	0.20084	0.73028	-0.22291	-1.3099	0.13414	0.51213	0.19023	0.67336
Prdm10	4	0.33107	0.88092	0.35402	0.77553	0.37836	0.78461	0.66052	1.7588	0.041629	0.24766	0.078605	0.56127
Nup62	4	-1.0489	-2.6831	5.0829e-05	0.00066445	0.007294	0.12555	-0.98569	-2.5263	0.00015249	0.0020436	0.011527	0.17116
Dcdc2a	4	0.10294	0.3684	0.93265	0.9905	0.71258	0.91289	0.064307	0.23018	0.80441	0.96383	0.81795	0.93838
Vmn2r102	4	-0.41578	-0.76146	0.019416	0.1331	0.44638	0.81428	-0.56849	-1.0407	0.0048795	0.043165	0.298	0.71102
Lama4	4	0.21865	0.7178	0.66626	0.92091	0.47288	0.82529	-0.11916	-0.39102	0.29338	0.73277	0.69578	0.89021
Cd244	4	0.66323	1.6807	0.021348	0.14443	0.092817	0.62752	0.381	0.96517	0.3009	0.74009	0.33446	0.72671
Gstm5	4	0.089794	0.2216	0.88401	0.97789	0.82463	0.94803	0.15686	0.38725	0.88752	0.97832	0.69857	0.89146
Epb4.1l5	4	0.17481	0.81131	0.81539	0.96279	0.41719	0.80018	-0.084603	-0.39259	0.37318	0.79887	0.69462	0.89002
Dbf4	4	-1.4099	-2.6786	0	0	0.0073941	0.12653	-1.6437	-3.1183	0	0	0.0018192	0.048105
Cts3	4	-0.16295	-1.2939	0.19864	0.61065	0.19571	0.73021	-0.072229	-0.57371	0.39961	0.81714	0.56616	0.82908
Fam46d	4	0.14864	0.67817	0.90744	0.98364	0.49766	0.83568	0.40729	1.8592	0.25729	0.70062	0.063002	0.50905
Olfr153	4	0.33743	1.4239	0.33984	0.76475	0.15447	0.70929	0.046651	0.19684	0.74621	0.94995	0.84395	0.9482
Olfr1131	4	-0.48184	-1.9968	0.010471	0.080721	0.045851	0.43854	-0.29418	-1.2196	0.071211	0.35667	0.22262	0.68381
H2afb2	4	0.15928	0.52496	0.86713	0.97447	0.59961	0.87196	0.48575	1.6018	0.15259	0.54992	0.10919	0.6297
Gm14920	4	0.43677	1.1968	0.16641	0.5587	0.23137	0.73972	0.42163	1.1554	0.23412	0.66754	0.24793	0.69459
Rcan1	4	0.11218	0.38264	0.96442	0.99507	0.70198	0.90927	0.25256	0.86184	0.59505	0.90604	0.38877	0.74853
Crisp1	4	0.60813	1.0617	0.037156	0.21965	0.28838	0.75753	0.53263	0.92988	0.10984	0.45998	0.35244	0.7328
Olfr514	4	0.42307	1.5451	0.18598	0.59188	0.12233	0.67908	0.07197	0.26277	0.82932	0.96963	0.79273	0.92824
1700001C19Rik	4	-0.23739	-1.1155	0.10552	0.43686	0.26464	0.74762	0.17979	0.84485	0.81432	0.96564	0.39819	0.75258
Tas2r129	4	-0.23935	-1.2462	0.104	0.43381	0.21268	0.73364	-0.17503	-0.91145	0.19483	0.61564	0.36206	0.73597
Dnal4	4	0.54382	1.4646	0.070397	0.34146	0.14303	0.70367	-0.016131	-0.043441	0.54951	0.88746	0.96535	0.98817
Rraga	4	-0.29298	-1.4367	0.062875	0.31492	0.15079	0.70929	-0.033937	-0.1665	0.49995	0.86393	0.86776	0.95593
Gltscr1	4	-0.051812	-0.26505	0.43057	0.82123	0.79097	0.93798	0.14913	0.76301	0.9143	0.9833	0.44546	0.77667
Lrrc40	4	0.22944	0.77821	0.63175	0.90855	0.43644	0.81041	0.26921	0.91334	0.54946	0.88746	0.36106	0.73587
Vmn2r4	4	-0.012214	-0.071847	0.5396	0.87274	0.94272	0.98614	0.10917	0.64232	0.95085	0.98947	0.52067	0.81159
Fbxw28	4	-0.31179	-0.9727	0.053116	0.28297	0.3307	0.7704	0.087613	0.27435	0.88177	0.97763	0.78382	0.92556
Net1	4	0.22551	0.73861	0.64359	0.91334	0.46015	0.81955	0.51547	1.6884	0.12387	0.48946	0.091336	0.59925
Fbxw15	4	0.29927	1.7051	0.42635	0.81811	0.088176	0.61537	0.14617	0.83277	0.92513	0.98432	0.40497	0.75751
Gid4	4	-0.30734	-0.43818	0.055505	0.29112	0.66125	0.89374	0.14485	0.20808	0.9293	0.98454	0.83516	0.94556
H2afb3	4	0.015972	0.11283	0.62677	0.90711	0.91017	0.97642	0.29544	2.0879	0.48074	0.85709	0.036803	0.37505
Vmn1r81	4	0.014059	0.064076	0.62036	0.9034	0.94891	0.98714	-0.19869	-0.90549	0.1624	0.5683	0.36521	0.73745
Abhd14a	4	0.22938	1.5677	0.63195	0.90865	0.11694	0.66988	-0.085816	-0.58644	0.37013	0.79759	0.55758	0.82586
Uspl1	4	-1.0248	-2.3952	5.0829e-05	0.00066445	0.016613	0.21984	-1.0552	-2.4668	5.0829e-05	0.00071994	0.013632	0.19267
Gm15056	4	-0.061871	-0.35558	0.40541	0.80986	0.72215	0.9155	-0.12289	-0.70629	0.28703	0.72789	0.48001	0.79351
Ptma	4	-1.349	-2.8588	0	0	0.0042523	0.085629	-0.94211	-2.0039	0.00020331	0.0025429	0.045085	0.42583
Mphosph8	4	-0.25444	-1.2348	0.090221	0.39789	0.21692	0.73503	0.37317	1.8133	0.31448	0.75286	0.069783	0.5353
Dhx33	4	-2.6249	-4.899	0	0	9.6302e-07	0.00031577	-2.3712	-4.4632	0	0	8.0727e-06	0.0014395
Nr1h3	4	0.0027302	0.012101	0.58326	0.88727	0.99035	0.99749	0.052627	0.23328	0.76507	0.95239	0.81555	0.93763
Zfp292	4	-0.15931	-1.5142	0.20438	0.62024	0.12997	0.6888	-0.004583	-0.043581	0.58468	0.89987	0.96524	0.98817
Dars2	4	-1.3641	-2.8708	0	0	0.0040945	0.08368	-1.5237	-3.2051	0	0	0.0013504	0.039283
Eif3b	4	-0.61089	-1.4694	0.0029481	0.026802	0.14173	0.70256	-1.1399	-2.7362	5.0829e-05	0.00071994	0.0062159	0.11292
Rpl34	4	-2.2161	-3.5905	0	0	0.00033009	0.015245	-2.2917	-3.7165	0	0	0.00020197	0.011396
Fbxo10	4	-0.045124	-0.33188	0.44724	0.82838	0.73998	0.92124	0.089307	0.65709	0.88696	0.9783	0.51112	0.80749
Gtf2h1	4	-0.89415	-2.0448	0.00030497	0.0037152	0.040873	0.40592	-0.54208	-1.2442	0.0059469	0.050958	0.21343	0.68122
Vmn1r234	4	-0.052298	-0.13332	0.4292	0.82053	0.89394	0.97195	0.216	0.551	0.70113	0.93875	0.58163	0.83633
Exph5	4	0.24143	1.2124	0.59215	0.89163	0.22538	0.7363	0.24157	1.2131	0.62687	0.91641	0.22508	0.68381
Osbpl1a	4	-0.18398	-0.56641	0.16672	0.55915	0.57111	0.85939	0.086046	0.26533	0.87791	0.97731	0.79076	0.92794
Slc22a29	4	-0.035701	-0.12227	0.47291	0.84245	0.90268	0.97453	-0.26098	-0.89324	0.095964	0.42822	0.37173	0.74015
Tmem220	4	0.43189	1.3727	0.17353	0.5704	0.16986	0.71773	0.17391	0.55256	0.83359	0.97013	0.58056	0.83549
Olfr904	4	0.49519	1.6206	0.10481	0.43576	0.1051	0.64983	0.20899	0.68365	0.72065	0.94352	0.4942	0.80111
Prdm4	4	0.0036329	0.014449	0.58641	0.8885	0.98847	0.9974	0.20104	0.79969	0.74631	0.94995	0.42389	0.76717
Pank2	4	0.49305	1.2538	0.10608	0.43762	0.20992	0.73166	0.22622	0.57496	0.67282	0.9312	0.56532	0.82908
S100g	4	0.35555	0.9802	0.30172	0.73239	0.32699	0.76685	0.60511	1.6683	0.063942	0.33158	0.095253	0.6055
Cmah	4	0.18675	0.59893	0.77513	0.95468	0.54922	0.85218	0.085247	0.27339	0.87583	0.97683	0.78455	0.9257
Nubp2	4	-1.6264	-3.0341	0	0	0.0024124	0.058207	-1.3529	-2.5395	5.0829e-05	0.00071994	0.0111	0.16734
Mmp19	4	-0.0098552	-0.06552	0.5459	0.87466	0.94776	0.9869	-0.051439	-0.34201	0.45441	0.84395	0.73235	0.90541
Aste1	4	0.12542	0.47006	0.98831	0.99846	0.63831	0.88576	0.12333	0.46249	0.9969	0.99868	0.64373	0.86894
Gm13247	4	0.024176	0.14052	0.6535	0.91622	0.88825	0.97006	0.22546	1.3108	0.6747	0.93211	0.18992	0.67336
Nlrp14	4	-0.027579	-0.15774	0.49456	0.85431	0.87466	0.96579	0.021226	0.12142	0.66662	0.9281	0.90336	0.96933
Lipk	4	0.22456	0.83969	0.6472	0.9142	0.40108	0.79138	0.31387	1.1737	0.43672	0.83523	0.24053	0.69146
Htt	4	0.1837	0.63812	0.78555	0.95691	0.52339	0.84494	0.042541	0.14776	0.73249	0.9462	0.88253	0.96204
Vti1b	4	0.27939	1.0901	0.47987	0.84657	0.27565	0.75322	0.14367	0.5606	0.93331	0.98588	0.57507	0.83434
Arhgap15	4	0.61607	1.1399	0.034868	0.2103	0.25433	0.74444	0.11144	0.20611	0.95918	0.99183	0.83671	0.94589
Prmt1	4	-1.9247	-4.1351	0	0	3.548e-05	0.0036739	-1.7578	-3.7851	0	0	0.00015363	0.0093868
Eif3l	4	-0.57911	-2.4198	0.0039646	0.034759	0.015528	0.20996	-0.484	-2.0238	0.01042	0.082197	0.042988	0.41357
4933405O20Rik	4	-0.16487	-0.68854	0.19574	0.60785	0.49111	0.83405	0.25022	1.0461	0.60089	0.90722	0.2955	0.71077
Trdn	4	0.23969	0.79134	0.59856	0.89395	0.42875	0.80738	0.28818	0.95192	0.49898	0.86387	0.34114	0.72722
4933421I07Rik	4	0.3692	1.781	0.27488	0.70748	0.074907	0.57276	-0.13173	-0.635	0.27005	0.71488	0.52543	0.81347
Zfp655	4	0.06578	0.12279	0.79628	0.95901	0.90227	0.97453	0.15595	0.29154	0.89128	0.97942	0.77064	0.92045
Vmn2r54	4	-0.19778	-0.96958	0.14867	0.52756	0.33225	0.7707	-0.40308	-1.9758	0.02455	0.16667	0.048174	0.44301
Vtcn1	4	0.16014	0.71273	0.86408	0.97417	0.47602	0.82707	0.32808	1.4605	0.4051	0.8201	0.14417	0.65302
Drg1	4	0.17675	0.75576	0.80858	0.96086	0.44979	0.81552	-0.44276	-1.893	0.01657	0.12173	0.058353	0.48797
Gjc3	4	-0.010615	-0.021994	0.54361	0.87377	0.98245	0.99518	-0.045801	-0.094959	0.4693	0.85242	0.92435	0.97494
Tmem60	4	0.1487	1.0931	0.90734	0.98364	0.27436	0.75213	-0.076763	-0.56425	0.39052	0.81164	0.57258	0.83303
Cd9	4	0.057082	0.23082	0.76558	0.95148	0.81745	0.94646	0.25369	1.0263	0.59205	0.90485	0.30475	0.71623
Erich5	4	0.22238	0.61464	0.65482	0.91682	0.53879	0.84863	0.37721	1.0428	0.30721	0.7459	0.29703	0.71102
Mcm8	4	-0.30798	-0.40124	0.055149	0.28995	0.68824	0.90479	0.0094597	0.01236	0.62829	0.91733	0.99014	0.99616
Zxdc	4	0.083523	0.53677	0.86134	0.97386	0.59143	0.8688	-0.012297	-0.079029	0.56049	0.89239	0.93701	0.97953
Sox11	4	0.2198	1.0061	0.6628	0.9198	0.31439	0.7631	0.19884	0.91021	0.75297	0.95099	0.36271	0.73635
Sept10	4	0.025607	0.077354	0.65767	0.9172	0.93834	0.98519	0.3663	1.107	0.32652	0.76212	0.26828	0.70187
Nlrc5	4	0.21768	1.3263	0.66946	0.92211	0.18474	0.72837	-0.294	-1.7907	0.071465	0.35758	0.073346	0.54709
Gabarap	4	0.11219	0.55158	0.96452	0.99507	0.58124	0.86401	0.15571	0.76589	0.89199	0.97942	0.44374	0.77567
Chst15	4	0.25894	0.91361	0.53802	0.87179	0.36092	0.77906	0.36626	1.2935	0.32673	0.76212	0.19584	0.67656
Art1	4	-0.027947	-0.1643	0.49354	0.85388	0.8695	0.96477	0.014446	0.084977	0.64501	0.9219	0.93228	0.978
Msx1	4	0.44851	1.4075	0.15416	0.53691	0.15928	0.7113	0.503	1.5788	0.13531	0.51489	0.11438	0.63409
Sf3b3	4	-2.0865	-3.2717	0	0	0.0010688	0.034198	-1.9945	-3.1481	0	0	0.0016435	0.044661
Etfb	4	0.4408	1.1262	0.1623	0.55204	0.26008	0.74613	0.26953	0.6886	0.54864	0.88708	0.49107	0.79899
Rgs7bp	4	0.15486	0.46619	0.88472	0.97789	0.64108	0.88736	0.084688	0.25496	0.87395	0.97671	0.79875	0.93118
Sept5	4	0.32924	1.2218	0.3586	0.77904	0.2218	0.73563	0.37327	1.3855	0.31443	0.75286	0.16591	0.66545
Olfr1026	4	0.08538	0.31511	0.8682	0.97462	0.75268	0.92499	0.18765	0.69264	0.79003	0.95998	0.48854	0.7972
Pomgnt2	4	0.46019	0.6773	0.14044	0.51167	0.49822	0.83568	0.43749	0.64453	0.21343	0.64182	0.51923	0.81142
Pvrl3	4	0.053333	0.38	0.75369	0.94726	0.70395	0.90989	0.11546	0.823	0.97199	0.99464	0.41051	0.75877
Olfr141	4	0.037778	0.17366	0.70001	0.93123	0.86213	0.96125	-0.098508	-0.45281	0.3404	0.77441	0.65068	0.87259
Emilin3	4	-0.091477	-0.59277	0.3342	0.76073	0.55334	0.85314	-0.32359	-2.0967	0.053726	0.2955	0.036019	0.36889
Hsh2d	4	0.40348	1.486	0.21541	0.63367	0.13728	0.69593	0.45021	1.6583	0.19655	0.61823	0.09726	0.60986
Fbxl2	4	0.1425	0.48534	0.92869	0.98945	0.62744	0.88237	0.091562	0.31205	0.89438	0.97979	0.755	0.91332
Ubxn2b	4	-0.028531	-0.14605	0.49258	0.85388	0.88388	0.96856	0.078321	0.40105	0.85026	0.97239	0.68838	0.88763
Zfp937	4	-0.072576	-0.35281	0.37679	0.79108	0.72423	0.91638	0.32002	1.5582	0.42294	0.82738	0.11918	0.63988
Setd5	4	0.14581	0.50091	0.91654	0.98584	0.61643	0.8783	0.19165	0.6591	0.77722	0.95473	0.50983	0.80715
Perp	4	0.11537	0.32667	0.97586	0.99694	0.74392	0.9222	-0.051015	-0.14442	0.45568	0.84473	0.88517	0.96276
Cenpo	4	-1.4614	-3.173	0	0	0.0015087	0.042464	-1.4919	-3.2407	0	0	0.0011925	0.035925
Flnb	4	-0.095886	-0.36317	0.32373	0.75124	0.71648	0.91411	-0.31659	-1.199	0.05708	0.30725	0.23052	0.68754
Tbl2	4	0.29812	0.8049	0.42945	0.82053	0.42088	0.80189	0.56669	1.5301	0.086663	0.40108	0.126	0.64649
Cyp4v3	4	0.46476	0.93202	0.13536	0.50283	0.35133	0.77628	0.59351	1.1906	0.070601	0.35515	0.2338	0.69043
Hnrnph1	4	-0.49023	-1.7021	0.0098607	0.076954	0.088734	0.6164	-0.15635	-0.5454	0.22268	0.65271	0.58548	0.83854
Kcnv2	4	0.2682	1.5294	0.51205	0.86347	0.12617	0.68475	0.19883	1.1339	0.75297	0.95099	0.25685	0.69577
Rps3	4	-2.4894	-4.5218	0	0	6.1311e-06	0.0011711	-3.1123	-5.6241	0	0	1.8648e-08	2.4458e-05
Dgat1	4	0.041955	0.19254	0.71368	0.9338	0.84732	0.95687	0.13438	0.61698	0.96447	0.99268	0.53725	0.81793
Klhdc8a	4	-0.17577	-0.95475	0.17759	0.57781	0.3397	0.77298	-0.21486	-1.1671	0.14293	0.53015	0.24317	0.69306
Sod1	4	-2.1522	-4.1658	0	0	3.1028e-05	0.003391	-1.8609	-3.6288	0	0	0.00028473	0.013969
Ccdc81	4	-0.12559	-0.6537	0.26294	0.69472	0.51331	0.84093	0.27982	1.4565	0.52191	0.8735	0.14526	0.65369
Dok2	4	0.15457	0.3622	0.88574	0.97789	0.7172	0.91423	0.43781	1.026	0.21302	0.64141	0.30487	0.71626
Scnn1a	4	-0.08167	-0.62381	0.35519	0.77636	0.53275	0.8472	0.090791	0.69432	0.89209	0.97942	0.48748	0.79673
Ankrd23	4	0.22298	0.54748	0.65249	0.91583	0.58405	0.86534	0.061475	0.15092	0.7947	0.96105	0.88004	0.96122
Cep250	4	0.062282	0.51895	0.78317	0.9561	0.6038	0.87388	-0.11693	-0.97421	0.29963	0.73928	0.32995	0.72441
Acbd5	4	0.073714	0.34547	0.82398	0.96334	0.72974	0.91802	0.11936	0.55947	0.98414	0.99712	0.57584	0.83452
Actg2	4	-0.051995	-0.20212	0.43001	0.82109	0.83983	0.95412	0.16425	0.63887	0.86414	0.97531	0.52291	0.81248
Ddx50	4	0.36978	1.4542	0.27376	0.70575	0.1459	0.70694	0.2646	1.0406	0.56262	0.8936	0.29805	0.71102
Cmya5	4	-0.13428	-0.93428	0.24718	0.67514	0.35016	0.77624	-0.14153	-0.98486	0.25079	0.69104	0.32469	0.72179
Slc24a1	4	-0.0833	-0.33203	0.35219	0.77413	0.73987	0.92121	0.0043763	0.017444	0.61096	0.90971	0.98608	0.99508
Pold3	4	-0.28507	-0.6256	0.068364	0.33441	0.53158	0.84685	-0.28188	-0.61941	0.079292	0.37947	0.53565	0.81774
Prrc2a	4	-0.049397	-0.25715	0.43713	0.82383	0.79707	0.93969	-0.49918	-2.5971	0.008895	0.071839	0.0094024	0.14894
Wdr38	4	0.22236	1.1387	0.65493	0.91682	0.25482	0.74444	0.034976	0.1791	0.70885	0.94017	0.85786	0.95267
Arhgap22	4	-0.1955	-1.0042	0.15106	0.53051	0.31529	0.7631	0.080777	0.41529	0.86002	0.9746	0.67793	0.88438
Parp12	4	0.29554	0.84467	0.43692	0.82383	0.39829	0.79101	-0.19377	-0.55366	0.16941	0.57844	0.57981	0.83496
Chuk	4	0.28607	1.1839	0.46178	0.8364	0.23646	0.73988	0.078647	0.32545	0.85128	0.97265	0.74484	0.90885
Zfp512	4	-0.047815	-0.33083	0.44073	0.82486	0.74077	0.92151	0.15769	1.0912	0.88513	0.9783	0.2752	0.70359
Gnl2	4	-1.9337	-3.643	0	0	0.00026953	0.013631	-2.096	-3.9452	0	0	7.9746e-05	0.0061811
Olfr1028	4	0.31515	1.4234	0.38884	0.79921	0.15461	0.70929	0.20171	0.91107	0.74433	0.94937	0.36226	0.73597
Chrna3	4	0.043025	0.35109	0.71811	0.93489	0.72552	0.91667	-0.10589	-0.86406	0.32418	0.76073	0.38756	0.74788
Dcaf13	4	-1.5486	-2.2461	0	0	0.024696	0.29094	-1.6265	-2.364	0	0	0.018077	0.23265
Ogdh	4	-1.0916	-2.6605	5.0829e-05	0.00066445	0.0078016	0.13096	-1.3143	-3.1989	5.0829e-05	0.00071994	0.0013795	0.039794
Asap1	4	0.05782	0.21001	0.76858	0.95244	0.83366	0.95169	0.007638	0.027744	0.62219	0.91426	0.97787	0.99302
Vps45	4	-0.12474	-0.64371	0.26421	0.69548	0.51977	0.84305	-0.41197	-2.1249	0.022822	0.15888	0.033595	0.3547
Lekr1	4	0.47386	1.4856	0.1256	0.48139	0.13738	0.69593	0.34133	1.0701	0.37572	0.80024	0.28458	0.70645
Olfr509	4	0.11335	0.56761	0.96889	0.99546	0.5703	0.85904	-0.41515	-2.0768	0.022415	0.1573	0.037816	0.38134
Olfr470	4	0.11465	0.44941	0.97342	0.99678	0.65314	0.89093	-0.046078	-0.18057	0.46854	0.85202	0.8567	0.95218
Hbb-y	4	0.27736	0.67341	0.48465	0.84861	0.50068	0.8361	0.54061	1.3136	0.10394	0.44745	0.18899	0.67336
I830077J02Rik	4	0.14161	0.57349	0.93103	0.98995	0.56631	0.85639	0.35574	1.4424	0.34655	0.77984	0.14919	0.65446
Eif4e	4	-1.0549	-1.7909	5.0829e-05	0.00066445	0.073315	0.56811	-1.5494	-2.614	0	0	0.0089495	0.14454
Gm13078	4	-0.030693	-0.1995	0.48699	0.85061	0.84187	0.95471	-0.014224	-0.092465	0.55495	0.89003	0.92633	0.97599
Ppfibp2	4	-0.06024	-0.37045	0.40953	0.81189	0.71105	0.91236	0.22207	1.3662	0.68344	0.93291	0.17187	0.66593
Vmn2r117	4	-0.20837	-1.4415	0.13592	0.50367	0.14944	0.70929	-0.10407	-0.72024	0.32795	0.76302	0.47138	0.78933
Usp17lb	4	0.036322	0.14964	0.69508	0.92939	0.88105	0.96757	0.2586	1.066	0.57807	0.89763	0.28642	0.70666
Gng11	4	0.3581	1.2451	0.29592	0.72784	0.21308	0.73399	0.087107	0.30271	0.88045	0.97763	0.76211	0.9166
Olfr1321	4	0.27908	1.1567	0.48079	0.84697	0.2474	0.74197	0.23899	0.99065	0.63373	0.91927	0.32185	0.72096
Itfg3	4	0.064455	0.35983	0.7912	0.9578	0.71897	0.9145	0.0034022	0.018997	0.60847	0.90911	0.98484	0.99467
Wdr61	4	-0.90814	-2.5887	0.00020331	0.0025031	0.0096333	0.15066	-0.92393	-2.6363	0.00020331	0.0025429	0.0083827	0.13799
Clca4a	4	0.050719	0.13823	0.74469	0.94419	0.89006	0.97033	0.421	1.1493	0.23523	0.66961	0.25044	0.69466
Cnn1	4	0.17388	0.69447	0.81864	0.96334	0.48739	0.83239	0.37871	1.5154	0.30467	0.7434	0.12967	0.64716
Fam171b	4	0.25679	0.6353	0.54407	0.8738	0.52524	0.84569	0.48898	1.21	0.14908	0.54244	0.22626	0.68401
Mtf2	4	-0.17632	-0.70856	0.17683	0.57718	0.4786	0.82819	0.014796	0.059532	0.64634	0.92196	0.95253	0.98377
Cd200r3	4	0.024535	0.11225	0.65442	0.91657	0.91063	0.9767	-0.050573	-0.23145	0.45664	0.84492	0.81697	0.93808
Ykt6	4	-0.88082	-1.7907	0.0003558	0.0040864	0.073346	0.56811	-1.7978	-3.5791	0	0	0.00034471	0.015809
Arhgdib	4	0.3105	1.0467	0.3985	0.80445	0.29524	0.75887	0.44751	1.5086	0.19991	0.6234	0.1314	0.64827
Aasdhppt	4	-3.099	-5.9943	0	0	2.0434e-09	5.743e-06	-2.5868	-5.0108	0	0	5.4197e-07	0.0002806
Dennd2a	4	0.38484	1.286	0.24535	0.67154	0.19843	0.73028	0.34699	1.1598	0.36358	0.79399	0.24612	0.69459
Gngt1	4	-0.1726	-0.76654	0.18298	0.58747	0.44336	0.81274	0.15282	0.67881	0.90124	0.98049	0.49726	0.80156
Heca	4	0.13449	0.4328	0.95608	0.99432	0.66516	0.89457	0.33001	1.0624	0.40022	0.81714	0.28805	0.70722
Colec11	4	0.0026432	0.013808	0.5831	0.88727	0.98898	0.99749	0.23359	1.2208	0.65132	0.92327	0.22215	0.68366
Elovl3	4	-0.012325	-0.084874	0.53904	0.87255	0.93236	0.98366	-0.15767	-1.0858	0.2208	0.65118	0.27758	0.70459
Agpat6	4	-0.030625	-0.15098	0.48704	0.85061	0.87999	0.96743	-0.23588	-1.1628	0.12046	0.48239	0.2449	0.69415
Vmn1r18	4	0.040777	0.22621	0.71007	0.93345	0.82104	0.94681	0.23607	1.3097	0.64364	0.9219	0.19031	0.67336
Vmn1r19	4	0.36593	1.0828	0.28073	0.71136	0.27888	0.75381	0.051619	0.1527	0.76156	0.95203	0.87863	0.96083
Gins4	4	-0.71251	-1.4449	0.00086408	0.0087992	0.1485	0.70912	-0.58419	-1.1884	0.0042696	0.038286	0.23466	0.69044
Cib4	4	-0.12314	-0.76167	0.26761	0.69902	0.44626	0.81428	0.055064	0.34078	0.77254	0.95369	0.73327	0.90558
Nmt2	4	0.14281	0.31892	0.92757	0.98921	0.74979	0.9238	0.52875	1.1811	0.11223	0.46435	0.23754	0.69144
Gpr82	4	0.068185	0.39563	0.80467	0.96021	0.69238	0.90556	0.17287	1.0035	0.83735	0.97073	0.31563	0.7194
Armc4	4	0.13201	0.34283	0.96386	0.99507	0.73173	0.9189	0.58706	1.5251	0.074667	0.36734	0.12724	0.64675
Mtdh	4	0.33986	0.94551	0.33481	0.76098	0.3444	0.77361	0.54208	1.5085	0.10303	0.44589	0.13142	0.64827
Hoxa7	4	-0.087717	-0.46309	0.34182	0.76685	0.6433	0.88769	-0.46436	-2.4515	0.01286	0.098444	0.014226	0.19807
Ccdc18	4	0.16868	1.1267	0.83445	0.9658	0.25987	0.74613	-0.16571	-1.1067	0.20835	0.63458	0.26843	0.70187
Nlrc3	4	0.13956	0.76566	0.9384	0.99205	0.44388	0.81294	0.062726	0.34416	0.79923	0.96231	0.73073	0.90536
Bst1	4	-0.27564	-1.5988	0.074515	0.35416	0.10985	0.66054	-0.12907	-0.74907	0.27544	0.71835	0.45382	0.78062
Ubqln2	4	-0.061724	-0.25356	0.40566	0.80986	0.79983	0.94047	-0.25331	-1.0405	0.10272	0.44525	0.29809	0.71102
Olfr328	4	-0.031618	-0.17638	0.48419	0.84847	0.86	0.96093	0.17134	0.95721	0.84208	0.97087	0.33846	0.72671
Vbp1	4	-0.83817	-1.9394	0.0003558	0.0040864	0.052451	0.47706	-0.91342	-2.1151	0.00020331	0.0025429	0.034419	0.3588
Akap14	4	0.095711	0.46268	0.90459	0.98299	0.64359	0.88776	0.081614	0.39457	0.86246	0.97484	0.69316	0.88919
Smap1	4	0.088109	0.28905	0.87786	0.97725	0.77254	0.93087	0.4543	1.4907	0.19152	0.61228	0.13604	0.64986
Gp49a	4	0.21203	0.60794	0.68817	0.92746	0.54322	0.85084	0.37138	1.0649	0.31686	0.755	0.28692	0.70666
Srek1	4	0.25473	0.75259	0.55103	0.87675	0.45169	0.81638	0.19859	0.58677	0.75384	0.95114	0.55736	0.82577
Olfr1255	4	-0.1108	-0.57544	0.29409	0.72579	0.565	0.85591	-0.13116	-0.6814	0.27127	0.7159	0.49562	0.80147
Dhx40	4	-0.13831	-0.62201	0.24022	0.66573	0.53394	0.8473	0.058715	0.26416	0.78515	0.95748	0.79165	0.9281
Mrps10	4	-0.72007	-2.0894	0.00081326	0.008329	0.036668	0.37789	-0.62809	-1.8262	0.0029989	0.028406	0.067817	0.52727
Ctsw	4	0.29248	1.2603	0.4449	0.82747	0.20757	0.73166	0.1612	0.6946	0.87435	0.97683	0.4873	0.79668
Spag9	4	0.06145	0.25802	0.78083	0.95551	0.79639	0.93969	0.32952	1.3851	0.40144	0.81759	0.16603	0.66545
Obscn	4	0.31823	0.95627	0.38233	0.79405	0.33893	0.77298	0.30473	0.91585	0.45817	0.84616	0.35974	0.73585
Olfr907	4	-0.11131	-1.4973	0.29292	0.7243	0.13432	0.69388	-0.025965	-0.34934	0.52094	0.87285	0.72684	0.90457
H2afb1	4	0.27336	0.94383	0.49654	0.85498	0.34526	0.77382	0.18021	0.62223	0.8128	0.96519	0.53379	0.8168
Ano10	4	0.28806	0.57312	0.45639	0.83301	0.56656	0.85644	0.6668	1.3295	0.040002	0.24127	0.1837	0.66965
Krtap7-1	4	0.28275	1.1042	0.47154	0.84164	0.26949	0.7488	0.22767	0.88916	0.66865	0.92929	0.37392	0.7411
Cox5b	4	-1.9067	-4.0104	0	0	6.0605e-05	0.0053468	-1.8441	-3.8827	0	0	0.00010331	0.0074532
Enpp7	4	-0.47106	-1.4127	0.01164	0.087942	0.15775	0.7113	-0.49812	-1.4942	0.0089966	0.072571	0.13513	0.64986
Bcl11a	4	0.54162	1.9559	0.071872	0.34606	0.050471	0.46816	0.27794	1.0036	0.52735	0.87701	0.31559	0.7194
Nmnat1	4	-0.058346	-0.42818	0.4139	0.81326	0.66852	0.89643	-0.076188	-0.55912	0.39174	0.81255	0.57608	0.83452
Fam181a	4	-0.17202	-0.76238	0.184	0.5891	0.44583	0.81428	0.095268	0.4223	0.90526	0.98145	0.6728	0.88318
Ugt2b36	4	-0.25874	-0.70887	0.086815	0.39032	0.47841	0.82819	0.46722	1.2817	0.17465	0.58755	0.19994	0.67801
Mrpl35	4	-1.2622	-2.2719	0	0	0.023093	0.27687	-1.3357	-2.4076	5.0829e-05	0.00071994	0.016058	0.21521
Smim11	4	0.17631	0.67548	0.8099	0.96133	0.49937	0.83571	0.11639	0.4459	0.97494	0.99517	0.65567	0.87447
Ttc21a	4	0.099872	0.53649	0.92086	0.98736	0.59162	0.8688	-0.091751	-0.49275	0.35549	0.7862	0.62219	0.85883
Abcb5	4	0.25209	1.2325	0.5584	0.87968	0.21778	0.73503	0.24011	1.1739	0.63088	0.91873	0.24042	0.69144
Ppp2r2d	4	-0.10114	-0.41861	0.31376	0.74177	0.6755	0.89802	-0.22657	-0.93772	0.12977	0.50197	0.34839	0.73099
Nploc4	4	-1.763	-2.9584	0	0	0.0030927	0.068794	-1.644	-2.7769	0	0	0.0054881	0.10382
Ero1l	4	0.083708	0.92646	0.8622	0.97396	0.35421	0.77837	0.0042762	0.047329	0.61065	0.90947	0.96225	0.98714
Gxylt2	4	0.17193	0.79329	0.8251	0.96334	0.42761	0.8064	0.32269	1.4891	0.4174	0.82574	0.13645	0.64986
Rbks	4	-0.0086168	-0.044127	0.54946	0.87627	0.9648	0.99133	0.084208	0.43135	0.87212	0.97633	0.66622	0.87997
Slc16a14	4	0.51756	1.6637	0.086917	0.39032	0.096172	0.63449	0.20792	0.66824	0.72431	0.94452	0.50398	0.804
Bag5	4	0.22758	0.57783	0.63703	0.91103	0.56338	0.85591	0.38135	0.96888	0.30045	0.73989	0.3326	0.72586
Plagl1	4	0.22642	0.95264	0.64079	0.9121	0.34077	0.77321	0.39936	1.6807	0.27066	0.71511	0.092818	0.60135
Kansl1l	4	0.022399	0.075966	0.64745	0.91438	0.93945	0.98572	-0.099181	-0.33637	0.33852	0.77325	0.73659	0.90675
Asb8	4	-0.020498	-0.092201	0.51484	0.86403	0.92654	0.9821	-0.016432	-0.07393	0.54839	0.88696	0.94107	0.9808
Eda	4	0.17439	0.8098	0.81702	0.96334	0.41805	0.80067	0.33474	1.5555	0.3897	0.81081	0.11982	0.63988
Olfr480	4	0.060829	0.29793	0.77839	0.95542	0.76575	0.92907	0.39314	1.9262	0.28068	0.72206	0.054081	0.47166
Pdik1l	4	-0.58866	-2.8739	0.0037105	0.032853	0.0040549	0.0831	-0.47711	-2.3327	0.011335	0.088492	0.019665	0.24732
Cidea	4	0.072772	0.20456	0.82093	0.96334	0.83792	0.95345	0.092832	0.26098	0.89783	0.98036	0.79411	0.92882
Npy1r	4	0.099131	0.42431	0.91832	0.98667	0.67134	0.8969	0.12521	0.53609	0.99609	0.99857	0.5919	0.84224
Pdcl3	4	-0.37101	-1.672	0.029887	0.18744	0.094521	0.6308	-0.42469	-1.9142	0.020128	0.14379	0.055597	0.47953
Srsf7	4	-1.8573	-3.9504	0	0	7.8028e-05	0.0061658	-2.0336	-4.3235	0	0	1.5356e-05	0.0020822
Hnrnpdl	4	-0.03236	-0.11553	0.48206	0.848	0.90802	0.97572	0.38615	1.3805	0.29231	0.73223	0.16744	0.66545
4930505A04Rik	4	0.11378	0.61274	0.97062	0.99614	0.54005	0.84943	-0.091726	-0.49399	0.35565	0.78644	0.62132	0.85856
Mtmr11	4	-0.085043	-0.50221	0.34746	0.77017	0.61552	0.87806	0.037477	0.22137	0.71643	0.94131	0.8248	0.94169
Dapl1	4	-0.018301	-0.056172	0.5212	0.86699	0.9552	0.98841	0.45018	1.3837	0.19655	0.61823	0.16645	0.66545
Zfp956	4	0.39002	1.1267	0.23722	0.66067	0.25988	0.74613	0.42655	1.2327	0.22776	0.65897	0.21768	0.68354
Trmt13	4	0.019641	0.056254	0.63856	0.91144	0.95514	0.98841	0.099079	0.28389	0.91822	0.9833	0.77649	0.92303
Psme1	4	-0.072851	-0.2268	0.37578	0.78993	0.82058	0.94681	0.32224	1.0073	0.41832	0.82578	0.31381	0.71835
Ppig	4	-0.070294	-0.2838	0.38294	0.79439	0.77656	0.93261	-0.16511	-0.66667	0.20906	0.63541	0.50499	0.80433
Ttc38	4	0.23555	0.42039	0.61111	0.89953	0.6742	0.89741	0.58656	1.0505	0.075023	0.36879	0.29351	0.70979
Kat6b	4	-0.038852	-0.21637	0.46412	0.8374	0.8287	0.94929	-0.087961	-0.49003	0.36536	0.79478	0.62411	0.85978
Gja10	4	0.025809	0.074401	0.65874	0.91824	0.94069	0.98588	0.22509	0.64916	0.67556	0.93211	0.51624	0.80957
Plscr4	4	0.31945	1.1016	0.37999	0.79328	0.27065	0.74957	0.57885	1.9962	0.079597	0.37997	0.045918	0.43018
Ctnna2	4	0.063412	0.44761	0.78789	0.95703	0.65443	0.89114	-0.00087745	-0.006194	0.59551	0.90625	0.99506	0.99825
Cyp2r1	4	0.077912	0.24666	0.8403	0.96752	0.80517	0.94255	0.20312	0.64333	0.74006	0.94854	0.52001	0.81142
Icam5	4	0.13484	0.50763	0.95466	0.99432	0.61172	0.87656	0.41316	1.5581	0.24703	0.68576	0.11921	0.63988
Caml	4	-0.51735	-1.4327	0.0072685	0.059262	0.15196	0.70929	-0.62773	-1.7386	0.0029989	0.028406	0.082103	0.57514
Gmeb2	4	-0.11216	-0.5225	0.29084	0.7228	0.60132	0.87303	-0.26216	-1.2212	0.094541	0.42475	0.222	0.68366
Zfp599	4	-0.20054	-1.138	0.14491	0.5194	0.25513	0.74451	-0.05984	-0.33962	0.43057	0.83297	0.73414	0.90589
BC017643	4	-0.46014	-1.2847	0.012809	0.095094	0.19891	0.73028	-0.11967	-0.33462	0.29262	0.73223	0.73791	0.9073
Txn2	4	-1.008	-3.8778	5.0829e-05	0.00066445	0.00010539	0.007653	-0.33207	-1.2807	0.049456	0.27912	0.2003	0.67801
Cln8	4	-0.11292	-0.62084	0.28866	0.71941	0.5347	0.84742	0.1693	0.93096	0.84807	0.97215	0.35187	0.73264
Fibp	4	0.31267	0.66402	0.39397	0.80232	0.50668	0.83831	0.60437	1.2836	0.064247	0.33254	0.19928	0.67801
Csnk1a1	4	-1.8581	-4.0197	0	0	5.826e-05	0.005191	-1.5057	-3.2789	0	0	0.0010423	0.033075
Eif4h	4	0.53567	1.0118	0.075582	0.35725	0.31166	0.7631	0.64953	1.2269	0.045695	0.26527	0.21986	0.68354
Cetn3	4	0.16977	0.78374	0.8312	0.96552	0.43319	0.80965	-0.065016	-0.30008	0.41684	0.82554	0.76412	0.91795
Spop	4	-0.51268	-2.0913	0.0075734	0.061241	0.036501	0.37732	0.053382	0.21902	0.7669	0.95239	0.82663	0.94236
1700084C01Rik	4	0.22276	0.53185	0.6535	0.91622	0.59483	0.87024	0.60225	1.4383	0.065721	0.33866	0.15034	0.65567
Ifrd1	4	-0.068989	-0.13967	0.3866	0.79809	0.88892	0.9702	-0.29819	-0.60333	0.068669	0.34973	0.54629	0.8207
Ano5	4	0.21817	1.048	0.66748	0.92148	0.29465	0.75873	0.18893	0.90767	0.78627	0.95844	0.36405	0.73701
Flot1	4	-0.037726	-0.25475	0.46752	0.83992	0.79892	0.94018	-0.17978	-1.2139	0.18873	0.60978	0.22477	0.68381
Eif1a	4	-0.43139	-0.79398	0.017231	0.12168	0.42721	0.80607	-0.039405	-0.072829	0.48577	0.85816	0.94194	0.98095
Celsr3	4	-0.25454	-1.2862	0.090017	0.39753	0.19839	0.73028	-0.1183	-0.59802	0.29648	0.73733	0.54983	0.82193
Dnajc25	4	-0.21631	-0.98896	0.12758	0.48643	0.32268	0.7647	0.15153	0.69513	0.90505	0.98145	0.48697	0.79645
Pank1	4	0.40619	0.59246	0.2116	0.62914	0.55354	0.85314	0.71373	1.0411	0.02638	0.17623	0.29783	0.71102
Olfr483	4	0.21871	0.82608	0.66601	0.92091	0.40876	0.79679	-0.32857	-1.2397	0.051388	0.28673	0.2151	0.68256
2410127L17Rik	4	0.31827	0.92798	0.38228	0.79405	0.35342	0.77819	0.22709	0.66214	0.67033	0.92971	0.50788	0.80607
Dhx29	4	-1.0402	-2.9649	5.0829e-05	0.00066445	0.0030276	0.068075	-0.80585	-2.302	0.00066077	0.0074074	0.021335	0.26071
Skint5	4	-0.16652	-1.7022	0.19289	0.60305	0.088709	0.6164	-0.045072	-0.46091	0.47103	0.85318	0.64487	0.86969
Commd3	4	-0.17448	-0.90864	0.17993	0.5824	0.36354	0.77958	-0.06767	-0.35248	0.41085	0.8228	0.72448	0.90314
Apoa4	4	-0.013567	-0.042552	0.53507	0.87066	0.96606	0.99192	0.34557	1.0847	0.36647	0.79502	0.27804	0.70518
Atxn2	4	0.16932	1.5971	0.83247	0.96554	0.11023	0.66106	0.039712	0.37459	0.72395	0.94452	0.70796	0.8967
Ino80d	4	0.41955	1.6304	0.19117	0.60051	0.10301	0.64738	0.36616	1.423	0.32683	0.76212	0.15475	0.65941
Caap1	4	-0.51321	-2.2229	0.0075734	0.061241	0.026221	0.30382	-0.24586	-1.0652	0.1104	0.46126	0.28678	0.70666
Pigg	4	0.010211	0.058181	0.60847	0.89834	0.9536	0.98841	-0.03587	-0.20443	0.49487	0.86214	0.83802	0.94618
Tfip11	4	-0.48615	-1.4746	0.010318	0.080142	0.14033	0.69958	-0.71474	-2.1657	0.0015757	0.016004	0.030332	0.33106
Atf1	4	-0.06138	-0.17568	0.40668	0.81063	0.86054	0.96096	-0.06444	-0.18452	0.41827	0.82578	0.85361	0.95063
Olfr282	4	-0.24134	-1.1751	0.10237	0.42997	0.23994	0.7405	0.16311	0.79662	0.868	0.97572	0.42567	0.76747
Tmem80	4	0.025109	0.14478	0.65635	0.91705	0.88488	0.96878	0.19189	1.1067	0.77646	0.95453	0.26843	0.70187
Car3	4	-0.14211	-0.59215	0.23264	0.65569	0.55375	0.85319	-0.29424	-1.2258	0.07116	0.35667	0.22026	0.68366
Ppap2a	4	-0.37158	-1.7501	0.029887	0.18744	0.080099	0.59088	-0.27723	-1.3063	0.082545	0.38917	0.19147	0.67458
Kera	4	0.308	1.1073	0.40465	0.80921	0.26816	0.7488	0.048685	0.17499	0.75308	0.95099	0.86108	0.95344
Ndufc2	4	-1.4052	-3.1214	0	0	0.0017998	0.047676	-0.99125	-2.2254	0.00015249	0.0020436	0.026057	0.30067
Tpm2	4	-0.14009	-0.70844	0.23595	0.659	0.47867	0.82819	0.14546	0.73617	0.92767	0.98432	0.46163	0.78493
Dolk	4	-1.2641	-2.9741	0	0	0.0029386	0.066607	-0.70968	-1.6895	0.0015757	0.016004	0.091124	0.59879
Ccdc79	4	0.12991	0.86016	0.97169	0.9964	0.3897	0.78748	0.19868	1.3159	0.75338	0.95099	0.18822	0.67336
Olfr1042	4	0.59469	1.6954	0.042848	0.24238	0.090001	0.61933	0.4583	1.3065	0.18618	0.60522	0.19137	0.67448
Wdr75	4	-1.1461	-2.9464	5.0829e-05	0.00066445	0.0032149	0.070182	-0.9113	-2.3508	0.00025414	0.0030175	0.018733	0.23777
Cntnap3	4	0.51446	0.81768	0.088747	0.39413	0.41354	0.79827	0.81751	1.3	0.010013	0.079564	0.1936	0.6752
Pqbp1	4	-0.13172	-0.67454	0.2518	0.68148	0.49997	0.83593	-0.2035	-1.0422	0.15604	0.55687	0.29732	0.71102
Pabpc2	4	0.40695	1.2356	0.21023	0.62682	0.2166	0.73503	0.24032	0.72961	0.63027	0.91831	0.46563	0.7867
Grap2	4	-0.055901	-0.27581	0.4202	0.81457	0.7827	0.93467	0.087977	0.43432	0.88294	0.97788	0.66405	0.87898
Sdr16c6	4	-0.014852	-0.10914	0.53141	0.86939	0.91309	0.9779	-0.067172	-0.49372	0.41181	0.82281	0.6215	0.85856
4930524N10Rik	4	-0.20012	-0.87884	0.14537	0.52019	0.37949	0.78503	-0.012118	-0.053253	0.56074	0.89239	0.95753	0.98561
Poc1b	4	0.053268	0.26188	0.75343	0.94726	0.79341	0.93903	0.26466	1.3012	0.56252	0.8936	0.19318	0.67499
Armc3	4	0.52187	1.4483	0.084172	0.38201	0.14754	0.70812	0.34123	0.94686	0.37593	0.80024	0.34371	0.7291
Pifo	4	0.26442	1.0232	0.52277	0.86699	0.30622	0.76263	-0.01975	-0.076421	0.53822	0.88286	0.93908	0.98029
Ubtfl1	4	-0.12168	-0.53652	0.27076	0.70194	0.5916	0.8688	-0.065788	-0.2903	0.41512	0.8243	0.77159	0.92096
Abi1	4	-0.18203	-1.0302	0.16855	0.56184	0.3029	0.76112	0.014088	0.079736	0.64395	0.9219	0.93645	0.97932
Ifrd2	4	0.31613	0.51698	0.38691	0.79809	0.60517	0.87423	0.70503	1.1532	0.028616	0.18767	0.24881	0.69459
Xirp2	4	-0.094214	-0.4599	0.32769	0.75392	0.64559	0.88864	0.12867	0.62819	0.9848	0.99712	0.52988	0.81511
Wdr12	4	-0.74646	-2.225	0.00066077	0.0069742	0.026082	0.30256	-0.92941	-2.7697	0.00020331	0.0025429	0.0056109	0.10543
Zbtb7c	4	-0.11622	-0.5211	0.28195	0.71289	0.60229	0.87356	-0.14553	-0.6528	0.24357	0.68136	0.51389	0.80856
Mettl8	4	0.50561	1.0358	0.096117	0.41306	0.30031	0.76002	0.37512	0.76845	0.31122	0.75009	0.44222	0.77549
Pkn1	4	0.31937	0.78879	0.38015	0.79328	0.43023	0.80816	0.47292	1.1682	0.16773	0.57611	0.24274	0.69306
Larp1	4	-0.72422	-2.6436	0.00081326	0.008329	0.0082032	0.13586	-0.30557	-1.1172	0.06379	0.33096	0.26389	0.69934
Wfdc5	4	-0.30265	-0.64022	0.057995	0.299	0.52203	0.84419	-0.47792	-1.0105	0.011131	0.086939	0.31226	0.71829
F8a	4	0.1722	0.69016	0.82418	0.96334	0.4901	0.83366	-0.17262	-0.69165	0.19788	0.6204	0.48916	0.79765
Amfr	4	-0.17726	-0.82059	0.17531	0.57388	0.41188	0.79804	0.30712	1.4219	0.45212	0.84211	0.15506	0.65949
Mageb4	4	0.05874	0.34078	0.77148	0.95381	0.73327	0.91895	0.15166	0.87993	0.9047	0.98145	0.3789	0.74342
Trnau1ap	4	0.14567	0.8666	0.9171	0.98617	0.38616	0.78639	0.12034	0.71608	0.98745	0.99774	0.47394	0.79038
Olfr711	4	-0.21422	-1.3463	0.12997	0.49154	0.17819	0.72593	-0.18965	-1.1921	0.1751	0.58827	0.23324	0.69034
Cerkl	4	-0.17213	-0.88959	0.1838	0.58883	0.37369	0.78301	0.26765	1.3849	0.55449	0.8899	0.16608	0.66545
Prkrir	4	-0.55406	-1.9186	0.0048795	0.041667	0.055038	0.49152	-0.902	-3.1201	0.00025414	0.0030175	0.0018077	0.047932
Tmem63b	4	-0.014984	-0.060821	0.53101	0.86939	0.9515	0.9881	-0.20436	-0.82942	0.15513	0.55578	0.40686	0.7582
Olfr735	4	0.39477	1.2261	0.22969	0.65205	0.22017	0.73543	0.039418	0.12232	0.72329	0.94445	0.90265	0.96925
Mphosph10	4	-0.8859	-1.3273	0.0003558	0.0040864	0.18441	0.72837	-0.63579	-0.95782	0.0028464	0.027171	0.33815	0.72671
Zcchc6	4	0.46398	1.4524	0.13632	0.50451	0.14638	0.7071	0.42231	1.3222	0.2334	0.66734	0.1861	0.67068
Zfand6	4	0.051564	0.098771	0.74748	0.94491	0.92132	0.98085	0.6389	1.2243	0.049761	0.28044	0.22084	0.68366
Map4k3	4	0.19739	0.41085	0.73778	0.94223	0.68119	0.90084	0.35079	0.73187	0.356	0.78679	0.46425	0.7865
Cyp4x1	4	0.27838	0.96096	0.48257	0.84828	0.33657	0.77258	0.37769	1.3047	0.30609	0.74428	0.192	0.67499
Scn3a	4	0.20703	1.4577	0.70494	0.93229	0.14492	0.7064	-0.051648	-0.36361	0.45339	0.84278	0.71615	0.89991
Abhd8	4	-0.14722	-0.55756	0.22415	0.64546	0.57714	0.86182	0.2928	1.1103	0.4876	0.8588	0.26687	0.70137
Cntn5	4	0.32716	1.3004	0.36276	0.78111	0.19348	0.72955	0.17155	0.68185	0.84152	0.97087	0.49533	0.80143
Rinl	4	0.58732	1.0904	0.046508	0.25782	0.27556	0.75307	0.68568	1.2731	0.033903	0.2133	0.203	0.67884
Ndst2	4	0.053321	0.24748	0.75363	0.94726	0.80454	0.94226	0.24131	1.1201	0.62753	0.91683	0.26267	0.69928
Akap7	4	0.17822	0.71471	0.8034	0.95982	0.47479	0.82608	0.0381	0.15279	0.71841	0.94195	0.87857	0.96081
H2-M3	4	0.00049585	0.0029731	0.57645	0.88666	0.99763	0.99916	-0.075177	-0.4508	0.39351	0.81306	0.65214	0.87337
1700025G04Rik	4	-0.34789	-1.4804	0.0368	0.21814	0.13876	0.69733	0.011521	0.049062	0.63556	0.91972	0.96087	0.98692
Tgfb3	4	0.15745	0.73511	0.87425	0.97528	0.46227	0.82083	-0.045874	-0.21415	0.46905	0.85239	0.83043	0.94378
Hemgn	4	-0.083094	-0.32306	0.35255	0.77445	0.74665	0.92278	0.096517	0.37537	0.91049	0.9833	0.70738	0.89649
Tmem214	4	0.25018	0.87355	0.5646	0.88145	0.38236	0.78552	0.18645	0.65107	0.79374	0.96075	0.515	0.80916
Gm8298	4	0.27099	0.51461	0.50335	0.85937	0.60683	0.87454	-0.12001	-0.22733	0.29226	0.73223	0.82016	0.93908
Map2k3	4	-0.23731	-1.1295	0.10567	0.43686	0.25869	0.74588	-0.063102	-0.30037	0.42167	0.82714	0.7639	0.9179
Frmpd3	4	-0.033037	-0.30168	0.48043	0.84688	0.7629	0.92802	-0.017339	-0.15836	0.54498	0.88511	0.87417	0.95883
Mgme1	4	0.32579	0.93663	0.36536	0.78232	0.34895	0.77567	-0.030366	-0.087193	0.50849	0.86668	0.93052	0.97731
Defb25	4	0.62616	0.96463	0.031819	0.1963	0.33473	0.77209	0.77665	1.1969	0.014689	0.11005	0.23134	0.6876
Fam206a	4	0.12954	0.952	0.97337	0.99678	0.3411	0.77321	-0.082506	-0.60634	0.37781	0.80088	0.54429	0.82019
Nlrp9b	4	0.21469	1.0521	0.67907	0.92502	0.29277	0.75873	0.14365	0.70398	0.93336	0.98588	0.48145	0.79404
Ildr2	4	0.34665	0.86829	0.32129	0.74849	0.38524	0.78593	0.50316	1.2607	0.13525	0.5148	0.20741	0.68098
Palm3	4	0.55086	1.6439	0.065315	0.32392	0.10019	0.64207	0.38342	1.1442	0.2973	0.7384	0.25255	0.69526
Gpsm2	4	0.38852	1.2382	0.23915	0.66352	0.21563	0.73497	0.41101	1.3101	0.25053	0.69091	0.19016	0.67336
Dagla	4	0.22014	1.1287	0.66163	0.91918	0.25902	0.74588	0.24923	1.2779	0.60425	0.90911	0.20129	0.67801
Pin4	4	-0.44722	-1.7169	0.014944	0.10873	0.085998	0.61054	-0.1093	-0.42057	0.31646	0.75494	0.67407	0.88346
Akr1c14	4	-0.45134	-1.0199	0.014283	0.10466	0.30779	0.76289	-0.55701	-1.259	0.0054895	0.047661	0.20804	0.68098
Olfr642	4	0.13315	0.66464	0.9603	0.99432	0.50628	0.83812	0.1178	0.5881	0.9783	0.9955	0.55646	0.82569
Taf1b	4	-1.3128	-2.9947	0	0	0.0027468	0.063355	-1.1594	-2.6547	5.0829e-05	0.00071994	0.0079377	0.13313
Dnase1l2	4	0.11474	0.5885	0.97372	0.99678	0.5562	0.85415	0.15381	0.78896	0.89789	0.98036	0.43014	0.76953
Chad	4	0.28035	1.6564	0.47784	0.84583	0.09765	0.63687	0.14297	0.84467	0.93575	0.98644	0.39829	0.7526
Catsperd	4	0.23291	1.1324	0.6195	0.90275	0.25747	0.74577	0.047853	0.23264	0.75064	0.95061	0.81604	0.93767
Adsl	4	-1.6543	-3.3654	0	0	0.00076421	0.0268	-1.8909	-3.839	0	0	0.00012355	0.0082122
Pinx1	4	0.044845	0.18479	0.72405	0.93619	0.8534	0.95919	0.016038	0.066113	0.64974	0.92307	0.94729	0.98218
1700020N15Rik	4	0.16801	0.67963	0.83669	0.96615	0.49674	0.83568	0.075443	0.3052	0.83969	0.97087	0.76021	0.91596
Rab4a	4	0.19925	1.0809	0.73178	0.93896	0.27976	0.75381	0.14444	0.78364	0.93082	0.98473	0.43325	0.77089
Mdga2	4	-0.075697	-0.46458	0.36886	0.78446	0.64223	0.88769	0.15542	0.95421	0.8926	0.97942	0.33998	0.72686
Tiparp	4	-0.1049	-0.54249	0.30568	0.73521	0.58748	0.86718	0.25052	1.2979	0.60018	0.90721	0.19432	0.67569
A730017C20Rik	4	-0.098487	-0.48528	0.31925	0.74792	0.62748	0.88237	0.2041	1.0063	0.73681	0.94779	0.31427	0.71853
Olfr1047	4	0.10708	0.375	0.94648	0.99333	0.70766	0.91122	-0.1822	-0.63783	0.18512	0.60398	0.52359	0.81263
Anapc2	4	-1.8487	-3.839	0	0	0.00012352	0.0085266	-1.6907	-3.5178	0	0	0.00043506	0.01849
Gbp2	4	0.16353	0.93947	0.85183	0.97092	0.34749	0.7748	0.019332	0.11105	0.66001	0.92542	0.91158	0.97169
Msmo1	4	0.22873	0.80456	0.63419	0.91016	0.42107	0.80189	0.36082	1.2698	0.33587	0.76971	0.20415	0.67924
Tsen54	4	-0.68537	-1.2537	0.0013215	0.013052	0.20995	0.73166	-1.1116	-2.0255	5.0829e-05	0.00071994	0.04282	0.41276
Eif2ak3	4	0.086372	0.57084	0.87135	0.9749	0.56811	0.85776	-0.3098	-2.047	0.06074	0.31986	0.040659	0.40036
Gstt2	4	-0.024894	-0.22956	0.50219	0.85913	0.81844	0.94681	0.19886	1.8338	0.75297	0.95099	0.066677	0.52346
Hyal2	4	0.13641	1.0922	0.94958	0.99383	0.27473	0.75216	-0.14079	-1.1271	0.25226	0.69335	0.25971	0.69709
Isca1	4	-2.7522	-4.9051	0	0	9.3393e-07	0.00031143	-2.2648	-4.0828	0	0	4.4489e-05	0.004015
Olfr1233	4	0.21689	1.3472	0.67185	0.92298	0.17793	0.72593	0.2544	1.5804	0.59047	0.90365	0.11402	0.63409
Prm3	4	0.20555	0.89537	0.71048	0.93345	0.37059	0.78128	0.40508	1.765	0.26055	0.70382	0.077568	0.55853
Polb	4	0.074348	0.35899	0.82673	0.96368	0.7196	0.91458	0.24505	1.184	0.61675	0.91254	0.23643	0.69086
Sox2	4	-0.21696	-1.4916	0.12666	0.48388	0.13581	0.69505	-0.37859	-2.6025	0.030497	0.1973	0.009256	0.14745
Ndufa8	4	-1.4238	-3.3933	0	0	0.00069046	0.024971	-0.84675	-2.0321	0.0003558	0.0041617	0.042143	0.40885
Tas2r114	4	0.4203	1.1952	0.18974	0.59801	0.232	0.73972	0.51307	1.4592	0.12626	0.49463	0.1445	0.65302
Scarb2	4	-0.18786	-0.86242	0.16108	0.54977	0.38846	0.78709	-0.12131	-0.55709	0.29013	0.73151	0.57747	0.83452
Apobec1	4	0.098048	0.27809	0.91359	0.98482	0.78094	0.93423	0.30851	0.87618	0.44866	0.84115	0.38093	0.74412
Clip1	4	0.10411	0.32965	0.93672	0.99166	0.74167	0.92194	0.22966	0.72799	0.6624	0.92613	0.46662	0.78706
Hook1	4	-0.33742	-1.3271	0.040866	0.23447	0.18447	0.72837	0.045836	0.18064	0.74362	0.94937	0.85665	0.95218
Hacd3	4	0.036938	0.13396	0.69701	0.92989	0.89343	0.97166	-0.083563	-0.30306	0.37527	0.80024	0.76184	0.91653
Afm	4	0.27202	0.87643	0.50066	0.85789	0.38079	0.78552	0.56284	1.8141	0.089052	0.40858	0.069665	0.5353
Layn	4	0.32886	1.3576	0.35976	0.77977	0.17459	0.72258	0.13228	0.54593	0.97199	0.99464	0.58512	0.8383
Hacl1	4	0.17139	0.5828	0.82657	0.96368	0.56003	0.85516	0.04263	0.14496	0.73279	0.9462	0.88475	0.96261
Itih5	4	0.15455	0.57531	0.88579	0.97789	0.56508	0.85591	0.2933	1.0923	0.48638	0.85867	0.27472	0.70351
Glmp	4	-0.011016	-0.079329	0.5427	0.87364	0.93677	0.98507	0.16082	1.1584	0.87542	0.97683	0.24672	0.69459
Prtg	4	0.60316	1.6517	0.038935	0.22643	0.098587	0.63942	0.18994	0.52003	0.78276	0.95661	0.60304	0.84811
Fcho2	4	0.070746	0.28183	0.813	0.96198	0.77807	0.93306	0.077662	0.30948	0.84746	0.97196	0.75696	0.91431
Olfr936	4	0.13999	0.77726	0.93672	0.99166	0.437	0.81079	-0.058589	-0.32523	0.43397	0.83457	0.745	0.90885
Erbb2ip	4	0.30115	0.30042	0.42081	0.8147	0.76386	0.92847	1.1594	1.1569	0.00030497	0.0035907	0.2473	0.69459
Phactr3	4	-0.16162	-0.7882	0.20062	0.61347	0.43058	0.80823	-0.10821	-0.52787	0.31885	0.75624	0.59759	0.84625
Draxin	4	0.19153	1.1337	0.75831	0.94845	0.25693	0.74577	-0.30651	-1.8141	0.063027	0.32796	0.069659	0.5353
1110032A03Rik	4	0.28307	0.76069	0.47006	0.84079	0.44684	0.81446	0.39259	1.0559	0.28128	0.72274	0.29101	0.70888
Vmn1r230	4	-0.092444	-0.56415	0.33155	0.75758	0.57265	0.85988	-0.39553	-2.4133	0.02638	0.17623	0.015808	0.21285
Cyp2c37	4	0.21487	0.88021	0.67851	0.92485	0.37875	0.78461	0.27605	1.1312	0.53253	0.87983	0.25797	0.69612
Cep70	4	0.37025	1.5474	0.27285	0.70476	0.12177	0.67908	0.14949	0.6244	0.91303	0.9833	0.53236	0.81641
Kin	4	-1.2005	-2.0963	5.0829e-05	0.00066445	0.036051	0.3742	-0.69136	-1.2235	0.0017282	0.017391	0.22115	0.68366
Upf3b	4	0.043848	0.34741	0.72049	0.93521	0.72828	0.91746	0.20984	1.6638	0.7177	0.9418	0.096162	0.60771
Fam214a	4	0.13872	0.61692	0.94109	0.99212	0.53729	0.84848	-0.24118	-1.0722	0.11421	0.46832	0.28361	0.70621
Sycp2	4	0.23771	1.2245	0.60461	0.89695	0.22076	0.73563	-0.13551	-0.69684	0.26263	0.70626	0.4859	0.79576
Nckap1	4	-0.68431	-2.0456	0.0013215	0.013052	0.0408	0.40576	-0.4581	-1.3705	0.013775	0.10423	0.17052	0.66579
Skint6	4	0.038052	0.28351	0.70103	0.93147	0.77679	0.93262	0.13552	1.0099	0.96056	0.99183	0.31255	0.71833
Hspa13	4	-0.20956	-0.94822	0.13464	0.50132	0.34302	0.77361	-0.22086	-0.99956	0.13617	0.51638	0.31752	0.72003
Atp5b	4	-1.6523	-3.5913	0	0	0.0003291	0.015234	-1.5914	-3.4637	0	0	0.0005328	0.021091
Efcab1	4	0.16313	0.4638	0.85321	0.97124	0.64279	0.88769	0.17257	0.49132	0.83826	0.97087	0.6232	0.85933
Oprk1	4	0.507	1.6664	0.095151	0.4117	0.095642	0.63366	0.28426	0.93419	0.51011	0.86764	0.35021	0.73199
Ica1l	4	0.093646	0.40194	0.89753	0.9815	0.68773	0.90479	0.24113	1.0351	0.62783	0.91686	0.30062	0.7124
Hecw2	4	0.084972	0.33287	0.86637	0.97417	0.73923	0.92112	0.20345	0.79734	0.73869	0.94826	0.42525	0.76736
Csf3	4	-0.049395	-0.27181	0.43713	0.82383	0.78577	0.93645	-0.12121	-0.66699	0.29018	0.73155	0.50478	0.80426
Omg	4	0.093474	0.65576	0.89707	0.9815	0.51198	0.84061	-0.0052424	-0.03678	0.58239	0.8986	0.97066	0.99004
Lmln	4	-0.2354	-0.94747	0.10765	0.44107	0.3434	0.77361	0.29251	1.1798	0.48816	0.8588	0.23807	0.69144
Dennd2c	4	0.19435	0.78228	0.74845	0.94506	0.43405	0.80973	-0.04899	-0.19712	0.46091	0.84756	0.84374	0.94804
Chst2	4	-0.14905	-0.79178	0.2206	0.64021	0.42849	0.80702	-0.13222	-0.70269	0.26909	0.71396	0.48225	0.79419
Epb4.1l2	4	0.093816	0.12301	0.89794	0.9815	0.9021	0.97453	0.14578	0.19145	0.92706	0.98432	0.84818	0.94933
Xaf1	4	-0.023871	-0.076348	0.50534	0.85951	0.93914	0.98569	0.34277	1.0963	0.37339	0.79887	0.27295	0.70351
Txndc16	4	0.32068	1.6127	0.37628	0.7905	0.10682	0.65285	0.23554	1.1846	0.64532	0.92196	0.23617	0.69054
Cpm	4	-0.11986	-0.36145	0.27529	0.7077	0.71776	0.91432	0.66957	2.0225	0.039036	0.23696	0.043125	0.41428
Nup43	4	-1.3669	-2.8415	0	0	0.0044903	0.08858	-1.4454	-3.0059	0	0	0.0026478	0.062991
Lrrc9	4	-0.24592	-1.0465	0.098099	0.41866	0.29531	0.75887	-0.3891	-1.6557	0.0276	0.18209	0.097782	0.61108
Gdf6	4	0.13854	0.49734	0.94165	0.99218	0.61895	0.87924	0.27155	0.97523	0.54407	0.88485	0.32945	0.72431
Eml6	4	0.22245	1.0798	0.65437	0.91657	0.28023	0.75381	-0.0019841	-0.0096291	0.5922	0.90487	0.99232	0.99713
Vmn1r132	4	-0.57006	-0.73253	0.0044221	0.038394	0.46384	0.82148	-0.68146	-0.87581	0.0020331	0.020263	0.38113	0.74417
Rnf6	4	0.28626	1.3696	0.46107	0.83581	0.17082	0.71963	-0.21245	-1.0151	0.14583	0.53636	0.31003	0.71761
Mrm1	4	0.039264	0.23109	0.70479	0.93229	0.81724	0.94646	0.06595	0.38816	0.80914	0.9645	0.6979	0.89136
Dusp2	4	-0.2946	-2.7147	0.06196	0.31137	0.0066332	0.11746	0.033559	0.30927	0.70474	0.94006	0.75712	0.91439
Kdelr1	4	0.47199	0.80735	0.12748	0.48633	0.41946	0.80117	0.66599	1.1403	0.040205	0.24175	0.25416	0.69533
Olfr101	4	-0.052478	-0.17429	0.42843	0.8201	0.86164	0.96121	0.20194	0.67089	0.74342	0.94937	0.50229	0.80302
Olfr352	4	0.088401	0.6424	0.87903	0.97774	0.52062	0.84336	-0.033695	-0.24486	0.50056	0.86416	0.80657	0.93435
D3Ertd254e	4	0.3414	1.4829	0.33166	0.75758	0.13809	0.69682	0.20101	0.87311	0.74647	0.94995	0.38261	0.74519
Foxb2	4	0.058435	0.39503	0.77041	0.95323	0.69282	0.90556	-0.17559	-1.1869	0.19406	0.61511	0.23526	0.69048
Prl6a1	4	-0.1021	-0.46262	0.31234	0.74177	0.64364	0.88776	0.19714	0.89456	0.75846	0.95155	0.37102	0.73986
Rfc1	4	-1.5604	-2.8967	0	0	0.0037712	0.078762	-1.3633	-2.5338	5.0829e-05	0.00071994	0.011285	0.16922
Arrdc1	4	-0.34646	-0.52295	0.03741	0.22056	0.60101	0.87277	-0.40248	-0.60772	0.024601	0.1669	0.54337	0.82007
Add3	4	0.090569	0.44604	0.88619	0.97791	0.65557	0.89134	-0.12395	-0.61029	0.285	0.72601	0.54167	0.81967
Cd36	4	-0.034621	-0.13884	0.47652	0.84536	0.88958	0.97032	0.076451	0.30677	0.84279	0.97087	0.75902	0.91524
Rfesd	4	0.13169	0.65222	0.96488	0.99507	0.51426	0.84104	0.28108	1.3923	0.5184	0.87148	0.16383	0.66499
Olfr482	4	0.0044609	0.025202	0.5892	0.89026	0.97989	0.99518	-0.40333	-2.2769	0.024398	0.16575	0.022794	0.27277
Rev1	4	-0.71492	-2.3987	0.00081326	0.008329	0.016454	0.21858	-0.96761	-3.2433	0.00020331	0.0025429	0.0011815	0.035705
Exd1	4	-0.02514	-0.11826	0.50142	0.85858	0.90586	0.97494	-0.56606	-2.6619	0.0050829	0.044663	0.0077707	0.13102
Pfdn6	4	-2.1253	-4.0742	0	0	4.6173e-05	0.004475	-2.0252	-3.8938	0	0	9.8687e-05	0.0071644
Slco1a1	4	0.21616	0.60019	0.67444	0.92396	0.54838	0.85175	0.4695	1.3038	0.17195	0.5831	0.1923	0.67499
Sct	4	0.087273	0.63629	0.87461	0.97551	0.52459	0.84541	0.17866	1.3028	0.81763	0.96671	0.19265	0.67499
Vmn2r14	4	-0.41446	-0.27906	0.019925	0.13621	0.7802	0.93402	0.023684	0.016076	0.67505	0.93211	0.98717	0.99521
Vwa5a	4	-0.071163	-0.40561	0.38071	0.79354	0.68503	0.90336	0.012139	0.069206	0.63759	0.91982	0.94483	0.98129
Olfr780	4	0.16863	0.5675	0.8346	0.9658	0.57038	0.85904	0.16469	0.55426	0.86241	0.97484	0.5794	0.83478
H2-M10.3	4	-0.17665	-0.7961	0.17643	0.5762	0.42597	0.80551	0.083715	0.37747	0.87039	0.97591	0.70583	0.8955
Gm10352	4	-0.2896	-1.2946	0.065772	0.32553	0.19545	0.73021	-0.2931	-1.3105	0.07238	0.36105	0.19002	0.67336
Gmps	4	-2.4998	-5.1059	0	0	3.2916e-07	0.00017042	-1.857	-3.8199	0	0	0.00013348	0.0086385
Cd302	4	0.17209	0.85729	0.82469	0.96334	0.39128	0.78752	0.14925	0.74356	0.91374	0.9833	0.45714	0.78258
Cadps2	4	-0.32999	-1.6472	0.043967	0.24743	0.099518	0.64144	-0.40991	-2.0463	0.02333	0.16139	0.040729	0.40065
Cd1d1	4	-0.40382	-1.7666	0.02211	0.14831	0.0773	0.58024	-0.44136	-1.9312	0.016723	0.12267	0.053455	0.46977
Adhfe1	4	0.22942	0.63643	0.6319	0.90865	0.52449	0.84533	0.44188	1.2267	0.20758	0.63367	0.21995	0.68354
Vmn2r76	4	-0.13195	-0.64114	0.25119	0.68071	0.52143	0.84391	0.096449	0.46911	0.91029	0.9833	0.63899	0.86575
Tada3	4	-0.38893	-1.068	0.025668	0.167	0.28552	0.75742	-0.69506	-1.9046	0.0015757	0.016004	0.056835	0.48343
Trmt11	4	-0.21719	-0.93645	0.12641	0.48348	0.34904	0.77567	0.014996	0.064671	0.64659	0.92196	0.94844	0.98229
Tmem184c	4	-0.038965	-0.18982	0.46381	0.83728	0.84945	0.95795	-0.43275	-2.1077	0.018095	0.13112	0.035061	0.36286
Ooep	4	0.50774	1.6935	0.094541	0.41005	0.090368	0.62012	0.15878	0.52952	0.88198	0.97763	0.59645	0.84548
4933409G03Rik	4	0.032952	0.12131	0.68171	0.92559	0.90345	0.97453	0.28628	1.0567	0.50432	0.8652	0.29065	0.70859
Slc33a1	4	0.051817	0.26505	0.7484	0.94506	0.79097	0.93798	0.0083777	0.042859	0.62417	0.91492	0.96581	0.98817
Cpt2	4	-0.044803	-0.22709	0.44826	0.82926	0.82036	0.94681	-0.057121	-0.28955	0.43804	0.83597	0.77216	0.92114
C1galt1	4	-0.15361	-1.1352	0.21333	0.63208	0.25628	0.7452	-0.027716	-0.20493	0.51535	0.86903	0.83762	0.94615
Shox2	4	0.19729	0.97113	0.73813	0.94244	0.33148	0.77054	0.21158	1.042	0.71302	0.94059	0.2974	0.71102
Sel1l3	4	-0.064935	-0.33988	0.39697	0.8037	0.73395	0.91927	0.15969	0.83672	0.87898	0.97763	0.40275	0.75626
Olfr815	4	-0.12061	-0.50944	0.27341	0.70535	0.61044	0.87656	-0.15436	-0.65228	0.22619	0.65659	0.51422	0.80889
Tmem251	4	0.061502	0.45495	0.78103	0.95551	0.64915	0.88993	-0.13816	-1.0219	0.25765	0.701	0.30684	0.71666
Kdelr2	4	-0.10207	-0.82201	0.31239	0.74177	0.41107	0.79804	-0.035239	-0.2839	0.49644	0.8626	0.77649	0.92303
Polr2b	4	-2.5591	-5.1449	0	0	2.676e-07	0.00015042	-2.3741	-4.785	0	0	1.71e-06	0.00058004
Ubap2	4	0.072232	0.46762	0.81925	0.96334	0.64006	0.88696	-0.19789	-1.2807	0.16341	0.56933	0.20029	0.67801
Zfp791	4	-0.0024083	-0.011589	0.56847	0.88362	0.99075	0.99749	0.12272	0.59076	0.99532	0.99852	0.55468	0.82417
Tshr	4	-0.1864	-1.0716	0.16285	0.55251	0.2839	0.75611	0.0058533	0.033672	0.61619	0.91226	0.97314	0.99122
March7	4	-0.03904	-0.23857	0.46361	0.83728	0.81144	0.94396	0.078113	0.47748	0.84934	0.97225	0.63302	0.86343
L1td1	4	0.19254	0.90801	0.75526	0.94794	0.36387	0.77999	0.11752	0.55428	0.97789	0.9955	0.57939	0.83478
Rdh5	4	-0.011556	-0.069643	0.54137	0.87341	0.94448	0.98649	0.12114	0.73042	0.99044	0.99785	0.46514	0.78665
Uevld	4	0.061154	0.23867	0.77946	0.95542	0.81136	0.94392	0.13776	0.53779	0.95329	0.99019	0.59072	0.84209
Med4	4	-1.6127	-3.0991	0	0	0.0019409	0.049637	-1.4474	-2.7906	0	0	0.0052608	0.10112
Gm5622	4	-1.2302	-1.1032	0	0	0.26992	0.7488	-1.1114	-1.0013	5.0829e-05	0.00071994	0.31669	0.71954
Zfp661	4	0.31404	0.90588	0.39113	0.80094	0.365	0.78063	0.24165	0.69719	0.62651	0.91624	0.48568	0.79576
Smim18	4	0.30159	1.4254	0.41954	0.81457	0.15404	0.70929	0.10653	0.50327	0.94134	0.98684	0.61478	0.85464
Stat4	4	-0.008454	-0.042525	0.54976	0.87636	0.96608	0.99192	0.14356	0.72259	0.93377	0.98604	0.46993	0.78846
4930558K02Rik	4	-0.15618	-0.94177	0.20891	0.62586	0.34631	0.7748	-0.021124	-0.1276	0.53385	0.88053	0.89847	0.96817
Prh1	4	0.18914	1.1055	0.76695	0.9523	0.26892	0.7488	0.083373	0.48733	0.86932	0.97591	0.62603	0.86047
Prp2	4	0.093519	0.46401	0.89712	0.9815	0.64264	0.88769	0.36201	1.7963	0.33333	0.76609	0.072448	0.54568
Itgb2l	4	0.041657	0.2054	0.71292	0.93357	0.83726	0.9532	0.26566	1.3111	0.56003	0.89239	0.18982	0.67336
Cdkl3	4	0.38728	1.4493	0.24159	0.66718	0.14727	0.70718	0.18819	0.70415	0.7884	0.95913	0.48134	0.79404
Zfp280c	4	-0.04695	-0.20058	0.44256	0.82586	0.84103	0.95449	-0.046273	-0.19778	0.46767	0.8514	0.84321	0.94786
Pla2g6	4	-0.20885	-1.5344	0.13541	0.50283	0.12493	0.68263	-0.032954	-0.24212	0.50234	0.8645	0.80869	0.93479
Adgrf1	4	0.53754	1.7006	0.074616	0.35416	0.08902	0.61669	0.17594	0.55653	0.82698	0.96863	0.57785	0.83452
Fig4	4	0.14035	0.49862	0.9355	0.9916	0.61805	0.87905	0.20533	0.72949	0.73325	0.9462	0.4657	0.7867
Fam155a	4	-0.032506	-0.16286	0.4817	0.84776	0.87063	0.96492	-0.17134	-0.85844	0.19971	0.62335	0.39065	0.74907
G630090E17Rik	4	0.13045	0.27849	0.9696	0.99582	0.78064	0.93413	0.40329	0.86101	0.264	0.70802	0.38923	0.74853
Hpse2	4	0.42646	1.3965	0.18141	0.58547	0.16257	0.71222	0.25915	0.84857	0.57614	0.89713	0.39612	0.75074
Kif21a	4	-0.033238	-0.12404	0.48002	0.84658	0.90129	0.9742	0.050535	0.18871	0.75867	0.95155	0.85032	0.94972
Stx6	4	0.067788	0.34528	0.80329	0.95982	0.72989	0.91814	-0.12915	-0.65768	0.27524	0.71835	0.51075	0.80749
Ppef1	4	0.041721	0.30493	0.71307	0.93359	0.76042	0.92781	0.15721	1.1494	0.88686	0.9783	0.25039	0.69466
Cbwd1	4	-0.47512	-1.6601	0.011182	0.085106	0.096897	0.63548	-0.28851	-1.0083	0.075379	0.36992	0.31333	0.71833
Zfp442	4	0.10635	0.61327	0.94419	0.99278	0.5397	0.84937	-0.17601	-1.0148	0.1934	0.61391	0.31022	0.71765
Cyp2d26	4	-0.13496	-0.99424	0.2455	0.67167	0.32011	0.76387	-0.28609	-2.1074	0.077005	0.3738	0.03508	0.36286
Smu1	4	-1.9142	-3.5852	0	0	0.00033677	0.015444	-2.181	-4.0751	0	0	4.5989e-05	0.0040757
Polr2i	4	-2.3954	-3.3339	0	0	0.0008565	0.029083	-2.1469	-3.023	0	0	0.0025026	0.05997
Arhgap18	4	0.00056719	0.0028172	0.5768	0.88678	0.99775	0.99917	0.097253	0.48331	0.91303	0.9833	0.62888	0.86171
Prob1	4	0.011444	0.055603	0.61223	0.89955	0.95566	0.98857	-0.0057198	-0.027796	0.58056	0.89812	0.97782	0.99302
Dntt	4	0.019432	0.11053	0.63795	0.91144	0.91199	0.97747	0.26561	1.5111	0.56028	0.89239	0.13077	0.64758
Iars2	4	-1.619	-3.491	0	0	0.00048115	0.019845	-1.1151	-2.4162	5.0829e-05	0.00071994	0.015685	0.21201
Gm5936	4	0.074491	0.15325	0.82703	0.96368	0.8782	0.96711	0.088013	0.1811	0.88299	0.97788	0.85629	0.95218
Capn2	4	-0.042651	-0.19835	0.4537	0.83118	0.84277	0.9553	-0.27101	-1.2603	0.086917	0.40169	0.20756	0.68098
Dhrs4	4	0.23212	0.8033	0.62204	0.90417	0.4218	0.80264	0.42801	1.482	0.22573	0.65659	0.13834	0.65134
Gm11744	4	-0.0021	-0.011149	0.56943	0.88421	0.9911	0.99749	-0.22298	-1.1836	0.13403	0.51194	0.23657	0.69094
Olfr775	4	0.057696	0.51156	0.76807	0.95236	0.60896	0.87589	0.056196	0.49835	0.7762	0.95453	0.61823	0.85675
Olfr776	4	-0.14965	-1.0437	0.21948	0.63853	0.29661	0.75903	-0.10264	-0.71617	0.33105	0.76516	0.47389	0.79038
Olfr787	4	0.022201	0.10556	0.647	0.9142	0.91593	0.97898	0.078238	0.37201	0.85001	0.97233	0.70989	0.89717
Olfr774	4	0.52223	1.0272	0.083918	0.38129	0.30434	0.76112	0.82263	1.6186	0.0097591	0.077954	0.10553	0.62271
Ces1d	4	0.08282	0.75138	0.85854	0.97299	0.45242	0.81647	0.16351	1.4835	0.86637	0.97536	0.13793	0.65134
Clock	4	-0.0059854	-0.022347	0.55733	0.87907	0.98217	0.99518	0.41453	1.5477	0.24545	0.6837	0.1217	0.64328
Mpc1	4	0.24763	1.0529	0.57263	0.8848	0.29239	0.7587	0.077994	0.33155	0.84909	0.97225	0.74023	0.90802
Wdr3	4	-1.3921	-2.725	0	0	0.006431	0.11481	-1.3875	-2.7207	0	0	0.0065135	0.11638
Cep76	4	-0.51966	-2.8812	0.0072176	0.058897	0.0039622	0.081285	-0.1203	-0.66732	0.29186	0.73223	0.50457	0.80416
Nek5	4	0.13898	0.56002	0.94023	0.99212	0.57547	0.86146	0.32365	1.3057	0.41491	0.82413	0.19166	0.67476
Pitpna	4	0.074849	0.21525	0.82805	0.96368	0.82957	0.94978	0.30799	0.88617	0.44993	0.84173	0.37552	0.74171
Olfr976	4	0.1875	0.86512	0.77264	0.95424	0.38697	0.78687	0.16747	0.7727	0.85387	0.97312	0.4397	0.77424
Plk3	4	-0.14367	-0.59093	0.22949	0.65199	0.55456	0.85338	-0.15572	-0.64064	0.22405	0.6543	0.52175	0.8122
Rpl7l1	4	-0.98202	-2.1502	5.0829e-05	0.00066445	0.031538	0.34531	-1.0591	-2.3197	5.0829e-05	0.00071994	0.020359	0.25318
Zfp952	4	0.12041	0.22651	0.99441	0.99944	0.8208	0.94681	0.0020982	0.0039471	0.60491	0.90911	0.99685	0.99873
1700008F21Rik	4	-0.61772	-1.7479	0.0027447	0.025175	0.08048	0.59312	0.0097473	0.027735	0.62956	0.91822	0.97787	0.99302
Icos	4	0.48013	1.3538	0.11899	0.46615	0.17579	0.72354	0.36076	1.0172	0.33598	0.7698	0.30904	0.71721
Gpalpp1	4	0.1654	0.6803	0.84568	0.96902	0.49631	0.83568	0.27325	1.1243	0.53883	0.88306	0.26089	0.69796
Olfr832	4	0.59541	1.7749	0.042696	0.24194	0.075917	0.57615	0.30167	0.89903	0.4664	0.8509	0.36864	0.73862
Ncbp2	4	-3.0657	-5.6598	0	0	1.5151e-08	1.7535e-05	-3.117	-5.756	0	0	8.6107e-09	1.3846e-05
Fut8	4	-0.13128	-0.54508	0.25252	0.68148	0.5857	0.86637	-0.31206	-1.2953	0.059825	0.31665	0.19521	0.67634
Krt27	4	0.18193	0.69032	0.79165	0.95811	0.48999	0.83366	0.044632	0.16935	0.74006	0.94854	0.86552	0.95509
Arg1	4	0.027157	0.1065	0.66255	0.91951	0.91519	0.97864	0.092541	0.36293	0.89702	0.98034	0.71666	0.9002
Tprg	4	0.056183	0.3008	0.76248	0.94992	0.76356	0.92822	0.14936	0.79971	0.91344	0.9833	0.42388	0.76717
Sp110	4	-0.15784	-0.66474	0.20636	0.62314	0.50622	0.83812	0.17654	0.74388	0.8249	0.96746	0.45695	0.78249
Mfap1b	4	-2.0629	-3.6648	0	0	0.00024754	0.01302	-2.5198	-4.4581	0	0	8.2684e-06	0.0014396
Tnfrsf10b	4	0.029923	0.093516	0.67226	0.92341	0.92549	0.98184	0.060977	0.19058	0.79328	0.96075	0.84886	0.94948
Tas2r122	4	0.17394	0.57695	0.81854	0.96334	0.56397	0.85591	0.030993	0.10279	0.69655	0.93677	0.91813	0.97329
Ssbp1	4	-1.3154	-2.9235	0	0	0.0034612	0.074097	-1.5763	-3.5	0	0	0.00046533	0.019314
R3hcc1	4	0.44703	1.422	0.15579	0.53914	0.15502	0.70929	0.031051	0.098712	0.69676	0.93685	0.92137	0.97394
Olfr722	4	0.36423	1.0742	0.28418	0.71463	0.28274	0.7551	-0.22992	-0.6777	0.12636	0.49463	0.49796	0.80157
Bdp1	4	-1.0016	-2.5687	5.0829e-05	0.00066445	0.010207	0.15698	-0.65441	-1.6859	0.0025414	0.024704	0.091817	0.59954
Rb1	4	0.40068	1.4265	0.22009	0.63959	0.15373	0.70929	0.15575	0.55442	0.89184	0.97942	0.57929	0.83478
Olfr389	4	0.0047543	0.028885	0.59012	0.89029	0.97696	0.99447	-0.076642	-0.46566	0.39077	0.8119	0.64146	0.86742
Magi3	4	0.41682	0.77565	0.19488	0.60636	0.43796	0.81105	0.74583	1.3891	0.019721	0.14155	0.16481	0.66545
Ttbk2	4	-0.43424	-1.1096	0.016723	0.11869	0.26716	0.74829	-0.36922	-0.94446	0.03375	0.21262	0.34494	0.72916
Olfr743	4	0.10934	0.48869	0.95507	0.99432	0.62506	0.88199	-0.33631	-1.5021	0.047525	0.27164	0.13306	0.64912
Vmn1r218	4	0.035058	0.16111	0.68964	0.92797	0.87201	0.96514	-0.11965	-0.54981	0.29272	0.73223	0.58245	0.8367
Pcdha10	4	0.24539	0.90291	0.57965	0.88686	0.36657	0.78087	0.26149	0.96252	0.57019	0.89573	0.33579	0.72671
2010002M12Rik	4	0.051191	0.16316	0.74647	0.94444	0.87039	0.96485	0.15233	0.48588	0.90282	0.98085	0.62706	0.86084
Clec4f	4	0.070608	0.59985	0.8127	0.96198	0.54861	0.85175	0.13396	1.1381	0.96605	0.99347	0.25507	0.69533
Pkia	4	-0.012217	-0.088508	0.5396	0.87274	0.92947	0.98285	0.11669	0.84609	0.97555	0.99538	0.3975	0.7519
Serpinc1	4	0.28716	1.153	0.45842	0.83401	0.24893	0.74293	0.30443	1.2225	0.45873	0.84621	0.22154	0.68366
Cacna1s	4	0.097561	0.14759	0.91151	0.98452	0.88267	0.96795	0.12709	0.19252	0.98994	0.99785	0.84734	0.94891
Ift57	4	-0.6736	-2.2033	0.0015249	0.014822	0.027573	0.31558	-0.52348	-1.7126	0.007116	0.059701	0.086787	0.58869
Ugt1a7c	4	0.13648	0.72662	0.94943	0.99383	0.46746	0.82275	0.0040069	0.021333	0.60999	0.90911	0.98298	0.99417
Scaf11	4	-0.415	-1.8049	0.019671	0.13466	0.071083	0.55984	-0.13675	-0.59504	0.25999	0.7029	0.55182	0.82248
Fbxl5	4	-1.3595	-2.7284	0	0	0.0063646	0.11433	-1.8059	-3.601	0	0	0.00031695	0.015135
Olfr194	4	-0.23845	-1.0367	0.10476	0.43573	0.29988	0.75986	0.20859	0.90787	0.72207	0.94386	0.36395	0.73701
Fastkd5	4	-0.77116	-2.2141	0.00066077	0.0069742	0.02682	0.30893	-0.63551	-1.8275	0.0028972	0.027616	0.067627	0.52712
Slc7a14	4	0.4233	1.8919	0.18573	0.59145	0.058511	0.5089	0.0021576	0.0096407	0.60496	0.90911	0.99231	0.99713
Cdh1	4	0.064472	0.32695	0.7912	0.9578	0.74371	0.9222	0.35809	1.8174	0.34157	0.77509	0.069149	0.53252
Ap2a1	4	0.1874	0.72868	0.77305	0.95425	0.4662	0.82229	0.18314	0.71222	0.80431	0.96383	0.47633	0.79163
Lrp1	4	-0.044581	-0.16343	0.44876	0.82964	0.87018	0.96485	0.1185	0.43456	0.98135	0.9968	0.66388	0.87889
Gm12169	4	0.42173	1.3477	0.18766	0.59376	0.17776	0.72593	0.35075	1.1209	0.356	0.78679	0.26233	0.69904
4921501E09Rik	4	-0.24768	-1.1717	0.09632	0.41348	0.24134	0.74146	-0.13854	-0.656	0.25663	0.6997	0.51183	0.80751
2510003E04Rik	4	-0.10281	-0.83003	0.31077	0.74046	0.40652	0.79566	-0.21846	-1.7637	0.13856	0.52121	0.077787	0.55874
Tbp	4	-1.0535	-1.8944	5.0829e-05	0.00066445	0.058166	0.50724	-1.2303	-2.21	5.0829e-05	0.00071994	0.027108	0.30827
Eppin	4	-0.33495	-2.1422	0.041984	0.23991	0.032178	0.34879	-0.22048	-1.4103	0.13647	0.51724	0.15845	0.66257
Sh2d1b2	4	0.23143	1.2806	0.62509	0.9058	0.20033	0.73028	0.23667	1.3097	0.64161	0.92143	0.1903	0.67336
Slc35e3	4	0.013363	0.098646	0.61823	0.9021	0.92142	0.98085	0.012606	0.093101	0.63907	0.92063	0.92582	0.97572
Tnmd	4	0.087501	0.48358	0.87542	0.97581	0.62868	0.88283	0.028287	0.15634	0.68751	0.93495	0.87577	0.95936
Dnaja2	4	0.12207	0.80382	0.99944	0.99969	0.4215	0.80235	-0.12037	-0.79252	0.29176	0.73223	0.42806	0.76875
Rab3gap1	4	-0.44418	-1.7748	0.015554	0.11237	0.075934	0.57615	-0.36935	-1.4761	0.03375	0.21262	0.13992	0.65134
Tdrd6	4	0.46997	1.8432	0.12956	0.49057	0.065295	0.5373	-0.19507	-0.76483	0.16753	0.57592	0.44437	0.77596
Kmt2d	4	0.42745	0.72	0.17998	0.5824	0.47152	0.82489	0.26458	0.44563	0.56262	0.8936	0.65586	0.87447
Atp11c	4	0.089856	0.28169	0.88416	0.97789	0.77818	0.93308	0.28558	0.89534	0.50666	0.86648	0.3706	0.73948
Scrn1	4	0.54378	1.4967	0.070397	0.34146	0.13447	0.69406	0.43766	1.2047	0.21328	0.64182	0.22833	0.6856
1700008P02Rik	4	0.094442	0.3486	0.89992	0.98158	0.72739	0.91705	0.095503	0.35255	0.90622	0.98145	0.72442	0.90314
Ylpm1	4	-0.61528	-1.5295	0.0028972	0.026401	0.12614	0.68475	-0.73346	-1.8233	0.0012199	0.012903	0.068257	0.5287
Ssb	4	-0.86607	-1.6831	0.0003558	0.0040864	0.092363	0.62738	-0.16804	-0.33023	0.20418	0.62893	0.74123	0.90802
Vmn1r175	4	-0.29815	-1.9853	0.060842	0.30835	0.047112	0.44691	-0.032201	-0.21443	0.50396	0.8652	0.83022	0.94378
Mal2	4	0.03984	0.32584	0.70636	0.93257	0.74455	0.92247	0.084145	0.68848	0.87201	0.97627	0.49115	0.79905
3110062M04Rik	4	0.43954	1.4465	0.16362	0.55404	0.14804	0.70812	0.097419	0.32046	0.91349	0.9833	0.74862	0.91048
Tifab	4	0.3434	1.3111	0.32769	0.75392	0.18982	0.72837	0.2138	0.81629	0.70753	0.94017	0.41434	0.76148
Map2k4	4	0.23219	1.4519	0.62184	0.90417	0.14653	0.7071	-0.044092	-0.27562	0.47352	0.85388	0.78284	0.92519
Olfr572	4	0.46725	1.0193	0.13246	0.49685	0.30807	0.76306	0.36774	0.80221	0.32317	0.75989	0.42243	0.76607
Amt	4	0.028585	0.078234	0.66799	0.9216	0.93764	0.98511	0.55732	1.527	0.092965	0.41969	0.12675	0.64675
Ccdc66	4	-0.25836	-1.1092	0.087069	0.39083	0.26736	0.74843	-0.49317	-2.1169	0.0095049	0.076109	0.034271	0.35788
Gja6	4	0.13915	0.37657	0.93972	0.99212	0.70649	0.91108	0.46287	1.2538	0.18003	0.5967	0.20992	0.68098
Nucks1	4	0.12613	0.73035	0.98495	0.99768	0.46517	0.8221	0.11481	0.66488	0.96991	0.99417	0.50613	0.80507
Atg5	4	-0.048642	-0.22555	0.4389	0.82474	0.82155	0.94681	0.16707	0.77495	0.85504	0.97312	0.43837	0.7735
Ugt1a5	4	-0.068778	-0.19185	0.38716	0.79809	0.84786	0.95687	0.49468	1.3815	0.14273	0.53015	0.16712	0.66545
Pon1	4	0.075768	0.29868	0.83171	0.96554	0.76518	0.92907	-0.062199	-0.24518	0.42391	0.82778	0.80632	0.93435
Tcea2	4	-0.01118	-0.039739	0.54214	0.87362	0.9683	0.99202	0.3333	1.1859	0.3927	0.81294	0.23568	0.69048
Ptges	4	0.65427	1.4052	0.023483	0.15603	0.15995	0.7113	-0.16056	-0.34465	0.21678	0.64602	0.73036	0.90536
Cdc40	4	-1.0048	-2.2486	5.0829e-05	0.00066445	0.024535	0.28991	-1.2229	-2.7366	5.0829e-05	0.00071994	0.0062078	0.11288
Gnal	4	0.15316	0.88236	0.89138	0.97961	0.37758	0.78426	-0.039409	-0.227	0.48577	0.85816	0.82042	0.9392
Sema3d	4	0.20858	1.1934	0.69965	0.93101	0.23273	0.73988	0.25885	1.4811	0.57746	0.89746	0.13858	0.65134
Vmn2r16	4	0.2841	1.1544	0.46767	0.83997	0.24832	0.74286	0.33432	1.3588	0.39052	0.81164	0.1742	0.66597
Kif7	4	0.2606	0.83779	0.53289	0.86939	0.40215	0.79198	0.051939	0.16696	0.76283	0.95212	0.8674	0.95577
Olfr448	4	0.083846	0.43329	0.86261	0.97396	0.66481	0.89433	-0.025082	-0.12962	0.52343	0.87506	0.89686	0.96769
Ache	4	0.076398	0.22693	0.83465	0.9658	0.82048	0.94681	0.33278	0.98945	0.39397	0.81341	0.32244	0.7213
Ecd	4	-0.82145	-1.6325	0.00040663	0.0045584	0.10257	0.64617	-1.6248	-3.1997	0	0	0.0013756	0.039794
Zfp273	4	0.040553	0.19015	0.70916	0.93337	0.84919	0.9578	-0.0063539	-0.029794	0.57838	0.89768	0.97623	0.99246
Vmn2r118	4	0.059028	0.18025	0.77244	0.95423	0.85696	0.96004	0.34272	1.0468	0.37339	0.79887	0.29518	0.71069
Smim22	4	0.52457	1.5955	0.082749	0.37849	0.1106	0.66175	0.11993	0.36468	0.98577	0.99712	0.71535	0.89951
Zfp493	4	-0.061859	-0.35691	0.40541	0.80986	0.72116	0.91538	0.04802	0.27712	0.75109	0.95061	0.78168	0.9249
Nktr	4	0.11633	0.43561	0.97992	0.99752	0.66312	0.89376	0.16058	0.60152	0.87598	0.97683	0.54749	0.82093
Gm4787	4	0.15155	0.6074	0.89707	0.9815	0.54359	0.85086	-0.22973	-0.9207	0.12646	0.49483	0.3572	0.73511
Slc26a8	4	0.11558	0.49777	0.97657	0.99715	0.61865	0.87924	0.44029	1.897	0.20987	0.63641	0.05783	0.48622
Pnpla1	4	-0.13447	-0.77334	0.24692	0.67482	0.43932	0.81167	-0.14266	-0.82057	0.24916	0.68935	0.41189	0.75968
Dpy19l3	4	-0.02541	-0.18701	0.50076	0.85789	0.85165	0.95867	0.042501	0.31294	0.73239	0.9462	0.75433	0.91302
Daam2	4	0.43673	1.6377	0.16657	0.55893	0.10149	0.64434	-0.12212	-0.45758	0.28871	0.73002	0.64726	0.87101
Akt3	4	-0.1729	-0.94814	0.18263	0.58747	0.34306	0.77361	-0.24674	-1.3532	0.10928	0.45813	0.17598	0.66607
Mtap7d3	4	0.11487	0.55223	0.97403	0.99678	0.58079	0.86376	0.052615	0.25298	0.76507	0.95239	0.80029	0.93159
Glyat	4	-0.04791	-0.18702	0.44058	0.82486	0.85165	0.95867	-0.1695	-0.66164	0.20214	0.6262	0.5082	0.80619
Bend7	4	0.13471	0.76623	0.95502	0.99432	0.44354	0.81274	0.21465	1.2214	0.70489	0.94008	0.22192	0.68366
Cep85l	4	0.1594	0.7011	0.86652	0.97423	0.48324	0.82983	0.23607	1.0385	0.64364	0.9219	0.29903	0.7118
Zfp182	4	0.56312	1.3389	0.058707	0.30196	0.1806	0.72837	0.52635	1.2515	0.11396	0.46825	0.21075	0.68098
Mrgprh	4	0.14729	0.94641	0.91197	0.98458	0.34394	0.77361	-0.063833	-0.41015	0.42	0.8268	0.6817	0.88526
Pcdhb15	4	0.28419	1.7611	0.46722	0.83991	0.078223	0.58351	-0.052002	-0.32205	0.45227	0.84211	0.74741	0.90983
Tssk3	4	-0.094999	-0.67594	0.32586	0.75258	0.49908	0.83571	-0.27481	-1.9553	0.08407	0.3939	0.05055	0.45642
BC005561	4	0.13113	0.58242	0.96661	0.99529	0.56028	0.85516	0.013401	0.059518	0.64186	0.92143	0.95254	0.98377
Mpp6	4	-0.018188	-0.078322	0.52145	0.86699	0.93757	0.98509	-0.2476	-1.0658	0.10832	0.45573	0.28649	0.70666
Ms4a4c	4	0.12806	0.42906	0.97814	0.99752	0.66788	0.89619	-0.098517	-0.32981	0.3404	0.77441	0.74154	0.90811
Ms4a4b	4	-0.096749	-0.57583	0.3222	0.74903	0.56473	0.85591	-0.084475	-0.50294	0.37328	0.79887	0.61501	0.85468
Ranbp2	4	-1.1902	-2.8313	5.0829e-05	0.00066445	0.0046358	0.09048	-0.93965	-2.2395	0.00020331	0.0025429	0.025123	0.29264
Mb21d1	4	0.20546	0.60363	0.71063	0.93345	0.54609	0.85125	0.47497	1.3957	0.16524	0.57125	0.16279	0.66499
Zmpste24	4	0.13273	0.26758	0.96122	0.99443	0.78902	0.93736	0.040892	0.082438	0.72741	0.9456	0.9343	0.97877
Agtr1b	4	-0.10034	-0.61198	0.31524	0.74356	0.54055	0.84949	0.0072376	0.044166	0.62072	0.91319	0.96477	0.98808
Aftph	4	-0.16039	-1.2028	0.20296	0.61773	0.22905	0.7388	0.022173	0.16635	0.66941	0.92963	0.86788	0.95593
Otc	4	0.22123	1.0018	0.65787	0.91742	0.31642	0.76324	0.099605	0.45107	0.92005	0.98359	0.65194	0.87337
4921517D22Rik	4	-0.030662	-0.106	0.48704	0.85061	0.91559	0.97866	0.43737	1.5139	0.21358	0.64182	0.13004	0.64721
Ovgp1	4	-0.11311	-0.44111	0.2881	0.71883	0.65913	0.89252	-0.51092	-1.9885	0.0078276	0.064489	0.046757	0.43497
Gatad2a	4	0.57231	1.8705	0.054132	0.28621	0.061417	0.52217	0.34756	1.1358	0.36205	0.79257	0.25604	0.69536
Ankle2	4	-1.5654	-3.1384	0	0	0.0016986	0.045653	-1.4089	-2.8332	0	0	0.0046084	0.092896
Prl3d1	4	-0.13966	-0.72305	0.23671	0.66001	0.46965	0.82388	-0.0088911	-0.046049	0.57121	0.89573	0.96327	0.9876
Prl3d2	4	-0.42587	-1.6809	0.017993	0.12557	0.092784	0.62751	-0.047759	-0.1891	0.46381	0.84994	0.85001	0.94972
Vwf	4	0.45422	1.3423	0.14715	0.52465	0.1795	0.7271	0.45921	1.3575	0.18481	0.60369	0.17463	0.66597
Sft2d1	4	-0.12871	-0.53405	0.25643	0.68602	0.59331	0.8696	0.065234	0.27096	0.8069	0.9645	0.78642	0.92625
Arl2bp	4	0.048779	0.21927	0.73778	0.94223	0.82644	0.94844	-0.12536	-0.56346	0.28261	0.72386	0.57312	0.83347
Gripap1	4	0.10959	0.36359	0.95614	0.99432	0.71616	0.91411	0.16348	0.54273	0.86652	0.97536	0.58732	0.83957
Rad17	4	-0.91679	-2.5227	0.00015249	0.0018999	0.011645	0.17265	-1.0813	-2.9747	5.0829e-05	0.00071994	0.0029324	0.06732
Rnf219	4	-0.08104	-0.5114	0.35651	0.77763	0.60907	0.87589	0.06689	0.42222	0.81234	0.96519	0.67287	0.88318
Gm20594	4	0.46463	1.2437	0.13581	0.50367	0.21362	0.73399	0.10999	0.29429	0.9539	0.99019	0.76853	0.9196
Pttg1ip	4	0.62404	1.8864	0.032479	0.19894	0.059244	0.51211	0.031985	0.096602	0.69976	0.93782	0.92304	0.97449
Ceacam12	4	0.13265	0.72091	0.96152	0.99443	0.47097	0.82462	-0.048806	-0.26521	0.46112	0.84766	0.79085	0.92794
Sclt1	4	-0.3183	-1.5786	0.049507	0.26973	0.11443	0.66838	-0.58958	-2.9237	0.0040155	0.036288	0.0034589	0.075948
Zswim6	4	-0.36569	-1.4822	0.031565	0.19534	0.13828	0.69684	-0.048322	-0.19594	0.46234	0.84852	0.84466	0.94857
Mrps31	4	-0.84183	-2.6787	0.0003558	0.0040864	0.0073906	0.12653	-0.70584	-2.2502	0.0015757	0.016004	0.024433	0.28665
Cutal	4	-0.12986	-0.80639	0.25475	0.68349	0.42002	0.80152	-0.1642	-1.0198	0.21068	0.6375	0.30781	0.71667
Psmb7	4	-2.1758	-3.2584	0	0	0.0011204	0.034976	-2.7854	-4.1136	0	0	3.8961e-05	0.0037391
Ren1	4	0.16054	0.67922	0.86281	0.97396	0.497	0.83568	0.1807	0.76452	0.81148	0.96519	0.44455	0.77596
C330027C09Rik	4	-0.32313	-1.2547	0.04722	0.26081	0.20958	0.73166	-0.44531	-1.7291	0.016011	0.11842	0.083783	0.58081
Rexo4	4	0.49612	1.006	0.1041	0.43381	0.3144	0.7631	0.71446	1.4493	0.026177	0.17547	0.14727	0.65421
Dcun1d4	4	-0.22792	-1.1046	0.11513	0.45758	0.26934	0.7488	-0.26211	-1.2705	0.094592	0.42479	0.20389	0.67912
Fundc2	4	0.35836	1.3469	0.29547	0.72711	0.178	0.72593	0.12671	0.47616	0.99116	0.99785	0.63396	0.86399
Tbccd1	4	-0.14874	-0.90602	0.22115	0.64071	0.36493	0.78063	-0.18396	-1.1206	0.18288	0.60157	0.26244	0.69904
Spsb2	4	-0.2503	-0.92952	0.094287	0.40931	0.35262	0.77762	0.30822	1.1449	0.44943	0.84153	0.25223	0.69509
Ldhb	4	-0.10711	-0.6384	0.30212	0.73268	0.52321	0.84478	-0.24188	-1.4417	0.11375	0.46823	0.14939	0.65446
Vmn2r92	4	-0.65758	-1.9626	0.0018807	0.018049	0.049687	0.46351	-0.42519	-1.2706	0.020077	0.14348	0.20386	0.67912
Itsn2	4	0.16249	0.90735	0.8559	0.97242	0.36422	0.78032	-0.010494	-0.058591	0.56664	0.89475	0.95328	0.98385
9530077C05Rik	4	-0.58873	-2.3145	0.0037105	0.032853	0.020639	0.25748	-0.33976	-1.3385	0.046254	0.26741	0.18072	0.66897
Tmcc1	4	0.027339	0.1597	0.66321	0.91988	0.87312	0.96522	0.020606	0.12038	0.66443	0.92722	0.90418	0.96948
5730508B09Rik	4	-0.0017487	-0.010992	0.57035	0.88421	0.99123	0.99749	0.18372	1.1559	0.80263	0.96354	0.24773	0.69459
Nbas	4	-0.60137	-0.84647	0.0032022	0.028886	0.39729	0.79061	0.58071	0.82275	0.078276	0.37708	0.41065	0.75895
Rpl35a	4	-1.9718	-3.0184	0	0	0.0025408	0.060107	-1.9748	-3.042	0	0	0.0023499	0.057077
Sfxn1	4	0.57431	1.4036	0.053167	0.28309	0.16043	0.7113	0.29604	0.72343	0.47957	0.85659	0.46941	0.78821
Nudt15	4	0.26762	0.51802	0.51332	0.86347	0.60444	0.87414	0.54298	1.0533	0.10252	0.44476	0.29218	0.70888
Zcrb1	4	-0.17825	-0.55893	0.17373	0.5705	0.57621	0.86146	-0.42269	-1.3235	0.020586	0.14632	0.18568	0.67068
Phf11d	4	0.15904	0.74283	0.86795	0.9746	0.45758	0.81888	-0.1302	-0.6081	0.27315	0.71672	0.54312	0.82007
Efcab14	4	-0.2205	-0.80721	0.12255	0.47386	0.41955	0.80117	-0.11638	-0.42617	0.30085	0.74009	0.66998	0.88188
Rheb	4	-0.39779	-1.6152	0.023839	0.15791	0.10627	0.65214	-0.23427	-0.95153	0.12173	0.48433	0.34133	0.72735
Gabrg2	4	0.068895	0.3407	0.80721	0.96075	0.73333	0.91895	0.27075	1.3405	0.54564	0.88521	0.1801	0.66879
Olfr1008	4	0.17385	0.57658	0.81864	0.96334	0.56423	0.85591	0.45884	1.5245	0.18507	0.60398	0.12738	0.64675
Uchl3	4	-0.021047	-0.19937	0.51332	0.86347	0.84197	0.95471	-0.011789	-0.11169	0.5615	0.89269	0.91107	0.97169
Abl2	4	-0.06832	-0.27228	0.38808	0.79864	0.78541	0.93644	-0.26315	-1.0481	0.093829	0.42233	0.2946	0.71051
Olfr1254	4	0.038432	0.183	0.7022	0.93181	0.8548	0.95932	0.27759	1.3221	0.52831	0.87743	0.18613	0.67068
Shisa4	4	-0.12283	-0.50424	0.26812	0.6996	0.6141	0.8774	0.020402	0.083811	0.66372	0.9267	0.93321	0.97831
Cmss1	4	0.57267	1.3544	0.053777	0.28525	0.17561	0.72345	0.41031	0.97037	0.25155	0.69265	0.33186	0.72544
Mageb5	4	-0.23553	-0.72553	0.10755	0.44093	0.46812	0.82294	-0.070867	-0.2185	0.40312	0.81922	0.82704	0.94256
Dars	4	-1.9274	-3.6801	0	0	0.00023313	0.01243	-1.3955	-2.6745	0	0	0.0074834	0.12773
Olfr893	4	-0.035429	-0.20404	0.47392	0.84296	0.83832	0.95353	0.054897	0.3162	0.77173	0.95336	0.75185	0.91217
Olfr1331	4	-0.3045	-1.5499	0.056623	0.29385	0.12117	0.67798	-0.34518	-1.757	0.043204	0.25526	0.078915	0.56212
Hprt	4	0.028474	0.15744	0.66753	0.92148	0.8749	0.96579	0.23462	1.2981	0.64827	0.92244	0.19424	0.67564
Akr1d1	4	0.24296	0.69061	0.58676	0.88882	0.48981	0.83366	0.0712	0.20238	0.82693	0.96863	0.83962	0.94693
Taar7b	4	0.13772	0.587	0.94521	0.99316	0.5572	0.85491	0.30214	1.29	0.46533	0.85072	0.19706	0.67743
Polr2l	4	-1.8764	-3.4688	0	0	0.00052282	0.02077	-1.8645	-3.4534	0	0	0.00055361	0.021784
Ms4a7	4	0.063685	0.26098	0.78871	0.95713	0.79411	0.93923	0.034432	0.14117	0.70733	0.94017	0.88774	0.96377
Sept6	4	0.33344	1.5237	0.34807	0.77087	0.12759	0.68602	0.34553	1.5791	0.36658	0.79506	0.11432	0.63409
Neurl4	4	0.25797	0.84298	0.54132	0.87341	0.39924	0.79138	0.50822	1.6609	0.13038	0.50343	0.096735	0.60882
Vmn1r59	4	-0.47819	-1.1876	0.010725	0.082165	0.23497	0.73988	-0.45996	-1.1439	0.013317	0.10116	0.25265	0.69526
Cdh20	4	-0.0098606	-0.054504	0.5459	0.87466	0.95653	0.98911	0.11299	0.62474	0.96356	0.9922	0.53214	0.81626
Gabrp	4	0.25152	1.1349	0.56018	0.87993	0.2564	0.74539	0.23169	1.0455	0.65686	0.92512	0.29578	0.71083
Slco6c1	4	0.10038	0.39451	0.92284	0.98809	0.69321	0.90571	0.01501	0.05899	0.64664	0.92196	0.95296	0.98377
Slc25a25	4	0.36496	0.91754	0.28306	0.71412	0.35886	0.77876	0.65431	1.6459	0.043662	0.25695	0.09979	0.61511
Fmo6	4	-0.1544	-1.5692	0.2118	0.62955	0.1166	0.6694	0.028961	0.29441	0.68949	0.93513	0.76845	0.91959
Lrrc45	4	-0.663	-1.9441	0.001779	0.017123	0.051881	0.47474	-0.15399	-0.45288	0.22675	0.65719	0.65063	0.87259
Tat	4	0.33851	1.0502	0.33725	0.76351	0.29361	0.75873	0.33589	1.0423	0.38782	0.80998	0.29728	0.71102
Wdr13	4	-0.30035	-0.99819	0.059774	0.30514	0.31819	0.76375	0.25483	0.84837	0.58931	0.90317	0.39623	0.75074
Zfp110	4	0.11509	0.46679	0.97479	0.99688	0.64065	0.88721	0.3356	1.3613	0.38838	0.81024	0.17342	0.66597
Lum	4	0.34888	1.2349	0.3161	0.74423	0.21686	0.73503	0.19525	0.69103	0.76548	0.95239	0.48955	0.79789
Olfr918	4	0.046801	0.20738	0.7303	0.93843	0.83572	0.95267	0.19929	0.88325	0.75175	0.95076	0.3771	0.74278
Osbpl11	4	-0.19458	-1.1691	0.15233	0.53317	0.24238	0.74146	-0.04069	-0.24452	0.48307	0.85811	0.80683	0.93435
Morn3	4	-0.22976	-1.4256	0.1133	0.45342	0.154	0.70929	-0.010033	-0.062279	0.56816	0.89531	0.95034	0.98333
Cdh7	4	-0.1449	-0.93941	0.22776	0.64961	0.34752	0.7748	-0.052851	-0.343	0.45009	0.84173	0.7316	0.90536
Slc12a7	4	0.27345	0.7099	0.49634	0.85498	0.47777	0.82778	-0.051053	-0.13252	0.45547	0.84458	0.89457	0.9668
Fbxl20	4	-0.044962	-0.12439	0.44765	0.82858	0.90101	0.97415	-0.36951	-1.0199	0.033699	0.21262	0.30778	0.71667
Sorbs1	4	0.023955	0.10763	0.65289	0.91586	0.91429	0.97829	0.27501	1.2356	0.53472	0.88082	0.2166	0.68354
Fam71e1	4	-0.12218	-0.21583	0.26939	0.70162	0.82912	0.94956	0.39909	0.70841	0.27087	0.71511	0.47869	0.79323
Olfr686	4	0.50237	0.95562	0.09876	0.42047	0.33926	0.77298	0.68013	1.2947	0.035275	0.2199	0.19544	0.67656
Tmem126a	4	-0.011438	-0.05764	0.54158	0.87341	0.95404	0.98841	0.088121	0.44418	0.8835	0.97806	0.65691	0.87498
Orc1	4	-1.5852	-2.8707	0	0	0.004096	0.08368	-1.4218	-2.588	0	0	0.0096548	0.1516
Tas2r107	4	0.20073	0.61813	0.72659	0.93663	0.53649	0.84833	0.33169	1.0218	0.39651	0.81524	0.30688	0.71666
Zfp113	4	0.14879	0.80887	0.90678	0.98352	0.41859	0.8008	-0.037888	-0.20597	0.48953	0.85891	0.83682	0.94591
Plekho2	4	0.029513	0.16055	0.67089	0.92249	0.87245	0.96514	0.11013	0.59945	0.95431	0.99019	0.54888	0.82151
Hnrnpd	4	-0.48798	-1.5698	0.010064	0.078292	0.11647	0.66925	-0.094379	-0.3049	0.34945	0.78064	0.76045	0.91596
Vmn1r55	4	0.26166	1.5582	0.52968	0.86885	0.11918	0.6736	0.076573	0.45598	0.8433	0.97087	0.6484	0.87148
Rnf32	4	-0.15474	-0.78695	0.21104	0.62823	0.43131	0.80863	-0.23889	-1.215	0.11685	0.47451	0.22437	0.68381
Rnf7	4	0.0067785	0.022016	0.59688	0.89309	0.98243	0.99518	0.10423	0.33858	0.93469	0.98622	0.73492	0.90636
Uqcrc2	4	-1.2129	-2.8194	5.0829e-05	0.00066445	0.004812	0.093089	-0.76661	-1.7944	0.00091491	0.0099723	0.072745	0.54594
Foxo3	4	0.16001	0.62083	0.86429	0.97417	0.53471	0.84742	0.062539	0.24266	0.79826	0.9619	0.80827	0.93458
Kptn	4	0.26863	0.8485	0.51037	0.86255	0.39616	0.79007	0.048446	0.15302	0.75221	0.9508	0.87838	0.96071
Tpx2	4	-0.89653	-2.5242	0.00030497	0.0037152	0.011595	0.17223	-0.60766	-1.7183	0.0035072	0.032486	0.085745	0.58744
Olfr1155	4	0.1324	0.93811	0.96229	0.99475	0.34819	0.77532	0.04668	0.33075	0.74637	0.94995	0.74083	0.90802
Ranbp10	4	0.022996	0.12744	0.64944	0.91532	0.89859	0.97314	0.14876	0.82448	0.91588	0.9833	0.40967	0.75853
Esp15	4	0.74208	1.9462	0.0094033	0.073911	0.051633	0.4738	0.13333	0.34911	0.96823	0.994	0.72701	0.90457
Vmn1r62	4	-0.0010239	-0.0029923	0.57218	0.88451	0.99761	0.99916	0.24251	0.70941	0.62417	0.91492	0.47807	0.79286
Prom2	4	0.24415	1.3327	0.58331	0.88727	0.18262	0.72837	0.039187	0.21391	0.72237	0.94394	0.83062	0.94378
Rad52	4	0.27812	0.81797	0.48333	0.84834	0.41338	0.79827	0.35872	1.0551	0.34035	0.77441	0.29136	0.70888
Glt8d1	4	0.28763	1.0054	0.45761	0.83372	0.3147	0.7631	0.0035628	0.012449	0.60893	0.90911	0.99007	0.99616
Zfp592	4	0.27268	1.5151	0.49883	0.85712	0.12974	0.6888	0.2367	1.3152	0.64156	0.92143	0.18845	0.67336
Glrx2	4	0.082807	0.69016	0.85844	0.97298	0.49009	0.83366	0.056466	0.47075	0.77717	0.95473	0.63782	0.86543
Zfp457	4	0.17096	0.87069	0.82764	0.96368	0.38392	0.78586	-0.21921	-1.1163	0.13769	0.51916	0.26429	0.69934
Zfp354b	4	-0.1153	-0.55877	0.28347	0.71412	0.57632	0.86146	-0.27097	-1.3128	0.086917	0.40169	0.18926	0.67336
Cxcl5	4	-0.23606	-1.086	0.10699	0.43927	0.27746	0.75381	-0.026853	-0.1236	0.51835	0.87147	0.90163	0.96912
Fgfbp1	4	0.046445	0.20865	0.72883	0.9375	0.83472	0.95221	-0.19329	-0.86801	0.17028	0.58059	0.38539	0.74672
Pigu	4	-0.10183	-0.47023	0.31265	0.74177	0.63819	0.88576	0.23732	1.0972	0.63947	0.92074	0.27254	0.70351
Cenpm	4	-2.0264	-3.9029	0	0	9.5033e-05	0.0071362	-1.579	-3.0723	0	0	0.0021239	0.053558
Krtap19-9b	4	0.011334	0.024632	0.61198	0.89955	0.98035	0.99518	0.01985	0.043175	0.66153	0.92594	0.96556	0.98817
C1s2	4	0.30879	1.0025	0.40292	0.80791	0.31609	0.76324	0.39685	1.2885	0.27427	0.71753	0.19757	0.67743
Tceal8	4	-0.11732	-0.44766	0.27956	0.71014	0.6544	0.89114	-0.14739	-0.56253	0.23945	0.67493	0.57375	0.83392
Emc10	4	0.08857	0.39515	0.87974	0.97774	0.69273	0.90556	0.033771	0.1507	0.70525	0.94017	0.88021	0.96131
Pacrgl	4	0.65904	1.8099	0.02211	0.14831	0.070312	0.55706	0.08645	0.23724	0.87923	0.97763	0.81247	0.93657
Fam170a	4	0.0025177	0.0072708	0.5827	0.88714	0.9942	0.99838	0.25362	0.73315	0.5921	0.90485	0.46347	0.78581
Olfr1048	4	-0.069796	-0.10647	0.38437	0.796	0.91521	0.97864	-0.13986	-0.21344	0.25379	0.69569	0.83098	0.94378
Slc6a20a	4	0.17699	0.66557	0.80772	0.96086	0.50568	0.83812	0.23042	0.86669	0.66011	0.92542	0.38611	0.747
Olfr1462	4	-0.18065	-0.89835	0.17012	0.56451	0.369	0.78128	0.011056	0.055041	0.63398	0.91927	0.95611	0.98505
Olfr138	4	0.61292	1.1591	0.035936	0.21516	0.24643	0.74159	0.58041	1.0979	0.078479	0.37784	0.27225	0.70351
Nat3	4	-0.00031215	-0.0025425	0.57396	0.88516	0.99797	0.99922	0.14035	1.1438	0.94429	0.98777	0.25269	0.69526
2700049A03Rik	4	-0.56917	-2.0583	0.0044221	0.038394	0.039558	0.39768	-0.072287	-0.26178	0.39956	0.81714	0.79349	0.92841
Itgal	4	-0.076605	-0.3402	0.36652	0.78278	0.7337	0.91913	0.19712	0.87603	0.75846	0.95155	0.38101	0.74417
Lrrc58	4	-0.64951	-2.4447	0.0019823	0.018831	0.014496	0.20099	-0.26864	-1.0111	0.088797	0.40799	0.31195	0.71829
Bsph2	4	0.026	0.13419	0.6594	0.91857	0.89325	0.97166	-0.22437	-1.1578	0.13251	0.50829	0.24694	0.69459
Tmem115	4	0.32773	1.3204	0.36175	0.7808	0.18671	0.72837	0.1658	0.66795	0.85931	0.9746	0.50416	0.80411
Zfp260	4	-0.1407	-0.77026	0.23493	0.65784	0.44115	0.8117	-0.035625	-0.19508	0.49553	0.86222	0.84533	0.94882
Zscan12	4	0.19086	0.9835	0.761	0.94928	0.32536	0.76625	0.1952	1.0062	0.76558	0.95239	0.31432	0.71853
4933403O08Rik	4	0.10881	0.28594	0.95309	0.99432	0.77492	0.93178	0.61271	1.6122	0.060384	0.3185	0.10692	0.62593
Homez	4	0.13381	0.59513	0.95812	0.99432	0.55176	0.85313	0.47178	2.0985	0.16895	0.57786	0.035859	0.36781
Sox30	4	0.2808	1.0827	0.47687	0.84576	0.27894	0.75381	0.13931	0.53711	0.9477	0.98845	0.59119	0.84209
Cmtr2	4	0.27134	0.74436	0.50239	0.85933	0.45666	0.81854	-0.33776	-0.92483	0.046966	0.26986	0.35506	0.73458
Stmn3	4	0.33295	0.60683	0.34894	0.77151	0.54396	0.85109	0.80083	1.4598	0.011843	0.091552	0.14435	0.65302
Ubqln1	4	0.080054	0.29791	0.84787	0.9696	0.76577	0.92907	0.33951	1.2636	0.37908	0.80211	0.20636	0.68081
Sh3gl2	4	0.24409	0.79503	0.58346	0.88727	0.4266	0.80578	0.42199	1.3748	0.23381	0.66754	0.16919	0.66545
Gm6026	4	0.088487	0.37578	0.87938	0.97774	0.70708	0.91117	0.11363	0.48265	0.96594	0.99347	0.62934	0.86188
Dap	4	0.17881	0.64603	0.80096	0.95922	0.51826	0.84305	0.44282	1.6008	0.20611	0.63182	0.10942	0.62987
Ubfd1	4	-0.1168	-0.49397	0.28062	0.71132	0.62133	0.88003	-0.19219	-0.81286	0.1717	0.5831	0.4163	0.76257
Ap3b2	4	0.4152	1.8745	0.19721	0.60906	0.060857	0.51898	0.22296	1.0066	0.68166	0.93291	0.31413	0.71838
Olfr307	4	0.084721	0.53165	0.86597	0.97417	0.59497	0.87024	0.046583	0.29234	0.74601	0.94995	0.77003	0.92009
Slc25a26	4	-1.5528	-3.484	0	0	0.00049402	0.020081	-1.6559	-3.7156	0	0	0.00020274	0.011396
Xirp1	4	0.032408	0.19341	0.68044	0.92535	0.84664	0.95687	0.024254	0.14477	0.67668	0.93211	0.88489	0.96261
Cbfa2t2	4	0.38294	1.344	0.25008	0.67928	0.17894	0.72658	0.053674	0.18832	0.76756	0.95239	0.85063	0.94972
Armt1	4	0.059034	0.30824	0.77244	0.95423	0.7579	0.92705	0.24442	1.2765	0.61838	0.9129	0.20179	0.67801
Tcaf1	4	0.39071	0.61555	0.23605	0.659	0.53819	0.84848	0.61319	0.96609	0.060028	0.31713	0.334	0.72671
Sh3gl1	4	0.26575	1.4367	0.51881	0.86617	0.15081	0.70929	0.26833	1.4507	0.55215	0.88948	0.14687	0.65421
Neo1	4	0.062355	0.2988	0.78337	0.9561	0.7651	0.92907	0.0071903	0.034462	0.62051	0.91316	0.97251	0.99089
Pcp4l1	4	0.29206	1.0666	0.44597	0.8279	0.28617	0.75742	0.049893	0.18219	0.75704	0.95151	0.85543	0.95184
Zdhhc18	4	0.70815	1.2664	0.01413	0.10369	0.20537	0.73087	0.55957	1.0006	0.091186	0.41422	0.31701	0.7198
L3hypdh	4	-0.18791	-1.1722	0.16108	0.54977	0.24113	0.74146	0.07426	0.46331	0.83648	0.97073	0.64314	0.86838
Kcnj9	4	0.1276	0.82374	0.97947	0.99752	0.41009	0.79748	-0.0048678	-0.031423	0.58321	0.89887	0.97493	0.99208
Ruvbl1	4	-2.3405	-3.6654	0	0	0.00024698	0.01302	-3.1019	-4.8111	0	0	1.5009e-06	0.00052919
Cd180	4	0.51142	1.4286	0.091288	0.4008	0.15312	0.70929	0.19923	0.55646	0.75216	0.9508	0.57789	0.83452
Polh	4	-0.10939	-0.38413	0.2976	0.72927	0.70088	0.90874	0.2542	0.89293	0.59063	0.90365	0.37189	0.74033
Fads2	4	0.15372	0.56182	0.88904	0.97874	0.57424	0.8609	0.13827	0.5054	0.95156	0.98969	0.61328	0.85396
Smad5	4	-0.068822	-0.38102	0.38711	0.79809	0.70318	0.90989	0.12836	0.71091	0.98556	0.99712	0.47714	0.79216
Cldn13	4	0.098381	0.5585	0.91517	0.98533	0.5765	0.8616	0.17187	0.9757	0.84075	0.97087	0.32921	0.72431
Hoxa3	4	-0.4577	-2.8818	0.013317	0.098385	0.0039545	0.081249	0.092811	0.5848	0.89783	0.98036	0.55868	0.82632
Aldh1a3	4	0.26508	1.0273	0.52089	0.86699	0.3043	0.76112	0.14596	0.56562	0.92625	0.98432	0.57165	0.83247
Otud3	4	-0.15468	-0.80473	0.21109	0.62829	0.42098	0.80189	-0.16355	-0.85117	0.21236	0.6409	0.39467	0.75064
Hspa4	4	0.016493	0.11737	0.62839	0.90764	0.90656	0.97516	0.025392	0.18073	0.67932	0.93291	0.85658	0.95218
Mast4	4	0.72207	1.2375	0.011589	0.087625	0.2159	0.73503	0.24861	0.4258	0.60598	0.90911	0.67026	0.88195
G6pc2	4	0.4682	0.95169	0.13134	0.49388	0.34125	0.77321	0.41008	0.83359	0.25206	0.69308	0.40451	0.75717
Tmem14a	4	0.24176	0.69481	0.59088	0.89083	0.48717	0.83239	0.063389	0.18212	0.80126	0.96333	0.85549	0.95184
Bpi	4	0.27295	1.0879	0.49787	0.85607	0.27664	0.75381	0.22775	0.90792	0.66834	0.92919	0.36392	0.73701
Dner	4	-0.25934	-1.0351	0.086459	0.38933	0.30062	0.76034	0.033149	0.13239	0.70347	0.93932	0.89467	0.9668
Zfp955b	4	-0.35981	-1.9895	0.033293	0.20272	0.046652	0.44361	-0.3842	-2.125	0.028718	0.18789	0.033584	0.3547
Qpct	4	0.010386	0.096574	0.60908	0.89853	0.92306	0.98136	0.024018	0.22336	0.67602	0.93211	0.82325	0.94096
Tmem177	4	0.20106	1.1152	0.72537	0.93654	0.26478	0.74762	0.31317	1.7376	0.4389	0.8364	0.08228	0.5757
Scamp2	4	0.045756	0.21196	0.7272	0.93663	0.83214	0.95106	0.19351	0.89652	0.77117	0.95336	0.36998	0.73905
Casc1	4	-0.16302	-1.0783	0.19849	0.61065	0.28092	0.75381	-0.091356	-0.60453	0.35646	0.787	0.54549	0.82023
Gm1553	4	0.18536	0.79692	0.77956	0.95542	0.4255	0.80496	0.22159	0.95288	0.68522	0.93378	0.34065	0.72697
Fam198b	4	0.19952	0.67305	0.73117	0.93861	0.50091	0.83623	0.22056	0.74436	0.68781	0.93495	0.45666	0.78247
9030617O03Rik	4	-0.197	-0.33482	0.14959	0.52804	0.73776	0.92019	0.35238	0.60372	0.35229	0.78299	0.54603	0.82067
Dsc3	4	0.044756	0.27517	0.72375	0.9361	0.78319	0.93487	0.22101	1.3591	0.68649	0.93454	0.17411	0.66597
Zranb2	4	-1.0513	-2.7387	5.0829e-05	0.00066445	0.0061686	0.11185	-1.0789	-2.8122	5.0829e-05	0.00071994	0.0049199	0.097476
Otulin	4	-0.24239	-1.2933	0.10161	0.42778	0.19591	0.73028	-0.15649	-0.83558	0.22248	0.65271	0.40339	0.75662
Olfr1084	4	0.044695	0.19878	0.72354	0.93602	0.84244	0.95501	0.23151	1.0313	0.65752	0.92517	0.30241	0.71368
Taar7a	4	0.03097	0.16326	0.67566	0.92441	0.87031	0.96485	-0.0673	-0.35477	0.41161	0.82281	0.72277	0.90248
Kcnk1	4	-0.10966	-0.41907	0.29714	0.72893	0.67517	0.89776	0.39421	1.5108	0.27849	0.72026	0.13085	0.64758
Suclg1	4	-0.36779	-1.641	0.031005	0.19298	0.10081	0.64313	-0.54737	-2.442	0.005642	0.048706	0.014605	0.20108
Ptprh	4	-0.064228	-0.45811	0.3988	0.80464	0.64687	0.88903	-0.028714	-0.20483	0.51276	0.8687	0.8377	0.94615
Ihh	4	-0.21606	-1.4002	0.12794	0.48722	0.16146	0.71222	0.084712	0.55022	0.87395	0.97671	0.58217	0.83658
Ndp	4	0.67705	1.6081	0.018807	0.12987	0.10782	0.65473	0.39619	0.94079	0.27534	0.71835	0.34681	0.73071
Agl	4	0.14642	0.5773	0.91466	0.98506	0.56374	0.85591	-0.043164	-0.17015	0.47616	0.85576	0.86489	0.95509
Olfr1089	4	-0.008839	-0.036715	0.54885	0.87626	0.97071	0.99282	-0.1271	-0.52795	0.27935	0.72135	0.59753	0.84623
Smarcad1	4	-0.33739	-1.9483	0.040866	0.23447	0.051375	0.47253	-0.25368	-1.4659	0.10242	0.44452	0.14268	0.65302
Olfr1046	4	0.61938	1.2897	0.033903	0.20517	0.19716	0.73028	0.34038	0.70873	0.37745	0.80088	0.47849	0.79322
Slc2a4	4	0.15402	0.67458	0.88802	0.97871	0.49994	0.83593	0.13403	0.58739	0.96579	0.99341	0.55694	0.82577
Sox15	4	-0.3319	-1.0915	0.043001	0.24269	0.27504	0.7526	-0.18417	-0.60736	0.18242	0.60057	0.54361	0.82011
Olfr187	4	0.18347	0.7538	0.78667	0.95702	0.45097	0.81633	0.19702	0.80946	0.75867	0.95155	0.41825	0.76413
Serpinf1	4	0.083882	0.3332	0.86271	0.97396	0.73898	0.92093	0.085226	0.33857	0.87578	0.97683	0.73494	0.90636
5830473C10Rik	4	0.37009	1.3094	0.27325	0.70518	0.19038	0.72837	0.32738	1.1584	0.40683	0.82075	0.24672	0.69459
Olfr995	4	0.12606	0.27537	0.98516	0.99768	0.78303	0.93474	0.34855	0.76193	0.35987	0.79	0.4461	0.77711
Olfr1051	4	0.2694	0.81258	0.50834	0.86134	0.41646	0.79975	0.32757	0.98804	0.40632	0.82065	0.32313	0.72179
Olfr1013	4	0.23044	0.87031	0.62839	0.90764	0.38413	0.78586	0.17654	0.66678	0.8249	0.96746	0.50491	0.80428
Acot6	4	-0.18855	-1.1829	0.16006	0.54784	0.23685	0.73988	-0.052303	-0.32829	0.45171	0.84211	0.74269	0.90861
Trp53	4	-0.017882	-0.08161	0.52257	0.86699	0.93496	0.98444	-0.29607	-1.3506	0.070296	0.35471	0.17683	0.66631
Taar7f	4	-0.063298	-0.33038	0.40119	0.80673	0.74111	0.92161	0.17575	0.91761	0.82744	0.96876	0.35883	0.73545
Stap2	4	-0.23484	-1.4914	0.10811	0.4423	0.13586	0.69505	-0.30186	-1.9173	0.066331	0.34091	0.055199	0.47715
Eif2b3	4	-1.4982	-3.2898	0	0	0.0010027	0.032728	-1.782	-3.9088	0	0	9.2763e-05	0.006956
Amn1	4	0.04577	0.1448	0.7272	0.93663	0.88487	0.96878	0.03473	0.10991	0.70814	0.94017	0.91248	0.97176
Ric1	4	-0.61611	-1.8955	0.0028972	0.026401	0.058028	0.50627	-0.77957	-2.3984	0.00086408	0.0094708	0.016468	0.21966
Pcdhb17	4	-0.14109	-0.6016	0.23427	0.65731	0.54744	0.85175	-0.098708	-0.42112	0.33989	0.77441	0.67367	0.88346
Nfkbiz	4	0.13851	0.79619	0.9418	0.99218	0.42592	0.8055	0.15587	0.89608	0.89158	0.97942	0.37021	0.73924
Olfr1500	4	-0.10293	-0.56372	0.31021	0.74013	0.57294	0.85988	-0.11214	-0.61445	0.30944	0.7481	0.53892	0.81889
Gyg	4	-0.027657	-0.1978	0.49436	0.85431	0.8432	0.95554	-0.18106	-1.2949	0.18669	0.60601	0.19536	0.67645
Tgfa	4	0.091722	0.38946	0.89057	0.97921	0.69693	0.90698	0.053736	0.22827	0.76756	0.95239	0.81944	0.93886
Ccdc84	4	-1.5786	-2.2277	0	0	0.025901	0.30117	-1.3339	-1.9027	5.0829e-05	0.00071994	0.057074	0.4842
Gpr75	4	0.28743	1.2638	0.45786	0.83372	0.20628	0.73113	0.15977	0.7025	0.87877	0.97763	0.48236	0.79419
Adh7	4	-0.30897	-1.3235	0.05459	0.28786	0.18567	0.72837	-0.19498	-0.83578	0.16763	0.57607	0.40328	0.75657
1300017J02Rik	4	0.24074	1.0741	0.59474	0.89274	0.28277	0.7551	0.07981	0.35606	0.8558	0.97313	0.7218	0.90214
Fam132b	4	-0.0092494	-0.072927	0.54752	0.87556	0.94186	0.98614	-0.29449	-2.3214	0.071058	0.35636	0.020265	0.25234
Acap3	4	0.23584	1.7736	0.61009	0.89883	0.076124	0.5767	0.084314	0.63408	0.87257	0.97656	0.52603	0.8138
Eogt	4	0.091469	0.35224	0.88919	0.97874	0.72465	0.91638	0.040863	0.15742	0.72736	0.9456	0.87491	0.95921
Ermn	4	0.17836	0.7588	0.80294	0.95982	0.44797	0.81474	0.27561	1.1729	0.53355	0.88019	0.24084	0.69146
Tsn	4	0.081986	0.2877	0.85595	0.97242	0.77358	0.93142	0.37502	1.3169	0.31143	0.75021	0.18786	0.67308
Gga3	4	-0.64489	-2.3172	0.002084	0.019655	0.020492	0.25581	-0.6046	-2.1729	0.0036088	0.033255	0.029789	0.32705
Orc3	4	-1.4073	-2.926	0	0	0.003434	0.073677	-1.1572	-2.4156	5.0829e-05	0.00071994	0.015709	0.21212
L2hgdh	4	0.071754	0.3911	0.81747	0.96334	0.69572	0.90664	0.15125	0.82442	0.90617	0.98145	0.4097	0.75853
Arhgef15	4	0.031173	0.11633	0.67622	0.92441	0.90739	0.97552	0.096058	0.3585	0.90866	0.98295	0.71997	0.9014
Dnajc18	4	-0.22379	-1.598	0.11919	0.46648	0.11005	0.66088	0.0060363	0.043168	0.61711	0.9129	0.96557	0.98817
Gpr4	4	0.45265	0.91657	0.14888	0.52756	0.35937	0.77876	0.43676	0.88449	0.2145	0.64339	0.37643	0.74215
Hira	4	0.26433	1.479	0.52297	0.86699	0.13915	0.69746	-0.18308	-1.024	0.184	0.60293	0.30582	0.71666
Asb14	4	0.21171	0.69708	0.68908	0.92774	0.48575	0.83131	0.50267	1.6555	0.13551	0.51507	0.097813	0.61108
Ang2	4	-0.06336	-0.29587	0.40094	0.80654	0.76733	0.92932	0.15753	0.73622	0.88579	0.9783	0.46159	0.78493
Pla2g12a	4	-0.099758	-0.57595	0.31666	0.7445	0.56465	0.85591	-0.044447	-0.25662	0.47235	0.85351	0.79747	0.93031
Gigyf2	4	0.39394	1.3074	0.23112	0.65387	0.19108	0.72837	-0.2188	-0.72487	0.1381	0.5205	0.46853	0.78772
Mccc1	4	0.066938	0.42402	0.8004	0.95901	0.67155	0.89695	0.01597	0.10117	0.64938	0.92299	0.91942	0.97389
Csrnp1	4	0.23084	0.96067	0.62687	0.90711	0.33672	0.77258	0.063508	0.26428	0.80192	0.96354	0.79156	0.9281
Stoml2	4	-0.19726	-1.0135	0.14938	0.52804	0.31083	0.7631	-0.31806	-1.6341	0.05642	0.30461	0.10223	0.61933
Zpr1	4	-2.1265	-4.2314	0	0	2.3226e-05	0.0028327	-2.352	-4.6775	0	0	2.9042e-06	0.00071422
Gm364	4	0.47114	1.0346	0.1286	0.48813	0.30084	0.7607	0.70565	1.5498	0.028464	0.18692	0.12119	0.64289
Vmn2r121	4	-0.40353	-1.4392	0.02211	0.14831	0.1501	0.70929	-0.24887	-0.8885	0.1071	0.45351	0.37427	0.7411
Igfbp6	4	0.18472	0.79996	0.78169	0.95553	0.42373	0.8043	0.14402	0.62383	0.93204	0.98538	0.53274	0.8166
Olfr1040	4	-0.31977	-1.1935	0.048897	0.26745	0.23269	0.73988	-0.15717	-0.58728	0.22131	0.65141	0.55701	0.82577
1700012P22Rik	4	0.31967	0.93182	0.37964	0.79299	0.35143	0.77628	0.38693	1.128	0.2914	0.73223	0.25932	0.69681
Itih2	4	0.017439	0.038092	0.63154	0.90839	0.96961	0.99262	0.047133	0.10304	0.74825	0.95061	0.91793	0.97323
Olfr1039	4	0.012383	0.082993	0.61492	0.90022	0.93386	0.98398	-0.11783	-0.78975	0.29755	0.7384	0.42967	0.76912
Gmnc	4	0.21488	0.81403	0.67846	0.92485	0.41563	0.79953	0.047639	0.18046	0.74982	0.95061	0.85679	0.95218
Polr3b	4	-1.9146	-3.5875	0	0	0.00033388	0.015348	-2.6478	-4.8991	0	0	9.6274e-07	0.0003946
Abcc6	4	0.084202	0.48166	0.86403	0.97417	0.63005	0.88296	0.22968	1.3143	0.6624	0.92613	0.18875	0.67336
0610011F06Rik	4	-0.03597	-0.22025	0.4722	0.84164	0.82568	0.9482	-0.27564	-1.6877	0.083816	0.39337	0.091474	0.59935
Lpp	4	0.43741	1.5012	0.16565	0.55728	0.13329	0.69271	0.13512	0.46369	0.96162	0.99183	0.64287	0.86819
Sh2d1a	4	0.48949	0.88253	0.10964	0.44502	0.37749	0.78426	0.47668	0.8595	0.16352	0.56943	0.39007	0.74877
Pcdh18	4	-0.095047	-0.54328	0.32576	0.75258	0.58694	0.86699	0.060903	0.34845	0.79292	0.96075	0.7275	0.90474
Vmn1r143	3	-1.5099	-3.0934	0.00010166	0.001308	0.0019786	0.050166	-1.34	-2.7468	0.00020331	0.0025429	0.0060174	0.11064
Vmn1r114	4	-1.218	-2.0646	0	0	0.038964	0.39494	-1.0926	-1.8679	5.0829e-05	0.00071994	0.06178	0.50392
Vmn1r103	4	-0.37607	-1.1413	0.028667	0.18135	0.25375	0.74444	-0.63473	-1.9237	0.0029481	0.027979	0.054398	0.47334
Vmn1r148	4	-1.1224	-2.6445	5.0829e-05	0.00066445	0.0081807	0.13571	-0.74241	-1.7538	0.0011182	0.011937	0.079465	0.56542
Vmn1r163	3	-0.80444	-0.90137	0.0027956	0.025629	0.36739	0.78087	-0.98434	-1.102	0.0011182	0.011937	0.27046	0.70232
Art2b	4	-0.40087	-1.3065	0.022517	0.15053	0.19139	0.72837	-0.37484	-1.2231	0.031666	0.20313	0.22129	0.68366
Olfr62	4	0.43856	1.7568	0.16443	0.5551	0.078947	0.58523	0.033349	0.13356	0.70413	0.9397	0.89375	0.96658
Rnf181	4	-0.02996	-0.24025	0.48867	0.85132	0.81013	0.94341	0.029603	0.23743	0.69147	0.93527	0.81233	0.93657
Olfr78	4	0.39793	1.3773	0.22487	0.64622	0.16842	0.71716	0.14054	0.48638	0.94368	0.9875	0.6267	0.86078
Kmt2e	4	-0.039845	-0.19198	0.46132	0.83596	0.84776	0.95687	0.088569	0.42691	0.88467	0.97825	0.66944	0.88169
Igsf5	4	-0.19956	-0.56577	0.14634	0.52269	0.57155	0.85948	0.37961	1.0774	0.30284	0.74086	0.28128	0.70604
Cyp2c44	4	-0.164	-1.0355	0.19711	0.60906	0.30042	0.7601	-0.2038	-1.2872	0.15569	0.5564	0.19802	0.67778
Loxl3	4	0.03075	0.057539	0.67485	0.9242	0.95412	0.98841	0.34566	0.64816	0.36632	0.79502	0.51688	0.8099
Ssxb9	4	-0.11735	-0.66043	0.27956	0.71014	0.50898	0.83981	-0.051982	-0.29275	0.45227	0.84211	0.76972	0.91998
Tmem56	4	-0.018847	-0.07695	0.51957	0.86671	0.93866	0.98539	0.23004	0.93952	0.66118	0.92577	0.34746	0.73088
Jph2	4	-0.059066	-0.38874	0.41202	0.81242	0.69747	0.90698	-0.21545	-1.4179	0.14186	0.5281	0.15623	0.66124
Cep19	4	-0.75944	-2.7863	0.00066077	0.0069742	0.0053313	0.10037	-0.51559	-1.8921	0.0075226	0.06229	0.058482	0.48834
Trim59	4	0.40526	1.0722	0.21297	0.63188	0.28364	0.75604	0.12771	0.33779	0.9877	0.99784	0.73553	0.90652
Ccdc175	4	-0.11497	-0.13397	0.28403	0.71458	0.89342	0.97166	-0.042397	-0.049466	0.47825	0.85618	0.96055	0.98692
Ctdspl2	4	-0.031464	-0.20022	0.48495	0.84899	0.84131	0.95452	0.16734	1.0651	0.85427	0.97312	0.28685	0.70666
Vmn2r91	4	-0.30338	-0.9512	0.057436	0.29729	0.3415	0.77334	-0.70125	-2.1949	0.0015757	0.016004	0.028173	0.31601
Olfr325	4	-0.010606	-0.072435	0.54361	0.87377	0.94226	0.98614	-0.10515	-0.71817	0.32586	0.76176	0.47265	0.78977
Cwh43	4	0.28071	1.4357	0.47697	0.84579	0.15109	0.70929	0.010442	0.0534	0.63215	0.91927	0.95741	0.98561
Ndufaf6	4	-0.24487	-1.1919	0.099217	0.42133	0.23331	0.73988	-0.33634	-1.6373	0.047525	0.27164	0.10157	0.6181
Tmem128	4	0.02437	0.095992	0.65381	0.91623	0.92353	0.9815	0.11924	0.46985	0.98373	0.99711	0.63846	0.86545
D5Ertd579e	4	0.13169	0.41935	0.96488	0.99507	0.67496	0.8976	0.16418	0.52324	0.86444	0.97531	0.60081	0.8475
Vmn1r50	4	-0.36071	-0.65477	0.032734	0.20025	0.51261	0.84093	0.24324	0.44399	0.62199	0.91416	0.65705	0.875
Mastl	4	-1.7793	-3.2179	0	0	0.0012912	0.038258	-1.8285	-3.3081	0	0	0.00093945	0.031097
Vmn1r49	4	-0.25684	-0.28428	0.087933	0.39256	0.7762	0.9324	0.12951	0.14439	0.98185	0.9969	0.88519	0.96276
Vmn1r44	4	0.30676	0.46381	0.408	0.81169	0.64278	0.88769	0.46331	0.7019	0.17963	0.59636	0.48274	0.79437
Notch3	4	0.09093	0.28302	0.88747	0.97853	0.77716	0.93262	0.35184	1.0954	0.35356	0.78404	0.27336	0.70351
Rad21l	4	0.00075095	0.0020844	0.57762	0.88686	0.99834	0.99922	0.27775	0.77131	0.52775	0.87702	0.44052	0.77431
Col4a2	4	-0.12364	-0.58666	0.26629	0.6976	0.55743	0.85492	-0.33039	-1.5662	0.050269	0.28237	0.11729	0.63814
Hspb2	4	0.1024	0.36575	0.93047	0.98967	0.71455	0.91375	-0.09034	-0.32263	0.35915	0.78932	0.74697	0.90965
Ephx4	4	-0.08005	-0.39971	0.3591	0.77946	0.68937	0.90487	-0.17332	-0.8655	0.19676	0.61847	0.38677	0.74747
Chrna1	4	-0.3826	-1.6112	0.027397	0.1754	0.10715	0.65285	-0.15509	-0.65318	0.22497	0.65561	0.51364	0.80836
Nat1	4	0.22388	1.0766	0.64964	0.91537	0.28167	0.75433	0.38186	1.8363	0.29953	0.73928	0.066307	0.52211
Serpini2	4	0.20761	0.7484	0.70306	0.93202	0.45422	0.81722	0.0021044	0.0075837	0.60491	0.90911	0.99395	0.99784
Gm13271	4	-0.062057	-0.30956	0.40495	0.80957	0.7569	0.92657	-0.22034	-1.0991	0.13663	0.51771	0.27173	0.70306
Gm13279	4	-0.31873	-1.2896	0.049304	0.26885	0.19719	0.73028	-0.27276	-1.1037	0.085392	0.39735	0.26973	0.70232
Crisp4	4	0.11748	0.37172	0.98373	0.99768	0.7101	0.91202	-0.1053	-0.33297	0.32566	0.76159	0.73916	0.90783
Adgra2	4	-0.023847	-0.10388	0.50534	0.85951	0.91727	0.97939	-0.028088	-0.12239	0.51454	0.8687	0.90259	0.96925
Grin1	4	0.029501	0.1182	0.67089	0.92249	0.90591	0.97494	-0.21839	-0.87465	0.13866	0.52121	0.38176	0.74462
Dnajb14	4	-0.0010081	-0.0071565	0.57223	0.88451	0.99429	0.99838	-0.11742	-0.83358	0.29877	0.73928	0.40452	0.75717
Gcc2	4	0.2231	1.126	0.65233	0.91583	0.26015	0.74613	0.27123	1.3691	0.54498	0.88511	0.17097	0.66579
Ptgs2	4	0.086099	0.51133	0.87034	0.9749	0.60912	0.87589	0.21526	1.2793	0.70296	0.93903	0.2008	0.67801
Fggy	4	0.24048	0.90582	0.59546	0.89284	0.36503	0.78063	0.37557	1.4151	0.31031	0.74853	0.15703	0.66193
Il1f5	4	0.14717	1.0542	0.91222	0.98458	0.29181	0.75837	0.00077111	0.0055234	0.60059	0.90722	0.99559	0.99843
Tlr6	4	-0.19056	-1.3199	0.15726	0.54148	0.18686	0.72837	-0.28443	-1.9705	0.077869	0.37592	0.048782	0.44515
Svep1	4	0.21477	1.0863	0.67881	0.92486	0.27733	0.75381	-0.067387	-0.34069	0.41146	0.82281	0.73333	0.90558
Acsf2	4	0.28452	0.9406	0.4662	0.839	0.34691	0.7748	0.20794	0.68751	0.72431	0.94452	0.49176	0.79953
Gstt1	4	-0.091604	-0.53824	0.33384	0.76027	0.59041	0.8684	-0.072654	-0.42691	0.399	0.81694	0.66944	0.88169
Kcnh7	4	0.26972	0.99853	0.50732	0.86081	0.31802	0.76358	-0.045985	-0.17014	0.46899	0.85239	0.8649	0.95509
Mcee	4	0.052471	0.10849	0.75089	0.94596	0.91361	0.97798	0.45669	0.94528	0.18807	0.60835	0.34451	0.7291
Shmt2	4	-0.25465	-1.2043	0.089966	0.3974	0.22848	0.7387	-0.4298	-2.0326	0.018756	0.13526	0.042098	0.40885
Aldh1l2	4	0.081064	0.36725	0.85183	0.97092	0.71343	0.91332	-0.33079	-1.4984	0.050117	0.28196	0.13403	0.64978
Fbf1	4	-0.50997	-1.6304	0.0079292	0.063622	0.10303	0.64738	-1.0775	-3.4377	5.0829e-05	0.00071994	0.00058677	0.022635
Zbtb8b	4	0.35517	1.4344	0.30279	0.73344	0.15145	0.70929	-0.27301	-1.1014	0.085341	0.3973	0.27074	0.70242
Sirt3	4	-0.070669	-0.51518	0.38193	0.79396	0.60643	0.87436	0.012012	0.087588	0.63719	0.91982	0.9302	0.97731
Olfr165	4	0.11714	0.33747	0.98246	0.99752	0.73576	0.91947	0.30439	0.87775	0.45883	0.84621	0.38008	0.74364
Acadl	4	-0.049674	-0.17635	0.43646	0.82381	0.86002	0.96093	0.28449	1.0107	0.50956	0.86729	0.31217	0.71829
Fbp1	4	0.17213	0.5048	0.82449	0.96334	0.6137	0.87723	0.56026	1.6436	0.09078	0.41323	0.10026	0.61637
Ankrd49	4	-0.7892	-2.4692	0.00055911	0.0061625	0.01354	0.19205	-0.83039	-2.5992	0.00050829	0.005848	0.0093433	0.14836
Kcnk2	4	0.25329	1.1634	0.55515	0.87847	0.24468	0.74159	0.17932	0.82365	0.81565	0.96605	0.41014	0.75868
Arrdc5	4	-0.072042	-0.30456	0.37827	0.79263	0.7607	0.92781	0.098139	0.41507	0.91547	0.9833	0.67809	0.88438
Gsr	4	0.32289	1.2789	0.37105	0.78588	0.20093	0.73028	-0.21866	-0.86595	0.13836	0.52106	0.38652	0.74728
Adipor1	4	0.13649	0.30277	0.94943	0.99383	0.76207	0.92795	0.33359	0.7405	0.39224	0.81291	0.459	0.78364
Fam134a	4	0.26512	0.59288	0.52074	0.86699	0.55326	0.85314	0.55626	1.244	0.093728	0.42197	0.21351	0.68122
Olfr544	4	-0.20023	-0.89504	0.14522	0.52019	0.37077	0.78128	-0.13151	-0.58824	0.27051	0.71503	0.55637	0.82569
Rrp12	4	-1.5165	-2.954	0	0	0.0031368	0.069341	-1.1354	-2.2256	5.0829e-05	0.00071994	0.026043	0.30067
Ttll7	4	0.49424	1.1364	0.10532	0.43685	0.25578	0.74472	0.62433	1.436	0.055403	0.3016	0.15102	0.65616
Pld5	4	0.089758	0.26654	0.8837	0.97789	0.78982	0.93748	0.53763	1.5969	0.10608	0.45173	0.11029	0.62987
Klhl17	4	-0.02761	-0.16142	0.49446	0.85431	0.87177	0.96514	-0.27067	-1.5822	0.08712	0.40235	0.11361	0.63409
Eya3	4	-0.13226	-0.77645	0.25069	0.67981	0.43749	0.81092	-0.32823	-1.9267	0.05154	0.28725	0.054012	0.47166
Ces2g	4	0.21063	0.60277	0.69259	0.92864	0.54666	0.85125	0.26351	0.75457	0.56592	0.89475	0.45051	0.77932
Gm4884	4	0.41546	1.4435	0.19711	0.60906	0.14889	0.70929	0.27457	0.95393	0.53568	0.88141	0.34012	0.72686
Nos3	4	0.0021754	0.010943	0.58194	0.88711	0.99127	0.99749	0.15874	0.79913	0.88208	0.97769	0.42421	0.76717
Six3	4	0.043076	0.14357	0.71836	0.93497	0.88584	0.96903	0.1213	0.40455	0.99085	0.99785	0.68581	0.88653
Mthfd2l	4	-0.078028	-0.29331	0.36398	0.7816	0.76928	0.93007	0.10616	0.39939	0.94038	0.98684	0.6896	0.88793
Fam172a	4	-0.25328	-1.2106	0.09144	0.40085	0.22604	0.73652	-0.19669	-0.94047	0.16474	0.57083	0.34697	0.7308
Cpsf4l	4	-0.31203	-1.5987	0.052963	0.28297	0.1099	0.66059	-0.51127	-2.6187	0.0077768	0.064124	0.0088253	0.14314
Slc13a1	4	-0.034521	-0.20447	0.47692	0.84577	0.83798	0.95347	0.016438	0.097372	0.65076	0.92307	0.92243	0.97428
Dnajc5	4	-0.4163	-2.0772	0.019264	0.13215	0.037784	0.38657	-0.27196	-1.3581	0.085951	0.39891	0.17443	0.66597
Lman1	4	0.25922	1.4109	0.53705	0.87128	0.15826	0.7113	0.010902	0.059325	0.63368	0.91927	0.95269	0.98377
Serpini1	4	0.50057	1.5152	0.10008	0.42371	0.12973	0.6888	0.29975	0.90695	0.47067	0.85275	0.36443	0.73707
Tff1	4	0.42492	0.83165	0.18385	0.58887	0.40561	0.79489	0.65506	1.2828	0.043357	0.25585	0.19956	0.67801
Invs	4	0.16788	0.76182	0.83704	0.96615	0.44617	0.81428	0.34467	1.5655	0.36866	0.79625	0.11747	0.63814
Minos1	4	-1.1966	-3.0707	5.0829e-05	0.00066445	0.0021356	0.053524	-1.2641	-3.2443	5.0829e-05	0.00071994	0.0011774	0.035693
Gucy2g	4	0.11491	0.37633	0.97418	0.99678	0.70667	0.91108	0.37447	1.2273	0.31224	0.75116	0.21973	0.68354
Olfr1459	4	0.042494	0.30471	0.71633	0.93418	0.76058	0.92781	0.10479	0.75152	0.93657	0.98646	0.45234	0.77989
Ccdc157	4	0.34235	1.2022	0.32967	0.7558	0.2293	0.73902	0.37313	1.3106	0.31463	0.75286	0.19	0.67336
Olfr1354	4	-0.15693	-0.83522	0.20794	0.62489	0.40359	0.79308	0.018307	0.097598	0.65665	0.92512	0.92225	0.97425
Nudt6	4	0.031672	0.16935	0.67739	0.92459	0.86552	0.96281	0.16796	0.89824	0.85234	0.97298	0.36906	0.73872
Azin1	4	0.39848	0.96731	0.22405	0.64539	0.33339	0.77098	0.49711	1.2069	0.14085	0.52591	0.22748	0.68542
Rnf41	4	0.13193	0.4543	0.96412	0.99507	0.64962	0.89007	0.12109	0.41708	0.99039	0.99785	0.67662	0.88423
Tex38	4	0.1328	0.52162	0.96086	0.99432	0.60193	0.87336	0.26381	1.0366	0.56506	0.89475	0.29991	0.71213
Usp46	4	0.3215	0.6083	0.37425	0.78875	0.54299	0.85084	0.327	0.61873	0.40775	0.82161	0.53609	0.81774
Clu	4	0.41544	1.3518	0.19716	0.60906	0.17645	0.72426	0.13092	0.42591	0.97652	0.9955	0.67017	0.88194
Cntn3	4	0.42355	1.5721	0.18537	0.59099	0.11593	0.66838	0.21852	0.81105	0.69305	0.93551	0.41734	0.76329
Frmd8	4	0.16328	0.83813	0.8526	0.97111	0.40196	0.79198	0.013064	0.067056	0.64044	0.92092	0.94654	0.98193
Arcn1	4	-1.5401	-2.2361	0	0	0.025345	0.29694	-1.3218	-1.9419	5.0829e-05	0.00071994	0.052153	0.46433
Tlr7	4	0.27864	1.6378	0.48175	0.84776	0.10145	0.64434	0.17146	1.0079	0.84177	0.97087	0.31351	0.71833
Pdia2	4	0.28151	0.63099	0.47494	0.84352	0.52805	0.84685	0.40104	0.89924	0.26751	0.71237	0.36853	0.73856
Cdh24	4	0.099675	0.45246	0.9201	0.98702	0.65094	0.89027	0.16186	0.73478	0.8714	0.97609	0.46247	0.78529
Tulp4	4	0.14966	0.70357	0.90348	0.98248	0.4817	0.82912	0.087517	0.41142	0.88157	0.97763	0.68076	0.8852
Vmn2r90	4	0.15826	0.62321	0.8711	0.9749	0.53315	0.8473	0.25114	0.98904	0.5984	0.9065	0.32265	0.72138
Cdkl2	4	0.27238	1.0376	0.49959	0.8576	0.29948	0.75965	0.36458	1.3899	0.32937	0.76397	0.16457	0.66545
Has2	4	0.36832	1.8031	0.27605	0.7077	0.071371	0.56136	0.04221	0.20621	0.73122	0.94607	0.83663	0.94589
Adipor2	4	0.24174	0.94047	0.59088	0.89083	0.34698	0.7748	0.38681	1.5059	0.2917	0.73223	0.13208	0.6491
Ddx21	4	-0.81112	-2.1008	0.00040663	0.0045584	0.035658	0.37297	-0.78185	-2.0274	0.00086408	0.0094708	0.042625	0.41128
Adipoq	4	0.55379	1.3685	0.063841	0.31886	0.17115	0.71964	0.34512	0.85255	0.36759	0.79551	0.39391	0.75064
Asap3	4	0.29687	1.3767	0.43352	0.82279	0.16859	0.71716	0.34942	1.6206	0.35804	0.78846	0.1051	0.62234
Gm6592	4	-0.089869	-0.44195	0.33745	0.76351	0.65853	0.89244	-0.018694	-0.091987	0.54158	0.88416	0.92671	0.97619
Manba	4	-0.21127	-1.2489	0.13302	0.49762	0.21169	0.7328	-0.32106	-1.898	0.0552	0.30066	0.057693	0.4861
Fkbp3	4	0.25961	0.70785	0.53604	0.87114	0.47904	0.82819	0.52323	1.4285	0.1167	0.47428	0.15315	0.65759
Trim14	4	-0.073728	-0.075141	0.37328	0.7879	0.9401	0.98578	-0.11074	-0.11294	0.3129	0.75153	0.91008	0.97149
Pgam2	4	0.19238	0.82317	0.75618	0.94818	0.41041	0.79771	0.14237	0.60924	0.93799	0.98658	0.54236	0.81967
Fhl2	4	-0.06568	-0.34797	0.39524	0.80264	0.72786	0.91724	0.069295	0.36731	0.82052	0.96712	0.71339	0.89863
Olfr1079	4	0.18153	0.60712	0.79303	0.95865	0.54377	0.85095	0.014394	0.048123	0.64486	0.9219	0.96162	0.98711
Hmgn3	4	0.13542	0.89558	0.95288	0.99432	0.37048	0.78128	-0.037259	-0.24639	0.49111	0.86018	0.80538	0.93404
Olfr1058	4	0.12161	0.52401	0.99848	0.99964	0.60027	0.87236	-0.097821	-0.42133	0.34177	0.77546	0.67352	0.88344
Lgr5	4	0.012544	0.067252	0.61533	0.90048	0.94638	0.98657	0.30746	1.6499	0.45126	0.84211	0.098962	0.61387
Olfr1366	4	0.43505	1.3218	0.1689	0.56255	0.18623	0.72837	0.30298	0.92054	0.46295	0.84907	0.35729	0.73519
Olfr697	4	-0.049852	-0.28583	0.43591	0.82357	0.77501	0.93178	-0.10201	-0.58488	0.33242	0.76566	0.55863	0.82632
Setbp1	4	-0.0041212	-0.027452	0.56226	0.88059	0.9781	0.99484	-0.15317	-1.0202	0.22802	0.65912	0.30762	0.71667
Rassf6	4	0.4458	1.1079	0.15691	0.54128	0.2679	0.7488	0.54619	1.3581	0.10034	0.43867	0.17443	0.66597
4921536K21Rik	4	0.72237	1.1948	0.011538	0.087274	0.23215	0.73972	0.64408	1.0654	0.047728	0.27233	0.2867	0.70666
Scamp4	4	-0.043203	-0.29547	0.45242	0.83078	0.76764	0.92933	0.11614	0.79472	0.97392	0.99491	0.42678	0.76828
Vmn2r83	4	-0.053589	-0.25112	0.4261	0.81809	0.80172	0.94134	-0.29352	-1.3745	0.071821	0.35881	0.16929	0.66574
Olfr883	4	0.15241	0.98933	0.89382	0.98043	0.3225	0.76464	0.17518	1.1373	0.82993	0.96965	0.2554	0.69533
Gpatch1	4	0.19363	0.56934	0.75074	0.94589	0.56913	0.85821	0.17017	0.50088	0.84563	0.9714	0.61646	0.85585
Zfp940	4	0.11202	0.5821	0.96391	0.99507	0.5605	0.85516	0.14197	0.73781	0.93936	0.98684	0.46063	0.78463
Olfr901	4	0.1047	0.63963	0.9384	0.99205	0.52241	0.84428	0.078482	0.47947	0.85072	0.97258	0.6316	0.86268
Lnx2	4	0.18936	0.51841	0.76629	0.95213	0.60417	0.87388	0.35555	0.97341	0.3467	0.77984	0.33035	0.72475
Zfp61	4	0.036216	0.23472	0.69467	0.92922	0.81442	0.94518	-0.16852	-1.0921	0.20352	0.62814	0.27478	0.70351
Tmem50b	4	-0.0078315	-0.044312	0.55144	0.87704	0.96466	0.99133	0.024419	0.13823	0.67688	0.93211	0.89006	0.96527
Acrbp	4	0.17897	0.91657	0.8004	0.95901	0.35937	0.77876	0.19682	1.0084	0.75928	0.95155	0.31326	0.71833
Cux2	4	0.14903	1.1254	0.90592	0.98329	0.26041	0.74613	0.021497	0.16234	0.66738	0.92857	0.87104	0.95732
Cfap74	4	0.082306	0.61956	0.85677	0.97242	0.53555	0.84793	-0.058795	-0.44255	0.43347	0.83457	0.65809	0.87535
Dkk4	4	0.14927	0.36519	0.90515	0.98327	0.71497	0.91405	0.19956	0.48833	0.75099	0.95061	0.62532	0.86013
Ifi35	4	0.065798	0.42014	0.79628	0.95901	0.67438	0.89741	-0.089342	-0.57046	0.36185	0.79241	0.56836	0.83014
Acaa1b	4	0.0067855	0.024425	0.59688	0.89309	0.98051	0.99518	-0.1807	-0.65015	0.1871	0.60662	0.5156	0.80944
Olfr1318	4	0.3347	0.5604	0.34574	0.76927	0.57521	0.86137	0.47364	0.79449	0.16682	0.57438	0.42691	0.76844
Ccdc53	4	-0.26942	-1.0821	0.078276	0.36432	0.2792	0.75381	-0.054393	-0.21908	0.44582	0.83997	0.82659	0.94236
Nlrp12	4	0.069325	0.48	0.80878	0.96087	0.63122	0.88323	-0.058388	-0.40427	0.43433	0.83457	0.68601	0.88653
Vmn2r37	4	-0.51113	-1.9452	0.0078784	0.063343	0.051753	0.47424	-0.46475	-1.7705	0.01286	0.098444	0.076637	0.55534
Olfr829	4	0.13121	0.42467	0.96625	0.99518	0.67107	0.89687	0.54008	1.7496	0.1043	0.44784	0.08018	0.56764
Nudt3	4	-0.27401	-1.1791	0.07548	0.35697	0.23837	0.7405	-0.078474	-0.33782	0.38574	0.80721	0.7355	0.90652
Scgb1a1	4	0.16008	0.8998	0.86408	0.97417	0.36823	0.78109	-0.088381	-0.49676	0.36444	0.7942	0.61936	0.85738
Olfr66	4	0.12176	0.6208	0.99893	0.99964	0.53473	0.84742	0.30942	1.5778	0.44688	0.84042	0.11462	0.63414
Syt9	4	0.18259	1.0577	0.78967	0.95767	0.2902	0.75753	0.1368	0.79243	0.95715	0.99105	0.42811	0.76875
Tdrp	4	0.2575	0.86134	0.54259	0.87364	0.38905	0.78748	0.089182	0.29827	0.8866	0.9783	0.76549	0.91871
Vmn1r177	4	0.17254	0.95386	0.82337	0.96334	0.34016	0.77298	0.22221	1.2287	0.68324	0.93291	0.2192	0.68354
R3hdm1	4	0.47179	0.54091	0.12768	0.48663	0.58857	0.86776	0.89903	1.0312	0.0045237	0.040326	0.30243	0.71368
Olfr855	4	0.22132	0.7911	0.65757	0.9172	0.42889	0.80745	-0.041202	-0.14726	0.48155	0.85792	0.88293	0.9621
Degs2	4	0.24704	0.97841	0.57502	0.88535	0.32787	0.76774	0.23419	0.92764	0.64984	0.92307	0.35359	0.73335
Slc22a4	4	0.62057	1.6338	0.033598	0.2042	0.1023	0.64564	0.29149	0.76726	0.491	0.86018	0.44293	0.77563
1600002K03Rik	4	-0.30848	-1.3691	0.054793	0.28847	0.17095	0.71963	-0.097287	-0.43191	0.3433	0.77743	0.6658	0.87978
Abcd3	4	-0.26051	-1.3481	0.085646	0.38736	0.17763	0.72593	-0.23707	-1.2272	0.11899	0.47922	0.21976	0.68354
Fgf17	4	-0.12264	-0.44668	0.26832	0.69967	0.65511	0.89133	0.3216	1.1724	0.41964	0.82651	0.24103	0.69151
Tmbim1	4	0.28835	1.1919	0.45568	0.83256	0.23331	0.73988	0.099391	0.41081	0.91918	0.98353	0.68121	0.8852
Gabrd	4	0.19418	0.78805	0.74896	0.94534	0.43067	0.80823	0.21294	0.86421	0.70972	0.94017	0.38747	0.74788
Bdkrb1	4	0.30423	1.0048	0.41364	0.81326	0.31501	0.7631	0.2416	0.79808	0.62687	0.91641	0.42483	0.76717
Pglyrp4	4	-0.57641	-2.3331	0.0039646	0.034759	0.019645	0.24776	-0.5416	-2.1925	0.0059469	0.050958	0.028342	0.31736
Cklf	4	-0.31575	-2.1316	0.051032	0.2762	0.033043	0.35427	-0.14834	-1.0024	0.23767	0.67242	0.31615	0.7194
Cdh19	4	0.1603	0.5434	0.86363	0.97414	0.58685	0.86699	-0.0087826	-0.029764	0.57152	0.89573	0.97626	0.99246
Bzw2	4	0.1792	0.90641	0.79984	0.95901	0.36472	0.78063	0.013798	0.069781	0.64313	0.9219	0.94437	0.98125
Parpbp	4	0.014405	0.056431	0.62153	0.90404	0.955	0.98841	0.30014	1.1761	0.46991	0.8527	0.23954	0.69144
Cct8	4	-2.117	-3.5129	0	0	0.00044323	0.018731	-2.0971	-3.4908	0	0	0.00048157	0.019697
Slfn1	4	0.15632	0.86379	0.87908	0.97774	0.3877	0.78687	0.30611	1.6916	0.45492	0.84421	0.090725	0.5979
Ap2b1	4	0.42332	1.8056	0.18563	0.59142	0.070976	0.55944	0.19349	0.8253	0.77117	0.95336	0.4092	0.75853
Olfr374	4	0.57817	1.9241	0.051388	0.27798	0.054341	0.48916	0.12089	0.40206	0.98968	0.99785	0.68764	0.88706
Acsm1	4	0.051682	0.27449	0.74794	0.94491	0.78371	0.93524	0.0733	0.3893	0.83343	0.97012	0.69705	0.89091
Orm3	4	0.078221	0.53326	0.84208	0.96787	0.59385	0.86993	-0.23033	-1.5699	0.1259	0.49382	0.11643	0.63683
Ggn	4	-0.34134	-1.7429	0.039341	0.22812	0.081349	0.59674	-0.23312	-1.1911	0.1229	0.48691	0.23362	0.69043
Serpina1c	4	0.10761	0.47959	0.94826	0.99382	0.63152	0.88323	0.17313	0.77164	0.83628	0.97073	0.44033	0.77424
Serpina1e	4	-0.17838	-0.78899	0.17343	0.57035	0.43012	0.80814	0.23859	1.0554	0.63464	0.91927	0.29122	0.70888
Ptchd1	4	0.055322	0.34181	0.75953	0.94894	0.73249	0.91892	-0.16658	-1.0292	0.20672	0.63256	0.30337	0.71478
Satl1	4	0.18683	0.77548	0.77478	0.95448	0.43806	0.81105	0.2575	1.069	0.58066	0.89812	0.28509	0.70666
Cntfr	4	-0.27895	-1.088	0.072329	0.34733	0.27661	0.75381	0.20101	0.78879	0.74642	0.94995	0.43024	0.76957
Vimp	4	-0.39691	-1.8375	0.02394	0.15805	0.066141	0.54084	-0.12892	-0.59785	0.27559	0.71835	0.54994	0.82194
Rab27a	4	0.25997	1.1144	0.53512	0.87066	0.26509	0.74762	0.12006	0.51464	0.98628	0.99722	0.60681	0.8509
Trim80	4	-0.15215	-0.5934	0.21567	0.63386	0.55291	0.85314	-0.55213	-2.1521	0.0055403	0.047975	0.031391	0.33896
Cbfb	4	-0.23349	-1.2344	0.10918	0.44444	0.21706	0.73503	0.094825	0.50164	0.90388	0.98102	0.61592	0.85534
Gm5728	4	-0.44045	-1.0198	0.015909	0.11411	0.30781	0.76289	-0.40006	-0.9275	0.025109	0.16941	0.35367	0.73343
Dcc	4	-0.15532	-0.55798	0.21028	0.62682	0.57686	0.86161	-0.33713	-1.2109	0.04722	0.27053	0.22592	0.68381
Apbb1ip	4	0.14709	0.49372	0.91252	0.98482	0.6215	0.88003	0.36041	1.2111	0.33679	0.77072	0.22584	0.68381
Podxl	4	-0.27119	-0.9514	0.077412	0.36191	0.3414	0.77328	-0.30115	-1.0568	0.066687	0.34211	0.2906	0.70859
Rps6kb2	4	0.052923	0.21672	0.75226	0.94698	0.82842	0.94927	-0.027834	-0.114	0.5152	0.86903	0.90924	0.97125
Nrip3	4	-0.011949	-0.053578	0.54021	0.87301	0.95727	0.98925	-0.25554	-1.1457	0.10095	0.44075	0.25192	0.69505
Tmc5	4	0.12309	0.82376	0.99695	0.99944	0.41008	0.79748	-0.023418	-0.15671	0.52765	0.87701	0.87547	0.95936
Hbb-bh1	4	0.15596	0.55336	0.88045	0.97789	0.58002	0.8633	0.3607	1.2801	0.33613	0.76985	0.20051	0.67801
Dnajb12	4	0.18243	0.64638	0.79003	0.95767	0.51803	0.84305	0.53628	1.9011	0.10715	0.45353	0.057294	0.48484
Enoph1	4	0.51361	1.6411	0.089611	0.39645	0.10078	0.64313	0.45543	1.4553	0.18984	0.61106	0.1456	0.65384
Ankrd13c	4	0.0012239	0.0052976	0.57934	0.88686	0.99577	0.99878	0.090397	0.3913	0.89102	0.97942	0.69557	0.89021
Zfp524	4	0.080074	0.74028	0.84792	0.9696	0.45913	0.81924	-0.016621	-0.15366	0.54788	0.88665	0.87788	0.96059
Pitpnm3	4	0.19509	1.0667	0.74642	0.94444	0.28611	0.75742	0.034946	0.19106	0.70875	0.94017	0.84848	0.94948
Sec62	4	-0.9087	-2.8916	0.00020331	0.0025031	0.0038332	0.079483	-0.47627	-1.5186	0.011487	0.089434	0.12885	0.64675
4930595M18Rik	4	0.19165	1.0105	0.75816	0.94845	0.31227	0.7631	0.046313	0.24418	0.74515	0.94973	0.80709	0.9344
Zfp667	4	0.23096	0.53969	0.62646	0.90698	0.58941	0.86808	0.16946	0.396	0.84787	0.97209	0.69211	0.8884
Pik3ip1	4	0.18355	0.56262	0.78637	0.95702	0.57369	0.86054	0.1714	0.5255	0.84192	0.97087	0.59923	0.84706
Cyb561d1	4	0.78048	1.6423	0.0059469	0.049639	0.10052	0.64313	0.39325	0.82722	0.28042	0.72206	0.40811	0.75826
Unc5a	4	0.20678	0.55616	0.70596	0.93252	0.5781	0.86222	0.072034	0.19372	0.82957	0.96965	0.8464	0.94882
Tyro3	4	0.26283	1.0514	0.52668	0.86778	0.29309	0.75873	-0.097612	-0.39037	0.34238	0.77622	0.69626	0.89047
Gm4133	4	-1.0787	-1.8601	5.0829e-05	0.00066445	0.062867	0.52713	-0.73007	-1.2756	0.0013724	0.014477	0.20209	0.67801
Sephs2	4	-1.4128	-3.0608	0	0	0.0022074	0.054904	-1.3073	-2.8417	5.0829e-05	0.00071994	0.0044869	0.091383
Xlr3c	4	-0.2502	-1.0629	0.094338	0.40944	0.28781	0.75753	-0.36441	-1.5483	0.035427	0.22057	0.12156	0.64321
Ccl6	4	0.22276	0.91069	0.65355	0.91622	0.36246	0.77955	-0.052639	-0.21517	0.4508	0.84178	0.82964	0.94378
Ccl5	4	-0.12159	-0.58479	0.27107	0.70217	0.55869	0.85516	-0.2524	-1.2139	0.104	0.44745	0.22478	0.68381
Tfrc	4	0.35439	1.2771	0.30431	0.73451	0.20157	0.73028	0.16234	0.58501	0.87013	0.97591	0.55854	0.82631
Bdh1	4	0.076654	0.20808	0.83537	0.9658	0.83517	0.95237	0.4775	1.2975	0.1626	0.56861	0.19446	0.67595
Pde5a	4	0.038579	0.19007	0.70265	0.93198	0.84925	0.95782	0.16395	0.8079	0.8652	0.97531	0.41915	0.76436
Dynlrb2	4	-0.13072	-0.48679	0.25308	0.68177	0.62641	0.88235	0.38724	1.4426	0.29089	0.73223	0.14914	0.65446
Rbm20	4	-0.0033212	-0.013155	0.56481	0.88162	0.9895	0.99749	0.33966	1.346	0.37898	0.80211	0.17829	0.66817
Spic	4	0.12413	0.55466	0.99324	0.99944	0.57912	0.86303	0.30852	1.3789	0.44866	0.84115	0.16792	0.66545
Atl2	4	-0.63637	-1.9024	0.0021348	0.019952	0.057125	0.50285	-0.056799	-0.17051	0.43895	0.83642	0.86461	0.95505
H2-Oa	4	0.20422	0.95624	0.71516	0.93405	0.33895	0.77298	0.29997	1.4047	0.47032	0.85275	0.16011	0.66363
Prcc	4	-0.70185	-2.1404	0.0011182	0.011242	0.032322	0.34998	-0.75777	-2.3118	0.0010166	0.011001	0.020791	0.25629
Lonrf2	4	-0.36516	-1.577	0.031565	0.19534	0.11478	0.66838	-0.31103	-1.3434	0.060079	0.31723	0.17915	0.66817
Nav3	4	0.14539	1.1874	0.91801	0.98645	0.23506	0.73988	-0.06621	-0.54062	0.41395	0.82311	0.58877	0.84054
Oxa1l	4	-1.2291	-1.9563	0	0	0.050426	0.46816	-1.1327	-1.8191	5.0829e-05	0.00071994	0.068903	0.5316
Cyth1	4	-0.14467	-0.909	0.22797	0.64972	0.36335	0.77958	-0.10337	-0.64966	0.32932	0.76397	0.51591	0.80956
Sardh	4	0.12722	0.54378	0.98124	0.99752	0.58659	0.86694	-0.24682	-1.054	0.10918	0.4579	0.29189	0.70888
Zfp830	4	-1.2275	-2.908	0	0	0.0036373	0.076699	-1.3856	-3.2823	0	0	0.0010296	0.032892
Vps36	4	-0.52751	-1.6516	0.0067602	0.055649	0.098607	0.63942	-0.43776	-1.3719	0.017485	0.12769	0.17008	0.66579
Gm11710	4	-1.1825	-2.5815	5.0829e-05	0.00066445	0.0098376	0.15312	-0.61757	-1.3604	0.0031514	0.029566	0.17369	0.66597
Hiat1	4	-0.14991	-0.53645	0.21897	0.63803	0.59165	0.8688	0.39196	1.4071	0.2823	0.72355	0.15941	0.66353
2210016F16Rik	4	0.14604	0.38912	0.91588	0.98561	0.69719	0.90698	0.34594	0.92215	0.36581	0.79484	0.35645	0.73464
Il31ra	4	0.08797	0.42225	0.8774	0.97708	0.67284	0.89722	0.24527	1.1776	0.61594	0.91209	0.23897	0.69144
Svopl	4	0.091857	1.0125	0.89102	0.97944	0.31129	0.7631	-0.0027131	-0.029906	0.59027	0.90365	0.97614	0.99246
Adamts17	4	0.032608	0.22559	0.681	0.92552	0.82152	0.94681	-0.31795	-2.1967	0.05647	0.3048	0.02804	0.31505
Phex	4	0.20927	1.1416	0.69696	0.92989	0.25363	0.74432	0.15407	0.84051	0.89728	0.98036	0.40062	0.75431
Txnrd1	4	-1.3369	-3.3	0	0	0.00096681	0.031808	-1.5066	-3.7169	0	0	0.0002017	0.011396
Zfp784	4	0.38627	1.5084	0.24276	0.66816	0.13146	0.68931	0.27641	1.0794	0.53141	0.87888	0.28039	0.70604
AU022751	4	0.13585	0.41401	0.95161	0.99432	0.67887	0.89982	0.50429	1.5385	0.13414	0.51213	0.12393	0.64579
Mtl5	4	0.46391	1.0346	0.13637	0.50451	0.30087	0.7607	0.26582	0.59267	0.55967	0.89237	0.5534	0.82356
Nars	4	-2.1833	-3.6586	0	0	0.00025359	0.013193	-2.4788	-4.1405	0	0	3.465e-05	0.0034604
Igbp1b	4	-0.079935	-0.42676	0.35936	0.77966	0.66955	0.89687	0.12913	0.6899	0.98318	0.99706	0.49026	0.79852
Prpf8	4	-2.1936	-3.4407	0	0	0.00058031	0.022212	-1.8009	-2.8451	0	0	0.0044393	0.090694
Nt5dc1	4	-0.04037	-0.22519	0.45924	0.83443	0.82183	0.94681	0.34984	1.9522	0.35768	0.78846	0.050911	0.45757
Fndc8	4	0.25208	1.469	0.55845	0.87968	0.14184	0.70256	0.00026411	0.0015387	0.59932	0.90709	0.99877	0.99959
Cirbp	4	-0.6274	-2.2092	0.0024906	0.022951	0.027159	0.3121	-0.58196	-2.0517	0.0042696	0.038286	0.040199	0.39717
Pcdhga8	4	0.303	1.673	0.41613	0.81338	0.09433	0.63073	-0.05361	-0.29594	0.4478	0.84097	0.76727	0.91911
Pcdhga11	4	0.22523	0.78188	0.64466	0.91353	0.43429	0.80973	0.10656	0.36992	0.94155	0.98684	0.71144	0.89806
5730507C01Rik	4	-0.93548	-2.6515	0.00015249	0.0018999	0.0080136	0.1335	-0.86166	-2.4444	0.00025414	0.0030175	0.014508	0.2003
Dnah9	4	-0.036893	-0.18859	0.46981	0.84079	0.85041	0.95847	-0.15395	-0.78698	0.22675	0.65719	0.43129	0.7701
Gca	4	-0.065595	-0.39284	0.39534	0.80264	0.69444	0.90647	-0.13092	-0.78414	0.27173	0.71606	0.43296	0.77089
Oxr1	4	0.18056	0.68956	0.79623	0.95901	0.49047	0.8338	0.24206	0.92477	0.62534	0.91547	0.35509	0.73458
Lrig3	4	-0.001657	-0.013011	0.57055	0.88421	0.98962	0.99749	0.0057489	0.045149	0.61589	0.91208	0.96399	0.98789
Bcr	4	0.0070933	0.031602	0.59774	0.89335	0.97479	0.99382	0.05396	0.24052	0.76853	0.953	0.80993	0.93524
Hmgb1	4	-1.7034	-2.8607	0	0	0.004227	0.08548	-1.874	-3.1438	0	0	0.0016677	0.04513
Prl7a1	4	-0.26726	-1.098	0.079597	0.36847	0.27221	0.75084	0.28028	1.1559	0.52074	0.87281	0.24773	0.69459
Tmem139	4	-0.14565	-1.0369	0.22654	0.64782	0.29977	0.75986	-0.073323	-0.52217	0.39743	0.81594	0.60155	0.84783
Tubb2a	4	0.10941	0.48639	0.95547	0.99432	0.62669	0.88235	-0.046844	-0.20822	0.46645	0.8509	0.83506	0.94555
Rilpl1	4	0.26518	0.97471	0.52053	0.86699	0.3297	0.76947	0.30862	1.1345	0.44856	0.84115	0.2566	0.69536
Zfml	4	-0.6527	-1.771	0.0019823	0.018831	0.076565	0.57811	-0.78988	-2.143	0.00081326	0.0090039	0.032116	0.34414
Dhfr	4	-1.427	-3.3556	0	0	0.00079201	0.027454	-1.2994	-3.0561	5.0829e-05	0.00071994	0.0022426	0.05515
Casp3	4	0.24216	0.76762	0.58951	0.89029	0.44271	0.81245	0.40731	1.2913	0.25724	0.70058	0.19662	0.67742
Pramel5	4	0.16812	0.69808	0.83618	0.96615	0.48513	0.83089	0.14874	0.6178	0.91593	0.9833	0.53671	0.81793
Igsf21	4	0.014307	0.036636	0.62128	0.90387	0.97077	0.99282	0.35736	0.91538	0.34335	0.77743	0.35999	0.73585
Defb6	4	0.35359	1.5148	0.30609	0.73547	0.12982	0.6888	-0.02094	-0.089652	0.53451	0.88074	0.92856	0.97654
Scgb1b19	4	-0.84198	-1.7627	0.0003558	0.0040864	0.077951	0.58268	-1.0426	-2.1807	5.0829e-05	0.00071994	0.029203	0.32314
Tgfbr3	4	0.20423	0.81798	0.71516	0.93405	0.41337	0.79827	0.12709	0.50911	0.98994	0.99785	0.61068	0.85229
2810408A11Rik	4	-0.096998	-0.4485	0.32169	0.74891	0.65379	0.89113	-0.21486	-0.99346	0.14288	0.53015	0.32049	0.72096
Parl	4	-0.10931	-0.70605	0.29765	0.72927	0.48016	0.82868	-0.17665	-1.1412	0.19269	0.61302	0.25379	0.69533
Med14	4	-1.2228	-2.6611	0	0	0.0077878	0.13084	-1.0612	-2.3129	5.0829e-05	0.00071994	0.020728	0.256
C2cd2	4	-0.21149	-1.1398	0.13297	0.49762	0.25436	0.74444	-0.12802	-0.6901	0.27742	0.71952	0.49013	0.79845
Olfr741	4	-0.10408	-0.48836	0.30751	0.73682	0.62529	0.88199	0.2574	1.2083	0.58097	0.89823	0.22691	0.68492
Fam169a	4	-0.044791	-0.20025	0.44831	0.82926	0.84129	0.95452	-0.15627	-0.69865	0.22288	0.65283	0.48477	0.79536
Grcc10	4	0.0827	0.6224	0.85793	0.97263	0.53368	0.8473	-0.16295	-1.2262	0.21323	0.64182	0.22014	0.68366
Tpd52l2	4	0.23216	1.0057	0.62199	0.90417	0.31454	0.7631	0.14831	0.64252	0.91776	0.9833	0.52053	0.81155
Tpp1	4	0.038763	0.21965	0.70336	0.93209	0.82614	0.94834	0.13563	0.7687	0.96035	0.99183	0.44207	0.77549
Stx18	4	-1.1156	-2.4974	5.0829e-05	0.00066445	0.012509	0.18123	-1.0585	-2.3741	5.0829e-05	0.00071994	0.017594	0.22893
Nat8	4	0.23851	0.80355	0.60171	0.89564	0.42166	0.80245	0.028261	0.095179	0.68725	0.93495	0.92417	0.97486
Ltf	4	0.16688	0.82506	0.8406	0.96753	0.40934	0.79712	0.093343	0.46153	0.89911	0.98038	0.64442	0.86926
Rif1	4	-0.23312	-0.56778	0.10954	0.44502	0.57019	0.85901	-0.19987	-0.48711	0.16047	0.56496	0.62618	0.86048
Spdyb	4	0.17532	1.2047	0.81321	0.96198	0.22833	0.7387	-0.15845	-1.0887	0.21973	0.64985	0.27627	0.7036
4933411G11Rik	4	0.38917	1.2263	0.23859	0.66285	0.22008	0.73543	0.19203	0.60501	0.7762	0.95453	0.54517	0.82019
Adam34	4	0.4645	1.0791	0.13592	0.50367	0.28052	0.75381	0.10494	0.24348	0.93677	0.98646	0.80763	0.9344
Ntrk2	4	0.42127	1.1787	0.18852	0.59618	0.23852	0.7405	0.35232	0.98579	0.35244	0.78315	0.32423	0.72179
Zmynd19	4	-0.26334	-1.594	0.083155	0.37985	0.11095	0.66184	-0.12838	-0.77713	0.27676	0.719	0.43708	0.77295
Aff3	4	-0.21349	-0.86959	0.13083	0.49291	0.38452	0.78593	-0.62039	-2.5264	0.0031514	0.029566	0.011525	0.17116
1700030K09Rik	4	-0.17426	-0.72719	0.18009	0.58263	0.46711	0.82251	0.0294	0.12306	0.69086	0.93527	0.90206	0.96925
Olfr330	4	0.14644	0.55081	0.91451	0.985	0.58176	0.86453	0.10293	0.38726	0.93047	0.98473	0.69856	0.89146
Lhcgr	4	-0.20859	-1.0385	0.13551	0.50302	0.29903	0.75965	-0.033886	-0.16885	0.50005	0.86393	0.86591	0.95531
Wdr18	4	-1.7328	-3.3108	0	0	0.00093015	0.030964	-1.8112	-3.4644	0	0	0.00053132	0.021091
Gpn2	4	-1.9004	-3.4306	0	0	0.00060225	0.02283	-1.3574	-2.4949	5.0829e-05	0.00071994	0.012599	0.18266
Serac1	4	-0.04487	-0.28309	0.44795	0.82891	0.77711	0.93262	0.10101	0.63742	0.92427	0.98425	0.52385	0.81268
Pgam1	4	-1.6328	-3.0637	0	0	0.0021858	0.054504	-1.2825	-2.4383	5.0829e-05	0.00071994	0.014758	0.20247
Lefty1	4	0.17216	0.44751	0.82434	0.96334	0.65451	0.89114	0.40101	1.0424	0.26751	0.71237	0.29721	0.71102
Lpin2	4	0.24189	1.485	0.59022	0.89029	0.13754	0.69599	-0.16503	-1.0127	0.20926	0.63561	0.31119	0.71795
Junb	4	0.12673	0.57554	0.98272	0.99752	0.56492	0.85591	0.095932	0.43573	0.90795	0.98246	0.66303	0.87842
Slc12a3	4	0.0073328	0.026498	0.59845	0.89393	0.97886	0.99491	0.41984	1.5181	0.23701	0.67181	0.129	0.64675
Tarsl2	4	0.43838	1.732	0.16453	0.5551	0.083267	0.60119	0.27405	1.0828	0.5368	0.88222	0.27892	0.7056
Ubap1	4	-0.70679	-2.4313	0.00091491	0.0092593	0.015043	0.20589	0.11849	0.40857	0.98119	0.9968	0.68286	0.88595
Gm16451	3	-0.3844	-1.4575	0.05459	0.28786	0.14498	0.7064	0.20498	0.77772	0.7574	0.95155	0.43673	0.77295
Trnt1	4	-0.12057	-0.29456	0.27361	0.7056	0.76833	0.92971	-0.55964	-1.3628	0.0053878	0.047028	0.17293	0.66597
Arhgef28	4	0.017908	0.12141	0.63297	0.90938	0.90337	0.97453	0.13488	0.91474	0.96264	0.99183	0.36033	0.73585
2010107E04Rik	4	-0.45891	-0.4333	0.013012	0.096386	0.6648	0.89433	-0.60486	-0.57092	0.0036088	0.033255	0.56805	0.82989
Dscr3	4	0.098816	0.37233	0.9171	0.98617	0.70965	0.91197	-0.050306	-0.18954	0.45746	0.84571	0.84967	0.94952
Gpr156	4	0.13898	0.72576	0.94023	0.99212	0.46799	0.82294	0.055458	0.28961	0.77391	0.95407	0.77212	0.92114
Tmem28	4	0.11568	0.64779	0.97718	0.99735	0.51712	0.84258	0.18514	1.0368	0.79775	0.9617	0.29984	0.71213
Coq10b	4	0.006768	0.039778	0.59683	0.89309	0.96827	0.99202	-0.13579	-0.79806	0.26192	0.70521	0.42484	0.76717
Mrpl27	4	-1.2213	-2.9878	0	0	0.00281	0.064432	-1.0526	-2.5808	5.0829e-05	0.00071994	0.0098561	0.1539
Olfr118	4	0.2457	0.93742	0.57894	0.88686	0.34854	0.77542	0.15859	0.6051	0.88243	0.97787	0.54511	0.82019
Avpr1b	4	-0.082946	-0.23965	0.3528	0.77449	0.8106	0.94341	0.3466	1.0044	0.36419	0.79399	0.3152	0.71906
Ddx47	4	-2.0129	-3.8801	0	0	0.0001044	0.0076355	-2.2369	-4.3075	0	0	1.6515e-05	0.002166
Cep135	4	-0.15845	-0.64417	0.2057	0.622	0.51946	0.84305	-0.24364	-0.99066	0.11213	0.46423	0.32185	0.72096
Adamts18	4	0.3015	1.5216	0.41984	0.81457	0.1281	0.68624	0.25121	1.2678	0.59825	0.9065	0.20485	0.6793
Psmg2	4	-0.85819	-2.3443	0.0003558	0.0040864	0.019064	0.24214	-0.38028	-1.0469	0.029836	0.19418	0.29517	0.71069
Wnt11	4	-0.021295	-0.12417	0.51296	0.86347	0.90118	0.9742	-0.13272	-0.7739	0.26822	0.71349	0.43899	0.77411
Mib2	4	-0.13385	-1.147	0.24769	0.67559	0.25137	0.74384	0.041306	0.35402	0.72863	0.9456	0.72332	0.90273
Vmn2r101	4	-0.37189	-1.6064	0.029786	0.18722	0.10818	0.65569	-0.36438	-1.5745	0.035478	0.22075	0.11538	0.63525
Rasgrp3	4	-0.036526	-0.19542	0.47042	0.8409	0.84506	0.95627	0.14133	0.75643	0.94119	0.98684	0.44939	0.77877
Olfr317	4	-0.051513	-0.21474	0.43169	0.82201	0.82997	0.94992	-0.0032074	-0.013378	0.58859	0.9025	0.98933	0.99584
Pnma1	4	-0.038007	-0.21426	0.46666	0.83944	0.83035	0.94992	-0.091959	-0.51844	0.35509	0.78556	0.60415	0.84912
Commd8	4	0.18696	1.146	0.77447	0.95428	0.25178	0.74384	0.10763	0.65995	0.94495	0.98809	0.50929	0.80658
Katnbl1	4	0.22325	1.0959	0.65182	0.91583	0.27311	0.75117	0.14523	0.71293	0.92833	0.98432	0.47589	0.79133
Slc4a8	4	-0.06212	-0.24294	0.4047	0.80923	0.80805	0.94329	0.22826	0.89435	0.66662	0.9281	0.37114	0.73998
Tac1	4	-0.063374	-0.18351	0.40083	0.80642	0.8544	0.95932	0.27787	0.80523	0.52745	0.87701	0.42069	0.76468
Nupl2	4	-0.80577	-2.2872	0.00040663	0.0045584	0.022182	0.26972	-0.5659	-1.6089	0.0050829	0.044663	0.10763	0.62764
Cnr1	4	0.32618	1.2005	0.36434	0.78176	0.22995	0.73915	-0.058619	-0.21545	0.43387	0.83457	0.82942	0.94378
Gm9513	4	0.3662	0.61753	0.27996	0.71043	0.53688	0.84847	0.78607	1.327	0.013266	0.10085	0.1845	0.66976
Adam32	4	0.2578	0.91189	0.54183	0.87341	0.36183	0.77955	-0.042702	-0.15093	0.47758	0.85609	0.88003	0.96122
Nsun3	4	-0.16036	-0.90291	0.20301	0.61779	0.36658	0.78087	0.08384	0.47211	0.87095	0.97591	0.63685	0.86537
Dnttip2	4	-0.78278	-2.3123	0.00060994	0.0066445	0.020761	0.25851	-0.89478	-2.6432	0.00025414	0.0030175	0.0082137	0.13648
Rars	4	-1.0897	-1.8154	5.0829e-05	0.00066445	0.06946	0.55484	-1.1635	-1.9409	5.0829e-05	0.00071994	0.052274	0.46433
Olfr631	4	0.12327	0.3406	0.99639	0.99944	0.73341	0.91899	0.59208	1.6367	0.071617	0.35816	0.1017	0.6181
Jdp2	4	0.17748	0.84195	0.80629	0.96073	0.39982	0.79138	-3.3831e-05	-0.00016047	0.5984	0.9065	0.99987	0.99987
C1s1	4	0.12957	0.4083	0.97321	0.99678	0.68305	0.90203	0.31064	0.97902	0.44455	0.83927	0.32757	0.72274
Fbln2	4	-0.25474	-1.1203	0.089966	0.3974	0.2626	0.74708	0.045933	0.20249	0.74398	0.94937	0.83953	0.94693
Iqcc	4	0.28545	1.1047	0.46351	0.83728	0.26931	0.7488	0.030354	0.11742	0.69442	0.9362	0.90653	0.97061
Zmym2	4	-0.010028	-0.049368	0.54519	0.87438	0.96063	0.99064	-0.22148	-1.0901	0.13556	0.51516	0.27566	0.70359
Cbr1	4	-0.61368	-2.5751	0.0028972	0.026401	0.010023	0.15526	-0.17533	-0.73711	0.19447	0.61521	0.46106	0.78493
Phkb	4	0.019524	0.089015	0.6383	0.91144	0.92907	0.98285	-0.16744	-0.76341	0.20555	0.63128	0.44522	0.7764
Olfr543	4	0.6456	1.5253	0.026075	0.16886	0.12719	0.68579	0.010471	0.024717	0.63226	0.91927	0.98028	0.99341
Kcnk3	4	0.093758	0.4969	0.89783	0.9815	0.61926	0.87924	-0.24366	-1.291	0.11213	0.46423	0.19669	0.67742
Cass4	4	-0.29029	-1.1192	0.065162	0.32349	0.26304	0.74724	-0.17371	-0.67034	0.1963	0.61802	0.50264	0.80305
Lancl1	4	-0.25746	-0.77249	0.087578	0.39177	0.43982	0.81167	-0.23286	-0.6989	0.12331	0.48793	0.48462	0.79536
Sec61a1	4	-1.5032	-3.2134	0	0	0.0013117	0.03869	-1.3141	-2.8168	5.0829e-05	0.00071994	0.0048507	0.096607
Krt15	4	-0.24859	-0.90453	0.095507	0.41233	0.36572	0.78087	-0.21258	-0.7746	0.14562	0.53581	0.43858	0.77376
Prrg1	4	-0.073695	-0.44691	0.37344	0.78805	0.65494	0.89127	0.0079247	0.048087	0.6228	0.91454	0.96165	0.98711
Cebpz	4	-1.543	-2.6817	0	0	0.0073242	0.12585	-1.4576	-2.5458	0	0	0.010903	0.16538
Folr2	4	0.28257	1.1394	0.47194	0.84164	0.25452	0.74444	0.17972	0.72472	0.81448	0.96565	0.46862	0.78773
Usp51	4	-0.11607	-0.61042	0.28215	0.71313	0.54158	0.84989	0.030843	0.16235	0.6961	0.93677	0.87103	0.95732
Trmt61a	4	-2.3267	-4.7517	0	0	2.0169e-06	0.00054209	-2.2742	-4.6496	0	0	3.326e-06	0.00076984
Kcnf1	4	0.019956	0.093444	0.63947	0.9116	0.92555	0.98184	-0.17828	-0.83469	0.19045	0.6116	0.40389	0.75685
Tcp11l1	4	0.10078	0.45662	0.92406	0.98815	0.64795	0.88939	0.10891	0.49359	0.94978	0.98899	0.62159	0.85856
Pbdc1	4	-0.084601	-0.60556	0.34879	0.77151	0.54481	0.85111	-0.064175	-0.45939	0.41898	0.82607	0.64595	0.87025
Pcp4	4	-0.08582	-0.43627	0.34584	0.76927	0.66264	0.89374	-0.48351	-2.4536	0.01042	0.082197	0.014143	0.1972
Kank1	4	-0.079847	-0.56965	0.35956	0.77976	0.56891	0.85804	0.16652	1.1892	0.85717	0.97384	0.23437	0.69043
Stk32b	4	0.20417	1.2178	0.71541	0.93405	0.22332	0.73563	0.25524	1.5224	0.58727	0.90132	0.1279	0.64675
Gdf11	4	0.046062	0.28545	0.72817	0.93746	0.7753	0.93189	0.042553	0.2638	0.73249	0.9462	0.79193	0.9281
Defb30	4	0.29835	1.3043	0.42874	0.82029	0.19213	0.72837	0.084493	0.36933	0.87328	0.97669	0.71188	0.89806
Hnrnpu	4	-1.283	-2.6434	0	0	0.0082081	0.13586	-1.4514	-2.9885	0	0	0.0028032	0.06492
Cdc42bpg	4	0.11335	0.7069	0.96889	0.99546	0.47963	0.82851	-0.059904	-0.37358	0.43016	0.83256	0.70872	0.89691
Zmynd8	4	-0.34477	-1.5033	0.037867	0.22192	0.13276	0.69271	-0.34454	-1.5027	0.04356	0.25651	0.13291	0.64912
[truncated: 17,190 more rows]
